# Supplementary material for: NAD+ controls circadian rhythmicity during cardiac aging
Source: Commun Biol. 2026 Mar 11;9:476. doi: 10.1038/s42003-026-09818-1 (PMC13039344; doi:10.1038/s42003-026-09818-1)
Supplement: Supplementary file 4 — Supplementary Data 01 [file 42003_2026_9818_MOESM4_ESM.xlsx]

## Sheet: Fig. 1C
Heatmap diurnal gene expression
Young only
Gene name	H-8w-5AM-MQ_1	H-8w-5AM-MQ_2	H-8w-5AM-MQ_3	H-8w-5PM-MQ_1	H-8w-5PM-MQ_2	H-8w-5PM-MQ_3	H-1y-5AM-MQ_1	H-1y-5AM-MQ_2	H-1y-5AM-MQ_3	H-1y-5PM-MQ_1	H-1y-5PM-MQ_2	H-1y-5PM-MQ_3
Syvn1	1.52788	2.08095	1.22526	-0.621762	-0.527845	-0.913946	-0.444364	-0.569586	-0.548716	-0.413059	-0.287837	-0.506975
Ncbp2	1.76042	1.54595	1.50306	-0.362808	-0.941871	-0.620169	-0.319914	-0.341361	-0.984764	-0.255574	-0.727403	-0.255574
Manf	1.94828	1.67508	1.13696	-0.651268	-1.04865	-0.667825	-0.311836	-0.49397	-0.725777	-0.171096	-0.328393	-0.361509
Adcy4	1.16945	1.85468	1.73134	-0.721771	-0.625839	-0.420272	-0.872521	-0.694362	-0.735476	-0.296931	0.0867953	-0.47509
Pdia4	1.76348	1.74589	1.22696	-0.795987	-1.06865	-0.681646	-0.417783	-0.25067	-0.822373	-0.34742	-0.171511	-0.180306
Palmd	1.16682	2.15177	1.41306	-0.724717	-0.551233	-1.01013	-0.461692	-0.355363	-0.304997	-0.142705	-0.512059	-0.668754
Sdf2l1	1.78989	1.75569	1.17426	-0.689734	-0.946247	-1.01465	-0.416121	-0.210911	-0.570028	-0.467423	0.0114006	-0.416121
Rbm28	1.53584	1.62689	1.55405	-0.12141	-0.522063	-0.667755	-0.0849869	-0.230679	-0.321736	-1.2141	-0.795235	-0.758812
Plekho1	1.41957	1.26256	2.01618	-0.511568	-0.794173	-0.276063	-0.228963	-0.527268	-1.23378	-0.228963	-0.291764	-0.605769
Fgd5	1.62139	1.38363	1.68744	-0.307107	-1.29777	-0.161809	-0.320316	-0.346734	-0.280689	-0.75621	-0.307107	-0.914717
Hyou1	1.75233	1.78354	1.15153	-0.857635	-1.20095	-0.787412	-0.260737	-0.167106	-0.463604	-0.237329	-0.315355	-0.397282
Cry1	1.43669	1.93613	1.30223	-0.455419	-0.368977	-0.93565	-0.330559	0.0920442	-0.148071	-0.829999	-0.820394	-0.878022
Arvcf	1.72605	1.36842	1.57704	-0.658134	-0.836948	-0.807146	-0.59853	0.116726	-0.2111	-0.0918904	-0.47932	-1.10517
Creld2	1.8638	1.63806	1.16922	-0.706161	-1.2271	-0.654067	-0.654067	-0.237316	-0.428327	-0.0636702	-0.0983994	-0.601973
Adamts9	1.4289	1.1862	2.05146	-0.924167	-0.565404	-0.976926	-0.0905701	-0.206641	-0.248848	-0.71313	-0.744785	-0.196089
Adgrl4	1.56903	1.06836	2.02866	-0.802983	-0.942514	-0.720907	0.0341986	-0.187408	-0.688076	-0.261277	-0.704491	-0.3926
Ccar1	0.810637	1.9664	1.88212	-0.357162	-0.357162	-0.549789	-0.706298	-0.345123	-1.04339	-0.176574	-0.622024	-0.501632
Tmem184b	1.60341	1.53965	1.51415	-0.615224	-1.26551	-0.0286892	-0.398461	-0.0286892	-0.972245	-0.423963	-0.653476	-0.270954
Bambi	2.10705	1.1565	1.38463	-0.136245	-0.858663	-0.630532	-0.554488	-0.0221795	-0.59251	-0.478444	-0.288334	-1.0868
Cpox	1.45811	1.45811	1.71198	-0.563065	-1.37349	-0.924338	-0.367782	-0.270141	-0.397075	-0.260377	-0.563065	0.0911319
Pla2g12a	0.925289	1.93469	1.75561	-0.14924	-1.32145	-0.556258	-0.621381	-0.263205	-0.556258	-0.230644	-0.426013	-0.491136
Rhbdl3	1.66594	1.93905	1.01049	-0.136552	0.0091035	-0.537107	-0.810212	-0.391451	-0.628142	-1.22897	-0.555314	-0.33683
Rfng	1.91674	1.39547	1.29774	-0.428959	-0.75475	-0.266063	-0.950225	0.190045	-0.3638	-0.233484	-1.1457	-0.657013
Mtmr4	1.04403	2.26986	1.29335	-0.618108	-0.867429	-0.753157	-0.867429	-0.0467477	-0.555778	-0.212962	-0.202573	-0.483059
Als2cl	1.37034	1.41796	1.81478	0.0370363	-0.835963	-0.0105818	-1.24865	-0.439145	-0.248672	-0.899454	-0.613745	-0.343909
Col4a2	1.8685	1.36557	1.36765	-0.0933469	-0.303248	0.0271901	-0.116207	-0.799943	-0.993218	-0.515227	-1.16155	-0.646155
Col11a2	0.865986	1.91921	1.81389	-0.152133	-0.538315	-0.573423	-1.02982	-0.538315	-0.18724	-0.0819176	-0.503208	-0.994714
Ppp1r16b	1.97073	0.818516	1.80073	-0.69259	-0.975923	-0.560368	-0.428147	-0.277036	-0.182592	-1.03259	-0.239258	-0.201481
Xbp1	1.42333	1.88392	1.27748	-0.680002	-1.15594	-0.864236	-0.158006	-0.380622	-1.01776	-0.119624	-0.0505363	-0.158006
Elavl1	1.69935	1.53257	1.35064	0.0770709	-0.574874	-0.24132	0.00126346	-0.347451	-0.908427	-1.18133	-1.02972	-0.377774
Rbm15b	1.01729	2.23207	1.31601	-0.874574	-0.555944	-0.814831	-0.416543	-0.197485	-0.456372	-0.316971	0.0614027	-0.994061
4930453N24Rik	1.11519	2.09949	1.34556	-0.0785347	-0.455501	-0.392674	-1.02095	-0.371731	-1.27226	-0.246075	-0.20419	-0.518329
Zw10	0.88032	2.36375	1.31486	-0.663049	-0.618097	-0.932764	-0.528192	-0.603113	-0.19854	-0.693018	-0.123619	-0.19854
Coro2b	1.60904	0.908871	2.03991	-1.11084	-0.356816	0.154845	-0.868477	-0.249098	-0.302957	-0.653041	-0.67997	-0.491464
Cldnd1	1.36533	2.14636	1.04581	0.0695236	-1.11977	-0.285491	-0.729258	-0.0369806	-0.427496	-0.622754	-0.658255	-0.747009
9230112E08Rik	1.5034	1.8773	1.17623	-1.02044	-0.693277	-0.459588	-1.25413	0.194741	-0.272637	-0.459588	-0.179161	-0.41285
Srrt	1.7035	1.81103	1.03445	-0.494822	-0.614296	0.162286	-1.08024	-0.172242	-0.482874	-0.0408203	-0.889086	-0.936876
Rapgef3	0.976304	1.93691	1.63554	-0.248	-0.944911	-0.530532	-1.00142	-0.474025	-1.02025	-0.078481	-0.323342	0.0722025
Vwa1	1.71069	1.2353	1.60265	-0.709488	-0.882358	-0.990402	0.046819	-0.190878	-1.03362	-0.342139	0.219689	-0.666271
Cyp2u1	1.03451	1.90525	1.60671	-0.184512	-1.05525	-0.706952	-0.0103659	-0.507928	-0.433293	0.0145122	-0.48305	-1.17964
Dnajb11	1.98943	1.42708	1.11912	0.369321	-1.13028	-0.474204	-0.795547	-0.608097	-0.581318	-0.795547	-0.313532	-0.206418
Col4a1	1.83556	1.26064	1.43231	-0.034954	-0.39934	-0.196903	-0.179089	-0.81393	-1.36618	-0.315126	-1.04876	-0.17423
Btnl9	1.34105	1.56573	1.62066	-0.0570038	-0.301662	-0.960743	-0.471425	-0.426488	0.37739	-1.2054	-0.67614	-0.805959
2310014F06Rik	1.56962	1.75131	1.20623	0.176645	-0.428995	-0.368431	-0.428995	-0.97407	-0.247303	-1.27689	-0.0656109	-0.913506
Adam15	0.566484	1.58616	2.37052	-0.348606	-0.570842	-0.374751	-0.89766	-0.570842	-0.400897	-0.492406	-0.283242	-0.583915
Hsf1	1.58509	1.93952	0.994375	-1.05345	-0.836851	-0.265823	-0.0295359	0.0098453	-0.462729	-0.0886077	-0.777779	-1.01407
Jmjd6	0.955383	1.64887	1.91446	0.335675	-0.711926	-0.239768	-0.534867	-0.874231	-1.18408	-0.416827	-0.475847	-0.416827
Zbtb46	1.36758	1.51647	1.63228	-0.749964	-1.31244	-0.551444	0.193006	0.0275722	-0.501814	-0.452184	-0.137861	-1.0312
Furin	1.0313	1.69803	1.78692	-1.06411	-0.746624	-0.162447	-1.10221	-0.175147	-0.543432	0.110591	-0.765673	-0.0672014
H2bc21	1.34219	2.13756	1.02972	0.09232	-0.220148	-0.901896	-1.07233	-0.305366	-1.01552	-0.220148	-0.447397	-0.418991
Spsb4	0.961906	2.18899	1.35707	-0.140386	-0.847517	-1.0139	0.254775	-0.493952	-0.51475	-0.577144	-0.389962	-0.785123
Gm41505	0.887536	2.33389	1.282	-0.0328717	-0.821793	-0.95328	-0.295845	-0.164359	-0.295845	-0.821793	-0.690306	-0.427332
Tmem39a	1.09452	2.21945	1.18573	-0.0608069	-0.547262	-1.09452	-1.15533	-0.334438	-0.273631	-0.547262	-0.121614	-0.364841
Luzp1	1.29553	2.12917	1.07382	-0.832896	-1.03687	-0.939318	-0.0524717	0.0362129	-0.770817	-0.141156	-0.185499	-0.575711
Klhl31	1.27328	2.18618	1.03755	-0.0039288	-0.0382162	-0.342517	-0.865401	-1.18256	-0.839685	-0.569671	-0.406806	-0.248227
Smndc1	1.56491	1.53663	1.39522	-0.810737	-0.697611	-1.12183	-0.556203	-1.00871	-0.386514	-0.245107	-0.188544	0.518495
Stt3a	1.60075	1.46627	1.42144	-0.93206	-0.999303	-0.819989	0.00933928	0.300725	-1.02172	-0.730332	-0.0579035	-0.237218
Cbfa2t3	0.502438	1.83464	2.13679	-0.445213	-0.623755	-0.40401	-0.870969	-0.349074	-0.513883	-0.33534	-0.0331907	-0.898437
Rhbdf2	1.47699	1.00387	1.9865	-0.670254	-1.36174	-0.379103	-0.597467	-0.342709	-0.852224	-0.124346	0.239593	-0.379103
Phc2	0.977528	1.73749	1.74974	-0.92237	-0.934627	-0.82431	0.0214505	0.205312	-0.0030644	-0.701736	-0.946885	-0.358529
Whrn	1.17895	1.73087	1.54923	-0.183392	-0.532711	0.4873	-1.24532	-0.197365	-0.672439	-0.930934	-0.749289	-0.434902
Adgra3	1.50732	1.85226	1.0977	-1.12286	-0.885709	-1.23065	-0.13115	0.0197623	0.0844388	-0.540768	-0.368297	-0.282062
F730311O21Rik	0.652881	1.53619	2.26588	-0.921714	-0.691286	-0.499262	-0.691286	-0.8065	-0.422453	-0.230429	-0.345643	0.153619
Efr3b	2.06992	1.00308	1.38025	-0.688777	-1.03361	-0.925852	-0.0206543	0.0763312	0.119436	-0.440925	-0.818091	-0.721105
Tppp3	0.537234	2.4525	1.45105	-0.138742	-0.451694	-0.664501	-0.877308	-0.439176	-0.53932	-0.301477	-0.677019	-0.351549
Arap3	1.9972	0.882482	1.5606	0.501621	-0.631671	-0.445885	-0.836035	-0.733853	-1.05898	-0.241521	-0.362282	-0.631671
Mtss2	1.22326	2.4027	0.811162	-0.339859	-0.680902	-0.993525	0.0580247	-0.226178	-0.254598	-0.49617	-0.823003	-0.680902
Chordc1	1.08149	1.81374	1.54109	-0.717964	-0.897131	-1.16199	-0.250573	-0.375211	-1.11525	-0.0480374	-0.0714069	0.201238
Uck2	0.766021	2.36389	1.29865	-0.556562	-0.754052	-1.04131	-0.113706	-0.161583	-0.0059845	-0.400964	-0.742083	-0.652315
Popdc3	0.612672	2.15634	1.65923	-0.747852	-1.03566	-0.643197	-0.146082	-0.433885	-0.0937541	-0.119918	-0.276902	-0.931
Ints3	0.956675	1.59751	1.87215	-0.837663	-1.03907	-0.654567	-0.636258	0.444007	0.00457739	-0.434852	-0.306685	-0.96583
Txlna	1.28612	2.35957	0.779773	-0.637996	-0.698758	-0.840534	-0.941804	-0.0911423	-0.678504	0.0911423	-0.253173	-0.374696
Mprip	1.72679	1.39723	1.29718	-0.309459	-0.945052	-0.215297	0.62039	-0.486013	-1.03921	-0.274149	-0.862661	-0.909742
Cabp1	1.90115	1.41533	1.10441	-0.974863	-0.858269	-0.955431	-0.0615362	-0.0615362	0.404844	-0.353024	-0.935999	-0.625079
Zbtb26	1.14571	2.20039	1.07038	-0.73765	-0.285643	-0.662316	-0.850652	-0.850652	-0.436312	-0.398645	-0.73765	0.543036
Ptpn2	1.15041	1.7004	1.56291	-0.967076	0.132916	-1.18707	-0.692078	0.187915	-0.0320831	-1.07708	-0.41708	-0.362081
Cd93	1.75093	1.0299	1.63287	-0.968758	-0.247724	-0.429036	0.528126	-0.239291	-0.361571	-0.859127	-1.17537	-0.660948
C2cd2	1.12905	1.14499	2.13323	0.140799	-0.560538	-0.688054	-1.38939	-0.464902	-0.735873	-0.464902	0.124859	-0.369265
Adora2a	1.24363	1.18784	1.96889	-0.79267	-1.35056	-1.1274	-0.0116227	0.0720609	-0.17899	-0.262674	-0.206884	-0.541619
Srpk1	1.46043	1.53453	1.40485	-1.11462	-0.873788	-0.355073	-0.781161	0.200693	0.534153	-0.744109	-0.873788	-0.392124
Phf2	1.2215	2.14516	1.03075	-1.26836	-0.796487	-0.65593	0.428363	-0.244301	-0.25434	-0.555533	-0.495294	-0.555533
Pfkp	1.08573	1.09436	2.2153	0.111376	-0.612926	-0.975077	-1.04406	-0.0438318	-0.0179638	-0.26802	-0.673285	-0.871606
Fam129b	1.2103	1.87137	1.31046	-0.512497	-0.812984	-0.712822	-1.39393	0.449061	-0.69279	-0.0317181	-0.232043	-0.4524
Josd1	0.81891	2.2736	1.29865	-0.264373	-0.775063	-0.697686	0.0915632	0.0141858	-1.22385	-0.620308	-0.51198	-0.403652
Cdr2	0.810188	1.7407	1.83696	-0.441191	0.296801	-0.665798	-1.1471	-0.633711	-0.954578	-0.0561516	-0.024065	-0.762058
Slc20a1	0.504767	1.83879	2.02808	-0.0090137	-0.703068	-0.090137	-1.14474	-0.549836	-0.883343	-0.423644	-0.198301	-0.369562
Ccdc63	1.02044	1.02044	2.3291	0.179161	-0.475167	-1.1295	-0.755594	-0.0077896	-0.381692	-0.662118	-0.288216	-0.849069
Airn	1.87526	1.3264	1.16498	-0.417023	-1.15959	-1.25645	-0.578452	-0.191024	0.486976	-0.481595	-0.643023	-0.126452
Tmem33	1.26395	1.43872	1.66343	-0.608571	-0.933141	-1.48242	-0.246549	-0.483735	-0.870724	-0.0967471	0.152923	0.202857
Tpra1	2.38304	1.33267	0.649921	-0.610532	-0.925645	-0.400456	-0.925645	0.0984729	-0.111603	-0.400456	-0.321678	-0.768088
Csdc2	0.891059	2.20915	1.26093	0.305986	-0.205112	-0.245461	-1.36181	-0.366511	-0.642235	-0.588435	-0.601885	-0.655685
Nedd9	0.963789	2.05659	1.33817	-1.24205	-0.999204	-1.10039	-0.371856	-0.0379444	-0.159367	-0.3415	-0.129011	0.0227667
Hsph1	1.1839	1.50036	1.66492	-0.427921	-1.38151	-1.21696	-0.689526	-0.309777	-0.482774	0.204994	0.255628	-0.301338
Myo1e	1.45934	1.78008	1.10654	-1.07446	-0.882022	-1.23483	0.0481103	0.240551	-0.272625	0.144331	-0.657507	-0.657507
Lasp1	1.20873	1.5744	1.56085	-1.41865	-0.714404	-0.70086	0.0304722	0.463854	-0.565428	-0.971724	-0.335194	-0.132046
Htra3	0.442618	1.58466	2.30977	-0.219043	-0.753811	-0.128405	-1.02573	-0.717555	-0.753811	-0.182788	-0.246235	-0.309682
Ap3d1	0.587714	2.02962	1.71573	-0.167568	-1.45253	-0.716864	-0.196994	-0.510878	-0.177377	-0.0106263	-0.510878	-0.589349
Patl1	0.602065	2.57355	1.15504	-0.648146	-0.576019	-0.58804	0.0490868	-0.49187	-0.239424	-0.696231	-0.840487	-0.29953
Gm10727	1.73719	1.86384	0.724005	0.39472	-0.314509	-0.719783	-0.871761	-0.567806	0.141424	-0.871761	-0.441157	-1.0744
Slc15a4	1.06605	1.37308	1.88478	-0.946655	-0.8102	-0.537291	-0.469063	-0.0938127	-1.08311	0.656689	-0.196154	-0.844314
H3c15	2.1337	1.52116	0.663592	-0.806519	-1.17405	-0.68401	-0.561501	0.173555	0.0510455	-0.0714638	-0.806519	-0.438992
Tubb2a	1.28677	1.30948	1.71822	-0.370893	-1.32462	-1.30191	0.355754	-0.030277	-0.393601	-0.484432	-0.0075692	-0.756924
Mcc	1.29599	1.33445	1.68062	-0.48613	-0.319457	-0.383562	0.0138894	-0.383562	0.552371	-1.39642	-0.896402	-1.01179
Col5a3	1.70684	1.62194	0.979885	-0.903829	-0.956891	-0.988729	-0.399736	0.0194562	0.698654	-0.357287	-0.686273	-0.734029
Rnf128	1.51642	1.84137	0.950773	-0.228667	-1.03502	-0.553615	0.445299	-0.457334	-1.45625	-0.0842457	-0.469369	-0.469369
Prdm1	2.00556	1.72075	0.581493	-1.19859	-0.557759	-0.984978	-0.344149	0.154274	-0.415352	-0.557759	0.154274	-0.557759
Gm46637	0.196419	2.2893	1.82196	-0.433477	-0.3522	-0.575712	-0.738266	-0.555393	-0.778904	-0.331881	-0.128689	-0.413158
Rflnb	1.25006	1.29751	1.75615	-0.489613	-1.00361	-1.24874	0.562099	0.142996	-0.284015	-0.711026	-0.8929	-0.378906
Foxk2	1.87133	1.21417	1.21417	-0.513208	-1.17036	-0.738518	0.444363	-0.438104	-1.07648	0.350483	-0.45688	-0.700967
Pknox1	0.93699	2.15082	1.19253	-0.276838	-1.29901	-1.04347	-0.883752	-0.181009	-0.596266	0.170362	-0.0212952	-0.149067
Dnajb5	0.663393	2.28512	1.31616	-0.382057	-0.412655	-0.703341	-0.672743	-0.448354	-1.37141	0.173817	0.0310235	-0.478952
Loxl1	1.07615	2.09311	1.09229	-0.473507	-1.05463	-0.651072	0.656452	-0.57036	-0.150661	-0.731783	-1.07077	-0.21523
Pmepa1	1.04888	1.92016	1.29016	-0.814307	-1.1092	-1.33707	0.137393	0.258031	-0.599839	-0.358563	0.0971806	-0.532818
Itga1	0.850304	1.15685	2.25166	-0.660537	-0.05839	-1.02182	-0.299249	-0.222612	-0.496315	-1.39406	0.105832	-0.211664
Tlnrd1	1.22707	1.05148	1.97963	-1.35668	-1.10583	-0.829896	-0.20277	0.3491	-0.478706	-0.553961	-0.127516	0.0480796
Klf7	1.57163	1.76009	0.925479	-0.743749	-1.01298	0.346634	-0.111058	-0.353365	0.22548	-1.13413	-0.339903	-1.13413
Elovl5	1.5549	0.561491	2.13798	-0.799044	-0.777449	-0.323937	0.0647874	-0.194362	-0.863832	-0.345533	-1.18777	0.172766
Bcl6b	1.41764	0.98451	1.85078	-0.285022	-0.733093	-0.464251	-0.523993	-0.643479	-1.34546	-0.912321	-0.0012446	0.655925
Tbck	0.919256	2.31329	1.02027	-0.47478	-0.575798	-1.32332	-0.818239	0.171729	0.0505086	-0.777832	-0.35356	-0.151526
Mapk4	0.443899	1.79696	2.0106	-0.95189	-0.780977	-1.00886	-0.610065	-0.0403545	-0.154297	-0.538851	0.301472	-0.467637
Arhgef6	0.834802	2.24826	1.16012	-1.61071	-0.0962874	-0.679621	0.0944177	-0.320646	-0.230903	-0.533787	-0.3543	-0.511352
Arl6ip6	1.81006	1.01378	1.41192	-0.844203	-0.888441	-1.15387	0.26174	0.350215	-1.1981	-0.269113	-0.401826	-0.0921619
Pdlim7	0.383171	1.87655	1.9748	-0.127724	-1.14951	-0.0687742	-0.501069	-0.0687742	-0.520719	-0.127724	-0.560019	-1.11021
Cstf3	1.11765	1.44238	1.6697	-0.083891	-1.28543	-1.3179	-0.376157	-0.0189431	-0.700896	-0.0189431	0.403218	-0.830792
Dipk2a	0.845428	2.3008	1.07914	-0.280629	-1.05612	-0.907396	0.197414	-0.206267	-1.21547	-0.0575422	-0.312498	-0.386861
Slco3a1	0.979548	1.98378	1.26184	-0.954867	-1.41765	-1.01503	-0.552249	0.137291	-0.140376	-0.385649	0.229847	-0.126493
Rgs4	1.22057	1.5669	1.43702	0.600062	-0.121455	0.0661391	-1.55006	-0.857403	-0.424493	-0.69867	-0.482214	-0.756391
Plod1	1.4298	1.19983	1.59407	-0.0239555	-0.590675	-0.130729	0.0581777	-1.26417	-1.69126	-0.114302	-0.344275	-0.122515
Ranbp9	1.02272	2.23605	0.963044	-1.26472	-0.866905	-0.409418	0.32654	-0.46909	-0.72767	0.266868	-0.548653	-0.528762
Gys1	0.985015	1.3969	1.83752	-0.633794	-0.806212	-0.720003	0.774283	0.0941911	-1.09357	-0.930736	-0.614637	-0.288959
Dnajc3	1.38726	2.27112	0.556074	-0.948252	-1.18239	-0.755089	-0.0585341	-0.199016	-0.77265	0.029267	-0.0117068	-0.316084
Pom121	0.778437	2.62616	0.8041	-0.427713	-0.504701	-1.04362	-0.248073	-0.299399	-0.915305	-0.556027	-0.145422	-0.068434
Wt1	0.141277	1.87192	2.18979	-0.0353192	-1.13022	-0.529788	-0.600427	-0.388512	-0.353192	-0.247235	-0.423831	-0.494469
Asxl3	1.84903	0.79244	1.56087	-0.552307	-1.12863	-0.456254	-0.64836	-0.456254	0.888494	-0.93652	-0.3602	-0.552307
Atp6v1b2	1.67101	0.786707	1.74271	-0.850441	-0.324641	-0.730941	-0.0378416	-0.695091	-1.60329	0.284808	-0.229041	-0.0139416
Gm30735	1.17959	1.47725	1.54339	0.650429	0.0551211	-0.771696	-1.03628	-0.176388	-0.0110242	-1.20164	-0.771696	-0.937059
Wdr90	0.186859	1.73156	2.27968	-0.460918	-0.211773	-0.36126	-0.759892	-0.36126	-0.261602	-0.0622863	-0.610405	-1.1087
Gm40841	1.06854	1.56344	1.56344	-0.776096	-0.866078	-0.641123	0.888574	-0.146221	-0.0112478	-0.91107	-1.04604	-0.686114
P4ha1	1.35411	1.19322	1.64259	-0.803958	-1.03141	-1.32544	-0.548762	-0.415617	-0.792862	0.582973	0.32223	-0.177065
Fubp1	0.603746	2.4974	1.08674	-0.599912	-0.392914	-0.607579	-0.239582	-0.806911	-1.25157	-0.239582	-0.0402497	-0.0095833
Ctnnal1	0.399804	2.75217	1.03558	-0.705465	-0.480499	-0.314219	-0.548967	-0.607654	-0.607654	-0.416921	-0.363125	-0.143049
Gch1	0.806624	1.28211	2.09722	0.0254723	-0.755679	-0.721716	-0.314159	-0.212269	-0.076417	-1.09531	0.297177	-1.33305
Inpp5j	1.95538	0.4785	1.75167	-0.234476	-0.883792	-1.07477	0.147476	0.414841	-0.590963	-0.48911	-0.832866	-0.64189
Xpot	1.2122	2.18857	0.781929	-0.525423	-0.475777	-1.12118	0.401308	0.169625	-0.0951554	-0.724009	-0.856399	-0.955691
Gm19522	1.90269	1.195	1.08326	-0.816326	-0.406611	-0.77908	-1.00256	0.561806	-0.332118	-0.704586	0.412819	-1.1143
Fam111a	0.761512	1.60374	1.81429	-0.838716	-0.838716	-0.838716	0.635178	-0.670271	-1.00716	-0.501826	-0.459715	0.340399
Siah2	0.429417	2.2025	1.53759	-0.0507913	-0.383244	0.00461739	-1.10356	-0.51253	-1.01121	-0.881922	0.152374	-0.383244
Rdh13	1.64792	1.12477	1.3968	-1.34449	-1.09338	-0.821342	-0.172639	0.664398	-0.31912	-0.402824	0.120324	-0.800416
Zscan30	0.385758	1.92879	1.85164	-0.385758	-0.92582	-1.46588	0.0771517	-0.231455	-0.231455	-0.0771517	-0.46291	-0.46291
Zhx2	0.733325	2.66654	0.758431	-0.886057	-0.0700895	-0.0449828	-0.270943	-0.735417	-0.923717	-0.358816	-0.509457	-0.358816
Gm15328	0.55198	2.72902	0.876219	-0.14282	-0.930259	-0.60602	-0.652339	-0.46706	-0.37442	-0.51338	-0.05018	-0.42074
Ubiad1	0.514855	1.71984	1.91702	-0.383403	-0.251951	-1.06257	-0.449129	-0.0328631	0.0985893	0.0109544	-1.47884	-0.60249
Pxdc1	0.720912	2.08173	1.33652	-0.0891014	-0.866714	-1.02872	-1.19072	0.137702	-0.218703	-0.575109	-0.737112	0.429307
Ggta1	1.48873	0.641535	2.00441	-0.0767386	-0.776595	-0.702926	-0.850264	-0.113573	0.346858	-1.47645	-0.0214868	-0.463501
Ski	1.03611	2.22215	0.874739	-0.214483	-0.529147	-0.0934579	-0.771196	-0.876084	-1.44087	-0.262892	0.463256	-0.408122
Slc25a36	0.923996	2.35867	0.842015	-1.30316	-0.695132	-0.92058	0.302306	-0.0256191	-0.442357	-0.681469	-0.29889	-0.0597779
Ciapin1	1.38689	1.29136	1.43996	-0.502393	-1.37274	-0.873881	0.378564	0.739438	-0.417482	-0.406868	-0.937565	-0.725286
Top1	1.22106	1.91482	0.98183	-0.955914	-0.57315	-0.561188	0.503375	-0.800416	-1.53006	0.0608037	-0.286076	0.0249195
Abca7	1.98579	0.907699	1.22369	-0.746606	-0.46779	0.0526652	-0.188975	-0.0216857	0.517358	-1.34141	-1.02542	-0.895308
Exd2	1.32674	1.61866	1.16955	-1.09844	-1.00862	-0.0205841	-0.290048	0.855174	-0.200227	-0.447235	-1.23317	-0.671789
A330058E17Rik	2.11498	0.581038	1.41773	-0.395106	-1.37125	-0.952903	0.0232415	-0.952903	0.0232415	-0.534555	0.162691	-0.116208
Tnfrsf12a	0.666707	2.2398	1.20682	-0.683585	-1.1967	-1.32497	-0.37977	-0.0354452	-0.339261	0.268371	-0.264995	-0.156971
Pcdh12	1.8549	0.444562	1.80584	-0.769552	-1.19878	-0.487485	0.616255	-0.0091978	-0.377111	-0.352583	-0.659178	-0.867662
Gpr4	0.554689	1.20615	2.33914	-0.068451	-0.833214	-0.663267	-1.05981	-0.266723	-0.946512	-0.521644	0.469716	-0.210074
Rasl11a	1.19305	1.09005	1.81103	-1.27888	-0.763894	-0.969888	-0.0429154	0.575066	-0.145912	0.266075	-0.969888	-0.763894
Lrrfip1	1.02745	2.57134	0.486647	-0.791211	-0.594952	-0.717069	0.268583	-0.150101	-0.0497914	-0.533895	-0.943856	-0.573146
Fv1	1.29197	1.77863	1.01388	-0.46928	-1.39625	-1.46578	-0.214363	-0.399757	-0.585152	-0.121665	0.0637295	0.504042
BC034090	1.87802	1.72295	0.472088	0.223984	-0.520331	-0.458305	-0.0861475	-0.416954	-1.35768	-0.778773	0.327361	-1.0062
Arsi	1.24978	1.68136	1.14188	-0.152851	-1.44759	-1.01601	0.278728	-0.0449561	-0.260745	0.386622	-0.584429	-1.2318
Alpk2	1.12769	2.06239	0.880881	-1.19858	-1.03579	-1.11981	0.0485732	0.234989	0.416154	-0.368894	-0.424031	-0.623575
Ifrd1	0.452319	2.75418	0.86438	-0.940161	-0.229712	-0.641773	-0.769654	-0.215503	-0.11604	-0.485474	-0.329175	-0.343384
Slc38a2	0.877342	2.27276	0.919869	-1.04701	-1.02574	-1.20648	-0.0954644	-0.38518	-0.632369	0.135777	-0.0104103	0.196909
Lsm14a	1.67164	1.5532	0.842603	-1.40763	-0.726638	-0.164079	-0.386142	-0.623008	-1.24478	0.176416	-0.282513	0.590933
Pdia6	1.95184	1.1711	0.937781	0.237811	-0.964703	-1.0365	0.192941	-0.5519	-1.53904	0.022435	-0.408316	-0.013461
Harbi1	0.941488	2.47052	0.644176	-0.460126	-0.375179	-0.969804	-0.0353943	-1.1397	-0.842384	-0.502599	0.0920252	0.176971
Sidt2	0.195018	2.46401	1.39565	-0.832643	-0.334075	0.062745	-0.812293	-0.496872	-0.649495	-0.893692	-0.0797031	-0.0186539
Il1b	-0.0185116	1.98074	2.09181	-0.795999	-0.684929	-0.907068	-0.46279	-0.46279	-0.0185116	-0.573859	-0.0185116	-0.129581
Gm28523	0.928146	2.40848	0.716669	-1.3276	-0.27022	-0.199728	-0.27022	0.0117487	0.293717	-0.763664	-0.904648	-0.62268
Ackr3	1.43439	0.90522	1.71367	-1.21145	-1.35844	-0.858673	0.0673709	-0.0502219	-0.990965	0.376052	-0.064921	0.0379727
Dusp8	0.841557	2.43786	0.768744	-1.25323	-0.833156	-0.85556	-0.648321	-0.245046	-0.401875	-0.0042008	0.32066	-0.127424
Ints10	2.19094	0.38811	1.45854	-0.438188	-1.07669	-0.456968	-0.75744	0.632243	-0.269173	-0.945235	-0.644763	-0.0813778
Habp2	0.265421	2.51692	1.25389	-0.997617	-0.118982	-0.613214	-0.723044	-0.723044	-0.5583	0.155592	0.0457623	-0.503385
Lox	0.274543	1.57501	2.1819	-0.650234	-0.939226	-0.563536	-0.708032	0.361241	0.245644	-0.679133	-0.939226	-0.158946
Ets1	1.68103	0.75403	1.59371	-0.0722123	-0.300604	-0.488692	0.827922	-0.253583	-0.361061	-1.26791	-1.13356	-0.979064
Aars	1.15824	1.86702	1.00266	-1.12367	-1.12367	-0.985372	0.432181	0.466755	-0.276596	-0.259308	-0.103723	-1.05452
Gngt2	0.566887	1.28717	2.16751	-0.673595	-0.873672	-1.23381	-1.15378	-0.353471	0.0466848	0.246762	0.166731	-0.193408
Qrsl1	1.85561	0.377187	1.78737	-0.396141	-0.600846	-1.16947	0.468167	0.331697	-0.89653	-0.259671	-0.66908	-0.828295
Meox1	1.41222	1.32498	1.28136	-0.594332	-1.22683	-1.44494	0.103599	-0.0054526	0.321703	0.234461	-1.20502	-0.201746
Nes	1.06375	1.76798	1.18517	-0.441825	-0.895118	-0.70085	-0.312313	-1.2108	-1.34032	0.683311	0.0600343	0.140979
Atf6	0.820951	1.62595	1.56705	-1.68731	-1.29462	-0.494534	-0.258925	0.0601294	-0.494534	0.0355868	0.320281	-0.200022
Tmem131	0.494694	2.25927	1.25969	-1.44328	-0.525294	0.0356996	0.219297	-0.606893	-0.249897	-0.85169	0.107099	-0.698692
Ror1	2.34944	1.28331	0.375121	-1.12536	-0.769985	-0.572553	-0.296148	-0.375121	-0.61204	0.49358	-0.809472	0.0592296
Dusp5	0.962365	2.66535	0.376963	-0.554358	0.110872	-0.394703	-0.421312	-0.181829	-0.368094	-1.21959	-0.341484	-0.634185
4632404H12Rik	1.00158	1.37523	1.62433	-0.212772	-0.648694	-0.679832	-1.33372	-0.212772	1.06386	-1.02234	-0.679832	-0.275046
Rps6ka3	0.889904	1.55733	1.54343	-1.33486	-0.570095	-1.07067	-0.0278095	0.792571	-0.903809	-0.514476	0.250285	-0.611809
Cep85	0.885955	1.98241	1.1219	-1.52209	-0.730971	-1.03631	0.622251	0.0185056	0.0254452	-0.377051	-0.696273	-0.293776
Acsl3	1.55733	1.25041	1.18221	-0.966227	-0.727512	-0.113674	-0.113674	0.43196	0.636573	-1.44366	-0.932125	-0.761614
Pdia3	1.88611	1.09009	1.00234	-0.5709	-1.24156	-0.508221	0.0558887	-0.696258	-1.51108	0.582391	-0.113344	0.0245492
Mpp7	0.663813	2.55128	0.759786	-0.487862	-0.839763	-0.295917	0.215939	-0.135962	-0.935736	-1.15967	-0.391889	0.0559842
Unc119b	0.892358	1.7403	1.34056	-1.20327	-1.2275	-1.21538	0.153437	0.541068	0.262458	-0.403782	-0.512803	-0.367441
Plekhg1	0.846233	1.47599	1.64917	-1.31068	-1.13749	-0.932824	0.625818	0.232222	0.200734	-0.617947	-0.287326	-0.743897
Creb5	0.660661	2.23592	1.07384	-0.165703	0.195831	-0.992067	-0.553061	-1.50854	-0.862948	0.118359	-0.0882315	-0.114055
Fem1b	0.79148	2.13479	1.03744	-0.43831	-0.305871	-1.2897	-0.230191	-0.0599128	-1.1005	-0.589668	0.79148	-0.741027
Cflar	0.655486	1.66464	1.63699	-0.975741	-1.48723	-0.561022	-0.187776	-0.187776	-1.07251	0.0887037	0.614014	-0.187776
Tox3	0.778628	2.39817	0.778628	-0.591757	-0.778628	-0.529467	-0.654047	-0.778628	0.903208	-0.404886	-0.840918	-0.280306
Cd44	-0.0813268	2.62957	1.40063	-0.659651	-0.370489	-0.599409	-0.611457	-0.237956	-0.213859	-0.58736	-0.0692784	-0.599409
Tbx3	1.02269	0.990098	1.93538	-0.215947	-0.688587	-1.22642	-0.085564	0.289288	0.615246	-0.90046	-0.411522	-1.32421
Rab3ip	1.0808	1.04463	1.82244	-0.963226	-1.18029	-0.999404	0.954182	-0.402475	-0.47483	0.0678329	-0.0587885	-0.890871
Srf	1.1439	1.69971	1.07653	-0.969861	-1.02881	-1.17197	0.554407	0.444929	-1.15513	0.14176	-0.633006	-0.10246
Septin11	1.36247	1.56378	0.988599	-1.85857	-0.751336	-0.866373	0.0107847	-0.133012	0.672248	-0.262428	-0.636299	-0.0898727
Tmtc2	2.32467	1.71889	-0.128727	-0.643637	-1.09797	-0.189305	-0.461904	-0.249883	0.0227166	-0.673926	-0.159016	-0.461904
Gfod1	0.593152	1.41129	1.89195	-1.61583	-1.04313	-0.644286	0.654513	-0.163628	-0.644286	-0.163628	-0.255669	-0.0204535
Egln3	2.15661	0.405475	1.33004	-0.787515	-1.20932	-1.09002	0.12427	-0.212324	-1.01333	0.0433169	0.0177528	0.235047
St6galnac4	1.19139	1.9614	0.729376	-1.14433	-0.733654	-0.836322	-1.09299	0.703709	-0.22031	-0.553983	0.549705	-0.553983
Vmp1	1.08897	1.46573	1.32692	-0.735344	-1.72682	-1.35006	-0.299095	-0.021482	-0.51722	0.29579	0.196643	0.275961
Abhd17c	1.73702	1.61018	0.532027	-1.32831	-0.863223	-0.334719	0.89141	-0.038757	-1.07462	-0.609541	-0.144458	-0.376999
Edn1	0.784383	1.704	1.37943	-1.27124	-0.838478	-1.00076	0.135238	0.243429	0.838478	-1.00076	-0.513906	-0.459811
Gm50114	0.94879	0.245983	2.67067	-0.527105	-0.527105	-0.843369	-0.597386	-0.245982	0.245983	-0.175702	-0.140562	-1.05421
Gas2l1	0.196461	2.13488	1.5324	-0.667969	-1.0085	-0.432215	-1.37523	-0.196461	-0.144072	-0.563189	0.248851	0.275046
Ranbp6	0.860835	1.84465	1.15598	-1.08219	-1.20517	-1.15598	-0.172167	0.565691	-0.196762	-1.00841	0.393524	0
Rab30	1.65849	0.778473	1.42156	-0.778473	-1.59079	-1.35387	0.609239	0.20308	-0.236926	-0.338466	-0.20308	-0.169233
Efnb1	0.800013	1.41105	1.64189	-0.992378	-0.856591	-0.54428	0.175392	0.487702	0.582753	-1.52195	-0.720803	-0.462808
Armcx4	1.28391	2.19239	0.375424	0.176304	-0.0228158	0.151414	-1.20509	-0.309051	0.226084	-1.01842	-0.956191	-0.893966
Pstpip2	0.77444	1.62461	1.44872	-1.54155	-0.691377	-1.39497	0.481277	0.158797	-0.280948	0.246746	-0.163683	-0.662061
Hsp90aa1	0.830837	1.69307	1.32354	-0.842913	-1.2849	-1.29215	-0.234277	-0.408173	-0.929861	0.656941	0.135253	0.352623
Sema4c	1.31977	0.508322	2.0193	-1.28246	-1.36641	-0.806786	-0.219185	0.228512	0.536303	-0.135241	-0.526976	-0.275147
Lratd2	1.10097	0.884388	1.85902	-1.04322	-0.56673	-0.956583	0.407901	0.537852	0.386243	-0.783315	-0.501755	-1.32478
Med24	1.56449	0.857754	1.41952	-1.22623	-1.42556	-0.537606	0.712781	0.259742	0.259742	-0.918159	-0.591971	-0.374512
Adprhl1	1.42841	1.53708	0.875156	-0.992063	-1.6013	-1.08427	0.634756	-0.316966	-0.481624	0.49315	-0.18524	-0.307087
Eng	1.29332	0.442257	2.10423	-0.665728	-0.970825	-0.946738	0.458315	0.410142	-1.28395	-0.489092	-0.392746	0.0408135
Armc1	1.29647	1.60047	0.938821	-0.563292	-0.813645	-1.54682	1.064	0.152	-0.724233	-0.134117	-0.652704	-0.616939
Tspan2	0.297029	2.19671	1.335	-0.623435	-0.819279	-0.212164	-0.0359047	0.238276	-0.0359047	-1.38723	-1.09346	0.140355
Prrc1	1.39432	1.59554	0.837111	-1.14409	-1.0667	-0.617837	0.899023	0.58946	-0.308273	-0.834531	-0.9274	-0.416621
Ncoa5	0.867753	2.4825	0.474418	-1.09892	-0.809098	-1.32664	-0.0638308	0.143188	-0.395061	0.0396786	-0.208744	-0.105234
Rasl11b	0.850676	2.11406	0.850676	-0.109493	-1.05703	-1.24654	0.0421127	0.49693	0.269521	-0.46324	-0.46324	-1.28444
Serpinh1	1.65002	0.794155	1.37065	-0.292311	-0.629338	-0.434217	0.151144	-0.939757	-2.01735	0.306354	-0.0971907	0.137841
Ubtd1	1.35376	0.909705	1.53879	-0.0524237	-1.3846	-0.755517	-0.0524237	0.761685	0.354631	-0.533488	-1.3846	-0.755517
Papola	0.880568	1.73664	1.18322	-0.563506	-1.3504	-0.502976	0.586565	-0.572153	-1.6444	0.188796	-0.0014412	0.0590888
Baz1a	0.0373102	2.56562	1.19612	-1.09516	-0.199719	-0.647441	-0.752788	-0.594768	0.0899834	-0.489422	0.221666	-0.331402
Smurf2	0.895988	2.20069	0.695998	-1.43723	-1.14201	-0.770597	0.324587	-0.0468231	-0.875354	0.10555	-0.0753931	0.124597
Vegfa	1.91189	0.627891	1.25036	-0.260229	-1.29159	-0.531092	0.625287	-0.747262	-1.47391	0.362237	-0.281064	-0.192513
Arl4c	0.372197	1.29174	2.12371	-1.18227	-0.788182	-0.700606	0	0.919545	-0.0437879	-0.634924	-0.700606	-0.656818
Daam2	1.30019	2.04315	0.441134	-0.139306	-1.02157	-0.603658	-0.394699	0.208958	0.626875	-0.951922	-1.41627	-0.0928704
Zbtb21	0	2.68728	1.09578	-0.808793	-0.10436	-0.782703	-0.782703	-0.704433	-0.0782703	-0.10436	0	-0.417442
Zfp236	1.17527	1.97494	0.630041	-0.133278	-0.733029	-0.914771	-1.58722	0.339253	-0.95112	-0.315021	0.53917	-0.0242324
Slc7a6	1.67173	1.22093	0.882823	-0.97674	-0.356886	-0.441411	0.291144	0.967348	0.0375669	-1.00492	-1.11762	-1.17397
Hspb1	1.38225	0.973614	1.4194	-0.233729	-0.828113	-1.10673	0.564975	-0.97671	-1.57109	0.453528	-0.363751	0.286357
Cerk	1.2261	1.46693	1.07702	-1.46884	-1.40003	-0.906915	0.411887	0.274273	-0.597283	-0.436734	-0.264716	0.618308
Dct	0.377204	2.41659	0.974097	-0.418654	-0.965807	-0.841454	-0.940936	-0.592749	0.775133	0.103627	-0.368913	-0.518137
Klf10	1.2791	1.02328	1.46515	0.186051	-1.6512	-1.06979	-0.395359	0.302333	0.604666	-1.20933	-0.418615	-0.116282
Itga6	1.86878	0.216802	1.68083	-0.614134	-1.00982	-0.0107164	0.879572	0.038744	-0.752624	-0.554782	-1.05928	-0.683379
Gem	-0.328473	2.15532	1.93934	-0.652446	-0.814432	-0.382468	-0.220482	-0.274477	-0.0584951	-0.868428	-0.59845	0.103491
Gm43660	-0.0109088	2.14903	1.62541	-0.599982	-0.861793	-0.927245	-1.05815	-0.338172	0.0545438	-0.599982	0.185449	0.381807
Prr13	0.808664	1.38159	1.56063	-1.2682	-1.7337	-0.444616	-0.01492	0.88028	-0.373	-0.444616	-0.265576	-0.086536
Sox18	2.33285	0.352128	1.06189	-0.506184	-1.23245	-0.885822	0.154056	-0.093534	-1.1004	0.253092	0.269598	-0.60522
Cep68	1.43247	1.11754	1.19627	-0.680149	-1.1919	-1.12629	0.933837	0.763254	-0.772001	-0.706392	-0.706392	-0.26025
Chid1	0.669172	1.00927	2.06735	-0.143282	-1.44699	-1.65482	0.102344	-0.0488102	0.196815	0.0834497	-0.426695	-0.407801
Adamtsl5	1.31075	1.09612	1.33119	-0.549338	-1.3363	-1.45894	0.278501	0.278501	-0.0689866	0.615769	-1.21365	-0.283612
Olfml2b	-0.0274718	2.83916	0.925682	-0.557798	-0.708296	-0.736962	-0.564964	-0.378634	-0.450299	-0.106304	-0.0131387	-0.220969
Sema5a	0.0422271	2.65381	1.03619	-0.094199	0.081206	-0.367051	-0.854287	-0.113688	0.0422271	-0.932245	-0.717861	-0.77633
Crem	0.0365392	2.74362	0.951607	-0.554442	-0.59257	-0.764146	-0.68789	-0.440059	-0.68789	-0.115972	-0.230356	0.341562
Grpel2	1.32343	0.787809	1.61802	-1.35467	-1.00652	-0.765491	0.627123	0.439655	0.466436	-1.11364	-0.444119	-0.578024
Hspa1l	-0.107663	2.76987	1.06684	-0.577463	-0.577463	-0.166388	-0.636189	-0.636189	-0.636189	0.00978752	0.00978752	-0.518738
Klf4	0.371841	1.68359	1.67283	-0.778625	-1.28397	-0.0474881	-1.1657	-0.563585	-0.918401	0.189056	0.597633	0.242816
Abra	0.0476007	2.72471	0.952588	-0.833299	-0.86771	-0.888356	-0.36188	-0.441024	-0.317147	0.0441597	-0.0315426	-0.0281016
Ppp2r5a	1.65556	1.03436	1.03436	-1.35668	-0.958171	-0.16116	0.952311	0.401436	-0.93473	-0.923009	-0.735477	-0.0087906
Flnc	0.921982	2.65429	0.147179	-0.485521	-1.29754	-0.678376	-0.13872	-0.517664	-0.355259	0.155637	0.0998109	-0.505822
Ptpn21	0.684274	2.55153	0.48711	-0.985819	-1.03221	-0.881438	0.301545	0.220359	-0.115979	0.0463915	-0.661078	-0.614687
Kdr	1.80795	0.798924	1.1098	-0.673783	-1.2323	-0.913526	1.25997	0.145558	-0.328659	-0.510442	-0.787068	-0.676418
Lonrf3	0.285803	2.38169	1.04794	-1.33375	-0.476338	-0.571605	-0.190535	0.476338	0.38107	-0.857408	-0.666873	-0.476338
Dvl3	0.76922	1.74013	1.20542	-0.440895	-1.00374	-0.370539	0.572225	0.89586	-0.215757	-0.792672	-1.18666	-1.17259
Filip1	0.142712	2.28181	1.28866	-1.16876	-0.907736	-0.55122	-0.754943	-0.602151	-0.474824	0.67112	0.0981479	-0.0228128
Rbm45	1.39911	2.20092	0.111362	-1.20069	-1.29787	0.0627677	-0.107313	-0.374582	-0.884822	-0.204501	0.0141734	0.281442
Fos	-0.0407713	2.59577	1.15519	-0.93774	-0.258218	-0.448485	-0.720293	-0.448485	-0.122314	-0.829017	-0.394123	0.448485
Asb11	0.702344	1.88228	1.12375	-0.880271	-0.496323	-1.32977	0.421406	0.0561875	-1.47961	0.533782	-0.505688	-0.0280938
Zfp322a	0.410608	2.28343	1.01259	-0.994005	-0.592687	-1.39532	-0.280551	0.0315852	-0.570392	-0.659574	0.0761761	0.678153
Asap2	1.7209	1.61967	0.364427	-1.31598	-1.0123	-0.54664	0.44541	0.404918	0.404918	-0.344181	-1.05279	-0.688361
Foxj2	0.918076	1.77785	1.00237	-1.28193	-1.10492	-0.801473	0.859072	0.387039	0.344893	-0.759327	-0.641319	-0.700323
Nktr	1.26008	1.77179	0.658826	-0.594862	-1.24729	-1.43918	-0.889095	0.953058	-0.339007	0.108738	-0.159909	-0.0831527
Mall	-0.0747455	2.16762	1.59684	-0.849381	-0.523219	-1.3794	-0.197056	-0.197056	-0.441678	-0.604759	0.455268	0.0475653
Dyrk2	0.764846	2.68349	0.240157	-0.965847	-0.754405	-0.39417	0.138351	0.146182	0.00522079	-1.06765	-0.425495	-0.370676
Mypn	0.7075	2.27082	0.700629	-1.00699	-1.06197	-0.745868	-0.237361	-0.783662	-0.845507	0.796833	-0.134285	0.339864
Dnaja1	-0.0931763	1.72517	2.04141	-0.567528	-0.499764	-0.962821	-0.341646	-0.54494	-1.33553	0.189176	0.335999	0.0536469
Egr3	-0.107276	2.59193	1.18004	-1.10391	-0.605591	-0.813223	-0.314908	0.100355	-0.0242237	0.100355	-0.564065	-0.439486
Atxn2	1.15212	1.97149	0.540193	-0.808128	-0.683668	-0.600694	1.27658	-0.0821093	-0.237685	-0.517721	-0.88073	-1.12965
Myrfl	-0.0384822	1.88563	1.80867	-0.577234	-1.19295	-0.808127	-0.423305	0.731163	-0.34634	-0.962056	-0.0384822	-0.0384822
Rcan1	0.647327	1.99334	1.01059	-1.23384	-1.27276	-1.07816	0.906799	0.0635165	-0.101897	-0.0045948	-0.542998	-0.387315
Hspa1b	-0.390118	2.70053	1.33701	-0.412843	-0.412843	-0.662822	-0.571921	-0.435569	-0.571921	-0.0492382	-0.253766	-0.276491
Tubb6	0.692866	1.49619	1.45602	-0.0903738	-1.33552	-1.5966	0.632616	0.492035	-0.0903738	-0.953945	-0.271121	-0.431786
Nrp2	2.10867	0.342317	1.19126	-1.34188	-0.698326	-0.451858	0.123234	-0.451858	-1.45142	0.0547707	0.164312	0.41078
Klhl34	0.247747	2.91317	0.478409	-0.598011	-0.367349	-0.931188	-0.572382	-0.367349	-0.0854301	-0.034172	-0.62364	-0.0598011
Ppip5k1	1.11136	0.9844	1.54304	-1.06735	-1.56505	-1.06735	0.126118	0.58827	0.705078	-0.092261	-0.539177	-0.727085
Xpo1	1.06243	0.956183	1.6202	-0.584334	-0.358569	-1.28819	1.0093	-0.371849	-1.69988	0.106243	-0.0796819	-0.371849
Stip1	1.20564	1.09821	1.32203	-0.531199	-1.43543	-1.09522	0.793813	-0.513293	-1.31904	0.614758	-0.190993	0.0507324
Mrs2	1.83588	0.982825	0.806796	-0.18167	-1.60344	-1.21076	0.739093	0.156846	-1.06181	-0.0056419	-0.493105	0.03498
Fam160a1	0.169875	1.18913	2.26423	-0.45843	-0.779564	-1.22636	0.574783	-0.27692	-0.933149	-0.765601	0.449122	-0.207108
Elk3	1.51513	0.985014	1.11396	-1.13545	-0.777266	0.225658	0.397587	0.454897	0.526535	-1.37902	-1.23574	-0.691301
Pygo1	0.624561	1.51962	1.4657	-1.52141	-0.496953	-1.10085	-0.292061	0.613778	0.915724	-0.529305	-0.798899	-0.399899
Irs1	0.23858	2.44086	0.929851	-1.21125	-0.984908	-0.997143	-0.336459	0	0.379281	-0.544453	-0.214111	0.299755
Hsp90b1	1.7699	1.22632	0.612344	-0.349678	-1.386	-0.779851	0.420722	-0.807226	-1.4564	0.506756	-0.103307	0.346419
Socs7	0.529151	2.53302	0.546061	-1.46626	-0.958954	-0.908223	-0.0288884	0.14867	-0.0373435	-0.240267	0.0472079	-0.164171
Nup62	1.47241	0.959545	1.17462	-1.17462	-1.29042	-0.843738	0.694843	0.876826	0.21507	-0.661755	-0.59558	-0.827194
Rhoj	0.807726	1.23516	1.56202	-1.02773	-1.36716	-1.44259	0.141431	0.782583	0.443149	-0.650581	-0.298576	-0.185431
Zbtb40	0.760142	1.68095	1.16299	-0.966364	-1.68574	-0.592288	-0.563512	-0.160661	-0.736163	0.501166	0.932793	-0.333312
Zfp180	0.452498	1.98706	1.16076	-0.491846	-1.03484	-1.38897	-1.08206	0.0983692	-0.798758	0.287238	0.523324	0.287238
Creb1	0.551551	1.60718	1.43962	-1.17432	-0.537588	-1.27485	-1.1408	0.0321157	-0.889464	0.400747	0.551551	0.434259
2310022B05Rik	1.37668	1.69476	0.521848	-0.949266	-0.989026	-0.730587	0.969146	0.820046	-0.621247	-0.541728	-0.939326	-0.611307
Mettl14	0.873704	1.74315	0.975992	-1.32547	-0.839608	-1.2999	-0.0213099	0.924848	0.234408	-0.788465	-0.711749	0.234408
Mical2	1.13284	1.54349	0.906271	-0.424815	-1.69926	-1.71342	0.0141605	-0.233648	-0.325691	0.509778	-0.0070802	0.29737
Ice1	1.9464	1.31366	0.321579	-0.522078	-0.967341	-0.615818	0.774654	0.290333	0.423131	-1.02202	-0.95953	-0.982965
Rtn4r	2.08065	-0.217522	1.7118	-0.217522	-1.09707	-1.18219	-0.104032	0.548534	-0.586364	-0.132405	-0.557991	-0.245895
Trp53i11	0.863933	0.741046	1.96992	-1.26983	-1.79489	-0.82297	0.0819246	0.383556	0.0930962	0.0595815	-0.376109	0.0707531
Picalm	0.3056	2.3858	0.867155	-0.631953	-0.343851	-0.846809	-0.148527	-0.861459	-1.48161	0.247003	0.0565625	0.452093
Man1a	0.889926	1.92535	0.737657	-1.94227	-1.03881	-0.9576	-0.0642912	0.0169187	-0.0236862	-0.0845937	0.148885	0.392515
Unc13a	0.426217	1.78137	1.34422	-0.491789	-1.10379	-1.32237	-1.32237	0.251359	0.0765006	0.338788	0.601076	-0.579218
Mettl16	1.79917	1.37439	0.377071	-1.0635	-1.19278	-1.04503	0.70951	0.432478	0.0631017	-0.564838	0.136977	-1.02656
Aopep	0.412636	2.48351	0.648428	-0.212725	-0.786828	-0.950857	-1.06363	-0.827835	-0.663806	0.566413	0.105081	0.289614
Gm45222	0.135131	3.05395	0.35134	-0.243235	-0.459444	-0.297287	-0.405392	-0.459444	-0.243235	-0.297287	-0.513497	-0.621601
Relt	1.88221	0.521577	1.13386	-0.702996	-0.702996	-1.58741	0.0453546	0.589609	0.24945	-0.907091	-0.975123	0.453546
Inpp4a	0.418014	2.16486	0.946875	-0.944204	-0.928178	-1.53717	-0.22303	0.530197	0.43404	-0.767917	0.0333877	-0.126873
Nlk	1.86273	0.581488	1.07427	-1.05456	-1.23197	-0.995429	0.936294	0.20697	0.423796	-0.226682	-0.680045	-0.896871
Mphosph10	0.127799	2.23648	1.15019	-1.34189	-0.638995	-1.34189	-0.319498	-0.543146	0.447297	0.0319498	0.223648	-0.0319498
Hspa5	1.97517	0.781112	0.75723	-0.577724	-1.45655	-0.618322	0.92201	-0.556231	-1.3061	0.367968	-0.276822	-0.0117416
Pogk	1.24441	1.89299	0.374379	-1.14423	-0.938583	-1.23914	0.48511	0.342741	0.564205	-0.0210918	-1.01768	-0.543113
Prdm16	1.11777	1.81457	0.577758	-1.5823	-0.72873	0.264201	0.264201	0.525499	0.42098	-1.14681	-0.850669	-0.676471
Klhl7	0.409101	2.51748	0.574464	-1.6476	-0.779445	-0.655423	0.316084	-0.0353119	-0.479724	-0.262686	0.0990455	-0.0559822
B4galt5	-0.103307	2.67909	0.915989	-1.2328	-0.185953	-0.98486	-0.130856	0.00688713	-0.103307	-0.103307	-0.130856	-0.626729
Ednra	-0.0169021	2.00556	1.48401	-1.14693	-1.25703	-1.27442	0.272848	-0.231318	-0.138597	0.0932031	-0.0922373	0.301824
Klf11	1.02957	0.89164	1.5419	-1.09854	-1.43352	-1.01972	-0.211826	0.596069	1.1478	-0.665036	-0.428578	-0.34976
Rras2	1.55138	1.36402	0.529429	-0.765046	-1.80403	-0.833176	-0.117808	0.0695496	-0.0496783	1.1426	-0.560655	-0.52659
Gm13889	0.658706	1.78792	0.997469	-0.696346	-0.639886	-0.470504	1.11039	0.376403	0.207022	-0.809267	-1.20449	-1.31741
4632404M16Rik	1.15365	1.07869	1.20363	0.229065	-1.59512	-1.59512	-0.195746	0.703853	0.403987	-0.595568	0.129109	-0.920424
AW011738	0.549559	1.28391	1.60068	-0.890334	-1.69667	-1.48069	0.448767	-0.227983	-0.343175	0.290379	0.40557	0.0599956
Nt5c2	1.0258	1.94139	0.466274	-0.99613	-1.36491	-0.868965	0.644306	-0.423885	-0.0423885	0.911353	-0.436602	-0.856248
Gm5693	0.319549	2.42239	0.690638	-1.04111	-0.0515402	-1.65959	-0.546326	-0.0515402	0.0721562	-0.422629	-0.175237	0.443245
Fam78b	0.774368	2.11278	0.544926	-1.02293	-1.02293	-1.5583	-0.258123	0.544926	0.583166	-0.0669207	0.0095601	-0.640527
Lamc2	-0.238701	2.66391	1.00255	-0.926161	-1.00255	-0.601527	-0.620623	0.181413	0.200509	-0.257797	-0.124125	-0.276893
Nhlrc2	0.522751	1.76765	1.13712	-0.980832	-1.12634	-1.5952	-0.285627	-0.0269459	-0.641314	-0.188622	0.700595	0.716762
Ptpn11	0.823143	0.750298	1.85268	-0.293806	-1.41075	-1.2942	0.891131	0.454064	-0.803717	0.274381	-0.823143	-0.42007
Txnrd1	0.406874	2.29067	0.727248	-1.34877	-1.29751	-0.72084	0.0096112	0.21465	-0.900249	0.0352411	0.355615	0.227465
Fzd3	0.520939	1.15	1.73974	-0.81581	-0.579913	-1.13034	-0.186752	0.9141	0.560255	-0.894442	-1.44487	0.167094
Ptpn4	0.584032	1.97072	0.855747	-1.33671	-0.774545	-1.46789	0.153035	0.818269	0.153035	-0.774545	-0.381026	0.199883
Gramd4	1.23805	1.48566	0.683873	-1.30879	-1.96908	-0.719246	0.412682	0.212237	0.141491	-0.495219	-0.117909	0.436264
Amotl1	0.792215	1.82078	0.786129	-1.56921	-1.29534	-0.917995	1.04175	0.220116	-0.193743	0.0375313	-0.254604	-0.46762
Lsmem2	1.92364	0.98145	0.484182	-0.693558	-1.217	-1.08614	-0.45801	1.05997	-0.06543	0.58887	-0.510354	-1.00762
Prkag3	1.94948	0.937858	0.495273	-0.642802	-0.769254	-1.71765	0.305594	-0.200217	0.874632	-1.08539	-0.200217	0.0526887
Dennd5b	-0.124579	1.78148	1.72542	-0.984175	-0.83468	-1.20842	-0.703872	-0.685185	-0.255387	0.641582	0.492087	0.155724
St3gal5	1.108	0.295286	1.96406	-0.810006	-1.5252	-1.29763	0.750407	0.479502	0.0677262	-0.300704	-0.311541	-0.419903
Nus1	1.14048	0.443351	1.77646	-0.204859	-1.36674	-0.779686	-0.376084	-0.473927	-1.46459	1.11602	-0.0703246	0.259895
Rapgef1	0.422129	1.53815	1.39782	-0.961207	-0.707261	-1.26193	0.301839	-0.794137	-1.15501	0.930021	0.656027	-0.366439
Itga11	0.667517	1.06603	1.62396	-1.28522	-1.08596	-1.52433	0.50811	0.468258	0.667517	-0.209222	-0.0896664	-0.806998
Nt5dc3	1.25557	0.65715	1.44174	-1.19129	-1.61683	-1.0982	0.524168	0.524168	-0.951925	0.417783	0.165119	-0.127441
Vopp1	1.82829	0.714733	0.809504	-0.943763	-1.37023	-1.01484	0.904275	0.217184	-0.0908224	-1.32285	0.0039488	0.26457
Frmd5	0.286258	1.20778	1.85321	-0.534867	-1.16954	-0.724909	0.354386	-0.911365	-1.39185	0.913755	0.29343	-0.176297
Mrps2	0.876084	1.01898	1.44766	-0.961141	-0.879486	-1.49189	1.54973	-0.144596	-0.0833556	-0.226251	-0.348732	-0.757005
Pdlim1	0.721833	1.2843	1.3293	-0.560593	-1.55053	-1.10056	1.2618	-0.178115	-0.740582	0.541844	-0.785579	-0.223112
Fam102a	1.39548	0.256769	1.66342	-0.524701	-1.64109	-1.23919	-0.502374	-0.457718	-0.34608	0.591685	0.881945	-0.078147
Fbxl22	1.52332	0.597904	1.192	-0.83021	-1.12726	-1.50428	0.289431	-0.316089	-1.26436	0.129482	0.757853	0.552204
Amigo1	1.12334	1.32216	0.864873	-0.626287	-0.944402	-1.62039	1.00405	0.92452	0.0298232	-0.586523	-0.666052	-0.825109
1110002E22Rik	1.51158	1.66173	0.135205	-0.169267	-0.511276	-0.415347	1.33641	0.21028	-0.703135	-0.957557	-0.928361	-1.17027
Inhbb	0.517167	1.86452	0.925456	-1.27931	-0.462728	-0.952676	-0.176926	0.39468	1.29292	-0.299412	-1.03433	-0.78936
Thbd	0.0278261	1.31896	1.95339	-0.506435	-1.48591	-0.840347	-0.595478	0.0389565	-1.12974	0.361739	0.695652	0.161391
Myh10	0.508427	2.56487	0.225787	-0.914518	-0.739087	-0.251777	-0.0373604	0.352487	0.332995	0.128325	-1.25564	-0.914518
Vwa3a	0.332285	1.15592	1.80959	-0.504419	-1.11887	-0.870477	-0.857404	0.279991	1.48275	-0.674375	-0.439052	-0.595934
Pwwp3b	0.364984	1.95764	0.96223	-0.879279	-1.27744	-1.07836	0.414754	1.06177	0.0663607	-0.879279	-0.680197	-0.0331804
Srxn1	0.0550751	2.63513	0.576171	-0.885439	-0.771052	-1.29215	0.372816	0.271139	-0.249956	0.0804944	-0.199118	-0.593117
Larp1	1.45959	1.75461	0.0500796	-0.791258	-1.57796	-1.18461	0.782152	-0.419758	-0.310494	0.3888	0.257682	-0.408832
Rasgrp3	1.57069	0.680631	1.00786	-1.12566	-1.37435	0.0392672	1.36126	0.209425	-0.798433	0.0654453	-0.916234	-0.719898
Crkl	1.1425	2.03663	0.0730497	-1.31197	-1.06653	-0.750951	0.265901	0.458752	-0.996398	-0.645759	0.160709	0.634071
Cenpq	0.13052	2.20348	0.913637	-1.11325	-0.514401	-1.48178	-0.928992	-0.238006	-0.284072	0.360848	0.545111	0.406914
Lrp5	0.561287	0.939564	1.73815	-1.02538	-0.815223	-1.01487	1.3914	0.477225	0.0884399	-0.6471	-0.773192	-0.9203
Ptar1	0.375348	1.24015	1.6185	-1.04797	0.0330306	-2.05691	-0.201187	0.681632	-0.651604	-0.18317	-0.34532	0.537499
Steap4	1.69453	0.991422	0.545003	-1.50852	-1.34112	-0.70497	1.27043	0.321793	-0.113465	-0.314353	-0.202748	-0.638007
Paqr4	0.775329	0.311353	2.14284	0.262513	-1.25152	-1.34919	0.70207	0.140414	-0.323562	-0.68986	-1.03174	0.311353
Fam43a	0.85195	0.938296	1.4391	-0.115128	-1.22036	-1.0304	1.73268	-0.0115128	-0.823168	-0.719552	-0.425975	-0.615936
AI839979	0.449382	2.20511	0.574791	-0.804707	-1.30634	-1.18093	-1.05552	-0.0522537	0.198564	0.637495	0.512086	-0.177663
Vps37c	0.823691	2.09157	0.306189	-1.84144	-0.677065	-0.70294	0.357939	-0.107813	-0.65119	0.901316	-0.314814	-0.185438
Frmd6	1.52892	1.16275	0.52677	-1.6317	-0.803003	-1.09208	1.31692	0.237689	0.0835123	-0.706642	-0.167025	-0.456105
Nectin1	0.385042	1.16697	1.66456	-1.17882	-1.39207	-1.17882	-0.112551	0.66938	0.598295	-1.03665	0.100703	0.313957
Man1c1	1.12216	1.59765	0.494511	-1.2553	-1.23628	-0.798825	0.931963	0.722747	0.53255	-0.570589	-0.684707	-0.855884
Aqp7	1.43789	0.781295	0.99507	-0.699857	-0.455543	-0.684588	0.445364	-0.333387	1.59058	-1.26483	-0.699857	-1.11214
Enah	-0.0337426	2.63072	0.609778	-0.778491	-1.15087	-0.95564	0.696544	-0.359118	-0.420578	0.0927923	-0.228968	-0.102433
Cxadr	2.14622	0.162747	0.895106	-0.966308	-0.981565	-0.89002	0.620471	0.849334	-0.874763	-0.676415	-0.6459	0.361094
Bri3bp	1.484	0.755018	0.963299	-0.952885	-1.61938	-0.796675	0.640464	0.765432	0.827917	-0.807089	-0.692534	-0.567566
Banp	0.920244	0.899832	1.36931	0.307882	-1.38632	-1.28426	-1.26385	-0.284068	-0.733133	1.16519	-0.161596	0.450766
Gm10097	0.0854259	0.671204	2.42854	-1.08613	-1.08613	-1.08613	0.23187	-0.353907	0.524759	-0.353907	0.524759	-0.500352
Mast4	0.887726	1.85615	0.436526	-0.608936	-0.201756	-0.652956	-0.498887	-0.0036683	1.62505	-0.619941	-1.08215	-1.13717
Creb3l1	0.970011	1.76567	0.439575	-1.50536	-1.32855	-0.857048	0.881605	0.704793	0.203825	-0.415017	-0.680236	-0.179268
Mapk8ip3	1.24349	0.769182	1.16067	-0.623627	-1.59483	-1.23345	0.452977	0.708952	0.995043	-0.307422	-0.917246	-0.653742
Chd7	0.158103	2.26878	0.739133	-1.26483	-0.992098	-0.162056	-0.126483	0.418974	1	-0.920952	-0.505931	-0.61265
Zfp449	0.764394	0.570604	1.83024	-1.2381	-1.10891	-1.43189	0.506007	1.15197	-0.0430644	-0.333749	-0.398346	-0.269153
Ppp1r12a	0.2284	2.11139	0.814218	-1.02693	-1.06877	-1.1943	0.92929	0.657302	-0.148198	-0.106354	-0.880471	-0.315575
Ckap4	1.32145	0.992284	0.835932	-1.13903	-1.4682	-1.17195	1.23915	0.630207	0.120007	-0.66998	-0.579461	-0.110406
Git1	1.54412	0.953048	0.650639	-1.56245	-1.23255	-0.366557	1.36542	-0.132877	-0.72395	0.142041	-0.847663	0.21077
Tnks2	0.320849	1.60424	1.20873	-1.51949	-1.13205	-0.93026	1.07151	-0.163451	-1.02712	0.385422	0.0141254	0.167487
Slc5a3	0.0524228	1.67004	1.40044	-0.846254	-0.72643	-1.41542	-0.786342	-0.0374449	-1.0859	0.65154	0.29207	0.831276
Ints4	0.68277	1.42761	1.01189	-0.52976	-1.91551	-1.41318	-0.217967	-0.391186	0.284367	0.994564	0.388298	-0.321898
Arhgap24	0.37071	2.12142	0.629011	-1.093	-1.2078	-1.4948	-0.0310918	0.901662	0.37071	-0.188943	-0.289393	-0.0884921
Cavin4	1.73949	0.595715	0.776311	-0.856575	-1.64668	-1.52628	0.828984	0.00877896	-0.104093	0.655913	-0.269639	-0.201916
Lrrc32	0.336413	2.02309	0.751169	-0.824903	-1.68206	-0.382497	0.391714	1.13827	-0.520749	-0.852553	-0.023042	-0.354847
Jun	-0.638831	1.8161	1.92562	-0.684461	-0.766597	-0.565821	-0.839606	-0.866984	-0.219028	0.83048	0.0912615	-0.0821354
Pnrc1	0.624969	1.07303	1.39307	-1.4873	-1.40196	-0.580519	0.155575	-0.761875	-0.985904	0.742317	0.368936	0.859666
Lin7c	1.12853	1.66347	0.283893	-1.74324	-1.18015	-0.391819	1.15669	-0.504437	-0.800061	0.157197	0.0445782	0.185351
Abtb2	0.454411	2.27205	0.342364	-1.79897	-0.516659	-0.753202	0.915047	-0.292566	-0.392163	0.354814	-0.105822	-0.47931
Mkks	0.885267	1.55285	0.624041	-0.39184	-1.11747	-1.75602	-0.275739	-0.44989	-1.08844	0.885267	0.711116	0.420865
Ppp1r3c	1.07271	0.687635	1.29776	-0.537606	-1.48779	-1.18773	1.35277	0.0275054	-1.14272	0.607619	-0.212542	-0.477594
Tbc1d16	0.624931	2.04788	0.368664	-1.68821	-0.750816	-0.487806	1.04979	0.490054	-0.993595	-0.494549	0.0584468	-0.224795
Taf2	0.401516	1.57549	1.06188	-0.674629	-1.70186	-1.70186	0.0835643	0.866216	-0.307761	-0.0631828	0.13248	0.328143
Iffo2	0.660199	1.042	1.32835	-1.63061	-1.02609	-0.676107	0.660199	0.755649	0.978367	-0.771557	-0.421573	-0.898825
Stk40	0.831559	1.35471	0.841247	-0.8251	-1.69703	-1.02855	0.928439	0.211523	-0.611962	1.11251	-0.602275	-0.515082
Tlr4	-0.158999	2.57644	0.600303	-1.04485	-0.694405	-1.19087	-0.577589	-0.441304	-0.0519181	0.0356937	0.434814	0.512691
Anks1	0.874104	1.56067	0.568962	-1.22374	-1.31529	-1.17797	1.0877	0.858846	-0.376977	0.240935	-0.285434	-0.811804
Kif2a	0.5928	1.44078	0.969679	-1.00894	-1.10316	-0.632058	0.875459	0.875459	0.663465	-0.349399	-1.48004	-0.844053
Atg13	-0.360362	2.68614	0.672065	-0.986588	-0.52115	-0.605775	-1.07968	-0.233424	-0.309587	0.316639	0.00352605	0.418189
Bcl6	1.33369	1.38713	0.264957	-1.43166	-1.15112	-0.964089	-1.04424	-0.576672	0.118006	0.785966	0.478704	0.799325
Gm37795	1.86267	0.0198157	1.08986	-0.990784	-1.10968	-0.634101	-0.515207	0.852074	1.20876	-0.217972	-0.812442	-0.752996
Shb	0.380669	1.78622	0.797941	-0.717415	-0.91507	-1.50803	0.600286	0.0951672	-1.37626	0.556362	0.775979	-0.475836
Ankrd23	1.22715	0.809394	0.913832	-1.3838	-1.12271	-1.43602	1.12271	0.0783285	-0.261095	0.992161	-0.52219	-0.417752
Selenoi	1.34155	1.29562	0.308117	-1.57503	-1.23056	-0.564562	-1.18462	0.882249	0.744457	-0.495667	0.14736	0.331082
Gm9899	0.696159	0.888056	1.34861	-0.928567	-2.20788	-1.19722	0.00533047	0.6194	0.299572	0.158848	-0.148187	0.465883
Nppb	0.968189	0.898199	1.06151	-0.600743	-1.67392	-1.87805	0.915696	-0.0349948	-0.484094	0.519089	0	0.30912
Cmtm6	1.36824	0.877077	0.680611	-1.42437	-0.975309	-1.03144	1.25597	1.00338	0.0771827	-0.638512	-0.329781	-0.863043
Hdhd2	0.616129	2.11386	0.188207	-1.61858	-0.596318	-0.762732	0.639902	0.948957	0.2833	-0.572544	-0.810279	-0.429903
Tiam2	0.822313	2.04999	0.0347456	-1.2161	-1.16977	-1.26242	0.637003	0.914968	0.104237	-0.544348	-0.359038	-0.0115819
Usp31	-0.496431	2.52752	0.864345	-0.904664	-0.466192	-1.26754	0.471232	-0.194037	-0.57203	-0.481311	0.153717	0.365393
Snx18	0.16914	1.84963	0.867524	-1.42405	-0.987559	-1.14033	0.692928	0.758402	0.278262	0.103666	-1.16215	-0.0054561
Phka1	-0.473862	2.59786	0.75117	-0.492146	-1.3515	-0.501288	-0.172175	-0.117323	0.540903	0.0563758	0.0563758	-0.894395
Cited4	1.04284	1.11076	0.720226	-0.213662	-0.841915	-0.655137	1.43338	1.09378	-0.858895	-0.706076	-0.723056	-1.40225
Cln5	0.222652	1.35692	1.2813	-1.81902	-1.18888	-1.46614	0.373887	0.147034	0.0714166	0.147034	0.323475	0.550328
Mgme1	1.48365	0.813914	0.562764	-1.16739	-1.94874	-1.11157	-0.274405	0.64648	-0.079066	0.423235	0.84182	-0.190689
Tuba8	1.26358	0.540047	1.05151	-0.158532	-1.26877	-1.11908	1.84988	0.340453	-0.663754	-0.638805	-0.507821	-0.688703
Syt12	-0.194927	1.63251	1.41322	-0.779708	-0.999001	-1.51068	0.389854	-0.194927	1.34012	-0.268025	-0.341122	-0.487318
Egfr	0.0849342	1.62682	1.13028	-1.35241	-1.01268	-1.09108	-0.228669	0.032667	1.49615	-0.751341	-0.254802	0.320137
Kremen1	1.08118	1.43082	0.329808	-1.19524	-1.60441	-0.853038	1.28948	-0.0198381	-0.927431	0.374444	-0.324849	0.41908
Sfpq	0.887102	1.18398	0.759868	-0.783902	-0.232555	-1.12319	0.106735	-0.749973	-2.06472	0.768351	0.403614	0.844691
Adcy8	0.403169	2.24623	0.172787	-1.90065	-0.748742	-0.863934	-0.287978	0.403169	0.0575956	-0.403169	0.403169	0.51836
Egr1	1.50656	1.37108	-0.0589578	-1.20299	-1.11267	-1.62447	0.874331	0.317368	0.347475	-0.630974	-0.134223	0.347475
Fbxw7	1.32223	1.36514	0.129434	-0.883156	-0.50558	-0.565649	1.58825	0.635729	-0.0679351	-1.12343	-0.831668	-1.06336
Pkdcc	1.24638	0.751132	0.817165	-0.338422	-0.701606	-0.998757	1.54353	0.701606	-1.36194	-0.586048	0.15683	-1.22987
Hivep1	0.634032	2.28693	-0.110404	-1.58666	-0.703429	-1.1829	0.154565	0.760208	0.394299	-0.350137	-0.0473159	-0.249197
Arfgef2	-0.0069942	2.40181	0.412659	-1.08131	-1.19042	-0.837907	0.563734	0.832312	0.303549	-0.577722	-0.418254	-0.401468
Zfp36l1	0.726642	0.651472	1.41257	-0.917698	-1.38751	-1.05864	1.62868	0.228642	0.548113	-0.617019	-0.466679	-0.748566
Pdzrn3	0.329663	0.500518	1.95936	-1.3526	-0.616612	-0.472042	0.408519	0.553089	1.22337	-0.734896	-0.550898	-1.24746
Mcam	1.55385	0.765384	0.467044	-1.28037	-1.08858	-1.83443	0.360494	1.06372	0.424424	-0.0017758	-0.0443958	-0.385356
Zfp770	0.311821	1.78032	0.693067	-1.05784	-1.26964	-1.52381	0.551865	0.918991	0.735428	-0.493031	-0.154146	-0.493031
Cnn2	1.00486	0.732134	1.04382	-1.48862	-1.48862	-1.19641	1.10226	0.556812	-0.728887	-0.20292	0.0308438	0.634733
Litaf	0.325864	1.33036	1.11511	-1.61138	-1.10913	-0.965635	-0.104635	1.18686	-0.822135	-0.535135	0.469364	0.720489
Grk5	0.140823	1.93722	0.683131	-0.76948	-1.336	-1.61684	-0.382117	0.901022	0.833234	-0.338539	-0.0528589	0.0004035
Slmap	0.50333	1.54947	0.70565	-1.10042	-1.15963	-1.03133	0.00986922	-0.636565	-1.29287	0.56748	0.779669	1.10535
Marcks	1.39721	0.576231	0.784368	-0.753533	-0.973232	-0.291006	1.53597	0.587794	0.217773	-1.50514	-1.13512	-0.441327
Sox9	0.370933	1.44147	0.934376	-1.48843	-0.474231	-1.09402	0.483622	0.934376	1.04706	-0.643264	-0.248854	-1.26305
Soga1	0.648364	1.45323	0.631596	-1.33026	-1.21289	-1.02844	0.480684	0.950189	0.93342	-0.626007	0.245931	-1.14582
Egr2	-0.624929	2.77468	0.574935	-0.52494	-0.624929	-1.12487	0.17498	-0.424952	-0.124986	0.474946	-0.124986	-0.424952
Thbs1	-0.379243	2.87141	0.213098	-0.798216	-0.913794	-0.805439	0.0975196	-0.0180592	0.111967	0.343124	-0.509269	-0.213098
Pdpk1	-0.233487	2.6855	0.244876	-1.2976	-0.838762	-0.799713	0.137489	0.274164	-0.614225	-0.0968116	0.166776	0.371789
Calhm5	-0.534846	2.69392	0.528284	-0.771097	-0.771097	-0.928598	-0.18047	0.0164063	0.685785	0.292033	-0.456096	-0.574222
Chst3	-0.196636	2.76663	0.0777399	-0.800264	-1.01976	-0.855139	-0.306387	0.242366	0.626492	0.0777399	-0.580763	-0.0320106
6430548M08Rik	-0.106852	2.37955	0.372589	-0.697791	-1.37793	-1.37793	-0.552844	0.0826943	0.183042	0.461787	0.584435	0.0492449
Galnt18	1.4749	0.702334	0.456517	-1.96654	-1.40467	-0.280934	0.632101	0.596984	0.877918	-0.0351167	-0.772568	-0.280934
Lzic	1.6368	-0.302554	1.27599	-1.72324	-0.933972	-0.776118	1.02793	0.667123	0.261212	-0.573162	-0.50551	-0.0544974
Clip2	0.570341	1.99729	0.0418397	-1.33226	-0.645212	-0.724487	1.57449	0.173965	-0.116711	0.14754	-0.856612	-0.830187
Epha4	1.82487	0.263848	0.506551	-0.905541	-1.91497	-1.07102	0.848543	0.765803	0.0542405	-0.0560792	-0.574582	0.258332
Btc	0.892708	0.684699	0.996713	-1.29139	-1.4994	-1.18739	1.10072	1.10072	0.580694	-0.459355	-0.56336	-0.35535
Ube2ql1	1.81447	0.544342	0.211689	-1.3911	-1.0282	-0.786272	1.57254	0.544342	0.0302412	-0.151206	-0.544342	-0.816514
Arhgef18	1.37151	1.10672	0.0882657	-0.991291	-1.25609	-1.03203	0.454908	1.29004	0.923395	-0.80797	-0.237638	-0.909815
Dnajb14	1.33654	0.470463	0.759156	-1.2617	-0.700348	-1.90324	1.09596	0.951618	-0.475809	-0.556002	0.0213847	0.261962
Wnt9b	0.0388288	1.32018	1.20369	-0.776576	-0.776576	-1.70847	-1.12604	0.737747	0.155315	1.32018	-0.31063	-0.0776576
Atf5	0.959236	0.512074	1.08906	-0.988086	-1.53622	-0.915963	1.04578	-0.62747	-1.291	0.988086	0.252431	0.512074
Slc25a46	0.912236	0.625534	1.01649	-0.638566	-0.951332	-1.49867	1.8375	0.53431	-0.729789	-0.834045	-0.495214	0.221543
Gm45012	0.156347	2.13674	0.260579	-0.990199	-1.19866	-1.82405	-0.156347	0.469042	0.260579	0.208463	0.260579	0.416926
Magt1	1.80513	0.541649	0.202983	-0.826042	-1.26891	-1.30799	1.36226	-0.318042	-0.786965	0.502572	-0.487376	0.580726
Tead1	1.52992	0.557871	0.447987	-1.44117	-1.18759	-0.528287	1.58486	0.371914	-0.0972047	0.469118	-1.00163	-0.705791
Uhmk1	0.105454	2.04489	0.380551	-1.69643	-0.967426	-1.09122	0.408061	0.0779442	-0.747348	0.229248	0.421816	0.834462
Zdhhc5	1.26349	0.511142	0.751475	-0.899505	-1.55781	-1.41152	1.37843	0.145419	-1.0249	0.0931724	0.166317	0.584287
Lpin1	1.08026	-0.0527146	1.49096	-1.66248	-1.21401	-0.704172	1.47679	-0.0527146	-0.642803	0.409915	-0.28875	0.159717
Mthfd2	0.0616413	1.35611	1.07872	-1.41775	-1.0479	-1.7876	1.07872	-0.123283	0.616413	-0.0308207	-0.123283	0.339027
Twf2	1.11485	0.617759	0.758241	-1.18689	-1.46785	-0.538513	0.736628	-0.43045	-1.33818	1.49307	-0.171099	0.41244
Rrp12	0.224083	1.44635	0.810772	-1.04708	-0.949296	-1.24264	-1.09597	0.468537	1.61747	0.3952	0.052965	-0.680397
Sh3pxd2b	0.931387	1.30541	0.183344	-0.982723	-1.15873	-1.66476	0.931387	1.1954	0.579367	-0.630703	-0.498695	-0.190678
Slain2	1.00867	0.874018	0.522416	-0.27804	-1.26552	-0.966282	1.30791	-0.577276	-1.60964	1.28547	-0.135903	-0.165826
Zfhx2	1.26462	0.0825334	1.04099	-1.16345	-0.875919	-1.41904	0.0186366	1.10488	1.45631	-0.684228	-0.300847	-0.524486
Inpp4b	0.297113	1.52429	0.558524	-1.42384	-0.930067	-1.80144	1.03052	1.00147	0.0792705	-0.196663	-0.167618	0.0284406
Acvr2a	0.196722	1.59345	0.570495	-1.79017	-1.18033	-1.00328	0.53115	0.96394	0.550823	-0.924595	0.216395	0.275411
Btaf1	0.0958355	1.52187	0.73985	-0.946855	-0.762851	-1.91288	0.647848	-0.0268339	-1.05419	0.57118	1.06186	0.0651682
Slc16a6	-0.252908	1.32622	1.2522	-0.993126	-1.75802	-1.28921	0.882093	0.906767	0.413288	-0.252908	-0.178886	-0.0555163
Cfp	-0.186751	1.00236	1.50544	-0.82704	-1.5588	-1.33012	1.41397	0.0419237	0.727948	-0.0495462	-0.323956	-0.415426
Homer1	-0.215936	1.09931	1.40358	-1.59007	-0.716513	-1.58026	0.372979	0.883372	-0.824481	0.0687067	0.431871	0.667437
Inhba	-0.527163	2.47653	0.337536	-1.20982	-0.663695	-0.845737	-0.800226	0.155494	0.747131	0.65611	-0.436142	0.109984
Fbxo30	-0.619251	1.55073	1.31656	-1.58716	-1.18126	-0.931479	0.957498	-0.104076	-0.0572417	-0.213356	0.0208152	0.848218
Tmem268	0.775577	-0.301752	1.76313	-1.07982	-1.07982	-1.58856	-0.182049	1.37409	0.206987	-0.182049	-0.2419	0.53617
Mavs	0.602967	0.685323	0.944158	-0.350015	-0.973571	-1.52654	1.85008	0.602967	-0.785327	0.49708	-0.65591	-0.891214
Fbxo40	0.526148	1.23059	0.469267	-1.28529	-1.26779	-0.707729	1.68564	-0.37957	-0.939627	1.11246	-0.33144	-0.112668
Fam234b	0.239338	1.31636	0.670147	-1.6993	-1.19669	-1.5198	-0.478676	0.84965	0.598345	0.31114	0.0598345	0.84965
Clic5	0.416959	0.81257	0.95525	-0.88337	-1.57731	-1.45733	0.455872	-0.636923	-0.730962	1.32816	0.455872	0.861211
Slc35e1	0.157487	1.5335	0.488427	-0.791789	-1.79332	-1.27078	0.96742	-0.103782	-0.905006	0.29683	0.531972	0.889039
Cald1	1.12461	1.04246	-0.0019558	-1.05811	-1.44536	-1.35148	1.44145	0.561325	0.749085	-0.154511	-0.788202	-0.119306
Rhou	-0.425899	0.970348	1.60261	-1.21623	-0.768375	-1.08451	-1.11085	0.68056	1.52358	0.0746421	-0.0570793	-0.188801
Wdr1	0.670004	1.02148	0.432756	-0.876497	-1.60581	-0.463511	2.06713	0.388822	-0.86771	0.125214	-0.735906	-0.155968
H2bc6	0.224092	1.29974	0.596431	-0.644697	-1.47211	-1.92719	-0.520584	-0.0655039	-0.0655039	0.761914	1.13425	0.679172
Mical3	0.598549	1.77848	-0.258305	-0.876363	-0.862316	-1.09643	0.158416	0.91226	1.55373	-0.272351	-0.731213	-0.904456
Nf1	-0.208997	1.96047	0.360295	-1.53222	-1.16295	-0.870607	0.437227	0.437227	1.19115	-0.316701	0.391068	-0.685972
Cyld	0.248389	1.82152	0.0413982	-1.95951	-0.827964	-1.25575	0.22079	0.0137994	-0.262189	0.372584	0.772766	0.814165
Clmp	0.18936	1.3993	0.513977	-1.46324	-1.31568	-1.55177	0.513977	0.809084	1.22223	-0.105746	-0.194278	-0.0172146
Tstd3	1.44608	-0.478833	1.13005	-0.909783	-1.5993	-1.71422	0.354337	0.641637	0.383067	0.526717	-0.105343	0.325607
Akap17b	1.66596	-0.237995	0.645985	-0.645985	-1.22397	-1.69996	0.781982	0.407991	1.32597	-0.44199	-0.44199	-0.135997
Pds5a	-0.298276	1.47097	0.899364	-1.89059	-0.203009	-1.64562	0.681611	0.844926	-0.366324	-0.134961	0.12362	0.518297
Zim1	1.50515	0.47036	0.0940721	-0.987757	-1.1759	-1.59923	1.1759	0.517396	0.987757	-0.329252	-0.893685	0.23518
4933431K23Rik	-0.791245	1.3655	1.47071	-0.659736	-0.71234	-1.5803	0.02411	0.970974	1.02358	-0.949056	-0.0547954	-0.107399
Pde3a	-0.0218351	2.17824	-0.130258	-1.15124	-1.0383	-1.23707	1.14371	0.579008	0.533832	-0.50522	-0.347104	-0.0037647
Medag	0.393893	0.835642	0.791467	-1.06388	-1.28475	-1.46145	1.63079	0.526418	0.835642	0.128843	-0.489605	-0.843004
Sash1	0.0911396	1.68194	0.240277	-1.44995	-1.31324	-0.517838	1.14753	0.600693	1.14753	-0.331417	-0.828542	-0.468126
Pde8a	0.342616	0.560921	1.05211	-1.40382	-1.2219	-1.78585	0.160696	0.324424	1.30679	-0.330489	0.924761	0.0697361
B4galt6	0.897082	0.391739	0.650287	-1.61788	-0.701213	-0.853991	2.11931	0.579774	-0.0078348	-0.889247	-0.266383	-0.301639
Hspa4l	0.104177	1.05913	0.772647	-0.677152	-1.40639	-2.20508	0.711877	0.329894	-0.355939	0.217036	0.468797	0.981002
Lpgat1	0.337731	1.18252	0.40951	-1.45123	-1.03712	-1.16411	1.95553	0.514419	-0.74448	-0.14816	-0.159203	0.304602
Olfr1033	-0.372156	0.414446	1.88615	-1.20951	-1.38713	-1.36175	-0.372156	0.109955	0.744311	0.287575	1.02343	0.236826
Kbtbd8	0.463915	0.979377	0.463915	-1.59793	-1.39175	-1.70102	0.6701	0.979377	0.773192	-0.0515461	-0.0515461	0.463915
Atp6v0a2	0.684831	0.239909	0.972721	-0.401302	-1.16029	-2.28568	1.44382	0.776432	-0.152669	-0.191927	-0.113411	0.187565
Ifit1bl2	-0.279463	1.51832	0.654001	-0.486899	-1.42036	-1.35122	-0.694335	-0.452327	1.34546	-0.383181	1.13802	0.411992
Fktn	0.70096	0.894843	0.268453	-0.865015	-1.32735	-2.0134	0.999241	-0.686046	0	0.372851	1.04398	0.611476
Dpep1	0.207208	0.626805	1.01532	-0.989419	-1.76645	-1.30023	-1.16037	0.51802	0.657886	0.937617	0.751129	0.50248
1700025G04Rik	0.0085685	0.933967	0.895409	-0.903977	-1.63658	-1.26385	0.0085685	1.19102	1.58946	-0.428425	-0.0814008	-0.31275
Stk24	0.699012	0.766893	0.369305	-1.56045	-1.32772	-0.794369	2.03724	0.437186	0.0299	-0.251321	-0.687699	0.282029
Xirp2	0.279709	1.38234	0.166779	-1.29032	-1.008	-1.82203	0.403617	-0.226904	-0.215924	1.53448	0.240497	0.555757
Gbp10	-0.333528	1.45475	0.688345	-1.01478	-0.844464	-1.3554	-0.759308	1.79537	0.603189	-0.674152	0.177408	0.262564
Krt80	-0.783378	1.4813	1.09673	-0.911567	-1.50978	-1.42432	-0.44154	0.284865	0.583973	1.01127	0.413054	0.199405
Mlec	1.10517	0.379674	0.278105	-0.563466	-1.52112	-1.717	1.40262	0.481243	-0.976997	0.466733	-0.106406	0.77144
Trak2	1.04413	0.268913	0.441702	-0.749142	-1.29086	-0.935941	1.19824	-0.426913	-1.64111	1.34301	0.642511	0.105464
Rab11fip5	0.666629	1.18678	-0.122564	-1.5754	-1.10906	-0.929693	1.98793	0.397586	0.218224	0.0807129	-0.588905	-0.212245
Akap1	1.04249	0.559444	0.110903	-1.06713	-1.28401	-1.05235	1.8262	1.22979	0.120761	-0.258774	-0.539728	-0.687599
Kif1b	0.134127	1.82562	-0.264529	-1.37853	-0.797312	-1.0991	1.7064	0.793587	-0.309238	-0.0856925	-0.100596	-0.424737
Dync1li1	0.564605	0.105723	0.996494	-1.25743	-1.3519	-1.08197	1.71181	0.119219	0.375653	0.969501	-1.02799	-0.123718
Perm1	0.731703	0.379246	0.545792	-0.743968	-1.32881	-0.306302	2.12604	-0.275317	-1.59219	0.661986	-0.201727	0.00355039
Zbtb41	-0.160472	1.1912	0.598685	-1.10479	-0.641889	-1.6973	-0.345632	1.22823	-1.1233	0.561653	0.320944	1.17268
Angptl4	0.807692	0.883236	-0.0988368	-0.703189	-0.484112	-1.13379	-0.665417	0.898345	2.1977	-0.899604	-0.808951	0.00692487
Nacc2	1.70128	0.282339	-0.41265	-1.25243	-1.07868	-1.07868	1.84606	0.54296	0.123071	-0.470565	-0.108592	-0.0941131
Gm16185	-0.116711	1.53391	0.133384	-1.46722	-0.766957	-1.6673	-0.516863	0.533535	-0.216749	0.383479	1.08374	1.08374
Gbp6	-0.745424	1.16518	1.10728	-1.17965	-1.44019	-1.32439	-0.340145	0.0651341	0.0940826	0.702001	1.28097	0.615156
Spon1	-0.461454	1.14483	0.834844	-1.50413	-0.757348	-1.71548	-0.433273	0.919385	0.989836	0.595311	0.722122	-0.334642
Fstl4	-0.248056	1.31861	0.378611	-0.992222	-1.38389	-1.30556	-0.169722	0.378611	2.02361	0.339444	-0.0913889	-0.248056
Stx11	0.152984	0.764922	0.458953	-0.68843	-2.06529	-1.37686	1.75932	0.152984	-0.0764922	0	0.458953	0.458953
Gata4	0.974374	0.461114	-0.0943321	-0.825552	-0.994295	-0.888831	2.40869	0.700167	-0.495097	0.0041014	-0.466973	-0.783366
Dnajc27	-0.069765	1.80879	-0.437307	-0.968202	-1.397	-1.43784	-0.580241	0.604063	0.889929	0.930767	0.318196	0.338615
Cnksr1	-0.635522	1.05199	0.857278	-0.343452	-1.0574	-1.83625	-0.473261	0.662565	1.47387	1.01954	-0.440809	-0.278548
Pacsin2	0.946073	-0.0522496	0.31299	-1.21493	-1.31233	-0.947088	1.95657	0.0816717	-0.740118	1.19565	-0.30183	0.0755844
Msrb3	0.846812	0.555409	-0.244081	-1.26773	-1.57407	-0.647562	1.63883	-0.378575	-0.841831	1.24282	0.107097	0.562881
Slc6a8	0.336201	0.454029	0.336201	-0.606419	-1.36994	-0.875066	2.18374	0.0345627	-0.908057	1.13271	-0.818508	0.100546
Mgat5	0.588377	0.148241	0.368309	-1.66732	-1.00712	-1.48393	1.15689	0.863463	1.41363	0.0932234	-0.621999	0.148241
Arap2	-0.370587	1.17538	0.297424	-1.70661	-1.09585	-0.885909	0.50737	1.72887	0.927262	-0.618705	-0.0270385	0.0683915
Cp	-0.468397	0.743438	0.826157	-0.981256	-1.72986	-1.69678	-0.236784	0.520096	0.673127	0.611088	1.02055	0.718622
Kifc3	0.633609	-0.212628	0.607965	-0.661389	-1.80253	-1.80253	1.37727	0.78747	-0.148519	0.505391	0.0438077	0.672074
Rims4	0.254374	0	0.712246	-1.47537	-1.27187	-1.37362	0.305248	1.83149	1.06837	0	-0.305248	0.254374
Kif5b	-0.204993	1.02786	0.0901969	-1.21211	-1.14265	-1.83722	0.987342	0.211746	-0.511759	1.10889	0.483783	0.998918
Pptc7	0.391781	0.0845486	0.420361	-0.844295	-1.64453	-1.00863	2.28519	0.649	-0.465613	0.498956	-0.0226257	-0.344149
Clasp1	1.23993	-0.165718	-0.192566	-1.30481	-1.46781	-0.593357	1.94755	0.591759	0.0202953	0.745173	-0.687323	-0.133118
Golga4	0.276497	0.490636	0.090597	-1.10481	-1.5425	-0.81302	1.60604	-0.0223551	-0.751837	1.76135	-0.283557	0.292969
Mmp3	-0.19535	0.706264	0.300538	-1.0068	-1.45761	-1.63793	-0.330592	1.5628	1.33739	0.210377	0.120215	0.390699
Kif21a	0.491916	0.385965	-0.113519	-2.0055	-1.52116	-0.885449	0.945993	1.11249	0.673547	0.855178	-0.249742	0.310286
Frem2	0.821553	0.111108	-0.180855	0.870214	1.7461	1.43468	-0.959425	-0.657729	-0.171123	-1.05675	-0.978889	-0.978889
Tbx20	-0.325696	1.2113	-0.175134	-1.00323	-1.54902	-1.48628	1.40578	0.521219	-0.407251	0.891352	0.182453	0.734516
Shisa6	0.136589	0.30384	0.103138	-1.43557	-1.46902	-1.13452	-0.197914	1.6084	1.6084	-0.064113	0.33729	0.203489
Rragd	0.0783975	-0.0916853	0.338837	-0.910209	-1.87756	-1.00057	1.95994	0.0677674	-0.532838	0.902236	0.487659	0.578016
Gm19410	0.0703357	0.126604	0.126604	-0.998767	-1.28011	-1.78653	-0.88623	0.801827	1.13944	0.858096	0.914364	0.914364
Alox5	0.700107	-0.0709478	-0.424348	1.19808	1.87275	1.06957	-0.376157	-0.279775	-0.279775	-1.17934	-0.938385	-1.29179
AU020206	0.298911	-0.423546	0.311586	0.996018	0.843922	1.94662	-0.765762	-0.474244	0.298911	-1.71636	-0.195401	-1.12065
Phkg1	-0.174205	0.459979	-0.162461	1.25858	1.3173	1.48172	-1.24292	-1.1842	-0.890597	-1.17246	0.319049	-0.0097868
Meg3	0.196492	-0.0140351	-0.0982458	1.05965	1.75439	1.62807	-1.3193	-0.245614	-0.561404	-1.00351	-0.729826	-0.666668
Chd6	-0.476133	0.00909807	0.436708	1.55274	1.56487	0.75514	-1.64978	-0.821859	-0.86735	-0.633833	0.609571	-0.479165
Optn	-0.091726	-0.30453	0.289854	-1.50064	-1.41258	-1.11906	1.78682	0.451292	0.509996	1.28049	-0.0256833	0.135754
Tnfrsf23	-0.601012	-0.0331267	0.421182	-1.05532	-1.22569	-1.67999	1.67053	-0.260281	0.989067	0.364393	0.87549	0.534759
Prodh	-0.298946	-0.240377	0.242818	1.83882	1.12135	1.34099	-1.48497	-0.796783	-0.416085	0.184249	-1.06034	-0.430727
Myot	-0.434963	0.378296	-0.283339	-1.39525	-1.44579	-1.32174	0.369106	0.52992	1.00777	1.72913	0.38289	0.483973
Ptp4a3	0.385349	-0.110788	-0.621375	1.57511	1.33909	1.17531	-0.207125	-1.31982	-1.66663	0.110788	-0.380532	-0.279378
Edn3	-0.475971	-0.514826	0.534253	-0.942228	-1.21421	-1.36963	0.573108	1.19478	1.89417	-0.320552	0.728527	-0.0874232
Cyp1a1	0.0436172	-0.218086	-0.283512	-0.523406	-0.436171	-0.501597	3.0532	0.436172	-0.327129	-0.501597	-0.30532	-0.436171
Gm16170	-0.0461528	0.230764	-0.669215	1.85765	1.30382	0.784597	-1.74227	-1.04998	0.403837	-0.461528	-0.426913	-0.184611
Klhdc3	0.0118565	-0.130421	-0.372294	1.19276	1.64805	1.69074	-0.685306	-0.884495	-1.51052	-0.358066	-0.258472	-0.343839
Ucp2	-1.14703	0.254495	0.392918	0.903351	1.2148	1.43109	-1.51039	-0.64525	-1.06052	-0.818279	0.21989	0.764928
Cux2	0.397991	-0.577952	-0.370305	1.45699	1.14552	1.78923	-0.744071	-0.34954	0.211108	-0.993248	-1.2009	-0.764835
Fbxo31	-0.671195	0.14802	-0.0433852	1.08208	1.90895	1.56442	-0.770726	-0.793695	-0.288384	-0.188853	-1.08463	-0.862601
Nrep	0.275507	-0.684325	-0.191078	0.71543	1.75525	1.30199	1.02204	-0.511022	-0.511022	-1.35087	-1.11092	-0.710987
Serpina3n	-0.995975	0.384522	0.00630364	-0.750133	-1.18508	-1.12835	-0.163895	1.46244	2.06759	0.403433	0.0252146	-0.126073
Aqp4	-0.743651	0.363354	-0.26922	0.916856	1.60591	1.86572	-0.6081	-0.55162	-0.721059	-1.31975	0.0922504	-0.630691
Btbd3	-0.16357	-0.0593484	-0.458864	0.670203	2.00771	1.85138	-0.945232	-0.319902	-0.493605	-0.997343	-0.649937	-0.441494
Bdh1	-0.703554	-0.102048	0.0424001	-0.938551	-1.69528	-1.48185	1.33812	0.64175	0.447716	1.07294	0.551201	0.827161
Sv2a	0.351911	-0.535259	-0.64172	1.94882	0.955187	1.452	0.13899	-0.322338	-0.286852	-1.13854	-0.890127	-1.03207
Fbp2	-0.169621	-0.576713	-0.0805702	1.64957	1.53507	0.809942	-0.742094	-0.220508	0.351964	-1.44178	0.301078	-1.41634
Dgat2	0.132345	-0.978125	0.00170109	1.17341	1.05093	1.33263	0.442623	-1.01487	-1.9457	0.605927	-0.586195	-0.214677
Faap100	-0.29411	-0.268349	-0.500202	1.50919	1.81833	1.38039	-1.32457	-0.0880184	-0.80934	-0.525963	-0.397156	-0.500202
Plekhh3	-0.376084	-0.172106	-0.554565	1.10276	1.53621	1.76568	-0.809537	0.720297	-0.605559	-0.809537	-0.988018	-0.809537
Slc1a5	-0.724174	-0.143843	-0.248005	2.1626	1.24002	0.540651	-1.63187	-0.813456	-0.48609	-0.233125	0.49601	-0.158723
Lsp1	-0.0532131	-0.467715	-0.602148	2.07531	0.697371	1.616	0.305275	-0.24366	-1.01665	-0.725378	-0.646959	-0.93823
Rgma	-0.272772	-0.0165022	-0.843554	0.868793	1.6609	2.01036	-0.156286	-0.389258	-0.913446	-1.13477	-0.284421	-0.529042
Csf1	-0.6262	-0.143078	-0.388355	1.68535	1.1502	0.659647	1.39548	-0.105915	-0.864044	-0.759987	-0.477547	-1.52555
Ablim3	-0.485605	-1.00648	0.295703	1.55448	0.642951	1.57618	-1.44054	-1.39713	-0.355387	0.143782	0.0569704	0.41507
Iffo1	-0.108485	-0.740254	-0.395653	2.05484	0.84874	1.65281	-0.874266	-0.797687	0.025526	-0.989132	-0.319075	-0.357364
Vwa8	0.0194286	-0.824549	-0.442194	1.62345	1.27374	1.21778	-0.171749	-1.21623	-0.502811	-0.278994	0.72352	-1.42139
Mhrt	0.427898	-0.934112	-0.74343	1.74905	0.455138	1.98059	-0.974972	-0.770671	0.0601554	-0.348448	-0.198627	-0.70257
Klhdc8b	-0.143013	-0.786571	-0.326887	1.02152	1.81831	1.78766	-0.357532	-0.296241	-0.173658	-0.755925	-0.51076	-1.2769
Gpt2	-0.287243	-0.943187	-0.0300105	0.793135	1.41049	2.13075	-1.13611	-0.274382	-1.02036	-0.274382	-0.583061	0.214361
Fry	-1.38913	0.356317	-0.274899	1.13024	0.822868	1.59679	-1.75689	-0.911604	-0.0443681	0.345339	0.460605	-0.335276
Maco1	-1.0846	0.306241	-0.535921	0.969762	1.35256	1.18668	-1.11012	-1.42912	-1.05908	0.842162	0.306241	0.2552
Cntrl	-0.952634	0.0572254	-0.447704	1.57201	1.63261	0.602549	-1.23539	0.0370282	0.905507	-1.25559	-0.609282	-0.306324
Lrat	-0.425729	-0.630079	-0.323554	1.5156	1.31125	2.02647	-0.732254	-0.630079	-0.527904	-0.732254	-0.221379	-0.630079
Foxo6	0.0693642	-0.873989	-0.596532	2.28902	0.180347	1.56763	-0.92948	-0.152601	-0.596532	-0.763006	-0.48555	0.29133
Gm28979	0.185449	-0.959039	-0.641125	1.07561	1.77502	1.64785	-0.641125	-0.386794	-0.959039	-0.959039	0.249032	-0.386794
Pald1	-0.156061	-0.508576	-0.75093	1.40822	1.60651	1.47432	-0.574673	-1.36783	-0.927188	0.0642605	0.26255	-0.530609
Mal	-0.448629	-1.00516	0.0283943	-1.13009	-1.32317	-1.32317	1.30046	1.15281	0.437272	0.755287	0.687141	0.868864
Egflam	0.0659321	-0.126518	-1.36675	0.857117	1.71245	1.28478	-1.66612	0.00178195	0.00178195	-0.89632	0.386683	-0.254819
Zhx3	-0.781129	-0.0856722	-0.569468	2.07629	1.22965	1.19941	-0.841604	-0.796248	-0.675299	0.367887	-0.902078	-0.22174
Fkbp10	-0.605413	-0.541405	-0.296039	1.48553	1.95492	1.38952	-0.434724	-0.701426	-0.424056	-1.0108	-0.210694	-0.605413
Rmc1	0.0527884	-0.263942	-1.25373	1.02278	1.29991	1.79481	-1.68923	-0.461899	0.112175	-0.481694	0.131971	-0.263942
Smtnl2	-0.199677	-1.15052	-0.161643	1.39774	1.1315	1.75906	0.218694	0.23771	-0.732148	-1.39774	-0.751165	-0.351811
Afap1l1	0.0894308	-1.55037	-0.0565202	1.44592	0.776259	1.71206	-0.0908617	-0.872129	-1.44735	0.0550894	0.18387	-0.245398
Cers4	0.549366	-0.838016	-1.24771	1.18253	0.400386	1.74121	-0.279339	0.223471	0.931129	-1.45256	-0.679724	-0.530744
Firre	-0.0411969	-0.754221	-0.744714	1.03309	1.09013	2.21196	-1.14401	-0.34542	0.0443659	0.025352	-0.269365	-1.10598
Sult1a1	-1.37374	-0.543108	0.271554	1.45361	0.830636	0.591029	-1.77309	-1.08622	-0.0479213	0.38337	0.271554	1.02232
Ccdc88c	-0.717692	-1.33087	0.397169	0.648013	1.5399	1.90223	-0.522591	-0.801307	-0.717692	-0.745564	-0.0487752	0.397169
Cmbl	0.110143	-1.16677	-0.606721	0.939017	2.12632	1.40946	-0.0466708	-0.741133	-0.875545	-0.606721	-0.136279	-0.405103
Tbx3os1	-0.198468	-1.16399	-0.327205	0.831422	1.4751	1.86131	-0.713413	0.0590041	0.702685	-0.713413	-0.84215	-0.970886
Mamstr	0.445212	-1.24372	-0.899041	0.893296	1.58266	1.1001	0.789892	0.376276	-0.726701	-1.00244	-0.0373403	-1.27819
Prickle3	0.0738851	-1.33428	-0.465042	1.15174	1.6559	1.6559	-0.0651927	-0.830121	-0.412887	-0.308579	-0.0130385	-1.10828
Nfia	-0.134502	-0.970333	-0.631678	1.53716	1.41467	1.52996	-0.372281	-0.552418	0.614865	-0.955923	-0.509185	-0.970333
Agap2	-0.483137	-1.0629	-0.193255	1.03875	1.4011	1.81177	-1.54604	-0.893804	-0.0241569	0.193255	-0.0241569	-0.217412
Slc26a10	-0.519266	-1.10905	-0.121803	1.27573	0.0448748	2.28862	-0.237195	-0.0192321	0.442337	-1.25008	0.0961603	-0.891086
BC023105	-0.601786	-0.62983	-0.531675	-0.489608	-0.293298	-0.0549203	-0.489608	0.26759	-0.0268759	-0.405475	3.01594	0.239546
Tent5b	-1.09691	-0.593866	-0.0908266	2.50821	0.412213	0.412213	-1.26459	-0.929226	-0.0069867	0.579893	-0.0069867	0.0768532
Agrn	-0.0823047	-1.28371	-0.436092	2.23206	1.15595	0.942205	-0.686692	-0.060193	0.227259	-0.443463	-0.804621	-0.760398
Mpped2	-0.809195	-0.610122	-0.38893	0.540078	1.77875	1.86723	0.0313356	-0.167738	-0.543764	-1.29582	0.429482	-0.831314
Chrna2	-0.777815	-0.192301	-0.846699	1.39203	2.04643	-0.123417	-0.708931	-0.0889751	0.703191	-1.32889	0.565423	-0.640047
Zfp697	-1.16081	-0.17384	-0.487875	1.39633	1.75523	1.19445	0.229918	-0.375719	0.27478	-0.667323	-0.644892	-1.34025
Zfp46	-0.35831	-0.841771	-0.64633	0.577753	1.95613	1.95613	-0.780053	-0.831485	-0.348024	-0.348024	-0.450888	0.114865
Abl1	-1.18399	-0.0029823	-0.682956	0.975225	0.70085	2.27553	-0.623309	-0.79032	-1.17206	0.0924525	0.0805232	0.33104
Kbtbd12	-0.712942	-0.537047	-0.624995	-1.10382	-1.0745	-1.00121	1.20724	1.21212	1.0802	-0.493074	1.06554	0.982483
Col18a1	-1.1357	0.166872	-0.941289	1.31392	0.302962	1.06118	-1.44677	0.944529	1.33336	-0.221956	-0.902406	-0.474695
Cdk2	-0.640155	-0.737393	-0.542916	1.59634	1.20738	1.72599	-0.413264	-0.640155	0.494297	-0.640155	-1.22359	-0.186374
Plekhf1	-0.307357	-1.72593	0.107302	0.412841	2.02783	1.35128	0.107302	-0.918435	-0.63472	0.0418297	-0.700193	0.238247
Zfp579	0.0555302	-0.751119	-1.24212	1.91433	0.546534	1.38825	-1.17198	0.336104	-0.0146132	-0.540689	-0.996621	0.476391
Asap3	0.0524876	-1.29719	-0.734826	1.98703	1.08724	1.33468	0.232445	-0.284933	-0.12747	-0.622353	-0.824805	-0.80231
Slc27a1	0.0443945	-0.186995	-1.84977	1.1852	1.38968	1.24977	-1.32242	-0.299999	0.534079	-0.574438	0.21121	-0.380717
Car14	-0.0591769	-1.52119	-0.42677	0.684363	0.859805	1.12715	0.642591	-1.10347	-1.83031	0.801324	0.241581	0.58411
Tll2	0.0352314	-0.916018	-1.12741	1.83204	1.72634	0.880786	-1.02171	-0.176157	0.140926	-0.281852	-0.598935	-0.49324
Gm24474	-1.19945	0.100288	-0.910616	0.677947	0.966777	1.92954	-1.19945	0.196565	0.966777	-0.669924	0.00401152	-0.862478
Mylk3	0.00758059	-1.1194	-0.899563	0.601393	0.308277	1.35945	0.889456	-0.99053	-1.88504	0.995584	0.212256	0.520534
Klhl33	-0.765535	-0.183561	-1.06591	1.0367	1.14934	1.99414	-1.38505	-0.27117	0.604918	-0.627863	-0.27117	-0.21485
Rabgap1l	-0.774021	-0.339552	-0.903188	1.59795	1.56272	1.0578	-0.762279	-0.809249	-0.891446	-0.844476	0.564615	0.54113
Emp2	-0.732752	-0.721551	-0.564732	2.14598	1.4403	1.10426	-0.0830763	-0.967979	-0.54233	-0.105479	-0.519927	-0.452719
Chst15	-0.0441083	-0.875864	-1.10271	1.31695	1.80844	1.0901	0.296156	0.333963	-0.0819154	-1.10271	-0.649022	-0.989285
Adamts7	0.357875	-1.29704	-1.09845	1.66525	1.14396	1.43357	-0.461307	0.316502	0.0682651	-0.610249	-0.717818	-0.800563
Sema7a	-0.0805169	-1.25563	-0.707243	0.467869	1.70826	1.06848	-0.119687	-1.19035	-1.3862	0.650664	0.924857	-0.0805169
BB218582	-0.974635	-0.357366	-0.714732	0.74722	1.75434	1.72186	-1.46195	-0.812196	0.0649757	0.0324878	0.0649757	-0.0649757
Smim5	-0.185881	-1.31221	-0.583409	1.64716	1.55882	1.24964	-1.00302	-0.185881	-0.31839	-0.384645	0.388326	-0.870512
Adora1	-1.18325	-0.13664	-0.782048	1.46816	1.62515	1.01463	-1.42745	-0.502953	-0.729717	0.072681	0.561097	0.0203507
Jarid2	-0.389984	-1.38854	-0.330369	1.18982	1.16002	2.08406	-0.613542	-0.673158	-0.285657	-0.881812	0.131651	-0.002484
Clcn1	0.0517132	-0.937825	-1.23972	1.47732	1.10834	1.64504	-0.820422	0.38715	0.38715	-0.468214	-0.736563	-0.853966
Trip10	-0.772109	-0.731999	-0.631725	1.00274	1.33364	1.71468	-0.210575	-1.15315	-1.31359	0.802191	0	-0.0401095
Fus	0.206184	-0.624897	-1.72243	1.34813	0.732748	1.7605	0.288658	-1.03092	-0.466294	0.478982	-0.688339	-0.282314
Sema6c	-0.848985	-0.268896	-1.03026	0.655621	1.90644	1.87018	-0.377662	-0.0876176	-0.160129	-1.10277	-0.142001	-0.413918
Plekhm2	-0.94192	-0.884792	-0.329842	0.486262	1.24524	2.11847	0.657644	-0.950081	-0.966403	0.478101	-0.329842	-0.582834
Egf	0.0839764	-1.58671	-0.658552	2.12593	1.30384	0.375684	0.0574575	0.190052	0.163533	-0.499439	-1.05633	-0.499439
Gm13479	-0.794206	-0.23359	-1.1392	0.585772	2.09512	0.887642	-1.18232	-1.05295	-0.23359	-0.104217	0.240777	0.930766
Slc43a3	-1.73177	-0.805414	0.367969	1.17853	0.885184	1.14765	-1.53106	-0.789975	-0.172405	0.614997	0.445165	0.391128
Slc44a2	-0.686049	-0.963447	-0.540298	1.26984	1.84344	1.66948	-0.389845	-0.704856	-0.812994	-0.103044	-0.187674	-0.394547
Zfp280c	-1.02074	-0.70362	-0.465776	0.72344	2.26942	0.882002	0.525237	-0.624339	0.287394	-1.33787	-0.505417	-0.0297304
Slc4a8	-0.856403	-0.893638	-0.446819	1.52663	1.15428	1.19152	-1.52663	-1.11705	0.0372349	-0.14894	0.558524	0.521289
Miip	-0.454278	-0.915545	-0.831678	1.51659	1.09726	1.51659	-1.33488	-0.957478	0.635989	0.00698889	0.258589	-0.538145
P3h4	-0.755632	-0.589635	-0.85938	1.69282	1.75507	1.31933	-0.548136	-0.423638	-0.693383	-0.714133	0.198851	-0.382139
Sbk3	-0.586174	-0.73034	-0.892527	1.51624	-0.22576	-0.117635	-1.05471	0.170696	-1.03069	0.501076	0.356911	2.09291
Ramp1	-0.950548	-0.61506	-0.645559	0.97088	1.76385	0.940381	1.45886	-0.0660809	-1.04204	-0.584561	-0.767555	-0.462566
Adamtsl4	-0.904853	-0.712735	-0.598887	1.57845	1.74211	1.4646	-1.03293	-0.292921	-0.584656	-0.193304	-0.271574	-0.193304
Fzd4	-0.505939	-1.06036	-0.663367	0.85616	1.79389	1.76651	-0.84133	-0.882398	-0.738659	-0.088411	0.151154	0.212757
Gpsm1	-0.187777	-1.40889	-0.633043	1.68099	1.11429	1.30994	-0.0595938	-0.565579	-1.53032	0.345194	0.0348567	-0.100073
Palld	-0.164727	-0.807273	-1.2758	1.13821	1.24977	1.63797	0.986501	-0.401219	-1.075	-0.396757	-0.0531736	-0.838507
Sntb2	-0.592688	-0.82028	-0.839246	0.583205	1.77806	1.03839	-1.33236	0.659069	0.640103	-1.37029	-0.15647	0.412511
Phyhd1	-1.62499	-0.557832	-0.0727607	1.0429	2.06155	1.0429	-0.800368	-0.848875	0.363803	-0.169775	-0.218282	-0.218282
Abat	-0.953163	-0.54741	-0.765235	-0.948892	-1.1539	-1.15817	0.311077	1.05425	0.832149	1.07987	1.25926	0.990179
Mrtfb	-0.868206	-0.751961	-0.650246	0.410491	0.991716	1.93621	-1.46396	0.265184	1.18061	-0.853675	-0.127143	-0.0690205
Stard3	-0.901718	-1.17862	-0.198804	1.84604	0.951419	1.18572	-0.816516	-1.02952	-0.816516	0.568011	-0.156203	0.546711
Gm32849	-0.21355	-1.03358	-1.03358	1.83653	0.503977	0.196466	-1.23859	1.0165	-1.23859	0.0939619	0.0939619	1.0165
Mcl1	-0.526799	-1.27358	-0.492065	0.74678	0.023156	1.49935	0.445753	-1.29674	-1.32568	1.40673	0.642579	0.150514
Mlf1	0.0348256	-1.57894	-0.749554	1.52643	1.08924	1.20497	0.857782	-0.813848	-1.05816	0.317717	-0.338076	-0.492381
Uckl1os	-0.496314	-0.898731	-0.898731	1.19384	2.07915	1.39505	-0.576797	-0.778006	-0.415831	0.147553	-0.496314	-0.254864
Acap3	-0.562019	-1.103	-0.634149	1.16912	1.92649	1.42158	-0.381692	0.0510926	-1.28333	-0.0210381	-0.273496	-0.309561
Pygb	-0.115693	-1.15051	-1.04782	0.2852	0.241754	1.08304	1.32989	-0.956977	-1.63435	1.2588	0.176584	0.530081
Polr1e	0.00531863	-1.23924	-1.11159	2.07958	1.37752	0.835025	0.228701	-0.313799	-0.760564	-0.122329	-0.69674	-0.281887
Rasd1	-0.517261	-1.31305	-0.517261	-0.251999	1.9762	0.809049	-0.305051	-0.570314	-0.676418	-0.358104	-0.0397893	1.76399
Rere	-0.899396	-0.581378	-0.87952	0.720511	0.849706	2.24104	-1.32673	-0.929211	0.10435	0.144102	0.223607	0.332926
Lfng	-0.450416	-1.35967	-0.551444	2.22682	0.812433	0.660891	-0.955556	-0.399902	-0.955556	-0.0463045	0.711405	0.307293
Gbp3	-0.939639	-0.894476	-0.533173	0.189433	0.279759	1.46905	-0.728878	-0.352521	0.0991074	-0.533173	2.37231	-0.427793
Sox12	0.470535	-1.34614	-1.49344	1.59982	1.50162	0.298687	0.372336	0.495084	0.00409161	-0.756947	-0.241405	-0.904245
Tsc22d4	0.465984	-1.94456	-0.895072	1.17111	1.13011	1.05632	0.78575	-0.370327	-1.10005	0.441387	-0.403124	-0.337531
Ppp1r14c	0.441471	-1.87188	-0.963316	0.665119	0.637163	1.07048	1.34305	-0.208505	-1.28481	0.818877	-0.341296	-0.306351
Garnl3	-1.43162	-0.519438	-0.443422	1.30493	1.38094	1.53297	-0.595453	-0.139361	0.696807	-0.443422	-0.139361	-1.20358
Erc1	-0.374823	-0.171529	-1.84871	0.247765	2.00118	1.51835	-0.0190588	-0.146118	-0.260471	-0.806824	0.311294	-0.451059
Cebpd	-1.60755	0.148358	-0.949087	-0.168681	1.68478	0.806825	-1.19296	-0.266232	-0.412558	0.392235	0.099583	1.46529
Nfix	-0.398298	-0.683091	-1.33316	0.381788	1.13711	2.0534	0.685154	-1.0979	-1.06694	0.357023	-0.0392106	0.00412744
Dixdc1	-1.07965	0.00467383	-1.34139	0.0607597	1.36943	2.21072	-0.574881	-0.930091	0.0233691	-0.0701074	0.079455	0.247713
Bmf	-1.14647	-0.56352	-0.718974	0.369203	1.6517	2.11806	-0.835564	-0.252612	0.252612	-0.408066	-0.68011	0.213749
Nfkbia	-0.354185	-0.615975	-1.46294	0.615975	1.86332	1.69393	-0.631374	-0.400384	-1.00096	0.0615975	-0.0307987	0.261789
Slc25a42	0.00660238	-1.00073	-1.44215	1.17239	1.68172	0.832842	-0.276357	0.787569	0.481973	-1.09128	-0.231083	-0.921503
Stc2	-0.408859	-1.47208	-0.563912	1.7508	1.45177	1.24134	-0.951543	-0.541761	-0.563912	0.111675	0.200276	-0.253806
Inpp5k	-1.11585	-0.822367	-0.51054	1.26871	1.54385	1.72728	-0.895738	0.113114	0.168142	-0.106999	-0.840709	-0.528883
Cdh23	-0.309938	-1.21631	-0.935024	1.50281	0.908979	1.97162	-0.935024	-0.747498	-0.0911583	0.127622	-0.341193	0.0651131
Mboat2	-0.393104	-1.34334	-0.732474	1.47343	1.84674	1.33768	-0.630663	-0.121608	-0.596726	-0.528852	-0.0197966	-0.291293
Myh11	-0.878819	-0.743544	-0.867547	0.969942	0.163927	1.5505	-0.991549	1.13904	1.40395	-0.298263	-0.439175	-1.00846
Lifr	-1.50103	-0.813301	-0.186259	0.804873	2.20055	1.15885	-0.439099	-0.469439	-0.135691	-0.843642	0.268853	-0.0446684
Akap5	0.131	-1.39963	-1.23416	1.12384	0.917002	0.503317	1.53753	0.379211	-1.35827	-0.861843	0.0482632	0.213737
Ackr4	-1.04309	-1.45688	-0.0086206	1.02585	2.16376	0.0948263	-0.939643	-0.887919	-0.0086206	0.353444	0.353444	0.353444
Lamb3	-1.62875	0.476392	-1.35836	0.321887	1.48068	1.61587	-0.99141	0.186694	0.148068	-0.160943	-0.431328	0.3412
Ralgps2	-0.945299	-0.893025	-0.683926	1.56388	1.66843	0.12633	-1.28508	0.649077	-0.213455	-0.971437	0.649077	0.335429
Plekha6	-0.270352	-1.35908	-0.893734	1.10372	0.972023	1.66126	-0.388882	-1.2625	-0.911294	0.792032	0.26523	0.29157
Rbm20	-0.174668	-1.09502	-1.26207	1.00099	0.61961	1.56203	0.304421	-0.953186	-1.4701	1.04827	0.244535	0.175193
Nhsl1	-0.0794339	-0.992924	-1.48277	0.569277	1.33714	1.2577	0.741383	0.066195	0.939968	-1.33714	-0.939968	-0.0794339
Acvr1b	-0.0844908	-1.15921	-1.32144	0.0777316	1.07134	2.32857	-0.672547	-0.246713	-0.753658	0.239954	0.0980094	0.422454
Iigp1	-0.843899	-0.560599	-1.18002	-0.459763	0.894317	0.193268	0.164458	-0.0132047	-0.296505	-0.157256	2.68535	-0.426151
Bcl2l11	-0.359539	-1.32176	-0.933767	-0.344019	0.757877	1.6425	0.494043	0.261248	1.62698	-1.25968	-0.561295	-0.0025866
Klf13	-0.894533	-1.01305	-0.708289	1.07795	1.72134	1.17108	-0.953792	-0.818342	-0.911464	0.52769	0.112875	0.688536
Ppp4r1l-ps	-0.65653	-1.07984	-0.891704	0.472309	0.731002	1.74225	-0.0450752	-0.0921101	1.74225	-1.17391	-0.139145	-0.609495
Gpr146	-1.15133	-0.926121	-0.553651	1.00552	0.667702	1.03151	-0.155196	-1.0214	-1.54113	0.503122	1.10081	1.04017
Ifngr2	0.0422273	-1.83604	-0.842856	0.778671	0.623274	1.08271	0.94758	-0.998252	-1.20094	1.08946	-0.140194	0.454365
Abca1	-1.62417	-0.431437	-0.58872	0.433621	1.91471	0.984113	-0.103763	-0.628041	-1.00814	-0.28726	0.119055	1.22004
Wnk4	-0.808786	-1.19535	-0.643118	1.63483	1.63483	1.45536	-0.0080534	-0.0908878	-0.380808	-0.629312	-0.380808	-0.587895
Mtmr14	-1.21783	-0.350127	-1.08083	0.494745	1.79631	0.10656	-0.920987	-1.14933	-0.190287	0.31207	0.997102	1.20261
Slc46a3	-0.943727	-1.10259	-0.603304	0.962639	1.93852	1.1442	-1.37493	-0.399051	-0.240187	-0.240187	0.463353	0.395268
Zzef1	-0.703256	-0.85463	-1.10061	0.753714	1.43489	1.58627	0.0346898	-0.268057	1.0943	0.0914548	-1.006	-1.06277
Rbm24	-1.03099	-0.925693	-0.705537	0.462248	0.486178	0.873845	0.54361	-0.906549	-1.76803	1.27587	0.672832	1.02221
Krba1	-0.387536	-0.144905	-2.13987	0.529071	0.731264	1.70179	-0.481893	0.299919	1.14913	-0.212302	-0.913237	-0.131425
Art1	-0.490225	-1.12776	-1.05531	1.00943	1.13259	1.7339	0.25598	-0.888684	-1.29439	0.705151	-0.12799	0.147309
Mapk12	-0.916923	-1.21669	-0.546627	1.69278	0.740592	0.440829	-0.916923	-0.811125	-0.758225	0.740592	1.46355	0.0881657
Gmpr	-0.298816	-1.50334	-0.882549	1.60063	0.896448	1.17442	0.284917	-0.548987	-1.5682	0.284917	0.127402	0.433167
Tns2	-1.02201	-0.735282	-0.948156	1.54985	1.09369	1.46296	-0.787414	-1.08717	-0.609296	0.715732	0.0727679	0.29433
Cyb561	-0.912965	-1.34155	-0.457599	1.57816	1.25672	1.04243	-1.55584	-0.404026	0.0513404	-0.0558047	0.185272	0.613852
Mylip	-1.46288	-0.966523	-0.288165	0.224741	1.69728	2.11091	-0.486709	-0.205438	-0.0896206	-0.30471	-0.271619	0.0427421
Arhgap26	-0.38101	-1.84926	-0.487515	1.81756	1.13289	1.11767	-0.525553	-0.708133	-0.28972	-0.396225	0.585145	-0.015849
Cdc42ep4	-1.23914	-0.372179	-1.10778	0.415965	1.93971	0.836308	-0.687436	-0.58235	-1.10778	0.862579	0.258336	0.783765
Tcea3	-0.103302	-1.10867	-1.50886	0.882541	0.941106	1.35106	0.706846	-1.11843	-1.09891	1.00943	-0.0642587	0.111436
Cd200	-0.731364	-1.01479	-0.985468	1.73149	1.17442	1.59467	-0.0276908	-0.223156	-1.05388	0.206867	-0.574992	-0.0961035
Arhgef17	-0.439711	-0.632664	-1.67164	1.54919	0.829328	1.80152	-0.194809	-0.506502	-0.632664	-0.0018553	0.487949	-0.588136
Pgm2l1	-1.43675	-0.79914	-0.51859	0.272047	1.34323	0.782136	-1.10519	-0.671617	-0.646113	0.425074	0.680119	1.67479
Art5	-1.02771	-0.354328	-1.37402	1.0694	1.47343	1.43495	-0.816077	-1.04695	-0.527484	0.203618	0.54993	0.415253
Dhrs7	-0.411242	-1.82464	-0.531022	1.02611	0.834462	1.98434	-0.818492	-0.387286	-0.554977	-0.171684	0.49908	0.355345
Xdh	-1.61677	-1.57424	0.41959	1.25966	0.265401	0.467442	-1.27649	-0.415159	0.84494	0.509977	1.03635	0.07931
Slc25a34	-1.17197	-0.648912	-0.958327	1.20758	1.90008	1.31072	0.0730563	-0.420534	-1.12777	0.102524	-0.147954	-0.118486
Gbp5	-1.04229	-1.17678	-0.571581	0.28579	1.05911	0.991861	-0.100867	0.0672448	-0.235357	-0.756504	2.20227	-0.722882
Arrdc3	-0.441963	-0.884872	-1.46406	1.12525	1.82937	0.580135	0.205366	-0.623669	-0.873515	-0.0558368	-0.578242	1.18204
Atcayos	-0.508255	-0.965383	-1.32627	1.81348	0.670655	1.33229	0.0451114	-0.327809	-0.833056	1.03155	-0.123304	-0.808997
Ip6k3	0.0925641	-2.07479	-0.828562	1.20333	0.661495	1.71808	-0.205447	-0.422183	-0.476367	0.688587	0.119656	-0.476367
Slc1a7	-1.04645	-1.1547	-0.613435	2.3094	0.685603	-0.0721688	-0.613435	0.0360844	-1.04645	0.793857	0.252591	0.469097
2310015D24Rik	-0.197873	-1.19362	-1.42341	1.94681	1.64043	-0.197873	-0.580852	0.185107	0.414894	0.108511	-0.0446809	-0.657448
Kcnj5	0.172891	-1.25036	-1.73895	1.71652	0.420722	0.958869	0.364075	0.257862	-1.32825	0.441965	-0.308608	0.293266
Scube1	-0.581801	-1.11885	-1.11885	2.37196	1.02934	0.581801	-0.939832	0.134262	0.22377	-0.402785	-0.134262	-0.0447539
Hnrnpdl	-0.0844805	-1.47592	-1.27715	1.3666	0.521791	1.61507	1.1877	-0.501914	-0.62118	-0.0049694	-0.114297	-0.611241
Bcl9	-0.853388	-0.652591	-1.33953	0.62617	1.84152	1.4505	-1.03305	-0.0501993	0.763558	-0.589181	-0.356679	0.192871
Rhobtb2	-0.344155	-1.34331	-1.16013	0.105467	1.80404	1.90395	0.0555088	-0.477376	-0.693861	0.138772	-0.227586	0.238688
Smco1	0.113631	-1.98162	-0.983882	0.945081	1.47721	1.27766	0.0138575	0.412953	0.113631	-0.751076	0.146889	-0.784334
Fibin	-1.4107	-1.38085	-0.0970326	1.15693	1.5152	1.18678	-0.634444	-1.05243	-0.0970326	0.619516	-0.156745	0.35081
Them6	-0.684633	-1.08539	-1.12547	0.397421	1.76001	1.47948	0.798182	0.637878	-0.283872	-0.484253	-0.323948	-1.08539
Pcnt	-1.3418	-0.119845	-1.43579	0.331337	1.13971	1.4311	-1.62379	-0.101046	0.857717	0.387735	0.340737	0.133945
Slc10a6	-1.08344	-0.864566	-0.952117	0.186046	1.54309	1.36798	-1.12722	-0.908341	-0.0766071	0.229821	0.448699	1.23666
Tnxb	-1.09727	-0.356522	-1.45339	1.04899	1.1772	1.64728	-0.840854	-0.484728	1.04899	0.0803263	-0.309039	-0.460986
Pld1	-1.47511	-1.00682	-0.444873	0.679017	0.866332	1.33462	-1.31901	0.491702	0.928771	-1.10048	0.429264	0.616579
Rnf207	0.0182526	-1.48969	-1.45599	1.78735	0.9028	1.47565	-0.293445	-0.297657	0.140404	-0.06599	-0.445082	-0.276597
Ipo13	-0.412585	-1.58663	-0.931351	0.797867	1.48045	1.60787	0.515732	-0.621912	-1.00416	0.543035	-0.194158	-0.194158
Cpn2	-0.416303	-1.55661	-0.959307	1.10411	0.289602	1.32131	-0.253402	1.26701	1.04981	-1.01361	-0.0362003	-0.796406
Gpt	-1.14266	-1.34671	-0.448903	0.673355	1.53035	1.83642	-0.0204047	0	-1.06104	0.102023	0.367284	-0.489712
Tgfbr3	-1.34225	-0.469934	-1.13078	1.03679	1.354	1.90029	0.243778	-0.72546	-0.478745	-0.417066	0.32308	-0.293709
Sema6b	-0.722609	-0.659774	-1.57089	0.596938	1.63373	1.09962	-1.09962	-0.125671	-0.0314178	-0.534103	0.0628356	1.35097
Hif3a	-1.37871	-1.08327	-0.492395	1.16205	1.45749	1.3984	-0.728745	-0.433308	0.453004	-0.551483	-0.61057	0.807528
Midn	-1.33794	-0.737281	-0.88568	1.09297	1.76429	1.10003	-1.13301	-0.468751	-0.588883	0.492306	0.46404	0.237909
Rcsd1	0.0513925	-1.81661	-1.1999	1.46357	0.980927	0.793232	0.891549	-0.63682	-0.949645	0.462533	0.301652	-0.341872
Rps6ka5	-1.26126	-0.546033	-1.16897	0.953636	1.32279	1.80729	-0.361459	-0.13074	-0.176884	-1.16897	0.307624	0.422984
Gm19277	-0.71462	-1.15665	-1.11245	0.390463	1.49555	1.89338	-0.58201	-0.360994	0.257853	0.920903	-0.626214	-0.405197
Foxo6os	-0.879497	-1.51273	-0.598058	1.2313	0.914677	1.51273	-1.12576	0	-0.949857	0.316619	0.738777	0.351799
Stat5a	-0.487828	-1.99373	-0.509038	0.721137	1.31502	1.2726	-0.275729	0.402989	1.18776	-0.805977	-0.509038	-0.318149
Slc2a9	-1.10196	-0.998652	-0.895343	1.68738	1.27414	0.447671	1.06752	-0.172181	0.654289	-1.10196	-0.172181	-0.688725
Gadd45b	-0.833442	-1.08584	-1.08584	0.964899	2.22689	0.74405	-0.928091	-0.265545	-0.486393	0.302353	0.491652	-0.0446956
Il15	-0.507179	-1.74006	-0.761584	0.686567	1.31279	0.666997	-0.898571	0.0212004	-0.781153	-0.409331	1.15624	1.25409
Srp72	-0.773998	-0.789902	-1.45787	1.07087	1.07087	1.5798	-0.726286	-0.964847	-0.599053	0.895929	0.371095	0.323383
Nfic	-0.716352	-0.569408	-1.73632	0.450557	1.10748	2.22253	0.502419	-0.288486	-0.59534	-0.210692	0.0399774	-0.20637
Camk2g	0.379997	-2.17675	-1.22785	0.48543	0.828087	1.75062	0.524968	0.34046	-0.120808	-0.186704	-0.252599	-0.344853
Aox1	-1.19472	-0.1472	-1.68767	-0.178009	1.54731	1.13652	-1.27688	-0.16774	0.818159	0.397098	0.705192	0.0479256
Jph1	-1.0479	-0.480007	-1.51439	0.777476	1.56847	1.40622	-0.338033	0.4124	0.980295	-0.601699	-0.419161	-0.743672
Fign	-0.336255	-1.6557	-1.05735	0.400182	1.45881	1.39744	-0.106119	0.0473058	1.24402	-0.980637	-0.505022	0.0933331
Itpr3	-0.760358	-0.968403	-1.32505	1.55787	1.73619	0.160988	-1.20617	-0.047058	0.695963	-0.403708	0.279871	0.279871
Pcdh7	-0.992005	-1.07688	-0.992005	1.23603	1.36334	0.949567	0.217498	-0.376644	-0.769202	-1.2042	0.84347	0.801031
Ezr	-0.526775	-1.66687	-0.876705	0.297252	1.13257	1.18901	1.64053	0.105355	-0.854129	0.624605	-0.5042	-0.56064
Cys1	-1.11785	-1.29482	-0.657734	0.864197	1.53668	1.46589	-0.728521	-0.799309	-0.409977	-0.126828	0.970378	0.297897
Pitpnm2	-0.421034	-1.47099	-1.17889	0.826279	1.32363	2.02623	0.328933	-0.176308	-0.515766	-0.255252	0.0210517	-0.507872
Dop1b	-0.432618	-0.692189	-1.9576	1.05991	1.28704	1.74129	-0.400172	-0.692189	0.151416	-0.140601	0.0865236	-0.0108155
Ide	-0.53837	-1.19797	-1.35157	0.139299	1.22357	2.22652	0.021836	-0.384765	-0.466086	0.726612	-0.222125	-0.176947
Adap2	-0.975386	-0.975386	-1.1372	1.61366	1.77547	0.750642	-0.921447	-0.436002	0.534889	-0.382063	0.103382	0.0494435
Tmem86a	-0.760154	-1.65529	-0.674903	1.41374	1.1793	1.6695	-0.3339	-0.717529	-0.547027	0.028417	0.348108	0.0497297
Lingo1	-1.31757	-0.582184	-1.19501	1.37886	0.766032	0.888597	-1.44014	0.0306413	-0.704749	0.888597	0.766032	0.520901
Abcd3	-0.395099	-1.07241	-1.62956	1.29818	1.18894	1.01415	0.162045	-0.329553	-1.3783	0.402382	0.839358	-0.10014
Mdm4	-1.13848	-1.30308	-0.655654	1.38538	1.89015	1.13299	-0.425215	0.0137166	-0.128936	-0.77636	0.00274332	0.00274332
Gm20735	-1.0329	-1.30532	-0.760489	1.69124	1.14641	0.737788	1.0102	-0.0794541	0.329167	-0.215661	-1.30532	-0.215661
Prmt1	-0.920029	-1.58856	-0.595313	1.44849	1.7159	0.283331	0.760855	-0.0986883	-1.01553	0.531643	-0.0222844	-0.499808
Slit2	-0.958399	-1.07312	-1.1018	-0.614236	0.590336	0.934499	-0.327433	0.217492	-0.356113	-0.212712	2.33983	0.561655
Lgr6	-0.950714	-0.263796	-1.92385	1.96869	0.858171	1.13866	-0.355385	-0.406904	-0.235174	0.239944	-0.103515	0.0338689
Luc7l2	-0.935483	-0.508833	-1.69786	0.652215	0.966957	0.869037	0.344467	-0.305999	-1.6419	0.687186	0.428399	1.14181
Lrrfip2	-0.342477	-1.09354	-1.70957	1.36217	1.24403	1.14276	0.56892	-0.680032	-0.975393	0.560482	-0.0218004	-0.0555559
Dpysl4	-0.322343	-1.44761	-1.37728	-0.0410255	1.64688	1.68205	-0.427837	0.169963	0.591939	0.240292	0.134798	-0.849814
Kcnj3	-0.860881	-0.844773	-1.44614	0.803608	-0.0554829	0.266676	-0.839403	0.229091	-0.780341	0.320369	1.35665	1.85062
Trpm7	-1.80738	-0.659027	-0.68965	0.657751	1.47691	-0.169063	0.167787	-0.184374	-1.3021	0.451047	1.25489	0.803209
Rbmx	-0.9993	-1.12166	-1.04009	1.38678	1.46836	1.48875	-0.693392	-0.530241	0.489453	0.285514	-0.285514	-0.448665
Apbb2	-0.865949	-0.954574	-1.34231	0.629613	1.89253	1.08382	0.330501	0.286188	0.906569	-0.877027	-0.47821	-0.611149
Stc1	-1.16115	-1.26711	-0.737307	0.110375	1.16998	1.32892	-1.53201	-0.260486	-0.0485652	0.799118	0.693157	0.905078
Paqr9	-0.34493	-1.21594	-1.6105	1.70232	1.34498	0.980196	0.674971	-0.225817	-0.389597	-0.672489	-0.0992604	-0.143928
Caprin2	-0.758174	-1.66014	-0.758174	0.457519	1.98694	1.32027	-0.0915038	-0.79739	0.261439	-0.483663	0.0261439	0.496735
Ppbp	-1.15761	-1.06407	-0.970523	0.0584653	-0.643118	2.20999	1.04068	-0.0818514	0.339099	-0.128624	0.900365	-0.502801
Ifrd2	-0.753286	-1.44469	-1.00936	1.75624	0.962413	0.0405451	-1.03497	0.373442	-0.881323	0.706339	0.603909	0.680731
Ky	-0.0023124	-1.63027	-1.58402	0.469424	1.08916	1.80139	0.367677	-0.0208119	-0.566546	-0.575796	0.62667	0.0254368
Ccn3	-1.22376	-0.98121	-1.02531	0.0330745	-0.716614	0.496118	-0.738664	1.75295	1.62065	0.672515	0.165373	-0.0551242
Ypel5	-0.427407	-2.06377	-0.74491	1.59973	0.867027	0.647217	-0.232021	-0.573947	-0.793757	0.183175	0.915873	0.622794
Abtb1	-1.08075	-1.50014	-0.661353	1.88728	1.5324	0.725875	-0.725875	-0.27422	-0.145175	0.112914	0.241958	-0.112914
Bmp4	-1.36926	-1.27428	-0.609438	1.67002	1.05267	0.482802	-1.13181	-0.466972	0.340336	0.957689	0.625268	-0.277017
Lin9	-1.73534	-0.433835	-1.08459	1.80765	1.2292	0.289223	0.0723059	-1.08459	0.0723059	0.723059	-0.0723059	0.216918
Npy1r	-1.29501	-0.940928	-1.01961	0.908143	-0.508167	-0.586851	-0.704876	0.00327849	0.986827	1.06551	0.278672	1.81301
Gstt2	-1.0418	-1.25016	-0.963665	1.43248	1.40643	0.98971	-0.442765	-0.911575	-0.57299	0.10418	0.98971	0.26045
Plod2	-1.42974	-1.01584	-0.815566	0.920154	1.7079	0.693176	-0.45507	-0.989138	-0.37496	0.0656458	0.4929	1.20054
Carns1	-0.256858	-1.52415	-1.48119	1.68703	1.2467	1.25744	-0.374995	0.140511	0.0545936	-0.471653	-0.0635433	-0.213899
Myh7	-0.612181	-1.25136	-1.39954	0.141273	-0.477815	-0.0684387	2.3828	0.597112	0.589578	0.575764	-0.137505	-0.339682
Ogn	-0.407168	-1.92014	-0.941158	0.678613	0.589615	0.732012	1.10581	-0.451667	-1.41285	0.651914	0.936708	0.438317
Neat1	-0.300906	-1.36108	-1.60903	0.34033	0.00688735	1.41191	1.60285	-0.463353	-0.782546	0.898918	-0.11851	0.374529
Cpt1a	-0.97046	-0.914501	-1.39325	0.527976	1.77149	0.733156	-0.131087	0.496888	1.42952	-0.858543	-0.199481	-0.491706
3425401B19Rik	-0.880451	-1.02438	-1.37838	1.01012	1.09959	1.30576	-0.491444	-0.674277	-0.759859	1.39135	0.360479	0.041494
Fdft1	-0.849321	-1.44575	-0.989657	1.09783	1.51884	1.13292	-0.20027	-0.831779	-0.761612	0.150568	1.02766	0.150568
Asap1	-1.89336	-0.719789	-0.672846	0.735437	0.970151	1.81512	-0.610256	-0.672846	-0.250361	0.250361	0.813675	0.234714
Lrrn4cl	-1.52813	-0.837332	-0.931532	0.983865	1.45486	1.23507	-0.900132	-0.523333	-0.554733	0.701266	0.764066	0.136067
Limch1	-1.08725	-0.538025	-1.67203	-0.561733	0.354952	1.57983	1.06617	-0.427391	-0.905489	0.919977	0.667099	0.603879
Cradd	-0.457485	-0.976792	-1.86703	1.21172	0.729503	1.36009	-0.717138	0.136009	0.803689	-0.976792	0.581129	0.173102
Dsg2	-0.709244	-0.847194	-1.74687	0.946158	1.56993	1.49196	-0.313387	-0.541305	-0.619276	0.0704745	0.592286	0.106462
Lrp4	-1.34817	-0.736715	-1.22078	1.04669	0.639052	1.37789	0.868347	0.537143	0.944778	-0.252648	-0.813146	-1.04244
Tbc1d17	-1.1547	-0.798102	-1.35847	0.500936	1.54526	1.39243	-1.10376	-0.56886	0.551879	0.832064	0.246223	-0.0849045
Pde1c	-0.945519	-1.8866	-0.483857	0.927763	1.82445	0.0754639	1.34503	0.119854	-0.395076	-0.23527	-0.27966	-0.0665858
Lmod3	0.078906	-2.21393	-1.18098	1.18229	0.540604	0.548429	1.05708	-0.531474	-0.727109	0.830143	0.172811	0.243239
Gtf3c1	-0.290595	-1.12087	-1.90686	1.19282	0.849645	0.993559	-0.0802596	0.440044	1.29246	-0.412369	-0.0359785	-0.921602
Lclat1	-0.100865	-1.41649	-1.81357	0.363192	0.224454	0.214885	1.94673	-0.206115	-0.804126	0.736352	0.626317	0.229238
Phldb1	-0.585736	-1.44029	-1.31012	1.33842	1.15732	1.7855	0.0254668	-0.325409	-0.580076	0.212223	-0.0367853	-0.240519
Cemip2	-1.32366	-0.450919	-1.56367	-0.276369	2.29823	0.0290915	-0.472737	0.443646	0.0290915	0.00727288	0.640013	0.640013
Gypc	-0.637501	-1.55218	-1.15304	1.19185	0.892501	1.54109	0.576522	0.47674	0.277174	-1.13641	0.0942392	-0.570979
Lrig1	-0.784416	-2.04415	-0.521972	0.895226	1.52509	1.29764	0.650278	-0.329513	-0.172047	0.142886	0.0729011	-0.731927
Kcnq1	-0.625735	-1.91631	-0.810103	0.81569	0.715125	1.01682	1.43584	-0.139673	-0.96095	0.14526	-0.541931	0.865972
Npc1	-1.14708	-1.02494	-1.18467	0.553576	1.71867	1.6435	-1.01554	-0.113534	0.140156	-0.12293	0.412637	0.140156
Net1	-0.43789	-1.25777	-1.66771	1.23913	1.01553	1.2764	-0.996898	-0.43789	0.680127	0.754661	-0.177019	0.0093168
Slc16a12	-1.49846	-1.02069	-0.846953	1.15099	1.06412	1.67219	0.542919	0.0651503	-1.10755	-0.238884	-0.152017	0.369185
Slc20a2	-1.07118	-0.89104	-1.41859	0.414961	0.183355	1.48292	1.50222	-0.292724	-1.07118	0.87174	-0.273424	0.562931
Abcc1	-0.940541	-1.10272	-1.33863	1.62491	1.1531	1.5733	-0.0411602	-0.535082	-0.0264162	0.231603	-0.0337882	-0.56457
Dnaaf3	-0.459062	-1.75755	-1.16733	1.31161	1.03617	1.66574	0.445946	0.131161	-0.144277	-0.301669	-0.104928	-0.655803
Ncapd3	-1.45429	-0.398965	-1.53151	0.321746	1.19689	1.19689	-0.630622	-0.476184	-0.218787	-0.218787	1.45429	0.75932
Nrgn	-0.840053	-1.1191	-1.43303	1.21793	-0.630767	1.91555	0.20638	-0.561004	0.20638	0.973764	0.241261	-0.177312
Nr3c2	-1.15924	-0.768171	-1.46651	0.754204	1.34081	1.98328	-0.195534	0.125701	-0.195534	-0.614537	0.349169	-0.153634
Cracr2a	-0.618635	-1.64531	-1.13197	1.47419	1.59266	1.1583	-0.184274	-0.342224	0.447523	-0.1053	-0.263249	-0.381711
Sorcs2	-1.01538	-1.04572	-1.33896	0.915953	1.69455	1.65411	0.157574	-0.45924	-0.39857	-0.348011	0.319362	-0.135665
Maged2	-1.04624	-0.698978	-1.66063	0.262673	1.30446	1.75858	-0.592128	0.930487	0.529799	-0.0578772	-0.244865	-0.485278
Itga8	-0.94579	-1.27351	-1.18727	0.365092	-0.290349	1.53799	-0.756057	1.72772	0.692813	0.572074	-0.100616	-0.342094
Acap2	-1.93625	-1.09204	-0.382134	0.980119	0.769065	0.903372	-0.593188	-0.765868	-0.171081	0.0591589	1.32548	0.903372
F3	-0.915561	-1.44755	-1.05434	1.42057	1.30492	1.60561	-0.0134925	-0.614872	-0.499222	0.0790274	0.148417	-0.0134925
Eif4ebp1	-1.35496	-1.37393	-0.69092	1.35812	1.5099	0.732027	-0.216604	-0.615029	-0.918591	0.656137	0.352575	0.561273
Ccdc141	-0.585784	-1.47044	-1.36524	0.279742	1.3748	1.20265	0.643167	-0.557093	-1.18352	0.576221	0.834444	0.25105
Gnptab	-1.42883	-1.19824	-0.802943	0.251177	0.778237	2.03001	-0.753532	-0.341766	-0.177059	1.0253	0.564119	0.0535296
Lgmn	-0.919904	-1.14235	-1.3787	0.553796	0.651116	1.72163	1.15162	-0.363791	-1.08674	0.484282	-0.238665	0.567699
Kcnh2	-0.469858	-1.76854	-1.20738	1.71064	1.1762	1.10673	0.160776	-0.0423095	-0.507269	-0.175918	0.42265	-0.405726
Galnt15	-0.64222	-2.17641	-0.64222	0.0832508	0.214073	0.76115	-0.511398	0.475719	1.98613	0.582755	-0.178395	0.0475719
E130307A14Rik	-1.36835	-0.791282	-1.31589	1.0973	0.730078	1.98913	-0.738821	0.467774	0.310392	-0.319136	0.205471	-0.266675
Magi3	0.0965853	-1.42761	-2.15001	0.644343	0.183909	0.28711	1.85894	0.39031	-0.324156	0.0727697	0.263294	0.104524
Tln2	-1.563	-0.446909	-1.47787	0.527306	0.829974	1.41639	0.461097	0.0543858	0.319221	1.30289	-1.00495	-0.418534
Tenm4	-1.14002	-1.21775	-1.14002	0.880925	0.336824	-0.829106	0.336824	0.958653	1.42503	-0.518191	1.3473	-0.440462
Gadd45a	-0.619399	-2.09439	-0.792927	1.60754	0.566376	1.43402	0.335005	-0.330185	0.392848	0.0747135	-0.0698932	-0.503713
Olfml1	-1.33735	-0.838072	-1.33735	0.802409	2.01494	0.873734	-0.481446	0.94506	-0.124819	-0.0534939	-0.26747	-0.196144
Mllt10	-1.10765	-0.808652	-1.59692	1.69205	1.25715	0.523245	-1.13483	-0.210657	0.224248	0.496064	0.305793	0.360156
Zcchc24	-0.846203	-1.8122	-0.857703	1.43078	1.35028	1.30428	0.361289	-0.144707	-0.616204	0.108291	0.096791	-0.374706
Ahnak	-0.793193	-1.3895	-1.3383	1.28485	1.08156	1.55288	0.263896	-0.665198	-0.558285	0.598189	0.324129	-0.361022
BC067074	-1.45296	-1.04129	-1.04129	-0.363241	-0.12108	-0.145296	2.37317	0.799129	0.339025	0.339025	0.193728	0.12108
Deptor	-1.34684	-0.902828	-1.28764	1.24324	1.13964	0.0296009	-0.932429	0.473615	1.49485	-0.562418	0.399612	0.251608
Rnasel	-1.32614	-0.956838	-1.259	0.587532	0.755399	-0.0839332	1.66188	0.587532	1.35972	-0.788972	-0.486812	-0.0503599
Slc25a13	-1.09267	-1.82541	-0.629894	0.812434	0.280238	0.627323	1.29064	-0.560477	-0.861283	1.29064	-0.0745588	0.743017
Lama2	-1.22668	-0.755439	-1.56772	0.7017	1.40237	1.61319	-0.414406	-0.699633	-0.160182	0.658296	0.528084	-0.0795743
Slc2a8	-1.68873	-1.21677	-0.656318	1.61498	0.553077	1.61498	-0.125364	0.0516205	-0.656318	0.110615	-0.0958666	0.494082
L3hypdh	-1.08462	-1.34389	-1.13648	0.57472	0.833992	1.09326	1.5081	0.730283	-0.151242	-0.617932	0.57472	-0.980913
Cyp3a13	-1.54492	-1.1884	-0.83188	0.32681	1.39637	1.03985	-1.1884	0.41594	0.32681	-0.38623	1.12898	0.50507
Cc2d2a	-0.464408	-1.85334	-1.25319	0.97597	1.50754	1.21603	0.204339	0.152897	0.71876	-0.412965	-0.327229	-0.464408
Synj2	-0.926639	-1.11659	-1.53242	0.531341	1.42461	1.77884	-0.531341	-0.156579	0.721289	0.0231018	0.223317	-0.438934
Pla2g5	-0.917427	-1.72465	-0.934602	0.147418	-0.0071562	1.84774	-0.19608	0.0958933	-0.711328	0.508091	1.31531	0.576791
Rnf166	-0.566671	-1.67144	-1.34763	1.83335	0.0238097	0.290479	1.22382	0.70953	-0.0523814	0.404765	-0.204764	-0.642862
Htra4	-1.36648	-0.854051	-1.36648	1.12247	1.12247	1.19567	-1.22007	0.17081	0.902854	-0.195212	0.0244015	0.463628
Kif28	-1.2701	-1.2701	-1.05081	1.69043	0.264986	1.03253	0.0456872	0.155336	1.47113	-0.283261	-0.173611	-0.612208
Dnm1	-0.680186	-1.17575	-1.75877	-0.12632	1.18547	1.65188	0.689903	0.660752	0.660752	-0.0971694	-0.359527	-0.651035
Lrrc15	-0.196377	-2.06972	-1.34921	0.9395	0.600432	1.41419	0.337655	0.786919	0.642816	-0.408294	-0.179423	-0.518491
Adh1	-1.40768	-1.59468	-0.618132	1.6674	1.18952	1.00252	-0.72202	-0.327246	-0.0571383	0.21297	0.29608	0.358413
Pdcd4	-0.892176	-1.35049	-1.38715	0.92273	1.36271	0.904398	-0.727185	-0.525528	-0.580526	0.556082	0.812736	0.904398
Ltbp1	-1.35726	-0.881721	-1.39384	0.490014	0.855811	1.89833	-0.168419	-0.287302	-0.753692	0.316261	1.00213	0.279682
Gm4956	-1.4926	-1.4926	-0.67224	1.3103	1.51539	0.558301	-0.808967	0.284848	-0.0569695	-0.26206	0.148121	0.968482
Osbp	-0.797508	-1.45324	-1.40893	0.700035	0.194947	1.35576	1.52413	-0.150641	-0.336726	1.03676	-0.602562	-0.0620284
Sugp1	-1.40756	-0.824209	-1.43408	0.501596	0.872822	1.37663	-1.22195	-0.214338	0.634177	0.0243064	0.846306	0.846306
Pfkfb3	-1.52527	-0.973597	-1.16975	1.00016	0.80401	1.12275	-0.507742	-0.495482	-0.127702	0.374932	1.66216	-0.16448
Lum	-0.669647	-1.55753	-1.4499	-0.427498	0.424508	0.0926743	2.0209	0.451414	-0.409561	0.899838	0.00298949	0.621815
Ccrl2	-1.60529	-1.6322	-0.448406	1.03133	1.38109	1.00443	0.116585	-0.47531	-0.367692	-0.233171	0.170394	1.05824
Gm6416	-0.632488	-1.82518	-1.22883	-0.524062	1.7529	0.99391	-0.198782	1.04812	0.180711	-0.198782	0.234924	0.397564
Idh1	-0.708745	-1.88965	-1.09045	0.412523	1.46222	1.35487	1.10437	0.245526	-0.338965	-0.171967	-0.410535	0.030815
Lrrc39	-0.423223	-2.08554	-1.19133	1.0786	0.849312	0.470991	1.28495	-0.0449018	-0.824473	0.700276	-0.136616	0.321955
Alpk1	-1.81136	-1.12132	-0.776297	1.68198	1.07819	0.388149	-0.73317	-0.301893	0.258766	0.345021	0.948808	0.0431276
Cand2	-0.658234	-1.72564	-1.33283	0.639732	0.614114	1.38265	0.99838	-0.58138	-0.70093	0.622653	0.930066	-0.188575
Nrde2	-1.18259	-1.21654	-1.31839	0.922306	0.956256	1.02416	0.277258	1.22786	0.956256	-0.877039	-0.333841	-0.435691
Arhgap21	-1.00081	-1.13183	-1.59038	0.396685	1.65225	1.73959	0.123737	-0.225638	-0.367571	0.21108	0.167409	0.0254752
Frmd4b	-1.3963	-1.18976	-1.13813	1.23709	0.824012	0.824012	-1.08649	-0.105422	0.101119	0.0236661	1.41782	0.488383
Strip2	-0.600297	-1.77087	-1.35749	0.852694	-0.285141	0.185546	1.06143	-0.150074	-0.804943	1.37659	0.668512	0.824043
Gdf10	-1.20898	-1.31488	-1.20898	0.273565	2.0738	1.01484	0.273565	0.167669	0.69715	-0.467708	0.0617728	-0.361812
Angptl2	-1.29888	-1.35301	-1.08233	1.30414	1.21391	1.22293	0.0545114	-0.716919	-0.667295	0.519174	0.194361	0.6094
Igsf1	-0.906771	-1.76479	-1.06277	0.263256	-0.087752	-0.0292507	1.82329	1.06277	0.41926	0.653265	0.41926	-0.789768
Gm15626	-1.60373	-1.15618	-0.977157	0.634033	0.992075	-0.171562	-0.529604	-0.529604	0.18648	0.365501	1.1711	1.61865
Icosl	-2.01906	-0.536407	-1.18733	0.476136	1.70565	1.12706	-0.283271	-0.247109	-0.283271	0.512298	0.186838	0.548461
Plcl2	-0.980865	-1.87088	-0.891864	1.24416	1.24416	0.999407	0.754654	-0.49136	0.420901	-0.758363	0.287399	0.0426463
Hs3st5	-0.344744	-1.70218	-1.70218	0.43093	-0.0215465	1.72372	0.948047	0.49557	0.56021	-0.538663	-0.215465	0.366291
Nqo1	-0.555826	-1.4055	-1.78785	0.690357	0.421295	0.747002	1.63916	-0.357569	-0.598309	0.874452	0.562906	-0.230119
Apobec3	-1.17471	-1.61849	-0.965872	0.887558	1.1486	0.861453	-0.626511	-0.548197	0.287151	0.261046	1.54017	-0.0522093
Lrrc10	-1.06002	-1.92251	-0.780795	1.01865	0.360924	1.03106	0.540869	-0.520185	-0.87387	1.23583	0.571894	0.398154
Aqp11	-1.19622	-1.10761	-1.46205	0.753176	-0.0443044	0.753176	1.90509	0.575958	0.753176	-0.310131	0.0443044	-0.664567
Parm1	-1.06645	-1.73309	-0.972562	0.468676	0.177612	0.571957	2.20098	0.25742	-0.526576	0.25742	0.0978039	0.266809
Pfkfb1	-1.3848	-0.978172	-1.41191	0.282382	1.36673	-0.0700308	-0.747748	0.336599	1.7327	-0.0971394	0.377263	0.594132
P2rx6	-0.193099	-1.95097	-1.63136	1.24516	0.925545	0.526029	0.366223	0.845642	0.685836	0.126513	-0.592615	-0.352906
Lix1l	-0.928813	-1.18563	-1.66502	0.800406	0.817527	0.389502	2.03312	0.372381	0.0299617	-0.124127	-0.0898852	-0.449426
F13a1	-1.47657	-1.23039	-1.0749	-0.653795	-0.239167	-0.420567	1.69144	0.661353	1.12781	0.71966	0.454039	0.441082
Rab27b	-1.28566	-1.1366	-1.36019	1.24839	-0.540349	-0.0186327	1.32292	0.875738	0.428553	1.17386	-0.465818	-0.242225
Ppp2r3a	-1.13825	-1.30056	-1.34813	0.938163	0.747872	1.0445	0.787049	-0.662521	-1.06549	0.966147	0.459637	0.571573
Tfdp2	-2.38467	-1.19338	-0.211831	0.878783	0.53482	0.945898	-0.572572	-0.111159	0.232804	1.06335	0.53482	0.28314
Accs	-1.35611	-1.12495	-1.30988	0.724286	0.631824	0.0770517	0.215745	1.7876	1.09413	0.0770517	0.0770517	-0.893799
Eny2	-0.780704	-1.53716	-1.47897	0.829195	1.74082	0.790402	-0.897083	-0.0242455	0.130926	0.0921328	0.674024	0.460664
Sort1	-1.44255	-0.892535	-1.46485	-0.260761	-0.149272	-0.231031	1.27779	0.883863	-0.0229173	-0.104676	0.698047	1.70888
Mef2c	-0.806446	-2.20724	-0.786716	0.27868	1.30462	0.318139	1.63016	0.406922	0.209627	-0.332936	-0.0073986	-0.0073986
Fgf1	-0.950369	-1.20419	-1.64836	0.560992	0.785966	1.08593	1.62241	-0.35044	-0.817693	0.549455	0.295638	0.0706648
Ddx60	-1.45567	-1.35149	-1.00421	-0.691662	0.350172	1.01	0.350172	1.25309	0.940544	-0.830573	0.454355	0.975272
Camta1	-1.18257	-1.26842	-1.37881	0.0991436	0.270856	0.448701	1.5587	-0.14616	-0.992458	1.16008	0.743066	0.687872
Tnfaip8	-0.839269	-2.11252	-0.881015	1.00799	0.00608796	1.22716	1.36283	-0.233952	-0.526174	0.340056	0.225255	0.423548
Vcam1	-1.48148	-0.982667	-1.37174	-0.593591	-0.0748223	-0.294301	0.294301	0.743235	0.374112	0.51378	1.85061	1.02257
Scn5a	-0.672499	-2.04072	-1.13619	0.588365	-0.311599	1.06119	1.17083	0.28457	-0.498902	0.924139	0.93556	-0.304747
Spsb1	-1.56866	-1.44474	-0.837513	0.562817	1.54181	1.67812	0.141479	-0.0196212	-0.193113	-0.131152	-0.11876	0.389325
Rpa2	-2.08066	-0.371016	-1.40392	0.55504	1.30301	0.98245	-0.335398	-0.299781	-0.192928	0.768745	0.83998	0.234482
Zadh2	-0.276714	-2.07187	-1.51379	0.765034	0.765034	1.15569	0.858047	0.0488319	-0.416234	0.941759	-0.155797	-0.0999892
Dyrk1b	-0.596581	-1.62255	-1.64535	0.680179	0.611781	1.38696	-0.664979	-0.505384	0.246992	0.383788	1.13616	0.588982
Cdk18	-0.994756	-1.88435	-0.994756	1.3637	1.28094	0.51548	-0.394799	-0.353423	0.143093	1.07406	0.453416	-0.208606
Nckap5	-1.55762	-0.39939	-1.91707	0.718903	0.43933	1.43781	-0.559147	0.119817	0.119817	1.03842	0.718903	-0.159756
Agbl2	-1.32295	-1.23011	-1.32295	1.64788	0.998015	0.905176	-0.208887	-0.0232096	-0.116048	0.255306	0.998015	-0.580241
Klhl32	-1.00267	-1.66423	-1.20941	0.568526	0.775262	-0.713241	0.81661	-0.0516842	0.320442	0.361789	1.85029	-0.0516842
Plxnb2	-1.02504	-1.80512	-1.0533	0.586006	0.862992	1.34913	0.546436	-0.442802	-0.883719	0.834728	0.806464	0.224227
Ces2e	-1.10877	-1.9055	-0.869756	1.2814	-0.152705	-0.152705	-0.630739	1.12205	0.0863117	0.883035	1.04238	0.405001
Ophn1	-1.18362	-1.49408	-1.20949	1.40353	0.834355	0.187568	-1.05426	-0.226376	0.342797	0.756741	0.808484	0.834355
Syde2	-0.821477	-1.48667	-1.57905	0.841494	1.31267	0.749107	-0.553554	-0.0731399	-0.331824	-0.14705	1.00779	1.0817
Celsr1	-0.43065	-1.87283	-1.5924	0.931407	1.41213	0.250378	1.09165	0.650983	-0.0300454	0.0901361	-0.470711	-0.0300454
Ip6k2	-0.694144	-1.9033	-1.29872	0.0111959	1.22035	1.58981	-0.459031	0.0783711	0.817299	0.0783711	0.548598	0.0111959
Abcd2	-0.715637	-1.73687	-1.45835	1.09473	1.41967	0.769793	-0.622797	-0.297859	0.537694	0.166337	0.862632	-0.0193415
Kcnn2	-0.615946	-2.14309	-1.16572	1.79693	0.666851	0.666851	0.0559951	0.0254523	-0.188347	0.0559951	0.697394	0.147623
Kcnd2	-1.32066	-1.19899	-1.41191	0.185044	1.40177	1.69075	0.42839	0.00253485	-0.408112	0.0481622	-0.179975	0.762991
Cygb	-1.06357	-1.01641	-1.85595	1.09659	0.511742	1.24752	-0.101405	-0.14857	-0.723986	1.20035	0.360814	0.492876
Fbxo21	-1.17776	-1.31201	-1.44627	1.18997	1.18997	0.40886	1.32422	0.604137	0.396655	-0.506498	-0.189174	-0.482089
Rbfox1	-1.28847	-0.721588	-1.9262	-0.282258	0.58223	1.51758	-0.197226	-0.338946	0.256276	0.936529	0.397995	1.06408
Itih5	-1.44707	-1.01335	-1.47919	-0.0816569	0.78578	0.994608	1.70141	0.0307887	0.833971	-0.145911	-0.563566	0.384189
Tor1aip2	-1.16228	-1.27275	-1.50751	1.28196	1.40624	0.909109	0.301502	0.135791	-0.844665	0.32912	0.591496	-0.168013
Zmym4	-0.917387	-0.679263	-2.34613	0.639576	1.06087	0.309866	0.932651	0.950968	0.54799	0.21828	-0.660946	-0.0564781
Abi3bp	-1.89398	-0.657218	-1.39211	-0.495901	0.579547	0.274837	0.41823	-0.0298735	0.292761	1.54745	0.0418229	1.31444
Col6a6	-0.354385	-1.65556	-1.94118	-0.227441	1.10547	0.407278	0.819846	0.0581826	-0.417857	0.756374	0.248598	1.20068
Fgf16	-0.184754	-2.12467	-1.64431	0.812916	0.48036	-0.0184754	1.36718	0.351032	0.369507	-0.295606	0.794441	0.0923768
Pcolce2	-2.0456	-1.10061	-0.808115	1.50936	0.519369	1.05936	-0.155623	-0.38062	0.946864	0.42937	0.136873	-0.110624
D830024N08Rik	-0.903936	-1.82204	-1.24397	1.64635	0.167186	0.252195	-0.359874	0.422214	1.1533	0.55823	0.592234	-0.461886
Fbxo32	-1.22951	-1.66114	-1.08661	-0.25543	0.412431	1.12112	0.438678	-0.707475	-0.0921103	0.946136	0.721571	1.39235
Pla2g4e	-0.994023	-1.7948	-1.19422	1.3249	0.874463	1.39163	0.424024	0.240512	0.57417	-0.276658	-0.0597804	-0.510219
Lepr	-1.52894	-0.896277	-1.56058	-0.168711	0.527222	-0.231978	1.79255	1.19152	0.305789	-0.200344	0.369055	0.400689
Vegfd	-1.6635	-0.836674	-1.48633	0.226394	0.698869	-0.0689025	-0.0098432	-0.541377	1.58476	1.2304	0.639809	0.226394
Maml3	-1.08751	-0.903057	-2.00978	0.295895	0.388122	0.987599	-0.580262	0.61869	1.49485	0.664804	0.48035	-0.349695
5930430L01Rik	-1.13824	-1.25548	-1.60721	1.20663	1.73423	0.679036	-0.141669	-0.434778	-0.0244258	0.385927	0.50317	0.0928178
Pitpnc1	-0.986693	-1.55121	-1.4716	-0.0675486	0.0699611	0.287082	2.12537	0.735798	0.23642	-0.0024125	0.149572	0.475253
Cntln	-1.3115	-1.22974	-1.47501	1.14117	1.10029	-0.330429	0.282738	0.568882	1.30468	-0.49394	-0.289551	0.732393
Fgf13	-1.14226	-1.50898	-1.37022	0.671483	0.770595	1.2166	0.265124	-0.547593	-0.795373	0.948996	0.750772	0.740861
Tmem241	-1.78125	-1.1263	-1.1263	0.540825	1.19577	0.719446	1.61255	0.243123	0.421744	-0.35228	-0.0545786	-0.29274
Epm2a	-0.956387	-1.70328	-1.37538	0.17306	0.865302	0.355229	0.0637591	-0.664917	-0.0091084	1.55754	0.6467	1.04747
Aim2	-2.01511	-1.15829	-0.872686	1.31696	0.269739	0.555346	0.269739	0.364941	0.555346	-0.682282	1.31696	0.0793351
Inmt	-1.3598	-1.48112	-1.20815	0.945287	0.0353851	0.0353851	-0.540886	0.550996	0.672316	-0.146595	1.70354	0.793636
Msh3	-0.905782	-1.29984	-1.85808	0.998823	1.26153	0.834633	0.0136825	0.210711	1.19585	-0.413212	-0.249022	0.210711
Entpd5	-0.619895	-1.9717	-1.47427	0.750898	0.116764	0.477499	1.75716	0.378772	-0.335104	0.557241	0.302828	0.0598061
Xrn2	-1.44977	-0.424324	-2.19234	0.654167	0.618806	0.159122	0.636487	0.141441	1.5205	0.548086	-0.0176802	-0.194482
Map2k6	-0.919071	-1.79501	-1.35704	1.0717	0.713358	0.593912	0.832804	-0.202395	1.27077	-0.75981	0.235574	0.315205
Gm38393	-1.61062	-1.26549	-1.19646	0.736282	1.28849	-0.7823	0.598229	1.15044	-0.299115	0.184071	0.736282	0.460177
Pde7b	-1.44607	-0.825836	-1.80443	0.63517	1.33811	1.36567	0.0149317	0.676519	0.235461	-0.357211	0.442207	-0.274513
Eef2k	-1.03609	-1.78983	-1.25447	1.47871	1.22512	1.15467	0.105077	0.0557672	0.0909885	0.231874	-0.0358084	-0.226004
Fbxo9	-0.585559	-1.70122	-1.79909	1.19558	1.01943	1.2543	-0.233245	0.393091	-0.291964	0.236507	0.295226	0.216934
Rsad1	-0.889077	-2.00759	-1.19022	1.32645	0.724168	1.34796	0.229439	-0.13623	-0.200759	0.207929	0.702658	-0.11472
Phka2	-1.37775	-1.4438	-1.26768	0.647599	0.119246	1.35207	-0.89343	0.00917279	0.55954	0.405438	1.15394	0.735658
Gpam	-1.46344	-0.785691	-1.84032	0.785163	1.43441	1.3394	0.496962	-0.123779	-0.256795	0.11375	0.148587	0.151754
Tubgcp2	-1.43643	-0.960621	-1.69596	-0.528071	0.445166	1.65631	0.791206	0.185636	0.358656	-0.203659	0.445166	0.942598
Ctf1	-1.0395	-1.36492	-1.69033	0.533311	0.967191	0.696016	-1.0395	0.967191	0.479076	1.07566	0.153666	0.262136
Pard3b	-1.54064	-0.891951	-1.66227	-0.709507	1.05412	1.17575	-0.283803	0.243259	0.466247	0.75005	0.405432	0.993309
Pla2r1	-1.51789	-0.843273	-1.74276	0.595913	0.101193	0.640887	-0.6184	0.550938	0.86576	-0.303578	0.955709	1.31551
Slc41a1	-1.12935	-1.56175	-1.4141	0.88502	0.863927	0.547535	0.484256	-0.222354	-0.981696	0.811195	0.663545	1.05376
Zfp810	-0.88628	-1.76962	-1.45162	0.421057	1.62239	0.703724	-0.0029445	0.35039	0.951058	0.56239	-0.568279	0.0677224
Smim14	-1.02585	-1.59428	-1.4877	1.74527	0.128786	0.928148	0.448531	-0.315304	0.0577317	-0.137668	0.341949	0.910385
Patz1	-0.995315	-1.47641	-1.64375	0.90816	1.24284	1.22192	0.322475	0.552566	0.468896	-0.0540364	0.217889	-0.765225
Gstt1	-1.3018	-1.48095	-1.33763	0.0955451	1.20626	0.453839	0.489669	0.346351	-0.441896	-0.298579	1.60038	0.668816
Zc3h6	-1.5149	-0.865655	-1.75098	0.285273	0.934513	0.668915	0.019674	0.727937	1.55424	-0.600056	0.403316	0.137718
Ank2	-1.27987	-1.38126	-1.47073	0.837505	0.270885	0.962758	1.52341	-0.504491	-0.0154081	0.867328	0.443853	-0.253985
Il33	-1.5728	-1.27998	-1.27998	-0.0022183	1.00935	-0.161939	1.22231	1.51513	0.583424	-0.108699	0.210742	-0.135319
Col8a1	-1.459	-1.48105	-1.19439	0.944489	0.922438	-0.113927	0.34913	0.194778	0.701935	0.922438	-0.885688	1.09884
Cdh19	-1.87876	-1.04622	-1.21273	0.11933	1.35149	0.185934	-0.480097	0.885266	0.885266	-0.313589	0.785361	0.718758
Hbp1	-1.5444	-1.17538	-1.42139	0.341681	1.18222	1.55123	0.198175	-0.478354	-0.293846	0.485187	0.444186	0.710697
Nrg2	-1.48495	-1.58678	-1.07765	0.755204	0.85703	1.56981	-0.161223	0.449728	0.551554	0.246078	0.551554	-0.67035
Naglu	-1.25085	-2.11426	-0.785931	0.940903	0.475986	1.63828	0.343153	0.0110694	0.143903	0.642028	-0.0221389	-0.0221389
Fig4	-1.03021	-2.03473	-1.08728	1.6295	0.271108	0.328183	0.647805	-0.470871	0.248278	0.510824	0.898936	0.0884667
Adra1a	-1.51703	-1.02755	-1.61076	-0.996308	0.617919	0.878279	0.274245	0.274245	0.701234	0.722063	0.440875	1.24278
Msh2	-0.946137	-1.74288	-1.469	0.398374	0.174288	0.846544	-0.697154	-0.14939	0.697154	0.572662	1.17022	1.14532
Efnb3	-0.409192	-2.22167	-1.52845	0.0818384	0.0168491	0.457332	1.25887	0.681185	-0.0192561	0.738953	0.0818384	0.861711
Gm45163	-0.857137	-1.81394	-1.49501	0.737537	0.976738	0.81727	-0.857137	1.05647	0.657803	0.338868	0.0199334	0.418602
Chrm2	-1.15235	-1.37064	-1.64895	0.0918608	0.457485	0.664854	0.582997	0.0591183	-0.781271	0.659396	1.05231	1.38519
Cul7	-1.11925	-1.82164	-1.23917	1.0907	1.17636	1.24488	0.730939	0.25126	-0.0057105	0.199866	-0.211287	-0.296944
9630028I04Rik	-1.77669	-1.04986	-1.36136	-0.807586	0.403793	1.33829	0.473015	0.369182	0.992177	0.853734	0.438404	0.126906
Spta1	-1.52712	-0.752191	-1.92004	0.295601	0.230114	0.797668	0.0882256	0.404746	0.481148	-0.468414	1.50711	0.863155
Camk2a	-0.413342	-1.99414	-1.79536	0.855082	0.0883479	1.23372	0.978138	-0.0631057	0.145143	0.44805	0.419653	0.0978138
Usp22	-1.56586	-0.817054	-1.82326	0.586953	1.42936	0.914555	-0.653253	0.586953	0.0487503	0.446552	0.399752	0.446552
Adamtsl3	-1.39477	-0.800279	-2.035	-0.160056	1.07466	0.617358	0.594493	0.342977	1.41764	-0.182921	0.0914605	0.434437
Eml2	-1.21484	-1.14131	-1.87665	1.13824	0.292604	0.697041	0.807342	-0.1486	-0.442736	1.10148	-0.0750659	0.862492
Cacnb4	-0.934655	-1.65494	-1.65494	0.094323	1.3291	1.43199	-0.111473	0.197221	-0.0085748	0.094323	0.505914	0.71171
Mri1	-1.21087	-1.73606	-1.2984	1.41511	1.19628	0.58355	0.058355	0.277186	-0.160476	0.889914	0.277186	-0.291775
Sema3b	-0.476651	-1.81499	-1.95839	1.08475	0.463374	-0.0624028	1.16441	0.112856	0.638633	0.479307	0.479307	-0.110201
H1f2	-1.41968	-1.31228	-1.52708	1.06392	-0.385964	-0.0369183	1.17132	0.0436308	-0.0771929	0.714873	1.19817	0.5672
Abca8b	-1.13912	-1.44348	-1.68167	0.078294	0.898726	0.885494	1.52067	0.117992	0.673769	-0.31869	0.541441	-0.133431
Col14a1	-1.54918	-1.36474	-1.35503	-0.0056628	0.887442	0.664166	1.71259	0.421474	0.557381	0.0137525	-0.345431	0.363228
Znrf2	-1.55959	-1.43065	-1.28329	0.0429809	1.24031	0.227185	0.94558	0.48507	-0.45437	0.411389	1.33241	0.0429809
Bicc1	-1.02454	-1.42563	-1.82673	0.388017	0.928625	0.963503	0.265944	0.422895	1.50411	-0.326981	0.143871	-0.0130792
Zfp946	-1.17038	-1.8313	-1.28053	0.97761	1.14284	0.0963841	-0.123922	0.0413075	0.81238	-0.399306	0.97761	0.757304
Fmo2	-1.97152	-1.39001	-0.923275	0.652924	-0.112221	0.553455	-0.464188	1.0508	1.28034	0.293306	0.576409	0.453986
Dnase2a	-1.29672	-1.91212	-1.07694	0.109892	-0.153849	1.16485	-0.153849	0.241762	0.945071	0.109892	0.8132	1.20881
Atp8a1	-1.49634	-1.16679	-1.63758	-0.592416	0.650481	0.292677	0.499827	0.0855277	0.151439	1.30959	1.11186	0.791719
Myo5a	-2.27817	-1.15057	-0.874934	-0.123201	0.77888	-0.098143	0.603475	0.352897	0.929226	0.102319	0.578417	1.1798
Lrrc17	-1.16667	-1.5	-1.64286	0.738095	1.54762	1.16667	-0.214286	0.261905	0.119048	-0.0238095	0.309524	0.404762
Polr1a	-1.52784	-0.937388	-1.8581	0.884014	0.213498	1.2543	-0.497049	0.293559	1.04414	0.20349	0.603798	0.323582
Ptprs	-0.762192	-1.92963	-1.63174	1.15402	0.28448	-0.246907	0.147608	0.373045	0.0912484	0.944689	1.14597	0.429404
Ppip5k2	-1.54248	-1.68732	-1.09557	0.460365	1.32937	-0.0444847	0.116902	0.0341394	-0.0320704	0.282426	0.841071	1.33764
Gga2	-1.1451	-1.77953	-1.40464	0.368883	0.354464	0.41214	1.83961	0.340046	-0.0204268	0.714937	-0.0060079	0.325627
Bhlhb9	-1.48049	-1.20323	-1.65111	1.1428	1.03617	0.82289	0.161734	-0.307473	0.119079	-0.222163	0.524304	1.05749
Stum	-0.736379	-1.55261	-2.04944	-0.0975925	0.292777	0.8251	-0.204057	0.860588	0.896076	0.0443602	0.8251	0.896076
Ptpn3	-1.15785	-1.56411	-1.61828	0.369699	1.32848	1.18222	0.759711	-0.0094795	-0.177401	0.19636	0.797629	-0.106982
Aebp1	-1.61303	-1.23089	-1.49673	-0.134304	-0.200764	0.131535	1.17828	1.12843	1.22812	0.264455	0.530294	0.21461
Pm20d1	-1.18362	-2.02011	-1.14947	0.660093	0.36988	-0.227618	0.899093	0.540594	1.05273	-0.449546	0.86495	0.643022
Pdp1	-0.853522	-2.04054	-1.46399	0.627424	0.265666	1.0231	1.33963	0.276971	-0.299581	0.401325	0.175226	0.548289
Klhl38	-1.22651	-1.64913	-1.48375	0.610957	0.721205	0.519084	-0.197527	-0.418023	0.206715	0.904952	0.610957	1.40107
B4galt2	-0.954067	-1.80398	-1.604	0.395792	0.945735	1.09572	0.245808	0.645766	-0.204145	0.195813	-0.154151	1.19571
Hlcs	-1.89107	-1.3848	-1.08699	0.0148903	0.134013	-0.0148903	0.193574	0.878527	1.59326	0.253135	0.789185	0.52116
Cenpf	-1.57569	-1.28298	-1.51877	0.347254	0.477348	0.757861	1.41239	0.656226	-0.0999415	-0.335736	1.03838	0.123656
Usp11	-1.67012	-0.712255	-2.00168	0.540331	1.16662	0.724535	0.540331	0.392968	1.01926	-0.122803	0.135083	-0.0122803
Cirbp	-1.09291	-1.71664	-1.57712	0.688025	0.819338	1.39383	0.162773	0.318708	1.03272	0.154566	0.0642887	-0.24758
Plek	-1.72273	-1.36783	-1.30868	-0.0369684	-0.42144	0.7024	1.35304	0.465802	0.938998	0.584101	0.7024	0.110905
Gpr155	-0.986719	-1.74805	-1.66791	0.295515	1.07688	1.17705	1.01677	0.435759	0.535934	-0.185323	-0.0450785	0.0951658
Pak6	-0.860179	-1.70155	-1.8452	0.576303	1.29454	0.268485	0.186401	0.945684	-0.18298	0.289006	0.904642	0.124837
Gpc6	-2.00802	-1.27872	-1.13286	-0.140999	-0.0826547	0.150723	0.559135	0.442446	1.02589	1.34679	0.559135	0.559135
Osbp2	-1.93779	-1.21489	-1.26844	0.311252	-0.0234276	-0.0502019	1.14126	0.230929	0.659319	0.967224	0.0301211	1.15464
Ccbe1	-1.20672	-1.86913	-1.34536	0.0102699	0.364583	0.441607	-0.174589	0.0872944	0.595656	0.580251	1.3505	1.16564
Nfib	-1.54828	-1.56484	-1.31645	0.132473	1.41581	0.206989	1.10946	-0.19043	0.720322	0.695483	0.0496774	0.289785
Asxl2	-1.25416	-1.43099	-1.765	0.631994	1.61437	-0.0753154	0.533757	-0.0949628	0.631994	0.239044	0.612347	0.356929
Myom3	-1.00787	-2.08029	-1.36535	0.898646	0.541174	0.362437	0.71991	0.71991	1.19654	0.0645436	0.183701	-0.23335
Parn	-2.05857	-1.09443	-1.30289	0.182405	1.38107	0.85991	0.0260579	0.130289	0.807794	0.625389	0.104231	0.338752
Thbs2	-1.87173	-1.07831	-1.51002	0.485191	0.730218	0.391848	-0.203216	-0.284892	0.636874	0.636874	1.2086	0.858565
Plxdc2	-1.86142	-1.24469	-1.36033	0.412756	0.913844	1.14512	-0.300332	0.624755	0.856026	-0.0883329	0.759663	0.142939
Olfml2a	-1.3654	-1.33841	-1.7703	-0.258684	0.821039	0.632088	0.794046	0.74006	1.14496	0.74006	0.0382402	-0.177704
Actr3b	-1.15479	-2.20108	-1.11992	0.937785	0.891283	0.995912	0.275135	0.379764	-0.201508	0.426266	0.100754	0.6704
Col4a6	-1.73381	-1.59131	-1.16379	0.688774	-0.451266	0.83128	0.332512	0.688774	0.973785	1.04504	0.0475017	0.332512
Cbr2	-1.86426	-2.04789	-0.578917	0.0637573	0.798242	0.308585	0.981863	0.706431	0.614621	0.277982	0.553414	0.186171
Abca8a	-1.27545	-1.26502	-1.95858	0.393281	1.22243	1.09206	0.862611	0.487147	0.0699649	-0.0760488	0.18469	0.262912
Cdc42bpg	-1.68174	-1.41183	-1.41183	-0.560579	0.581341	0.788963	0.0622866	0.934298	0.934298	0.788963	0.66439	0.311433
Nmnat3	-1.32777	-1.81752	-1.39307	0.598585	-0.250318	1.31689	0.859786	-0.0217667	0.663885	0.402685	0.598585	0.370034
Dock7	-1.00384	-1.4817	-2.05911	0.0315254	0.648761	0.489474	0.847869	0.668671	1.24609	0.38992	0.111169	0.111169
Gm32027	-1.37326	-1.48931	-1.68272	-0.290125	0.793007	0.522224	1.33457	0.522224	0.444858	-0.0193416	0.793007	0.444858
Rad50	-1.94309	-0.864674	-1.73906	0.359471	0.621788	0.563496	0.884105	0.330325	0.621788	0.126301	-0.10687	1.14642
Fndc1	-1.16884	-1.44717	-1.94419	0.232773	0.888846	1.20694	0.411702	-0.204608	0.878905	0.501167	0.232773	0.411702
Tbcd	-1.68888	-1.72388	-1.16384	1.42636	0.866315	0.516289	-0.0087507	0.27127	0.621296	0.306273	0.446283	0.13126
Cep83os	-1.68601	-1.32081	-1.57645	1.38167	0.797353	0.651273	0.249553	0.651273	0.651273	-0.0426067	0.0304333	0.213033
Jade2	-1.69689	-1.38998	-1.49673	0.18459	1.03859	0.905157	0.331372	-0.175694	0.331372	1.14535	0.651624	0.171246
Casc4	-1.46475	-1.49033	-1.64384	1.14493	0.889082	0.223869	0.0447739	0.454135	1.09376	0.249455	0.556475	-0.0575664
Cryl1	-1.80987	-1.60369	-1.19131	0.595655	0.664384	0.733114	-0.572745	0.595655	0.801843	0.595655	0.664384	0.526926
Agtr1a	-1.06991	-1.78515	-1.76749	0.440032	0.289921	0.881535	1.37602	0.307581	0.289921	0.387051	0.493012	0.15747
Plcg2	-0.907698	-1.82174	-1.89791	0.46337	0.844223	-0.0698229	0.272944	0.272944	0.46337	0.882308	0.577626	0.920393
Snd1	-1.96559	-1.03739	-1.63799	0.505048	0.859946	-0.0409498	0.600597	0.177449	0.737096	0.737096	0.122849	0.941845
Capn1	-1.52843	-2.00445	-1.1084	0.739711	0.991727	0.319686	0.487696	0.375689	1.01973	0.0676708	0.0396691	0.599703
Abca6	-1.81112	-1.38611	-1.44406	0.27529	1.14463	0.603705	0.758254	0.371882	0.700298	-0.342905	0.526431	0.603705
Timp2	-1.69196	-1.32466	-1.63074	0.226161	0.195553	0.613865	0.919948	0.0935252	0.0731197	1.26684	0.634271	0.624068
Ly75	-1.38468	-1.5492	-1.71372	0.671777	0.671777	0.342744	1.08307	0.507261	0.836294	-0.0685487	0.754036	-0.150807
Zfp52	-1.46618	-1.49799	-1.68889	0.633665	0.697297	0.760928	-0.0980988	1.01546	1.01546	0.0609803	0.124612	0.44277
Rad51d	-1.04575	-1.61444	-1.99357	0.129534	0.66031	0.774048	0.81196	0.091622	1.03944	0.394922	0.167447	0.584485
Vps39	-1.52445	-1.2227	-1.95821	0.738651	0.248313	0.0785799	0.418045	0.0974391	0.870665	0.663214	1.00268	0.587778
Arel1	-1.66314	-1.32957	-1.72823	0.606814	1.23329	0.663766	0.639358	0.232555	0.468501	0.0616984	0.663766	0.151195
Extl2	-1.25207	-2.01844	-1.45375	1.14787	0.15966	0.784855	0.542844	0.300833	0.199995	0.482341	0.643682	0.462173
Scin	-1.09584	-1.9667	-1.6619	0.123372	0.471718	0.689433	0.77652	0.689433	0.689433	0.254002	0.907149	0.123372
Both
Gene name	H-8w-5AM-MQ_1	H-8w-5AM-MQ_2	H-8w-5AM-MQ_3	H-8w-5PM-MQ_1	H-8w-5PM-MQ_2	H-8w-5PM-MQ_3	H-1y-5AM-MQ_1	H-1y-5AM-MQ_2	H-1y-5AM-MQ_3	H-1y-5PM-MQ_1	H-1y-5PM-MQ_2	H-1y-5PM-MQ_3
Eln	0.773376	2.18314	1.59532	-0.337496	-0.681218	-0.432144	-0.457051	0.0261528	-0.193033	-0.736015	-0.975126	-0.765904
Igf2bp2	0.918294	2.02755	1.60428	-0.862345	-0.6872	-0.672605	-0.322315	-0.234743	0.349073	-0.730987	-0.803964	-0.585032
Nfil3	1.07219	1.73162	1.58784	-1.06971	-0.876348	-0.985427	0.120234	0.229313	0.18469	-0.732563	-0.549112	-0.71273
Npas2	1.01482	1.7979	1.31846	-1.04678	-0.807059	-0.69519	0.295655	0.311637	0.47145	-0.886966	-0.918929	-0.855003
Arntl	1.31075	1.65467	1.16074	-0.946704	-0.92841	-0.943045	0.22044	0.450942	0.498506	-0.8406	-0.847917	-0.789377
Stox2	1.27068	1.71801	1.09564	-0.810383	-0.625616	-0.567268	0.502438	0.307946	0.288496	-0.859006	-1.13129	-1.18964
Ypel2	1.33025	1.57004	1.18181	-1.29029	-1.18752	-1.06192	0.308299	0.0799294	0.542378	-0.667982	-0.411066	-0.393938
Adamtsl2	0.697262	1.48105	1.87803	-0.167954	0.10688	-0.778694	-1.3589	-1.05353	-0.911022	0.463145	-0.381713	0.0254475
Cdkn1a	0.521437	1.74061	1.78544	-1.11459	-1.04287	-0.998051	-0.370534	0.31077	0.534884	-0.339158	-0.617059	-0.410874
Spon2	1.72415	1.73853	0.545163	-0.835117	-0.878251	-0.935763	0.832721	0.0994473	-0.0730877	-0.74885	-0.648204	-0.820739
Lmcd1	0.867946	2.4209	0.705333	-0.847619	-0.660614	-0.750051	0.241886	0.209364	0.233756	-0.750051	-0.668745	-1.0021
Adamts4	1.92447	0.957762	1.06517	-1.08308	-1.02937	-0.814545	0.420699	0.366993	0.474405	-0.814545	-0.921958	-0.546014
Cldn5	0.871823	1.1065	1.93407	-0.943874	-1.00563	-1.09209	0.0319085	0.550679	0.637141	-0.709192	-0.77095	-0.610379
Rorc	0.950084	1.39544	1.5043	-1.14802	-0.366178	-0.544319	0.989671	0.138554	0.138554	-1.03915	-1.04905	-0.969878
Fam124b	1.0915	1.0915	1.61543	-1.05181	-1.00418	-0.908925	-0.0515984	0.805729	0.758099	-0.813667	-0.718408	-0.813667
Rnf144a	1.06482	1.31785	1.39376	-1.17447	-0.212964	-0.896137	0.457557	0.305741	0.622025	-1.25038	-1.25038	-0.377432
Auts2	1.19575	1.71064	0.86758	-1.07316	-0.365893	-0.473397	0.250844	0.477169	0.669546	-1.34475	-0.988287	-0.926048
Mthfr	1.15358	1.58958	1.02901	-0.714985	-1.21327	-1.01084	0.421724	0.406153	0.748723	-1.01084	-0.403558	-0.99527
Leo1	1.33355	1.27121	1.09311	-1.11537	-1.17771	-1.24004	0.434127	0.558799	0.710187	-0.643398	-0.803691	-0.420769
Foxs1	0.821215	1.24155	1.61519	-0.860135	-0.906839	-1.18706	0.494286	1.05474	0.0272441	-1.00025	-0.673318	-0.626614
Arhgef19	1.634	0.292532	1.67788	-0.911028	-1.23699	-0.979982	0.77521	0.549542	0.073133	-0.691629	-0.697897	-0.484767
Ccdc69	2.07074	0.648001	0.81971	-0.161489	-0.0388391	-0.529439	0.746121	0.255521	-0.186019	-1.60876	-0.872859	-1.14269
Pde4b	0.523559	2.0989	0.915063	-0.184877	-0.744168	0.458308	-1.14499	-1.31278	-1.21957	0.197306	0.0668043	0.34645
Denn2b	1.57814	0.978644	0.946528	-0.573626	-0.573626	0.0686924	1.02147	0.347031	-0.0276554	-1.51569	-1.1196	-1.1303
Ccn1	0.180844	2.479	0.686567	-1.03545	-0.728177	-1.13147	0.731378	0.0336082	0.321678	-0.356887	-0.548933	-0.632154
Ccnjl	0.771761	0.892822	1.61919	-0.862557	-0.559905	-0.741496	1.31653	0.166458	0.52964	-1.22574	-1.04415	-0.862557
Miga2	1.48215	0.814447	0.984646	-0.6257	-1.37196	-1.23449	0.820993	1.05665	0.199111	-0.782807	-0.789354	-0.553693
Wsb1	1.62906	0.875479	0.742495	-1.11928	-0.217946	-0.971523	0.919807	0.461751	0.639063	-1.45913	-0.927195	-0.572571
Clock	0.686012	1.51057	0.978815	-1.34678	-1.24245	-1.23235	0.935063	0.776882	0.386478	-0.51549	-0.670306	-0.26644
Tspan18	1.00548	0.496281	1.60323	-1.03131	-0.654943	-0.389276	0.739809	0.739809	0.784087	-0.832055	-1.45195	-1.00917
Adam19	1.10423	1.22469	0.689305	-1.33511	-1.13769	-1.04734	0.983765	0.76292	0.80642	-0.622382	-0.823151	-0.605652
Gtf2ird1	0.811406	0.609156	1.59151	-1.00884	-0.719912	-0.142056	1.07144	0.522478	0.666942	-1.44223	-1.06663	-0.893269
Adamts15	1.19809	1.3076	0.478455	-0.773089	-0.663579	-1.00775	0.447166	1.47969	0.494099	-0.882599	-1.05469	-1.0234
Rrad	1.30818	1.05272	0.571597	-1.04207	-0.990981	-0.356583	1.90852	0.226723	-0.445995	-0.893054	-0.480056	-0.858992
Map3k1	0.626394	1.14786	1.08427	-0.836251	-1.19237	0.130366	0.842611	0.880767	0.715424	-1.40859	-1.07791	-0.912563
D16Ertd472e	0.434332	1.46255	0.930712	-0.912984	-0.735706	-1.01935	0.895257	0.611611	1.03708	-1.58664	-0.558427	-0.558427
Tmem171	1.0221	0.657064	1.11944	-1.09511	-1.16811	-0.90042	0.876085	1.21678	0.754406	-0.730071	-0.803078	-0.949092
Pim1	0.445403	1.34351	0.927315	-0.365085	-0.540325	-0.803186	1.01494	0.401593	1.14637	-1.37272	-0.737471	-1.46034
Tnfaip2	1.3672	0.610645	0.689903	-1.21949	-1.30595	-1.20508	0.76916	1.19427	0.790776	-0.585427	-0.693505	-0.412501
Zfp462	0.934317	0.904015	0.752504	-0.853512	-0.126259	-1.12623	0.388878	0.328274	1.81308	-1.06563	-1.24744	-0.702001
Rel	0.946162	1.05737	0.534707	-1.33352	-0.888707	-0.999911	0.701513	1.19081	1.13521	-0.877586	-0.521733	-0.944309
Slc41a3	0.933132	0.730616	0.808507	-1.17927	-1.29143	-1.07022	1.50641	0.926901	0.574834	-0.615337	-0.771119	-0.553025
Colq	0.901659	0.585287	0.917478	-1.1073	-1.39204	-1.48695	0.854203	1.1073	0.980752	-0.648562	-0.490376	-0.22146
Fbn1	0.964029	1.36211	-0.0733828	-1.00223	-0.59812	-0.290516	0.849432	0.457386	1.39226	-0.368925	-1.60538	-1.08667
Dtx4	0.793605	1.18408	0.251278	-1.63602	-1.11539	-0.746604	0.68514	1.33593	0.96715	-0.659831	-0.876762	-0.182584
Crybg3	0.446597	1.19794	0.470076	-1.39066	-0.868247	-1.28501	0.992492	1.16859	1.13337	-0.598234	-0.563015	-0.703892
Rassf9	0.0509321	0.402826	1.64372	-0.801023	-1.1344	-0.597294	1.38443	1.05105	0.569513	-1.18996	-0.430608	-0.949189
Grip2	1.45052	0.330968	0.290442	-0.591015	-0.504896	-0.601147	0.680512	1.16177	1.31881	-1.26477	-1.0824	-1.18878
Syne1	0.65914	1.29565	0.116101	-1.03229	-1.06345	-0.409134	0.360913	0.650237	1.93217	-0.618337	-0.78303	-1.10796
Vgll3	0.0405486	1.84377	0.183661	-0.474657	-0.760883	-1.1616	0.355397	1.09958	1.38581	-0.789505	-0.703638	-1.01849
Maff	-0.356239	1.88582	0.241645	-1.10359	-0.625286	-0.714969	-0.774757	-0.714969	-0.86444	0.719951	1.37762	0.92921
Klhdc8a	1.40087	-0.606348	0.783266	-0.751099	-1.33975	-1.2915	1.52632	1.03417	0.291111	-0.143143	-0.693198	-0.210694
Mki67	-0.0137455	0.740294	0.834549	-1.35688	-0.0137455	-0.67353	-0.979858	-0.67353	-0.767785	0.269019	0.33971	2.2955
Mmp14	0.0639783	1.14579	0.250097	-1.41334	-1.076	-0.808453	1.71578	0.878247	1.01784	-0.517642	-0.587437	-0.668864
Prox1	0.556278	0.674541	0.162065	-1.41479	-0.63074	-0.416113	2.03238	0.678922	0.840987	-1.21768	-0.797185	-0.468675
Sox4	1.22664	-0.419812	-0.144311	-0.616599	-0.819946	-0.728112	2.29585	0.878982	0.432931	-0.767469	-0.682195	-0.655957
Srrm4	0.15992	-0.326473	0.593253	-0.67137	-0.64484	-1.09586	1.79597	1.23883	1.30958	-0.521031	-0.839397	-0.998581
Cdh11	-0.304616	0.552822	0.169231	-1.3877	-0.530258	-0.981541	0.440001	2.22257	1.25231	-0.394873	-0.575386	-0.462565
Tmem144	-0.541767	0.786818	0.0162383	-0.993486	-1.17063	-1.60464	0.405957	-0.462052	-0.160906	1.16768	1.03482	1.52197
Herpud1	-0.0524781	-0.0991252	0.0594751	0.735859	0.80583	1.40291	-1.07405	-1.49854	-1.74577	1.08571	-0.0618075	0.441982
Ccdc85a	-0.277426	-0.641547	0.537513	1.85529	0.728243	1.23108	-1.47382	-1.1097	-1.09236	0.329443	0.0693565	-0.156052
Cx3cl1	-0.37972	0.122723	-0.154487	-0.968792	-1.21135	-1.73112	1.28354	1.23156	1.4568	0.330631	-0.0851844	0.105398
Dusp7	0.264887	-0.880663	-0.251127	1.60652	1.22467	1.21435	-1.42764	-0.952905	-1.22123	0.295848	0.0997626	0.0275207
Zfp612	-0.482003	0.183102	-0.850186	0.598792	1.67959	1.19264	-1.68157	-1.26588	-0.434496	-0.173204	0.610669	0.622546
Cdh22	-0.909186	-0.348521	-0.19699	-0.909186	-0.954645	-0.83342	1.16679	1.9396	1.51531	0	-0.0757655	-0.393981
Ccdc85b	-0.8417	-0.883351	0.220404	1.07425	1.15755	1.28251	-0.800049	-0.966653	-1.69555	0.761868	0.178753	0.511962
Rcor2	0.530986	-1.3837	-0.661771	1.34708	1.19014	0.593763	1.34708	0.217103	-0.253723	-0.975655	-0.975655	-0.975655
Tsc22d3	-0.772967	-0.477879	-0.281154	0.894281	1.34675	1.32216	-1.42216	-1.12215	-1.18117	0.490994	0.387713	0.815591
Mcf2l	-0.724955	-0.708374	-0.128042	1.27028	1.16527	0.231212	-1.62585	-1.25002	-0.719428	1.10447	0.573884	0.811544
Bhlhe40	-1.11777	-0.182888	-0.322126	1.42166	0.977428	0.84482	-0.474624	-1.43603	-1.54211	0.732104	0.791777	0.30776
Trib1	-1.14266	0.400267	-0.927994	0.816188	1.63461	0.735687	-1.03533	-1.29025	-0.927994	0.789354	0.72227	0.225849
Fam76a	-0.44546	-0.622464	-0.640164	1.14758	1.16528	1.04137	-1.17118	-1.31278	-1.25968	0.563463	0.952871	0.581163
Sh2d3c	-0.961837	-0.809467	0.0476157	0.657097	1.60941	1.20944	-1.38086	-1.03802	-0.942791	0.657097	0.18094	0.771375
Rgcc	-0.683678	-0.992879	-0.0652758	1.10969	1.15092	1.08908	-1.4876	-1.11656	-0.992879	0.800488	0.656194	0.532513
Klf15	-0.688566	-0.701	-0.483395	0.722761	0.331071	0.990105	-1.25434	-1.10512	-1.18595	1.22014	0.778716	1.37558
Bcl2l1	-0.96596	-0.823531	-0.209991	0.567889	1.17047	-0.111387	-1.46994	-1.05361	-0.527717	1.2143	0.808923	1.40055
Map3k6	-1.02482	-0.787699	-0.205682	0.613453	0.947575	0.451782	-1.64995	-1.14338	-0.421244	1.08769	1.33559	0.796681
Gm45819	-0.441248	-1.03097	-0.642006	0.826034	1.82982	1.27774	-0.729838	-1.09371	-1.06862	-0.0146386	0.863676	0.223761
Rhobtb1	-1.1695	-0.359344	-0.627654	0.888124	1.08849	0.801011	-1.28101	-1.08761	-1.02664	1.05016	0.978723	0.745258
Per2	-1.0205	-0.717466	-0.491873	1.26574	1.15126	1.13779	-1.23936	-1.0104	-1.02724	0.733741	0.817917	0.400401
Coq10b	-0.877235	-0.669273	-0.738594	1.24199	1.13306	1.01423	-0.99607	-1.13471	-1.19413	0.687429	0.647817	0.885487
Chac1	-0.845069	-0.571731	-0.92707	0.521619	1.53297	1.1503	-1.00907	-1.17307	-0.599065	-0.134391	0.658288	1.3963
Cebpb	-1.03922	-0.768553	-0.537987	0.775236	1.24639	1.39676	-1.29986	-0.948996	-0.908898	0.875482	0.705064	0.504572
Podn	-1.16649	-0.670911	-0.514414	2.16344	0.450655	0.78104	-0.914352	-0.444859	-1.08824	0.381101	-0.0101434	1.03317
Depp1	-1.36147	-0.374708	-0.688678	0.712973	1.03816	1.28485	-1.08114	-1.24934	-0.475627	0.376577	0.38779	1.43062
Cry2	-1.35325	-0.465871	-0.611078	0.921659	0.986195	1.083	-1.03863	-1.06283	-0.966028	0.760318	1.28468	0.461838
Cdc25b	-1.44384	-0.639225	-0.42466	0.648165	0.540883	1.13094	-1.33656	-0.800149	-0.746507	0.701806	1.02365	1.3455
Mxd4	-0.479452	-1.30521	-0.761417	1.31304	0.722255	1.36675	-1.19779	-0.922539	-0.801697	0.789389	0.695401	0.581272
Lonrf1	-1.06441	-0.967738	-0.520625	0.724041	1.05031	1.25574	-0.943569	-1.00399	-1.07649	0.566947	1.23157	0.748209
Cngb3	-0.55862	-1.33508	-0.662147	0.373132	1.17547	1.43429	0.554306	0.890772	0.916654	-1.41273	-0.739793	-0.636266
Noct	-1.25301	-0.778774	-0.548629	1.16002	0.699734	0.971724	-0.953126	-0.953126	-1.14143	0.957776	0.832242	1.00659
Mthfd1l	-1.05627	-0.766311	-0.766311	1.38764	1.76044	1.01484	-0.724889	-1.18053	-0.600622	0.310667	0.103556	0.517778
Gpcpd1	-1.11883	-0.781291	-0.712107	0.975566	1.34455	1.48292	-0.571642	-1.13769	-1.03497	0.464023	0.252277	0.837198
Slc25a33	-0.669038	-1.11863	-0.845664	0.824255	1.4023	1.5147	-0.781437	-0.958063	-1.00623	0.198035	0.599458	0.840312
Sbk2	-0.918191	-0.522561	-1.21491	2.00947	0.189573	-0.384091	-0.878628	-0.0082423	-0.661031	0.268698	0.486295	1.63362
Arrdc2	-0.837585	-0.996621	-0.821682	0.999271	2.11252	1.22192	-0.869393	-0.742164	-0.432046	0.116626	-0.13783	0.386986
Usp2	-1.12336	-0.722423	-0.864977	1.12781	1.08326	1.31194	-0.766971	-1.09069	-1.00456	0.958528	0.545715	0.545715
Ciart	-0.950109	-0.941243	-0.834854	1.55002	1.32838	1.06241	-0.879183	-0.985571	-0.834854	0.654585	0.459539	0.370882
Pik3r1	-1.06715	-1.39535	-0.288863	1.14269	0.633206	0.714474	-1.1703	-0.713953	-0.745209	1.45525	0.842626	0.592573
Sesn1	-1.17254	-1.62259	0.0144249	0.222143	0.736494	1.3547	0.192469	-0.974711	-1.16759	1.22117	0.533721	0.662309
Tcap	-0.461253	-1.26807	-1.06103	1.01841	0.430807	1.29547	0.184197	-0.881405	-1.48423	1.13715	0.190286	0.899672
Hlf	-0.937485	-1.07347	-0.804589	1.62772	1.07141	1.12395	-0.894217	-0.801498	-0.946757	0.60782	0.626364	0.400749
Ankrd12	-1.4213	-0.664976	-0.730743	0.376333	1.38476	0.168071	-0.621132	-0.862277	-0.960927	0.957274	0.935351	1.43956
Per1	-1.03343	-0.862257	-0.934676	1.11938	1.18522	1.61973	-1.02246	-0.895175	-0.651585	0.458834	0.375443	0.640978
Snai3	-0.790238	-1.05898	-0.982198	0.860623	1.74364	1.16776	1.09098	0.207957	0.131173	-0.675061	-0.82863	-0.867022
1810013L24Rik	-1.64754	-0.362816	-0.835666	0.395529	0.493667	0.502589	-0.0683997	-0.826744	-1.23714	1.62672	0.886222	1.07358
Gm45909	-0.888277	-0.924781	-1.0708	1.41151	1.375	0.754427	-0.778763	-0.961286	-0.924781	0.754427	0.5354	0.717922
Ppat	-1.17216	-0.512029	-1.22294	1.40491	1.1637	0.871718	-0.499334	-0.664368	-1.29911	0.325836	0.732074	0.871718
Wee1	-1.04621	-1.07275	-0.816176	0.608261	1.75843	0.909074	-0.568448	-0.763092	-1.05506	0.174737	0.944464	0.926769
Tob2	-1.46196	-0.400434	-1.073	0.576004	1.51193	1.46736	-0.700254	-1.03249	-0.485518	0.442301	0.328856	0.827204
Dbp	-0.976661	-1.02193	-0.959982	1.45357	0.962762	1.0676	-0.867062	-0.864679	-0.926626	0.84125	0.662557	0.6292
Mid1ip1	-0.565847	-1.61841	-0.834707	1.44203	0.944349	1.19605	-0.0281255	-0.657374	-1.21798	0.950069	0.378026	0.0119176
Slc12a4	-1.33024	-0.918869	-0.802613	1.40625	0.699772	1.34365	-1.05301	-0.766842	-0.605873	0.574573	0.628229	0.82497
Fam117b	-1.27891	-1.27891	-0.511563	0.924976	1.44249	-0.306343	-0.850622	-0.877389	-0.154658	1.04097	0.675144	1.17481
Hdac4	-1.16122	-0.873345	-1.05229	0.651605	1.38296	1.27403	-0.593252	-0.920027	-0.927807	0.457096	0.892796	0.869455
Hhipl1	-1.14531	-1.01057	-0.943198	1.38111	1.34743	0.168428	-0.77477	-0.707399	-0.741084	1.24637	0.842141	0.336856
Per3	-1.03322	-1.08024	-1.00544	1.25547	1.24265	1.51191	-0.746871	-0.757556	-0.76183	0.471202	0.505393	0.398545
Tspan4	-1.17908	-1.03769	-0.906401	0.992244	0.992244	1.17403	-0.926599	-0.926599	-0.684219	0.931649	0.982144	0.588277
Klf9	-1.3287	-1.00209	-0.802932	0.567264	0.95761	1.10897	-0.376738	-1.01005	-0.938358	1.33601	0.443787	1.04524
Pim3	-1.11386	-1.06234	-0.959306	0.912558	1.41058	1.34761	-0.730332	-0.861992	-0.707435	0.431712	0.334398	0.998423
Stk35	-1.55281	-0.773907	-0.845805	0.532248	0.987605	1.02355	-0.642093	-0.725974	-0.989602	0.783892	1.03554	1.16735
Snrk	-1.11607	-1.19073	-0.885272	0.662399	1.08326	0.628459	-0.681631	-1.06176	-0.586599	1.42266	0.642035	1.08326
Timp3	-1.33284	-1.05166	-0.820103	1.02244	0.519628	0.638715	-0.720863	-0.684476	-0.839951	1.64103	0.744571	0.883506
Cacna1h	-0.966677	-1.26967	-0.981105	1.55823	0.259704	-0.014428	1.06767	1.70251	0.129852	-0.793541	-0.533837	-0.158708
Nr1d1	-1.09833	-0.826696	-1.3164	1.40758	0.493212	0.780149	-0.581844	-0.864954	-0.803741	0.829884	1.27368	0.707458
Bhlhe41	-1.15739	-1.25717	-0.828135	1.61636	1.2871	1.04764	-0.369169	-0.568719	-0.907955	0.758292	0.409079	-0.0299326
Tef	-1.10874	-1.21622	-0.924303	1.17408	1.03484	1.29989	-0.578644	-0.81804	-0.920639	0.836972	0.630554	0.590247
Usp54	-0.996484	-1.17222	-1.13228	1.1203	1.00048	1.19219	-1.03642	-0.908618	-0.309529	0.776818	0.720903	0.744867
Intu	-1.12639	-1.25011	-0.94854	0.489735	1.49498	1.25527	-0.817085	-0.755224	-0.530976	0.520666	0.969161	0.698517
Cpeb1	-0.861604	-1.04959	-1.45448	1.56776	0.598906	0.512143	-0.861604	-0.803763	-0.355487	0.931497	0.917036	0.859194
Lnx1	-1.23471	-1.35199	-0.824228	0.602696	0.524509	-0.335555	-0.706946	-0.49193	-0.0228047	1.8146	1.26729	0.759072
Ppl	-1.515	-0.812628	-1.10664	0.984138	0.41244	0.526779	-1.33532	-0.306267	0.0857548	0.526779	1.35983	1.18015
Pik3ip1	-0.952336	-1.59824	-0.90757	1.0813	0.947007	0.876661	-0.683742	-0.837224	-0.575025	0.902241	0.729574	1.01735
Scn4a	-0.395353	-1.39847	-1.67802	0.673539	0.714651	0.854429	0.106204	1.04354	1.50399	-0.625576	-0.0089074	-0.790021
Arhgap32	-0.68106	-1.25879	-1.54061	0.0657575	0.347576	0.333485	1.62985	1.15076	1.2353	-0.624697	0.00939394	-0.666969
Gm5827	-1.50681	-1.0502	-0.958878	0.593591	0.867556	-0.136983	-0.410948	-0.684913	-0.410948	1.50681	0.867556	1.32416
Nr1d2	-1.2223	-1.13667	-1.16065	0.930315	0.880652	0.964565	-0.449959	-0.773621	-0.878084	1.00224	0.822427	1.02108
Mylk4	-1.15481	-1.63549	-0.919932	1.03373	0.365515	0.838909	0.123356	-0.624971	-0.956347	1.13569	0.798852	0.995493
Prkg1	-1.41177	-0.952294	-1.38212	1.25614	1.0931	0.12969	-0.789255	-0.448356	-0.240852	0.974526	0.885596	0.885596
Foxo3	-1.65953	-1.39997	-0.717122	0.836254	0.464881	0.744409	-0.0342754	-0.749068	-0.625277	1.25155	0.948065	0.940078
Fam214a	-1.27645	-1.37181	-1.14533	0.112248	1.02414	0.469852	-0.680441	-0.376478	0.0586073	0.338731	1.1791	1.66783
Ephx1	-1.39984	-1.11361	-1.29251	0.782661	0.603767	1.04206	-0.702159	-0.487486	-0.451707	1.06889	1.18517	0.764771
Old only
Gene name	H-8w-5AM-MQ_1	H-8w-5AM-MQ_2	H-8w-5AM-MQ_3	H-8w-5PM-MQ_1	H-8w-5PM-MQ_2	H-8w-5PM-MQ_3	H-1y-5AM-MQ_1	H-1y-5AM-MQ_2	H-1y-5AM-MQ_3	H-1y-5PM-MQ_1	H-1y-5PM-MQ_2	H-1y-5PM-MQ_3
Asb18	-0.0672664	-0.0523183	-1.27806	-0.739931	-0.530657	-0.112111	1.27806	1.59197	1.77135	-0.695086	-0.739931	-0.426021
Pak7	-0.757776	-0.757776	-0.757776	-0.568332	-0.568332	-0.663054	1.98916	1.79972	0.852498	0.0947221	-0.189444	-0.47361
Ripor2	-0.604938	-1.12494	-0.168135	-0.91694	-0.708939	-0.0433337	1.93268	1.59988	1.10067	-0.230535	-0.209735	-0.625738
Myoc	-0.79596	-0.519468	-0.16757	-0.242977	-0.368655	-0.444062	2.37112	1.13948	1.08921	-0.418926	-0.670282	-0.971908
Fads6	-0.61444	-0.217078	-0.0846235	-1.36501	-0.967652	-0.30538	1.76974	1.41652	1.37237	0.0478307	-0.30538	-0.746895
Acot6	0.461329	-0.303802	-0.663863	-1.20395	-0.52884	-0.258794	1.85657	1.4515	1.22646	-0.753878	-0.708871	-0.573848
Irx3	-0.251427	-0.910189	-1.34497	-0.462231	0.0911287	-0.462231	1.96201	1.61946	0.934343	-0.343654	-0.251427	-0.580808
Pdgfra	-1.28973	-0.024107	-0.494194	-0.65089	0.20491	-0.530355	1.32589	1.08482	2.09731	-0.470087	-0.578569	-0.674997
Klhdc7a	-0.407435	-1.1891	-0.499395	-0.560702	-0.821256	-1.05116	1.95288	1.2172	1.32448	0.144326	-0.039594	-0.0702474
Slc16a7	-1.22876	-0.345983	-0.718402	-1.10462	-0.470122	0.28851	1.90233	1.43336	1.1299	-0.263223	-0.552882	-0.0701161
Herc3	-0.396395	-0.994335	-1.28884	-0.655205	-0.182208	0.264016	2.03998	1.16539	1.24571	-0.512413	-0.128661	-0.557036
Rtl3	-0.454423	0.550091	-0.813178	-0.310921	-0.095668	-0.669676	1.48285	1.5546	1.4111	-1.31543	-0.813178	-0.526174
Hspa12a	0.261058	-1.01106	-0.500481	-0.448558	-0.292789	-0.0245193	2.15625	1.40337	0.840866	-0.898559	-1.0024	-0.483173
Ppargc1b	-0.83216	0.534673	-0.928642	-1.26633	-0.205025	-0.221105	1.70854	1.29045	1.30653	-1.02512	-0.349748	-0.0120603
Zfp395	0.896952	-0.488758	-0.0859355	-0.875468	-0.633774	-0.472645	1.63815	1.34811	1.28366	-1.05271	-0.988258	-0.569323
Acsm5	-0.977375	-0.55645	-0.88171	-0.824311	-0.671248	-0.632982	0.840255	1.56731	1.8543	-0.212057	0.821122	-0.326855
Garem1	-0.176461	-0.236962	-0.494091	-0.645343	0.307546	-0.448715	0.731053	1.68394	1.82007	-1.59823	-0.100835	-0.841971
Ptpru	-0.857676	-0.086178	-0.562209	-1.05465	-0.972581	-1.07107	0.816639	1.3255	2.03134	-0.0533483	0.422683	0.0615557
Zeb2	0.263181	0.454199	-0.653706	-1.20129	-0.27167	-0.424485	1.02725	1.14186	1.98234	-1.26496	-0.246201	-0.806521
Aff3	-0.594692	-0.874547	-0.92119	0.0583032	0.291516	0.104946	0.571371	1.31765	2.2505	-1.06112	-0.454765	-0.687977
Asb4	0.104219	0.667002	-0.677424	-1.05261	-0.865019	-0.771221	0.823331	1.22979	2.07396	-0.771221	-0.739956	-0.0208438
Lzts1	0.238374	-1.32189	-0.151692	0.368396	-0.346726	0.0433407	1.53859	1.60361	0.953495	-1.32189	-0.931825	-0.671781
Adra1b	0.158869	-0.0862434	-1.12116	-0.794347	0.118017	0.1044	0.866973	1.92913	1.28911	-1.39351	-0.0862434	-0.98499
Slc16a9	0.783292	-0.895191	0.279747	-1.34279	-0.447595	-0.335696	1.73443	1.11899	1.23089	-0.783292	-0.895191	-0.447595
Ptch2	0.31305	0.134164	-0.0447214	-0.67082	-0.849706	-0.491935	1.38636	2.28079	0.402492	-1.02859	-0.939149	-0.491935
Mical1	0.0714957	0.198599	-0.341591	-0.532246	0.230375	-0.309815	0.738789	1.18365	2.13693	-1.19954	-0.881781	-1.29487
Hpgds	0.275499	-0.262685	-0.570219	-1.03152	0.275499	-0.0320348	0.429266	2.04382	1.58252	-0.877753	-0.723986	-1.1084
Snx30	0.11809	0.536243	0.11809	-1.53129	-0.253602	-0.741448	1.51193	0.74532	1.74424	-0.648525	-1.06668	-0.532371
Cmah	-0.791573	-1.16653	-0.47911	-0.104154	-0.104154	0.833235	1.89561	1.27068	0.833235	-0.791573	-0.166647	-1.22902
Adamts5	-0.286961	-0.226282	-0.120094	-0.999939	0.0619431	-0.0290753	0.85077	0.774921	2.36774	-1.1213	-1.28816	0.0164339
Tshz1	-0.236423	0.547945	-0.0361588	-1.08754	-0.486753	0.23086	0.614699	1.39907	1.96648	-1.27112	-0.870592	-0.77046
Rtn4rl1	0.491183	-0.30699	0.521882	0.184194	-0.706076	-0.982367	1.74984	1.22796	0.982367	-1.10516	-0.920969	-1.13586
Fam222a	0.70248	-0.721466	0.816396	-1.06321	-0.664509	-0.493635	1.61381	1.15814	1.15814	-0.721466	-1.12017	-0.664509
Vwf	-0.958992	-0.288975	0.0602897	-1.04453	-0.32105	-0.670314	-0.046628	2.33407	1.6106	-0.324614	0.0888011	-0.438659
Ehhadh	-0.580815	-0.203285	-0.638896	-0.653416	0.290407	-0.696978	0.0871222	1.10355	2.67175	-0.827661	-0.363009	-0.188765
Cpxm2	-0.754984	-0.966251	-0.610619	-0.864139	-1.03315	-1.00498	1.70627	1.02318	1.12529	0.995007	0.266137	0.118251
Slc45a4	0.490851	-0.845074	-1.31062	0.328921	0.0657842	0.00506032	1.36123	1.38147	1.09809	-0.905798	-0.116388	-1.55352
Cmtm4	-0.0285593	1.12295	-0.261603	-1.61874	-1.01557	-0.330145	1.24633	1.34229	1.24633	-0.522064	-0.713983	-0.46723
Zfp608	1.18073	-0.197278	-0.179612	-0.903947	-0.373945	-0.232612	1.12773	1.03939	1.64006	-1.25728	-1.23961	-0.603613
Fzd1	-0.113864	0.721136	0.645227	-0.4175	-0.986817	-0.493409	0.493409	1.67	1.55613	-0.910908	-0.948863	-1.21454
Mecom	0.491948	-0.21257	0.103248	-0.747031	0.273304	-0.552682	0.491948	1.39081	1.8281	-1.84025	-0.844206	-0.382626
Gab2	0.223501	0.735337	-0.14502	-0.370228	-0.0221795	-0.226914	1.63617	0.63297	1.39049	-1.20964	-1.66005	-0.98443
Vegfc	0.62422	0.362309	-0.318658	0.152781	0.0480169	-0.790096	1.04328	1.5671	1.04328	-1.68059	-0.737714	-1.31392
Eepd1	1.4944	-0.913103	0.0745915	-0.758776	-0.774209	-0.619881	1.61786	1.23205	0.79993	-0.542718	-0.835939	-0.774209
Gm5113	0.701019	-1.24026	-0.0353299	0.901842	-0.258466	-0.570856	1.34811	1.34811	0.901842	-1.30721	-0.950188	-0.83862
Tet1	0.645271	-1.65404	-0.233876	-0.369129	0.679085	-0.0986223	1.69348	0.949591	0.915778	-1.38353	-0.639636	-0.504382
Igf1	-0.159438	0.540534	0.00388874	-0.252768	0.890521	-1.58272	1.07718	1.33384	1.10051	-1.37272	-0.929408	-0.649419
Hsd17b7	0.0787302	-1.30692	0	1.00775	0.110222	-1.10222	0.425143	1.27543	1.79505	-1.14946	-0.724318	-0.409397
Lsm11	0.501139	0.969736	0.34494	-1.4123	-0.670354	-0.826553	0.969736	1.04784	1.47738	-0.279857	-1.13895	-0.982752
Bend3	0.704496	0.134567	-0.783653	0.166229	0.197892	0.261218	1.08445	1.30609	1.02112	-1.29026	-1.06862	-1.73354
Prr12	0.582091	-0.739895	-1.09719	-0.132496	-0.114632	1.18949	1.15376	0.92152	1.33241	-1.49021	-0.811354	-0.793489
Vstm4	1.23139	0.880848	-0.521318	-1.24937	-0.737036	-0.440424	1.47407	1.09657	0.692095	-1.24937	-0.710071	-0.467389
Naa40	1.37275	0.410464	0.0679577	-0.405028	-0.584436	-0.829084	1.07917	1.40536	0.769281	-1.56303	-1.07373	-0.649675
Tril	1.23238	0.0208878	-0.271541	-1.06528	0.146215	-0.0208878	0.271541	1.23238	1.69191	-1.1906	-0.647522	-1.39948
Wnt9a	0.798875	0.626145	0.669328	-0.107956	-0.971605	-0.669328	0.71251	0.928422	1.53298	-0.755693	-1.44661	-1.31706
Ighm	0.339795	-0.6499	-0.254022	0.102268	-0.372785	1.05238	0.61691	0.61691	1.88372	-1.44166	-0.254022	-1.63959
Tmem131l	0.0976739	0.632007	-0.33324	-0.0574552	0.304513	0.27004	0.683717	0.545825	1.83857	-0.660735	-1.98795	-1.33296
Fam78a	0.583481	-1.52519	-0.873865	0.616047	-0.0841298	0.428791	1.82914	1.36507	-0.132979	-0.474926	-0.711033	-1.02041
Ankrd50	0.643186	1.07259	0.224794	-1.01937	0.0926701	-0.678052	0.885412	1.1937	0.918443	-1.21756	-1.8011	-0.314711
Nav2	0.466596	-1.03026	-1.31726	0.736707	0.0389221	0.944916	0.961798	0.337169	1.62582	-0.867072	-0.551944	-1.34539
Bcar3	-0.159489	0.372141	0.637957	-0.0531631	0.69112	-0.159489	1.38224	0.531631	1.0101	-2.07336	-1.22275	-0.956935
Atp2b4	0.152983	1.01864	-0.130595	0.272385	-0.0410443	0.227609	0.570888	0.929093	1.4067	-1.75744	-1.20521	-1.44401
Zfp827	0.329991	0.691075	0.245738	-0.0672017	0.305918	0.221665	1.25677	0.317955	1.2327	-1.82448	-1.30692	-1.40321
Polm	0.446043	-0.641187	0.529676	0.0278777	0.195144	0.947841	1.11511	0.780575	0.864208	-1.89568	-0.892086	-1.47752
Dnm3os	0.437652	1.45116	0.483721	-1.49723	-0.16124	-0.621927	0.667996	0.714064	1.35903	-1.26689	-0.483721	-1.08261
Agt	-0.0278585	0.927291	1.26159	0.115414	-0.791978	-1.12628	0.163171	1.16608	1.35711	-1.26955	-1.2218	-0.553191
Lingo3	1.8344	-0.629358	0.38513	-0.629358	-1.12855	-0.709873	1.60896	1.12587	-0.0818568	-0.629358	-0.548843	-0.597152
Bahcc1	0.588051	-0.399463	-0.255451	0.13544	-0.111438	1.26697	0.0737207	0.917223	1.65786	-1.53099	-0.934367	-1.40755
Mtss1	1.02115	-1.04453	-0.776753	0.460101	0.256084	1.02115	1.04665	1.16141	0.434599	-1.09553	-1.35055	-1.13378
Itgb6	2.066	-0.295143	-0.0655874	-0.869033	-0.31154	-0.0819842	1.18057	0.787049	0.672271	-1.27895	-0.737858	-1.0658
Peak1	0.325192	0.304545	-0.707163	0.0671031	0.69684	0.954929	1.49175	0.40778	0.686516	-1.32658	-1.26464	-1.63628
Impa2	0.688783	-0.822095	-0.466595	1.31091	0.828444	-0.352327	0.409461	0.650693	1.36169	-1.66006	-0.936363	-1.01254
Cecr2	-0.315283	-0.223897	-0.0411239	-0.80877	0.94585	1.38451	0.909296	0.141649	1.34795	-1.53986	-1.50331	-0.297006
Ahdc1	0.800836	1.14724	0.40973	-0.473052	-0.528924	-0.0372482	0.119194	1.69479	0.577347	-1.04295	-0.830635	-1.83634
Wif1	-1.57109	0.703616	-0.144579	-1.14699	1.4747	0.626508	0.819279	1.05061	0.510845	-0.915665	-1.06988	-0.33735
Smim3	1.12181	-0.758316	0.332155	0.444962	1.009	-0.382291	0.971396	0.745781	0.557769	-1.05913	-1.09674	-1.88639
Sema6d	1.74415	-0.16388	0.304349	0.32776	-0.128763	-0.690637	0.222409	1.4281	0.561874	-1.76756	-0.8194	-1.0184
Klhl3	-0.0084556	-0.896294	-0.744093	0.321313	0.372047	1.81796	-0.13529	1.03158	1.28525	-1.2768	-0.591893	-1.17533
Wnt5a	0.719855	1.31089	0.810784	-1.07599	-0.484955	0.4698	0.401603	0.947177	0.67439	-1.59884	-1.25785	-0.916868
Nav1	1.13884	1.02111	0.169808	-0.690551	-0.328294	0.18792	-0.183392	0.269428	1.93581	-1.15243	-1.07092	-1.29733
Slc25a22	0.773805	1.76503	-0.297179	-0.957998	0.420608	-0.39972	0.147165	0.830772	0.967493	-1.78972	-0.844064	-0.616195
Tnik	0.707538	0.40982	1.56761	-0.571543	0.255449	-0.494357	-0.152534	0.685484	1.33605	-0.814128	-1.40956	-1.51983
Ldlr	1.81467	0.639702	0.0391654	0.117496	0.143607	-0.300268	0.40471	0.43082	0.926916	-1.55356	-1.29246	-1.37079
Afap1	1.3331	-0.384605	0.534976	0.65643	-0.0202423	0.448223	0.604379	-0.0722941	1.21165	-1.21743	-1.70325	-1.39094
Tfrc	1.23602	-0.399377	1.08756	0.407883	0.261741	-0.654545	1.57934	0.59346	-0.492165	-1.13705	-1.27855	-1.20432
Mir100hg	0.727217	1.03288	0.650802	0.268727	-0.281462	0.482689	-0.846934	0.910614	1.17043	-1.33599	-1.25958	-1.51939
Hjurp	-1.64856	0.161759	0.313192	0.0791585	0.430209	2.0891	0.59541	0.278776	0.271892	-0.382026	-0.567876	-1.62103
Fat4	1.53558	0.130834	0.527469	0.229993	0.461363	0.246519	-0.331906	0.147361	1.30421	-1.10865	-1.47223	-1.67055
Dot1l	0.644515	0.559086	-0.488845	0.644515	0.467962	1.41338	-0.49454	0.547696	0.923584	-1.18367	-1.49691	-1.53678
Fgf9	1.11219	0.792732	0.970209	0.118318	0.402282	0.189309	0.2603	0.579759	0.118318	-2.18889	-1.19501	-1.15952
Dusp27	-0.0458417	2.49737	0.328864	0.281029	-0.149484	-0.540135	0.528176	0.320892	0.105635	-0.890923	-0.986593	-1.449
Nmrk2	-0.006961	1.71937	-0.424621	0.633451	0.884048	0.689139	0.772672	-0.201869	0.020883	-1.39916	-1.34347	-1.34347
Acot1	0.445119	2.19521	-0.484617	0.171667	0.809721	-0.211166	-0.521077	0.281048	0.70034	-1.61488	-0.90391	-0.86745
Hcn4	0.728356	0.889361	-0.0536683	0.751357	1.05037	0.86636	0.0613352	0.54435	-0.398679	-1.1117	-1.77872	-1.54871
Pi16	1.03727	0.852625	1.22191	-0.059738	-0.179214	1.17847	0.168353	-0.157491	0.168353	-1.15675	-1.27622	-1.79757
Ptprf	0.343783	1.51367	1.29817	0.159064	0.436143	0.343783	-0.487454	0.0974908	0.497716	-1.10319	-1.38026	-1.71892
Cdk6	0.0455686	0.649353	-0.0683529	1.18478	1.83414	0.353157	0.0911373	-0.148098	0.0683529	-1.69743	-0.945549	-1.36706
Sema6a	0.57224	0.417928	1.0969	0.387066	0.57224	1.45182	0.093873	-0.523374	0.263616	-1.69614	-1.37209	-1.26407
D830005E20Rik	-0.989837	0.0461214	-0.592483	-0.734395	-0.706013	-1.07498	0.25899	-0.053217	-0.450571	1.42267	0.713108	2.16061
Kmt2d	0.836872	0.902158	0.0265623	0.909838	0.337629	1.16714	-0.833672	-0.641655	1.09033	-1.40588	-1.02953	-1.3598
Lgals3	-1.0551	-0.66486	-0.6215	-0.578139	-0.274616	-0.491418	-0.101174	-0.101174	-0.274616	0.158988	1.63324	2.37037
Gm10800	-0.555578	-0.458956	0.314023	-0.748823	-0.942068	-0.845446	-0.652201	-0.458956	-0.0724668	1.37687	2.24647	0.797134
Rnf144b	-0.99986	-2.06663	0.491327	0.00955889	-0.13956	0.571622	-0.736035	-0.552504	0.0554416	1.70722	0.823977	0.835447
Nppa	-0.643064	-0.388385	-0.63033	1.24156	-0.681266	-0.986881	-0.350183	0.311982	-1.35617	1.07602	0.515725	1.89099
Iqgap3	-0.124877	-0.767101	1.23093	-1.05253	-0.124877	-0.981176	-0.624385	-0.41031	-0.41031	0.303273	0.588706	2.37266
Stard10	-0.441968	-0.215479	-0.649582	1.17176	-0.75339	-0.885508	-0.838323	0.350743	-0.979878	0.237499	0.70935	2.29477
Ppp1r3e	-0.112674	-1.3057	-0.430813	-0.987557	0.285	0.0463953	0.0463953	-0.828487	-0.908022	1.55756	0.762208	1.87569
Ppp1r3a	-1.42263	-1.10088	0.0596884	0.312486	0.469528	-0.568476	0.0826701	-0.47272	-1.30389	1.30836	1.27772	1.35815
Rora	-1.59008	-0.188995	-0.884498	-0.753461	1.13145	0.506507	-0.602265	-0.340192	-0.763541	0.647624	1.27257	1.56488
Resf1	-1.36586	0.599091	-0.778993	-0.532719	0.0279459	-0.527479	-0.799952	-0.595598	-0.391243	1.37983	1.26979	1.71518
Cpeb4	-1.00826	1.24216	0.328706	-1.18265	-0.460189	-0.850484	-0.194456	-0.800659	-0.800659	1.41655	1.1093	1.20064
Arid5a	-0.47982	2.60629	0.52344	-0.817875	-0.796065	-0.643395	-0.796065	-0.58887	-0.490725	0.34896	0.577965	0.556155
Trp53inp1	-1.10745	-1.02893	-0.165218	-0.714853	1.44443	0.0507104	-1.0093	-0.773743	-0.106328	0.855534	0.796644	1.75851
Ube2c	-0.524581	-0.627777	0.81697	-0.214992	-0.111796	-1.14376	-0.834169	-0.834169	-0.318188	0.404185	1.02336	2.36491
Ccn2	-0.961391	2.10628	0.0757943	-0.502636	-0.793846	-0.53455	-0.702095	-0.82177	-0.462744	0.402907	0.590398	1.60365
Serpine1	-0.956104	0.942638	-1.10962	0.0942638	0.894159	-0.834908	-1.7964	-0.374362	0.175061	1.12847	0.692166	1.14463
Ppp1r1b	-0.388706	-0.444905	-0.669699	0.791462	-0.444905	-0.332508	-0.782096	-0.669699	-0.725897	0.791462	0.229477	2.64601
Prex2	-0.6754	-0.486917	-0.392675	-0.836958	1.19597	-0.45999	-0.810032	-0.944663	-0.540769	0.980565	0.940175	2.03069
Otud1	-0.269067	2.77333	0.516498	-0.575304	-0.328983	-0.542017	-0.814968	-0.874884	-0.628563	0.53647	0.330092	-0.122606
Hmmr	-0.156222	0.0937334	-0.2812	-0.656134	-0.781111	-0.156222	-1.15604	-0.531156	-0.781111	1.46849	0.718622	2.21836
Rasgef1b	-1.92095	0.803502	0.292666	-0.771574	0.39909	0.611938	-0.984422	-0.920568	-0.580011	0.803502	0.93121	1.33562
Cacnb2	0.230322	-0.761235	-1.0345	0.136632	0.261553	-0.472356	-0.144439	-1.05011	-1.37022	1.26873	1.28434	1.65129
Ptgfr	-1.23684	0.368421	-0.842105	0.394737	0.473684	0.5	-1.44737	-0.236842	-0.894737	-0.236842	1.55263	1.60526
Tmem164	-1.48872	0.704874	-0.83064	-0.163788	0.459192	1.45069	-0.760445	-1.10265	-0.734122	0.21351	0.713648	1.53844
Top2a	-0.3646	0.196323	1.24338	-0.701155	0.495483	-1.1125	-1.00031	-1.00031	-0.66376	0.645062	0.158928	2.10346
Cdk1	-0.21437	0.197221	1.0204	-1.14045	0.197221	-0.420166	-0.420166	-1.14045	-1.24335	0.814607	0.197221	2.15228
Zfp367	-1.39596	-0.487403	0.118302	0.515796	0.288656	-0.0141962	-1.41489	-0.790256	-0.619901	0.780792	1.14043	1.87863
Tmem100	-1.06831	2.19545	0.312515	-0.283748	0.265442	0.0300747	-1.39782	-0.927085	-0.550498	-0.283748	0.594956	1.11276
Rapgef5	-0.963368	-1.16214	-0.199648	0.135133	1.12902	0.428067	-1.24584	-0.733206	-0.911059	0.909315	1.1604	1.45333
Csrnp1	-1.61975	0.73236	-0.507841	-0.0801855	0.646829	1.58767	-1.27762	-0.743052	-0.914114	0.860657	0.582681	0.73236
Zfp970	-1.37268	0.0931409	0.367983	0.990958	0.972635	-0.786353	-0.309961	-1.48262	-1.17113	0.532888	1.33909	0.826053
Pde7a	-0.893944	-0.284122	0.75812	-0.494787	0.142754	-0.106719	-0.827418	-1.14896	-1.04917	0.464296	1.59524	1.84471
Sik1	-1.24345	0.854252	0.640524	-0.665591	0.767177	1.61417	-0.958477	-1.33052	-0.847655	0.0784988	-0.032323	1.12339
Bclaf1	-1.29842	0.736656	-0.711924	0.0370978	0.708391	0.128959	-0.980442	-1.12883	-1.06524	0.920379	1.38675	1.26662
Timp4	-0.831203	-0.928478	0.42589	0.874852	0.261271	0.111617	-1.93864	-1.00331	-0.232587	1.08437	0.919748	1.25647
Zbtb16	-1.14148	-0.579544	0.0273476	0.654469	-0.13449	0.688185	-1.54608	-1.01111	-0.628995	1.45017	1.28609	0.935437
Fgfr3	-0.195502	0.173536	0.516214	0.331695	-0.828139	-0.274582	-2.22521	-0.590901	-0.432741	1.49153	0.937972	1.09613
Hand2	-0.229514	-0.484866	-0.539585	-0.265993	0.35415	0.7007	-0.922614	-1.30564	-1.05029	1.55796	0.299432	1.88627
Dnajb1	-0.543745	1.9167	1.6992	0.108749	-0.258279	-0.122343	-1.22343	-1.04671	-1.0739	0.516558	-0.122343	0.14953
Mbd1	-1.4489	0.0473574	0.644421	0.709163	0.572486	-0.0821262	-1.81577	-1.07483	-0.45619	0.651614	1.23429	1.01848
Ramp2	-1.49087	-0.101488	0.584627	1.06491	0.893378	0.910531	-1.76532	-0.839061	-0.804755	0.773308	0.0014294	0.773308
Jcad	0.476874	0.306386	1.49239	-0.775847	-0.130955	-0.642421	-0.679484	-1.30214	-1.42815	1.03282	0.195197	1.45533
Ier5	-0.389492	2.04383	1.10423	-0.0521999	-0.172661	-0.37343	-1.14438	-0.999829	-1.28091	1.10423	0.301153	-0.140538
Mapk10	-0.329642	-0.143804	-0.887158	0.0420349	0.971228	0.174777	-1.36503	-1.55087	-0.542029	1.05087	1.05087	1.52874
Wbp1l	-0.495749	-1.06891	0.344225	0.769152	-0.0411752	0.808681	-1.21714	-0.881149	-1.43454	0.56163	1.53995	1.11502
Gm14403	-0.814254	-0.131832	0.643648	1.0469	0.364476	-0.348966	-0.690177	-1.65177	-1.3726	0.984859	1.51219	0.457533
Pgf	-1.14423	1.23712	-0.0802227	0.983784	0.679782	0.781116	-1.09356	-1.6509	-1.0429	-0.0802227	0.933117	0.477114
Mmrn2	-0.349003	0.0462963	0.633903	0.516381	-0.178063	-0.423789	-0.893874	-1.10755	-1.85541	1.54202	0.965099	1.10399
Notch4	0.417703	1.32522	1.6629	0.164443	-0.0149494	-0.510917	-1.89329	-1.31291	-0.669204	0.396598	0.153891	0.280521
Inka2	0.633558	0.994873	0.648612	1.67987	-0.0890744	0.580866	-1.21066	-1.07517	-1.59456	0.0238368	0.287296	-0.879453
Kcna5	-0.728517	-0.174211	0.47512	-0.110861	1.34617	0.490957	-1.82129	-1.21947	-0.918565	0.839378	0.64933	1.17196
Nfe2l2	-1.24235	0.394677	0.444662	0.657101	0.369684	0.657101	-1.3923	-1.01741	-1.56725	1.21944	0.957014	0.519641
Dnajb9	1.299	0.805262	0.505493	0.170457	-1.02862	0.099923	-1.04625	-1.27549	-1.71632	0.576027	0.717095	0.893429
Ier3	-0.89018	0.0809255	0.0593454	0.83623	0.631219	0.566478	-0.73912	-1.41889	-1.88287	1.22467	0.74991	0.78228
Trmt5	0.489694	0.766478	0.340657	0.212911	0.0851642	-0.766478	-1.34134	-1.51167	-1.1923	0.447112	0.660023	1.80974
Max	-0.791025	-0.368173	0.798316	1.23575	0.72541	0.900383	-1.54924	-1.49092	-1.02432	0.317139	0.929546	0.317139
Cipc	-0.543863	0.112181	0.163301	1.40723	0.870464	0.768224	-0.952825	-1.19991	-1.95819	0.393342	0.998265	-0.0582203
Gm12002	0.572479	-0.538804	-0.168376	1.41436	0.77453	0.976581	-1.01026	-1.61641	-1.54906	0.808205	0	0.336752
Shld1	-0.754216	-0.0306948	0.232404	0.456037	0.83753	1.04801	-1.83292	-1.13571	-1.28041	0.745446	0.692826	1.0217
Slc9a3r2	0.716848	0.319575	0.968183	0.927645	-0.110128	0.619556	-1.10736	-1.31005	-2.17757	0.587126	0.30336	0.262822

## Sheet: Fig. 1D
KEGG/GO analysis
Unique young oscillators													Common young and old oscillators										Unique Old oscillators
Term	Overlap	P-value	Adjusted P-value	Old P-value	Old Adjusted P-value	Odds Ratio	Combined Score	Genes					Term	Overlap	P-value	Adjusted P-value	Old P-value	Old Adjusted P-value	Odds Ratio	Combined Score	Genes		Term	Overlap	P-value	Adjusted P-value	Old P-value	Old Adjusted P-value	Odds Ratio	Combined Score	Genes
ECM-receptor interaction	18/88	9.9076e+08	2.85339e+12	0	0	4523649459783910	6253852043384100	TNXB;LAMA2;LAMB3;ITGA1;LAMC2;THBS2;THBS1;COL4A2;COL4A1;SV2A;ITGA11;COL4A6;ITGA8;COL6A6;ITGA6;AGRN;CD44;FREM2					Circadian rhythm	11/31	1.1685300897718954E-16	1.846277541839595E-14	0	0	83.2893	3055.52	PER2;PER1;PER3;BHLHE40;CRY2;BHLHE41;RORC;NR1D1;CLOCK;NPAS2;ARNTL		Pathways in cancer	18/531	2.69931e+09	4.91275e+11	0	0	4775636273783040	7223196505053100	FZD1;PDGFRA;MAX;NOTCH4;ZBTB16;WNT5A;PTCH2;VEGFC;IGF1;WNT9A;PGF;AGT;MAPK10;CDK6;FGF9;MECOM;FGFR3;NFE2L2
Focal adhesion	28/201	4.6554e+10	6.70378e+11	0	0	2858378778881300	3509369536335160	TNXB;LAMA2;LAMC2;THBS2;THBS1;EGFR;MYLK3;CRKL;KDR;PAK6;FLNC;JUN;PPP1R12A;LAMB3;PDPK1;EGF;ITGA1;VEGFD;VEGFA;COL4A2;COL4A1;ITGA11;RAPGEF1;COL4A6;ITGA8;COL6A6;ITGA6;TLN2					Circadian entrainment	5/97	6.416961270382121E-4	0.05069399403601876	0	0	7.84116	57.6435	PER2;PER1;PER3;CACNA1H;PRKG1		Ras signaling pathway	9/232	1.07668e+12	0.007705489110164756	0	0	524316217741217	4.79039e+16	MAPK10;PDGFRA;FGF9;VEGFC;IGF1;GAB2;RAPGEF5;FGFR3;PGF
PI3K-Akt signaling pathway	39/354	2.36647e+11	0.0018016367242936725	0	0	2.19273e+16	2.33559e+16	CHRM2;TNXB;CSF1;LAMA2;IRS1;LAMC2;FGF1;THBS2;THBS1;EGFR;HSP90B1;GYS1;GNGT2;BCL2L11;CREB3L1;KDR;EIF4EBP1;MCL1;HSP90AA1;LAMB3;PDPK1;EGF;ITGA1;PPP2R5A;VEGFD;PPP2R3A;VEGFA;FGF16;CREB1;COL4A2;COL4A1;CDK2;ITGA11;COL4A6;ITGA8;COL6A6;ITGA6;TLR4;CREB5					MicroRNAs in cancer	7/310	0.006746962399102648	0.22245587499111322	0	0	3.34641	16.7276	HDAC4;CDKN1A;PIM1;TIMP3;PIK3R1;SOX4;CDC25B		MAPK signaling pathway	10/294	1.32327e+11	0.007705489110164756	0	0	4590610328638490	4099521423472630	MAPK10;PDGFRA;CACNB2;FGF9;MECOM;MAX;VEGFC;IGF1;FGFR3;PGF
AMPK signaling pathway	19/120	2.5584e+11	0.0018016367242936725	0	0	3307023225687050	3496695732000920	PFKFB1;CPT1A;PFKFB3;IRS1;PDPK1;PPP2R5A;PPP2R3A;ADRA1A;ELAVL1;PRKAG3;GYS1;EEF2K;CREB1;CREB3L1;LEPR;EIF4EBP1;FBP2;PFKP;CREB5					Endometrial cancer	3/58	0.008131442372402454	0.22245587499111322	0	0	7.77096	37.394	CDKN1A;PIK3R1;FOXO3		Breast cancer	7/147	1.83475e+11	0.007705489110164756	0	0	6437908496732020	5538811538080770	FZD1;CDK6;FGF9;NOTCH4;WNT5A;IGF1;WNT9A
Pathways in cancer	52/531	3.12784e+09	0.0018016367242936725	0	0	1.92957e+16	200146695947189	LAMC2;FGF1;ETS1;CRKL;EDNRA;RPS6KA5;GNGT2;HSP90AA1;EDN1;IL15;IFNGR2;WNT9B;FOS;MSH2;COL4A2;MSH3;COL4A1;COL4A6;ITGA6;LAMA2;CAMK2A;ADCY4;LRP5;GSTT2;GSTT1;ADCY8;PLD1;EGFR;HSP90B1;RASGRP3;BCL2L11;PLCG2;ABL1;DVL3;CAMK2G;STAT5A;NQO1;FZD3;JUN;EGLN3;GADD45B;LAMB3;FZD4;GADD45A;EGF;TXNRD1;VEGFD;VEGFA;BMP4;NFKBIA;FGF16;CDK2					TNF signaling pathway	4/112	0.008373940175867525	0.22245587499111322	0	0	5.30059	25.3508	MMP14;CEBPB;PIK3R1;CX3CL1		Insulin resistance	6/108	2.33124e+12	0.007705489110164756	0	0	7539343009931240	6.30586e+16	MAPK10;PPP1R3E;PPP1R3A;PPARGC1B;PTPRF;AGT
Glucagon signaling pathway	17/107	6.41965e+10	0.0027971787330138996	0	0	3316303897180760	3.20141e+16	PFKFB1;PYGB;CPT1A;PRMT1;CAMK2A;PHKA1;ITPR3;PHKA2;PRKAG3;GYS1;CREB1;PHKG1;CREB3L1;CAMK2G;FBP2;PFKP;CREB5					One carbon pool by folate	2/20	0.008746210464336586	0.22245587499111322	0	0	15.746	74.6226	MTHFD1L;MTHFR		Cushing syndrome	7/155	2.54027e+12	0.007705489110164756	0	0	6087440381558020	5039225486301960	FZD1;KMT2D;CDK6;WNT5A;WNT9A;LDLR;AGT
MAPK signaling pathway	33/294	6.7987e+10	0.0027971787330138996	0	0	2.233e+16	2.14283e+16	CSF1;SRF;HSPB1;NLK;FGF1;EGFR;CRKL;RASGRP3;RPS6KA3;RPS6KA5;KDR;FLNC;MAP2K6;DUSP5;MEF2C;JUN;GADD45B;HSPA1L;GADD45A;PLA2G4E;EGF;RRAS2;VEGFD;FOS;DUSP8;MAPK8IP3;MAPK12;VEGFA;FGF16;CACNB4;IL1B;NF1;HSPA1B					Transcriptional misregulation in cancer	5/192	0.012049389181826221	0.22245587499111322	0	0	3.83914	16.9642	PER2;CDKN1A;CEBPB;REL;BCL2L1		Ovarian steroidogenesis	4/51	7.35717e+11	0.019128652896207146	0	0	1.07981e+16	779049937514161	ACOT1;IGF1;HSD17B7;LDLR
TNF signaling pathway	17/112	1.15083e+12	0.004143004328639193	0	0	3140926944226230	2.84877e+16	JUN;EDN1;VCAM1;CSF1;IL15;MMP3;VEGFD;FOS;CFLAR;MAPK12;NFKBIA;RPS6KA5;CREB1;CREB3L1;IL1B;MAP2K6;CREB5					Acute myeloid leukemia	3/67	0.012055076484439353	0.22245587499111322	0	0	6.67513	29.4925	PER2;PIM1;PIK3R1		Focal adhesion	7/201	0.0011919792812400461	0.0269398868687786	0	0	4633178357253550	3.11912e+16	MAPK10;PDGFRA;VWF;VEGFC;IGF1;ITGB6;PGF
Vascular smooth muscle contraction	18/133	3.21974e+11	0.009362083383299922	0	0	2.74695e+16	2.20883e+16	EDN1;PLA2G12A;PPP1R12A;EDN3;PLA2G4E;ADCY4;ITPR3;PLA2G5;ADCY8;ADRA1A;MYLK3;NPPB;EDNRA;ADORA2A;CALD1;MYH11;MYH10;RAMP1					Non-small cell lung cancer	3/72	0.014629214002785147	0.22245587499111322	0	0	6.18987	26.1505	CDKN1A;PIK3R1;FOXO3		Rap1 signaling pathway	7/210	0.0015330861779574612	0.0269398868687786	0	0	4425738111336480	2.86809e+16	PDGFRA;FGF9;VEGFC;IGF1;RAPGEF5;FGFR3;PGF
AGE-RAGE signaling pathway in diabetic complications	15/100	3.25072e+12	0.009362083383299922	0	0	3093328951692400	2.4844e+16	STAT5A;EGR1;JUN;EDN1;VCAM1;VEGFD;F3;MAPK12;VEGFA;THBD;COL4A2;COL4A1;IL1B;COL4A6;PLCG2					p53 signaling pathway	3/73	0.015178434626923296	0.22245587499111322	0	0	6.10113	25.5508	CDKN1A;SESN1;BCL2L1		Basal cell carcinoma	4/63	0.0016282349206404648	0.0269398868687786	0	0	8596697088222510	5.5193e+16	FZD1;WNT5A;PTCH2;WNT9A
Axon guidance	22/182	3.81933e+11	0.0099518983645184	0	0	2.41637e+16	1.90174e+16	SEMA5A;SEMA6B;EPHA4;SEMA6C;SEMA7A;FZD3;PDPK1;CAMK2A;SEMA3B;SEMA4C;PTPN11;RGMA;ENAH;EFNB1;EFNB3;ABLIM3;ABL1;PLCG2;PLXNB2;PAK6;SLIT2;CAMK2G					Chronic myeloid leukemia	3/76	0.01689538291071746	0.22245587499111322	0	0	5.84951	23.8702	CDKN1A;PIK3R1;BCL2L1		Lysine degradation	4/63	0.0016282349206404648	0.0269398868687786	0	0	8596697088222510	5.5193e+16	KMT2D;MECOM;EHHADH;DOT1L
Protein processing in endoplasmic reticulum	21/171	4.14662e+11	0.0099518983645184	0	0	2.45931e+16	1915319642194690	PDIA3;XBP1;HSP90AA1;HSPA5;HSPA1L;HSPA4L;SYVN1;PDIA6;CKAP4;PDIA4;HSP90B1;DNAJC3;DNAJA1;HSPH1;DNAJB11;STT3A;MAN1C1;HYOU1;CAPN1;ATF6;HSPA1B					Pancreatic cancer	3/76	0.01689538291071746	0.22245587499111322	0	0	5.84951	23.8702	CDKN1A;PIK3R1;BCL2L1		Hippo signaling pathway	6/163	0.002018945286850873	0.030620670183904908	0	0	488452312019191	3.03093e+16	FZD1;SERPINE1;WNT5A;CCN2;FAT4;WNT9A
Fluid shear stress and atherosclerosis	18/139	5.53585e+11	0.011867913118284622	0	0	2609903465518430	1957191620201480	NQO1;MEF2C;JUN;EDN1;HSP90AA1;VCAM1;GSTT2;GSTT1;FOS;ACVR2A;MAPK12;HSP90B1;VEGFA;BMP4;THBD;IL1B;KDR;MAP2K6					Small cell lung cancer	3/92	0.027821228466313012	0.32145637220124323	0	0	4.79403	17.172	CDKN1A;PIK3R1;BCL2L1		PI3K-Akt signaling pathway	9/354	0.0022380570911043666	0.031332799275461135	0	0	3367981572127840	2.05519e+16	PDGFRA;CDK6;FGF9;VWF;VEGFC;IGF1;ITGB6;FGFR3;PGF
Human papillomavirus infection	33/331	6.10776e+11	0.011867913118284622	0	0	1951866610738250	1.44453e+16	TNXB;LAMA2;LAMC2;RFNG;THBS2;THBS1;EGFR;LFNG;CREB3L1;ATP6V0A2;EIF4EBP1;DVL3;FZD3;LAMB3;FZD4;EGF;ITGA1;WNT9B;PPP2R5A;PPP2R3A;VEGFA;CREB1;COL4A2;COL4A1;CDK2;ITGA11;COL4A6;ATP6V1B2;ITGA8;COL6A6;ITGA6;MAML3;CREB5					JAK-STAT signaling pathway	4/162	0.028483476017831678	0.32145637220124323	0	0	3.61402	12.8602	CDKN1A;PIM1;PIK3R1;BCL2L1		Melanoma	4/72	0.0026603071324779117	0.03393986776607753	0	0	7455505279034690	4.4206e+16	PDGFRA;CDK6;FGF9;IGF1
Relaxin signaling pathway	17/129	6.37056e+10	0.011867913118284622	0	0	2661772054904050	1958705746123260	JUN;EDN1;ADCY4;VEGFD;FOS;ADCY8;EGFR;MAPK12;VEGFA;NFKBIA;GNGT2;CREB1;COL4A2;COL4A1;CREB3L1;COL4A6;CREB5					Progesterone-mediated oocyte maturation	3/100	0.03440042569704429	0.3570826477488773	0	0	4.39687	14.8161	CPEB1;PIK3R1;CDC25B		p53 signaling pathway	4/73	0.002797241848852544	0.03393986776607753	0	0	7347082868822	4319439213097150	CDK6;SERPINE1;CDK1;IGF1
ErbB signaling pathway	13/85	6.59329e+11	0.011867913118284622	0	0	3.16123e+16	2.31538e+16	STAT5A;JUN;EGF;CAMK2A;NRG2;EGFR;CRKL;BTC;ABL1;EIF4EBP1;PLCG2;PAK6;CAMK2G					Longevity regulating pathway	3/102	0.03616026812646859	0.3570826477488773	0	0	4.30761	14.3004	SESN1;PIK3R1;FOXO3		Calcium signaling pathway	7/240	0.0032437099073575584	0.03689720019619223	0	0	3.85001e+16	2.20646e+16	PDGFRA;PTGFR;FGF9;ATP2B4;VEGFC;ADRA1B;FGFR3
cAMP signaling pathway	24/216	7.33613e+09	0.012170681293362021	0	0	2.19707e+16	1585738422189640	CHRM2;JUN;EDN1;PPP1R12A;EDN3;CAMK2A;ADCY4;NPY1R;RRAS2;ARAP3;FOS;ADCY8;PLD1;NFKBIA;EDNRA;CREB1;ADORA2A;CREB3L1;PDE3A;ADORA1;SOX9;CAMK2G;RAPGEF3;CREB5					Parathyroid hormone synthesis	secretion and action	3/106	0.039816531968801055	0.37006	0	0	4.13948	13.343516930829415	CDKN1A;MMP14;PDE4B	Signaling pathways regulating pluripotency of stem cells	5/143	0.00589949659749639	0.059809730379126694	0	0	4605423094904160	2.36391e+16	FZD1;WNT5A;IGF1;WNT9A;FGFR3
FoxO signaling pathway	17/131	7.60668e+11	0.012170681293362021	0	0	261479608536266	1877767203412420	GADD45B;HOMER1;IRS1;GADD45A;PDPK1;PRMT1;EGF;AGAP2;FOXO6;NLK;FBXO32;PRKAG3;EGFR;MAPK12;BCL2L11;BCL6;CDK2					Neurotrophin signaling pathway	3/119	0.052932307036874966	0.4041152804191643	0	0	3.67316	10.7945	MAP3K1;PIK3R1;FOXO3		Hypertrophic cardiomyopathy	4/90	0.005915248059474069	0.059809730379126694	0	0	5889683959451400	3.02154e+16	CACNB2;ITGB6;IGF1;AGT
Proteoglycans in cancer	23/205	8.19627e+11	0.012423812672751843	0	0	2.22031e+16	1.5779e+16	FZD3;PPP1R12A;FZD4;PDPK1;LUM;CAMK2A;WNT9B;RRAS2;ANK2;ITPR3;PTPN11;THBS1;EGFR;MAPK12;VEGFA;KDR;PLCG2;PDCD4;FLNC;EZR;TLR4;CAMK2G;CD44					Viral carcinogenesis	4/203	0.056897524522311616	0.4041152804191643	0	0	2.86345	8.20808	HDAC4;CDKN1A;REL;PIK3R1		Dilated cardiomyopathy	4/96	0.007412684169666615	0.07063498312755015	0	0	5503901895206240	2.69942e+16	CACNB2;ITGB6;IGF1;AGT
Adrenergic signaling in cardiomyocytes	18/150	0.0013585738413786838	0.019563463315853048	0	0	2391010949834470	1.57838e+16	CAMK2A;CREM;ADCY4;PPP2R5A;PPP2R3A;ADCY8;ADRA1A;MAPK12;RPS6KA5;CACNB4;CREB1;CREB3L1;KCNQ1;SCN5A;CAMK2G;RAPGEF3;CREB5;MYH7					Regulation of lipolysis in adipocytes	2/55	0.05822181373435384	0.4041152804191643	0	0	5.33827	15.1794	PIK3R1;PRKG1		Aldosterone synthesis and secretion	4/98	0.007962422740479952	0.07063498312755015	0	0	5386252045826510	2603187442524820	NPPA;ATP2B4;LDLR;AGT
Oxytocin signaling pathway	18/154	0.0018317368514198865	0.02512096253375844	0	0	2320192782995550	1462299335142620	KCNJ5;MEF2C;JUN;PPP1R12A;PLA2G4E;CAMK2A;ADCY4;ITPR3;FOS;ADCY8;MYLK3;PRKAG3;EGFR;RCAN1;CACNB4;EEF2K;CAMK2G;KCNJ3					Cell cycle	3/124	0.0584649494575951	0.4041152804191643	0	0	3.52048	9.9958	CDKN1A;WEE1;CDC25B		AGE-RAGE signaling pathway in diabetic complications	4/100	0.008538294663769798	0.07063498312755015	0	0	5273504273504270	2.51187e+16	MAPK10;SERPINE1;VEGFC;AGT
Neurotrophin signaling pathway	15/119	0.0020331947671040594	0.026616367860271325	0	0	2525649978513100	1.56543e+16	JUN;IRS1;PDPK1;SORT1;CAMK2A;PTPN11;MAPK12;CRKL;NFKBIA;RPS6KA3;RPS6KA5;ABL1;PLCG2;RAPGEF1;CAMK2G					Platelet activation	3/124	0.0584649494575951	0.4041152804191643	0	0	3.52048	9.9958	PIK3R1;PRKG1;MYLK4		Progesterone-mediated oocyte maturation	4/100	0.008538294663769798	0.07063498312755015	0	0	5273504273504270	2.51187e+16	MAPK10;CDK1;IGF1;CPEB4
Insulin resistance	14/108	0.002169524507200489	0.027166219916249602	0	0	2607006432459170	1598941504967820	PYGB;SLC27A1;CPT1A;IRS1;PDPK1;PTPN11;PRKAG3;NFKBIA;RPS6KA3;GYS1;CREB1;PPP1R3C;CREB3L1;CREB5					MAPK signaling pathway	5/294	0.05882690790911885	0.4041152804191643	0	0	2.47127	7.00149	MAP3K1;MAP3K6;CACNA1H;CDC25B;DUSP7		Wnt signaling pathway	5/166	0.010859971020671379	0.08346984372228206	0	0	3.9429e+16	17832429385766	FZD1;MAPK10;WIF1;WNT5A;WNT9A
Rap1 signaling pathway	22/210	0.00253209464375017	0.030385135725002038	0	0	2.05341e+16	1.22767e+16	CSF1;EGF;MAGI3;ADCY4;ARAP3;VEGFD;ADCY8;FGF1;THBS1;EGFR;MAPK12;CRKL;VEGFA;RASGRP3;ENAH;FGF16;ADORA2A;KDR;RAPGEF1;TLN2;RAPGEF3;MAP2K6					FoxO signaling pathway	3/131	0.06664882867479287	0.4387714554423864	0	0	3.32678	9.00997	CDKN1A;PIK3R1;FOXO3		Hepatocellular carcinoma	5/168	0.01139396519890025	0.08346984372228206	0	0	3.89412e+16	1.74249e+16	FZD1;CDK6;WNT5A;WNT9A;NFE2L2
Regulation of actin cytoskeleton	22/218	0.0039953828046225826	0.04602680990925215	0	0	1.96876e+16	1.08727e+16	CHRM2;PPP1R12A;EGF;ITGA1;RRAS2;FGF1;ACTR3B;EGFR;MYLK3;CRKL;ENAH;FGF16;SCIN;ITGA11;ITGA8;PAK6;MYH11;ITGA6;EZR;MYH10;GIT1;ARHGEF6					Human T-cell leukemia virus 1 infection	4/219	0.07098271207374901	0.44861074030609377	0	0	2.6482	7.00533	CDKN1A;MAP3K1;PIK3R1;BCL2L1		HIF-1 signaling pathway	4/109	0.011465637873939843	0.08346984372228206	0	0	4819291819291810	2153452707180140	TFRC;SERPINE1;NPPA;IGF1
cGMP-PKG signaling pathway	18/167	0.004425480413939995	0.048338120764333414	0	0	2.11629e+16	1.14711e+16	MEF2C;PPP1R12A;IRS1;SRF;ADCY4;GATA4;ITPR3;ADCY8;ADRA1A;MYLK3;NPPB;EDNRA;CREB1;CREB3L1;ADORA1;PDE3A;CREB5;MYH7					GnRH secretion	2/64	0.07588516609536636	0.46114831704107245	0	0	4.56129	11.7614	PIK3R1;CACNA1H		Human papillomavirus infection	7/331	0.017370307999474928	0.1215921559963245	0	0	2.75583e+16	1.11694e+16	FZD1;CDK6;VWF;NOTCH4;WNT5A;ITGB6;WNT9A
GnRH signaling pathway	12/93	0.004531698821656258	0.048338120764333414	0	0	2.59019e+16	1.39783e+16	EGR1;JUN;PLA2G4E;CAMK2A;ADCY4;ITPR3;ADCY8;PLD1;CAMK2G;EGFR;MAPK12;MAP2K6					Mitophagy	2/68	0.08421462875928895	0.48205984451644385	0	0	4.28398	10.6002	FOXO3;BCL2L1		Butanoate metabolism	2/28	0.02098002461905712	0.13997147886683758	0	0	9646543330087630	3.7276e+16	EHHADH;ACSM5
Calcium signaling pathway	23/240	0.0061860987749981075	0.06109310852212055	0	0	1858716421265590	9452410609159010	CHRM2;PDE1C;EGF;CAMK2A;ADCY4;PHKA1;VEGFD;ITPR3;ADCY8;FGF1;PHKA2;ADRA1A;EGFR;MYLK3;VEGFA;FGF16;P2RX6;EDNRA;ADORA2A;PHKG1;KDR;PLCG2;CAMK2G					Renal cell carcinoma	2/69	0.08633893424931051	0.48205984451644385	0	0	4.21983	10.3364	CDKN1A;PIK3R1		Vascular smooth muscle contraction	4/133	0.022187401055485514	0.13997147886683758	0	0	3.91791e+16	1.49203e+16	RAMP2;NPPA;ADRA1B;AGT
HIF-1 signaling pathway	13/109	0.006298218884985716	0.06109310852212055	0	0	2367903887856250	1.19993e+16	EDN1;EGLN3;PFKFB3;EGF;IFNGR2;CAMK2A;EGFR;VEGFA;EIF4EBP1;PLCG2;TLR4;CAMK2G;PFKP					Prolactin signaling pathway	2/70	0.08847933855048654	0.48205984451644385	0	0	4.15756	10.082	PIK3R1;FOXO3		Glioma	3/75	0.02230314773152907	0.13997147886683758	0	0	5246284501061570	1.99518e+16	PDGFRA;CDK6;IGF1
Circadian entrainment	12/97	0.006363865471054224	0.06109310852212055	0	0	2.46777e+16	1.24798e+16	KCNJ5;RPS6KA5;GNGT2;CREB1;RASD1;CAMK2A;ADCY4;ITPR3;FOS;ADCY8;CAMK2G;KCNJ3					Melanoma	2/72	0.09280712042361172	0.4845259234589107	0	0	4.03837	9.60014	CDKN1A;PIK3R1		Chronic myeloid leukemia	3/76	0.02308669496304129	0.14005928277578383	0	0	5174155832824360	1949880006262710	CDK6;MECOM;GAB2
Lipid and atherosclerosis	21/215	0.007002073002902297	0.06505151693018908	0	0	1.89707e+16	9412388399552070	ABCA1;JUN;XBP1;HSP90AA1;VCAM1;HSPA1L;HSPA5;PDPK1;MMP3;CAMK2A;FOS;MAPK12;HSP90B1;NFKBIA;IL1B;CYP1A1;ATF6;TLR4;CAMK2G;HSPA1B;MAP2K6					Glioma	2/75	0.09941136468924934	0.4845259234589107	0	0	3.87182	8.93805	CDKN1A;PIK3R1		Insulin signaling pathway	4/137	0.02441408178145176	0.14333428658787808	0	0	3799305957200690	1.41053e+16	MAPK10;PPP1R3E;PPP1R3A;PTPRF
Estrogen signaling pathway	15/137	0.007724665017152684	0.06882920431074545	0	0	2.15095e+16	1.04608e+16	KCNJ5;JUN;HSP90AA1;HSPA1L;ADCY4;ITPR3;FOS;ADCY8;EGFR;HSP90B1;CREB1;CREB3L1;HSPA1B;CREB5;KCNJ3					Cellular senescence	3/156	0.09975727550904642	0.4845259234589107	0	0	2.77966	6.40716	CDKN1A;PIK3R1;FOXO3		cAMP signaling pathway	5/216	0.030023381155399858	0.1646072681639605	0	0	3.00092e+16	1.05206e+16	HCN4;MAPK10;NPPA;PPP1R1B;ATP2B4
Toxoplasmosis	13/112	0.007886679660606249	0.06882920431074545	0	0	2295783109909500	1.11175e+16	LAMA2;HSPA1L;LAMB3;PDPK1;IFNGR2;LAMC2;MAPK12;NFKBIA;ALOX5;ITGA6;TLR4;HSPA1B;MAP2K6					Hepatitis C	3/157	0.10119845236800033	0.4845259234589107	0	0	2.76147	6.32562	CLDN5;CDKN1A;PIK3R1		Regulation of actin cytoskeleton	5/218	0.031062771017893415	0.1646072681639605	0	0	2972436771164620	1.03195e+16	PDGFRA;FGF9;ITGB6;IQGAP3;FGFR3
Cholinergic synapse	13/113	0.008481109636988898	0.07183998751331773	0	0	2.2727e+16	1.08406e+16	CHRM2;CAMK2A;ADCY4;ITPR3;FOS;ADCY8;GNGT2;CREB1;CREB3L1;KCNQ1;CAMK2G;CREB5;KCNJ3					Hepatitis B	3/162	0.10852846610359794	0.5043381660108375	0	0	2.67395	5.93816	CDKN1A;MAP3K1;PIK3R1		Phospholipase D signaling pathway	4/148	0.0312150542709561	0.1646072681639605	0	0	3507122507122500	1.21587e+16	PDGFRA;PTGFR;GAB2;AGT
Melanogenesis	12/101	0.008736844447018806	0.07189174859261188	0	0	23563581734531	1.11696e+16	FZD3;EDN1;CREB1;DCT;FZD4;CREB3L1;CAMK2A;WNT9B;ADCY4;DVL3;ADCY8;CAMK2G					cGMP-PKG signaling pathway	3/167	0.11605879260713711	0.5160811066657562	0	0	2.59177	5.58179	GTF2IRD1;PRKG1;MYLK4		Gastric cancer	4/149	0.03188318169932749	0.1646072681639605	0	0	3.48276e+16	1.20005e+16	FZD1;FGF9;WNT5A;WNT9A
Protein digestion and absorption	12/103	0.010156644033167746	0.07947121009580813	0	0	2.30433e+16	1.0576e+16	COL18A1;COL4A2;COL4A1;COL14A1;KCNQ1;COL5A3;COL11A2;COL4A6;COL8A1;COL6A6;SLC1A5;SLC38A2					Hepatocellular carcinoma	3/168	0.11758810025295711	0.5160811066657562	0	0	2.57593	5.51396	CDKN1A;PIK3R1;BCL2L1		Adrenergic signaling in cardiomyocytes	4/150	0.032559679417047134	0.1646072681639605	0	0	3.45873e+16	1.1845e+16	CACNB2;ATP2B4;ADRA1B;AGT
Morphine addiction	11/91	0.010399315578053705	0.07947121009580813	0	0	2.40191e+16	1.09672e+16	KCNJ5;GNGT2;PDE1C;GRK5;ADORA1;ADCY4;PDE3A;PDE7B;ADCY8;PDE8A;KCNJ3					ErbB signaling pathway	2/85	0.12230058548596437	0.51830643377145	0	0	3.40361	7.15192	CDKN1A;PIK3R1		ECM-receptor interaction	3/88	0.03364296390864337	0.1649646825769874	0	0	4440989134507300	1506361905051680	VWF;ITGB6;HMMR
Cushing syndrome	16/155	0.010485784665419128	0.07947121009580813	0	0	2.0138e+16	9178359315214480	FZD3;FZD4;CAMK2A;WNT9B;ADCY4;ITPR3;ADCY8;EGFR;CREB1;RASD1;CREB3L1;CDK2;DVL3;PDE8A;CAMK2G;CREB5					Colorectal cancer	2/86	0.12465597774250063	0.51830643377145	0	0	3.36293	7.00227	CDKN1A;PIK3R1		Aldosterone-regulated sodium reabsorption	2/37	0.035281098157524754	0.1649646825769874	0	0	7162748643761300	2.39552e+16	SLC9A3R2;IGF1
C-type lectin receptor signaling pathway	12/104	0.010930373480650554	0.0802728999423412	0	0	2.27916e+16	1.02932e+16	NFKBIA;CYLD;EGR2;JUN;EGR3;IL1B;PLCG2;RRAS2;ITPR3;PTPN11;LSP1;MAPK12					GnRH signaling pathway	2/93	0.14143554551585436	0.5729952869616664	0	0	3.10314	6.06947	MMP14;MAP3K1		mTOR signaling pathway	4/154	0.03534957483792587	0.1649646825769874	0	0	3365811965811960	1.12501e+16	FZD1;WNT5A;IGF1;WNT9A
Small cell lung cancer	11/92	0.011248372790623715	0.0802728999423412	0	0	2.37213e+16	1.0645e+16	NFKBIA;COL4A2;LAMA2;GADD45B;LAMB3;COL4A1;GADD45A;CDK2;COL4A6;LAMC2;ITGA6					Prostate cancer	2/97	0.15123033456547758	0.5829936355201375	0	0	2.97188	5.61374	CDKN1A;PIK3R1		Melanogenesis	3/101	0.0474427697399809	0.21586460231691307	0	0	3.84934e+16	1.17337e+16	FZD1;WNT5A;WNT9A
Chemical carcinogenesis	22/239	0.01142773922790274	0.0802728999423412	0	0	1.77624e+16	7942816941815880	STAT5A;JUN;HSP90AA1;EGF;ADCY4;GSTT2;GSTT1;FOS;ADCY8;KLF4;EGFR;VEGFA;HSP90B1;SULT1A1;RPS6KA3;FGF16;CREB1;BCL6;CREB3L1;CYP1A1;EIF4EBP1;CREB5					Choline metabolism in cancer	2/98	0.1537000008283823	0.5829936355201375	0	0	2.94077	5.50734	PIK3R1;GPCPD1		Transcriptional misregulation in cancer	4/192	0.06855625363336364	0.3043228819822484	0	0	2680305510092740	7183488539279090	MAX;ZBTB16;DOT1L;IGF1
Parathyroid hormone synthesis	secretion and action	12/106	0.012613474594058488	0.08401082676126453	0	0	2230427309903390	9.753635483766072	EGR1;MEF2C;CREB1;CREB3L1;ADCY4;LRP5;ITPR3;FOS;PLD1;ADCY8;EGFR;CREB5				Chemokine signaling pathway	3/192	0.15639555572913025	0.5829936355201375	0	0	2.24609	4.16732	PIK3R1;FOXO3;CX3CL1		Proteoglycans in cancer	4/205	0.08263788091206221	0.3580974839522696	0	0	2.50529e+16	6246417310372520	FZD1;WNT5A;IGF1;WNT9A
Growth hormone synthesis	secretion and action	13/119	0.012821890776466371	0.08401082676126453	0	0	2143376937644660	9.337838864175827	STAT5A;IRS1;ADCY4;ITPR3;FOS;ADCY8;MAPK12;CRKL;CREB1;CREB3L1;PLCG2;MAP2K6;CREB5				AGE-RAGE signaling pathway in diabetic complications	2/100	0.1586628248567463	0.5829936355201375	0	0	2.88047	5.30286	PIM1;PIK3R1		Oocyte meiosis	3/129	0.08494136060970917	0.3595192472317923	0	0	2989687594783130	7371954138926110	CDK1;IGF1;CPEB4
Dopaminergic synapse	14/132	0.012834987421859859	0.08401082676126453	0	0	2074119038234130	9033992322802760	KCNJ5;CAMK2A;PPP2R5A;ITPR3;FOS;PPP2R3A;MAPK12;GNGT2;CREB1;CREB3L1;KIF5B;CAMK2G;CREB5;KCNJ3					Proteoglycans in cancer	3/205	0.17887841786465553	0.6357209185997627	0	0	2.10015	3.61446	CDKN1A;TIMP3;PIK3R1		Cortisol synthesis and secretion	2/65	0.09548230927452594	0.39494955199917553	0	0	3.97368e+16	9333433845688580	LDLR;AGT
Epithelial cell signaling in Helicobacter pylori infection	9/70	0.01336014157869218	0.08550490610362996	0	0	2.57514e+16	1.11129e+16	NFKBIA;JUN;ATP6V1B2;ATP6V0A2;PLCG2;PTPN11;GIT1;EGFR;MAPK12					HIF-1 signaling pathway	2/109	0.181338145342975	0.6357209185997627	0	0	2.63698	4.50236	CDKN1A;PIK3R1		Non-homologous end-joining	1/13	0.0991795705264762	0.40015551938867944	0	0	1039203354297690	2401415249907190	POLM
Ras signaling pathway	21/232	0.01574863380346325	0.09786928518562095	0	0	1.74264e+16	7.23369e+16	PLA2G12A;CSF1;PLA2G4E;EGF;RRAS2;VEGFD;PTPN11;PLA2G5;FGF1;PLD1;ETS1;EGFR;VEGFA;RASGRP3;FGF16;GNGT2;KDR;PLCG2;ABL1;NF1;PAK6					Human immunodeficiency virus 1 infection	3/212	0.19133504712039345	0.6357209185997627	0	0	2.02909	3.35556	WEE1;PIK3R1;BCL2L1		Fc epsilon RI signaling pathway	2/68	0.10299574462384833	0.40015551938867944	0	0	3792481779823550	862056747982523	MAPK10;GAB2
Phosphatidylinositol signaling system	11/97	0.016311547530936825	0.09786928518562095	0	0	2.23363e+16	9193341048699400	INPP4A;INPP4B;PPIP5K1;PPIP5K2;MTMR14;PLCG2;ITPR3;SYNJ2;MTMR4;IP6K3;IP6K2					Leukocyte transendothelial migration	2/114	0.19413756189302048	0.6357209185997627	0	0	2.51862	4.1285	CLDN5;PIK3R1		MicroRNAs in cancer	5/310	0.10378062536461322	0.40015551938867944	0	0	2066102591221570	4680705790959630	PDGFRA;ZEB2;CDK6;NOTCH4;FGFR3
Prostate cancer	11/97	0.016311547530936825	0.09786928518562095	0	0	2.23363e+16	9193341048699400	NFKBIA;HSP90AA1;CREB1;PDPK1;EGF;CREB3L1;CDK2;MMP3;EGFR;HSP90B1;CREB5					cAMP signaling pathway	3/216	0.19855064902797706	0.6357209185997627	0	0	1.99058	3.21819	PDE4B;CNGB3;PIK3R1		Renin secretion	2/69	0.10553552159701436	0.40015551938867944	0	0	3.73569e+16	8400471766135010	NPPA;AGT
Inositol phosphate metabolism	9/73	0.017275034298275264	0.09975913545812898	0	0	2.45404e+16	9959689601143340	INPP4A;FIG4;INPP4B;MTMR14;INPP5J;PLCG2;INPP5K;SYNJ2;MTMR4					Growth hormone synthesis	secretion and action	2/119	0.20704934053275545	0.635721	0	0	2.41038	3.7958596287260984	MAP3K1;PIK3R1	Central carbon metabolism in cancer	2/70	0.1080922185104545	0.401485383038831	0	0	3680565897244970	8188414582786560	PDGFRA;FGFR3
Insulin signaling pathway	14/137	0.017319294350369614	0.09975913545812898	0	0	1.98928e+16	8068371813776380	PYGB;IRS1;PDPK1;PHKA1;PHKA2;PRKAG3;CRKL;GYS1;PPP1R3C;PHKG1;EIF4EBP1;RAPGEF1;TRIP10;FBP2					AMPK signaling pathway	2/120	0.20964309980510432	0.6357209185997627	0	0	2.38983	3.73375	PIK3R1;FOXO3		Pancreatic cancer	2/76	0.12376409613743321	0.4505013099402569	0	0	3.38112e+16	706442782593837	MAPK10;CDK6
Thyroid hormone synthesis	9/75	0.02031175874562191	0.11470169644586492	0	0	2379419191919190	927153849194087	CREB1;HSPA5;CREB3L1;ADCY4;ITPR3;ADCY8;PDIA4;CREB5;HSP90B1					Human cytomegalovirus infection	3/225	0.21501772430857108	0.6357209185997627	0	0	1.909	2.9342	CDKN1A;PIK3R1;CX3CL1		Arrhythmogenic right ventricular cardiomyopathy	2/77	0.12642753839849313	0.45117278408874023	0	0	3.33586e+16	6898855507050430	CACNB2;ITGB6
PD-L1 expression and PD-1 checkpoint pathway in cancer	10/89	0.022705830592256872	0.12397790467572331	0	0	2209265494304380	8362364906214970	NFKBIA;JUN;EGF;IFNGR2;PTPN11;FOS;TLR4;EGFR;MAPK12;MAP2K6					Ras signaling pathway	3/232	0.22802187573323235	0.6357209185997627	0	0	1.84999	2.73486	REL;PIK3R1;BCL2L1		Cellular senescence	3/156	0.12973846304030365	0.45408462064106275	0	0	2458723616835260	5021290633247860	CDK6;SERPINE1;CDK1
Longevity regulating pathway	11/102	0.02291249384107489	0.12397790467572331	0	0	2.11034e+16	7968792624973840	CREB1;HSPA1L;IRS1;CREB3L1;EIF4EBP1;ADCY4;ADCY8;ATG13;PRKAG3;HSPA1B;CREB5					Alanine	aspartate and glutamate metabolism	1/37	0.23193033627564058	0.635721	0	0	3.90504	5.706511012057658	PPAT	Endocytosis	4/252	0.14390337043580742	0.4873793761716437	0	0	2.02564e+16	3926934518466440	PDGFRA;TFRC;FGFR3;LDLR
Cellular senescence	15/156	0.023245857126698122	0.12397790467572331	0	0	1.85923e+16	6993716485089070	GADD45B;GADD45A;RRAS2;GATA4;ITPR3;LIN9;ETS1;MAPK12;ZFP36L1;RAD50;CDK2;EIF4EBP1;TRPM7;CAPN1;MAP2K6					Aldosterone-regulated sodium reabsorption	1/37	0.23193033627564058	0.6357209185997627	0	0	3.90504	5.70651	PIK3R1		Complement and coagulation cascades	2/85	0.14819460180274954	0.4873793761716437	0	0	3013115754155860	575272795368323	VWF;SERPINE1
Signaling pathways regulating pluripotency of stem cells	14/143	0.024170427350516163	0.1265651468536119	0	0	1.89615e+16	7058640018540950	FZD3;FZD4;WNT9B;LIFR;INHBB;INHBA;ACVR1B;KLF4;ACVR2A;MAPK12;TBX3;BMP4;DVL3;JARID2					Thyroid cancer	1/37	0.23193033627564058	0.6357209185997627	0	0	3.90504	5.70651	CDKN1A		Steroid biosynthesis	1/20	0.14846923950262148	0.4873793761716437	0	0	6561072492552130	1.25144e+16	HSD17B7
Rheumatoid arthritis	10/93	0.02976693645961082	0.1530871017922842	0	0	2102348225152690	7388402235594880	JUN;CSF1;IL15;IL1B;MMP3;ATP6V1B2;ATP6V0A2;FOS;TLR4;VEGFA					Purine metabolism	2/129	0.23311811881637048	0.6357209185997627	0	0	2.21946	3.232	PPAT;PDE4B		cGMP-PKG signaling pathway	3/167	0.14996288497589036	0.4873793761716437	0	0	2.29253e+16	4.34977e+16	NPPA;ATP2B4;ADRA1B
Salmonella infection	21/249	0.03143475109361388	0.15498591143957124	0	0	1.61124e+16	557462918669906	JUN;HSP90AA1;AHNAK;FOS;ACTR3B;MAPK12;HSP90B1;NFKBIA;DYNC1LI1;SNX18;TUBB6;TUBB2A;IL1B;KIF5B;RHOJ;PLEKHM2;FLNC;TLR4;VPS39;MAP2K6;TUBA8					Dopaminergic synapse	2/132	0.24098257521125033	0.6357209185997627	0	0	2.16791	3.08501	CLOCK;ARNTL		Gap junction	2/88	0.1565438002467792	0.49440083519918304	0	0	2.90757e+16	5391845968016200	PDGFRA;CDK1
IL-17 signaling pathway	10/94	0.031750586024078827	0.15498591143957124	0	0	2077209938655720	7166050443776890	NFKBIA;HSP90AA1;JUN;IL1B;MMP3;FOS;ELAVL1;MAPK4;MAPK12;HSP90B1					Vascular smooth muscle contraction	2/133	0.24360706307735533	0.6357209185997627	0	0	2.15125	3.038	PRKG1;MYLK4		Protein processing in endoplasmic reticulum	3/171	0.15755631011842097	0.49440083519918304	0	0	2.23749e+16	4134817136821820	MAPK10;DNAJB1;NFE2L2
TGF-beta signaling pathway	10/94	0.031750586024078827	0.15498591143957124	0	0	2077209938655720	7166050443776890	BMP4;SMURF2;BAMBI;INHBB;INHBA;ACVR1B;LTBP1;THBS1;ACVR2A;RGMA					PI3K-Akt signaling pathway	4/354	0.24395993723774587	0.6357209185997627	0	0	1.61557	2.27917	CDKN1A;PIK3R1;FOXO3;BCL2L1		Small cell lung cancer	2/92	0.16781019692761154	0.5091482037793266	0	0	2.77778e+16	4958115884595550	CDK6;MAX
Renal cell carcinoma	8/69	0.033337415163020634	0.1573963207696712	0	0	2.28689e+16	7777893876157370	EGLN3;JUN;RAPGEF1;PAK6;PTPN11;ETS1;CRKL;VEGFA					Bladder cancer	1/41	0.2535534514533536	0.6357209185997627	0	0	3.51383	4.82161	CDKN1A		Renin-angiotensin system	1/23	0.16876402906907545	0.5091482037793266	0	0	5665523156089190	1.00804e+16	AGT
Renin secretion	8/69	0.033337415163020634	0.1573963207696712	0	0	2.28689e+16	7777893876157370	EDNRA;EDN1;CREB1;EDN3;PDE1C;ADORA1;PDE3A;ITPR3					Apelin signaling pathway	2/137	0.25411601592249644	0.6357209185997627	0	0	2.08709	2.85924	HDAC4;MYLK4		Salivary secretion	2/93	0.17064857379416987	0.5091482037793266	0	0	2747113645847820	4857306139081350	ATP2B4;ADRA1B
ABC transporters	6/45	0.034129511257135856	0.15853708454927623	0	0	2680872221038420	9054894808555260	ABCA1;ABCD2;ABCC1;ABCD3;ABCA6;ABCA7					Autophagy	2/137	0.25411601592249644	0.6357209185997627	0	0	2.08709	2.85924	PIK3R1;BCL2L1		Axon guidance	3/182	0.17902032243271826	0.5178755304079558	0	0	2.09882e+16	3.6105e+16	SEMA6A;SEMA6D;WNT5A
Endocytosis	21/252	0.03512351399720803	0.16056463541580815	0	0	1.59006e+16	5324920129556010	ARFGEF2;HSPA1L;SMURF2;AGAP2;ARAP2;VPS37C;ASAP3;ARAP3;ASAP1;ASAP2;PLD1;ACTR3B;EGFR;DNM1;ACAP3;ACAP2;GRK5;KIF5B;GIT1;HSPA1B;RAB11FIP5					Shigellosis	3/246	0.2544480560393998	0.6357209185997627	0	0	1.74216	2.38442	PIK3R1;FOXO3;BCL2L1		Prostate cancer	2/97	0.18207981257072262	0.5178755304079558	0	0	26309127248501	4481260367531700	PDGFRA;IGF1
Fc gamma R-mediated phagocytosis	10/97	0.0382552673777885	0.17214870320004824	0	0	2.00526e+16	6544121838339290	MARCKS;SCIN;PLA2G4E;PLCG2;ASAP3;ASAP1;ASAP2;PLD1;ACTR3B;CRKL					Measles	2/139	0.2593750583703051	0.6357209185997627	0	0	2.05641	2.77509	PIK3R1;BCL2L1		Choline metabolism in cancer	2/98	0.18495554657426994	0.5178755304079558	0	0	2.60338e+16	4393560080404740	MAPK10;PDGFRA
Glycerophospholipid metabolism	10/98	0.04061368850897259	0.17562053478995565	0	0	1.98237e+16	6350820002965100	PLA2G12A;LPGAT1;GPAM;PLA2G4E;MBOAT2;PLA2G5;PLD1;LPIN1;LCLAT1;SELENOI					Ubiquitin mediated proteolysis	2/140	0.26200522619364436	0.6357209185997627	0	0	2.04141	2.73424	MAP3K1;RHOBTB1		Inflammatory mediator regulation of TRP channels	2/98	0.18495554657426994	0.5178755304079558	0	0	2.60338e+16	4393560080404740	MAPK10;IGF1
Inflammatory mediator regulation of TRP channels	10/98	0.04061368850897259	0.17562053478995565	0	0	1.98237e+16	6350820002965100	PLA2G4E;IL1B;CAMK2A;PLCG2;ADCY4;ITPR3;ADCY8;CAMK2G;MAPK12;MAP2K6					Apoptosis	2/142	0.2672661699460194	0.6357209185997627	0	0	2.01204	2.65491	PIK3R1;BCL2L1		Biosynthesis of unsaturated fatty acids	1/27	0.19507789433874023	0.5259838715670867	0	0	4.79294e+16	7833366366967880	ACOT1
Pathogenic Escherichia coli infection	17/197	0.04104221682857038	0.17562053478995565	0	0	1.65022e+16	5269415780008950	JUN;MYO5A;PTPN11;FOS;ACTR3B;MAPK12;NFKBIA;MYO1E;TUBB6;TUBB2A;IL1B;ABL1;MYH11;EZR;TLR4;MYH10;TUBA8					Basal transcription factors	1/45	0.2745719871301805	0.6357209185997627	0	0	3.19375	4.12805	GTF2IRD1		Fatty acid elongation	1/27	0.19507789433874023	0.5259838715670867	0	0	4.79294e+16	7833366366967880	ACOT1
Non-small cell lung cancer	8/72	0.04146595960318397	0.17562053478995565	0	0	2.17935e+16	6936607923821420	STAT5A;GADD45B;PDPK1;EGF;GADD45A;KIF5B;PLCG2;EGFR					Type II diabetes mellitus	1/46	0.27973413304863926	0.6357209185997627	0	0	3.12262	3.97795	PIK3R1		Chagas disease	2/102	0.19652144651957087	0.5259838715670867	0	0	249873417721519	4065399804536060	MAPK10;SERPINE1
Colorectal cancer	9/86	0.04409931578336195	0.18143718493726058	0	0	2.03831e+16	6362204718139040	JUN;BCL2L11;MSH2;GADD45B;MSH3;EGF;GADD45A;FOS;EGFR					Breast cancer	2/147	0.2804159005156577	0.6357209185997627	0	0	1.94217	2.46943	CDKN1A;PIK3R1		Th17 cell differentiation	2/107	0.2110997325312925	0.5568137872564527	0	0	2.37914e+16	3700579180999670	MAPK10;RORA
Insulin secretion	9/86	0.04409931578336195	0.18143718493726058	0	0	2.03831e+16	6362204718139040	CREB1;CREB3L1;CAMK2A;ADCY4;ITPR3;KCNN2;ADCY8;CAMK2G;CREB5					Carbohydrate digestion and absorption	1/47	0.2848598019121253	0.6357209185997627	0	0	3.05458	3.83581	PIK3R1		beta-Alanine metabolism	1/30	0.21426851603620314	0.5570981416941282	0	0	429646497505964	661881300609656	EHHADH
Apoptosis	13/142	0.04621524962486015	0.187464674534644	0	0	1759070343794120	540816582684217	JUN;GADD45B;GADD45A;PDPK1;ITPR3;FOS;CFLAR;SPTA1;NFKBIA;BCL2L11;CAPN1;MCL1;TUBA8					Gastric cancer	2/149	0.28567205835812115	0.6357209185997627	0	0	1.91555	2.40001	CDKN1A;PIK3R1		Circadian rhythm	1/31	0.2205638017741729	0.5629080258490373	0	0	4153039832285110	6.2776e+16	RORA
Necroptosis	14/159	0.05203474433937967	0.20657375411100834	0	0	1.68548e+16	4982011612175640	STAT5A;PYGB;IL33;HSP90AA1;PLA2G4E;IFNGR2;CAMK2A;CFLAR;CYLD;IL1B;TRPM7;CAPN1;TLR4;CAMK2G					Oxytocin signaling pathway	2/154	0.2987946092565124	0.652377958997994	0	0	1.85207	2.2373	CDKN1A;MYLK4		TNF signaling pathway	2/112	0.22578179058780065	0.5629080258490373	0	0	2.27043e+16	3.37882e+16	MAPK10;VEGFC
Cholesterol metabolism	6/50	0.0531185446660265	0.20657375411100834	0	0	2375598086124400	6.97292e+16	ABCA1;MYLIP;STARD3;NPC1;SORT1;ANGPTL4					Cushing syndrome	2/155	0.30141513295476935	0.652377958997994	0	0	1.83987	2.20649	CDKN1A;CACNA1H		Toxoplasmosis	2/112	0.22578179058780065	0.5629080258490373	0	0	2.27043e+16	3.37882e+16	MAPK10;LDLR
Malaria	6/50	0.0531185446660265	0.20657375411100834	0	0	2375598086124400	6.97292e+16	VCAM1;GYPC;IL1B;THBS2;TLR4;THBS1					Glutathione metabolism	1/57	0.33416568850604167	0.7020199280976054	0	0	2.50785	2.7489	CHAC1		Propanoate metabolism	1/34	0.23915049131823107	0.5771428280250843	0	0	3.77492e+16	5400634128711040	EHHADH
Gastric acid secretion	8/76	0.054204533299007006	0.20657375411100834	0	0	2.05072e+16	5977816879531960	KCNQ1;CAMK2A;ADCY4;ITPR3;EZR;ADCY8;CAMK2G;MYLK3					Tight junction	2/169	0.33788803654649074	0.7020199280976054	0	0	1.68443	1.82768	CLDN5;MAP3K1		Nicotinate and nicotinamide metabolism	1/35	0.2452476436291843	0.5771428280250843	0	0	3.66371e+16	5149291774950660	NMRK2
Basal cell carcinoma	7/63	0.054512518445960535	0.20657375411100834	0	0	2178257855822550	6337259834755990	BMP4;FZD3;GADD45B;FZD4;GADD45A;WNT9B;DVL3					VEGF signaling pathway	1/59	0.34361402259591967	0.7020199280976054	0	0	2.42113	2.58634	PIK3R1		Sphingolipid signaling pathway	2/119	0.24645329895332668	0.5771428280250843	0	0	2133831007248720	2.98861e+16	MAPK10;GAB2
Hypertrophic cardiomyopathy	9/90	0.05608155145883435	0.20975956909278304	0	0	1.93724e+16	5581096485191420	EDN1;CACNB4;LAMA2;ITGA1;ITGA11;ITGA8;ITGA6;PRKAG3;MYH7					Notch signaling pathway	1/59	0.34361402259591967	0.7020199280976054	0	0	2.42113	2.58634	DTX4		Growth hormone synthesis	secretion and action	2/119	0.24645329895332668	0.5771428280250843	0	0	2133831007248720	2.9886069215643727
NF-kappa B signaling pathway	10/104	0.056862642843554995	0.20995437357620306	0	0	1.85524e+16	5319201667327520	NFKBIA;CYLD;VCAM1;GADD45B;GADD45A;IL1B;PLCG2;ERC1;CFLAR;TLR4					Long-term depression	1/60	0.34828814389262275	0.7020199280976054	0	0	2.37997	2.51022	PRKG1		Lipid and atherosclerosis	3/215	0.24734692629646468	0.5771428280250843	0	0	1.76914e+16	2.47142e+16	MAPK10;LDLR;NFE2L2
Breast cancer	13/147	0.057961047162451575	0.21130103269349435	0	0	1.69298e+16	4821587454240960	FZD3;JUN;GADD45B;FZD4;GADD45A;EGF;WNT9B;LRP5;FOS;FGF1;EGFR;FGF16;DVL3					Basal cell carcinoma	1/63	0.3621131240530589	0.7020199280976054	0	0	2.26447	2.30025	CDKN1A		African trypanosomiasis	1/37	0.2572966606425185	0.592759395404283	0	0	3.45982e+16	4.69679e+16	NPPA
Hepatitis B	14/162	0.059041046990428864	0.2125477691655439	0	0	1.65105e+16	4.67168e+16	STAT5A;EGR2;JUN;EGR3;FOS;MAPK12;NFKBIA;MAVS;CREB1;CREB3L1;CDK2;TLR4;MAP2K6;CREB5					Cortisol synthesis and secretion	1/65	0.37116759167574376	0.7020199280976054	0	0	2.19348	2.17397	CACNA1H		Cell cycle	2/124	0.2612640296191328	0.5943756673835271	0	0	2045860136957870	2.746e+16	CDK6;CDK1
Cortisol synthesis and secretion	7/65	0.06259027373191271	0.22254319549124518	0	0	2.10292e+16	5827503785400850	CREB1;CREB3L1;ADCY4;ITPR3;ADCY8;PDE8A;CREB5					Inflammatory bowel disease	1/65	0.37116759167574376	0.7020199280976054	0	0	2.19348	2.17397	RORC		Osteoclast differentiation	2/127	0.27015621922312066	0.5995318801674259	0	0	1.99646e+16	2.61287e+16	MAPK10;GAB2
Wnt signaling pathway	14/166	0.06933793795275954	0.24352836744383838	0	0	1.60726e+16	4289391505253470	FZD3;JUN;FZD4;CAMK2A;WNT9B;LRP5;PRICKLE3;NLK;DAAM2;BAMBI;DVL3;ROR1;LGR6;CAMK2G					Fc epsilon RI signaling pathway	1/68	0.3845105435747704	0.7020199280976054	0	0	2.09495	2.00232	PIK3R1		Relaxin signaling pathway	2/129	0.27608352151342175	0.5995318801674259	0	0	1.96482e+16	2.52882e+16	MAPK10;VEGFC
Bladder cancer	5/41	0.0703199768479541	0.2440018473760335	0	0	2.41838e+16	642008127340543	RPS6KA5;EGF;THBS1;EGFR;VEGFA					Neutrophil extracellular trap formation	2/189	0.3889324287598575	0.7020199280976054	0	0	1.50275	1.41912	HDAC4;PIK3R1		Bladder cancer	1/41	0.2808241989592942	0.5995318801674259	0	0	3.11321e+16	3953855872938810	FGFR3
Regulation of lipolysis in adipocytes	6/55	0.07744152719271169	0.2601555758509739	0	0	2.13262e+16	54557492404806	IRS1;ADORA1;NPY1R;ADCY4;AQP7;ADCY8					Central carbon metabolism in cancer	1/70	0.3932492747482108	0.7020199280976054	0	0	2.03402	1.89838	PIK3R1		Ferroptosis	1/41	0.2808241989592942	0.5995318801674259	0	0	3.11321e+16	3953855872938810	TFRC
mTOR signaling pathway	13/154	0.07754770105823144	0.2601555758509739	0	0	1.60833e+16	4112288124016320	FZD3;IRS1;FZD4;PDPK1;WNT9B;LRP5;RPS6KA3;DEPTOR;RRAGD;EIF4EBP1;ATP6V1B2;DVL3;LPIN1					RIG-I-like receptor signaling pathway	1/70	0.3932492747482108	0.7020199280976054	0	0	2.03402	1.89838	MAP3K1		FoxO signaling pathway	2/131	0.2820084452587232	0.5995318801674259	0	0	1934157590030410	2448291996660580	MAPK10;IGF1
Dilated cardiomyopathy	9/96	0.07768534556661025	0.2601555758509739	0	0	1.80307e+16	4606991245181250	CACNB4;LAMA2;ITGA1;ITGA11;ITGA8;ADCY4;ITGA6;ADCY8;MYH7					Kaposi sarcoma-associated herpesvirus infection	2/193	0.39894370871180806	0.7020199280976054	0	0	1.47098	1.35173	CDKN1A;PIK3R1		Dopaminergic synapse	2/132	0.2849695692380886	0.5995318801674259	0	0	1.91918e+16	2.40929e+16	MAPK10;PPP1R1B
Adipocytokine signaling pathway	7/69	0.08082033834686149	0.26450292549881943	0	0	1.96683e+16	4947619857593320	NFKBIA;CPT1A;IRS1;LEPR;PTPN11;ACSL3;PRKAG3					Gastric acid secretion	1/76	0.4187330754667946	0.7020199280976054	0	0	1.87073	1.62851	MYLK4		Tryptophan metabolism	1/42	0.2865894152448684	0.5995318801674259	0	0	3037122258015030	3.79551e+16	EHHADH
Amphetamine addiction	7/69	0.08082033834686149	0.26450292549881943	0	0	1.96683e+16	4947619857593320	JUN;CREB1;CREB3L1;CAMK2A;FOS;CAMK2G;CREB5					Metabolism of xenobiotics by cytochrome P450	1/76	0.4187330754667946	0.7020199280976054	0	0	1.87073	1.62851	EPHX1		Fatty acid degradation	1/43	0.2923087016443022	0.6045475420370796	0	0	2964660077867620	3.64637e+16	EHHADH
Fat digestion and absorption	5/43	0.08279234339800597	0.2679123022317496	0	0	2.29086e+16	5707487359705760	ABCA1;SLC27A1;PLA2G12A;DGAT2;PLA2G5					Focal adhesion	2/201	0.4187354514000171	0.7020199280976054	0	0	1.41127	1.22853	PIK3R1;MYLK4		Apelin signaling pathway	2/137	0.2997549580910033	0.6050905139947247	0	0	1.84763e+16	2226008987860460	SERPINE1;CCN2
Aldosterone synthesis and secretion	9/98	0.08587458391963264	0.26930852367937663	0	0	1.76236e+16	4.32636e+16	KCNJ5;CREB1;CREB3L1;CAMK2A;ADCY4;ITPR3;ADCY8;CAMK2G;CREB5					Epstein-Barr virus infection	2/202	0.4211866916741131	0.7020199280976054	0	0	1.40414	1.21413	CDKN1A;PIK3R1		Fluid shear stress and atherosclerosis	2/139	0.30565660300967035	0.6050905139947247	0	0	1820474914533860	2.1578e+16	MAPK10;NFE2L2
Choline metabolism in cancer	9/98	0.08587458391963264	0.26930852367937663	0	0	1.76236e+16	4.32636e+16	JUN;SLC44A2;PDPK1;PLA2G4E;EGF;EIF4EBP1;FOS;PLD1;EGFR					Bacterial invasion of epithelial cells	1/77	0.4228758049698813	0.7020199280976054	0	0	1.84602	1.58883	PIK3R1		Measles	2/139	0.30565660300967035	0.6050905139947247	0	0	1820474914533860	2.1578e+16	MAPK10;CDK6
Osteoclast differentiation	11/127	0.08602911173091198	0.26930852367937663	0	0	1.65333e+16	4055721485287130	NFKBIA;CYLD;JUN;CREB1;CSF1;IFNGR2;IL1B;PLCG2;FOS;MAPK12;MAP2K6					RNA degradation	1/79	0.43107351261188714	0.7020199280976054	0	0	1.79851	1.5134	TOB2		Ubiquitin mediated proteolysis	2/140	0.3086041109153229	0.6050905139947247	0	0	1.80719e+16	2.12471e+16	HERC3;UBE2C
Legionellosis	6/57	0.08866817699393759	0.27295914922389	0	0	2.04878e+16	4963883622634950	NFKBIA;HSPA1L;IL1B;HSF1;TLR4;HSPA1B					B cell receptor signaling pathway	1/81	0.4391555848446961	0.7020199280976054	0	0	1.75337	1.44285	PIK3R1		Type II diabetes mellitus	1/46	0.30919460330499665	0.6050905139947247	0	0	276659678546471	3.24739e+16	MAPK10
Vasopressin-regulated water reabsorption	5/44	0.08943846937630008	0.27295914922389	0	0	2.232e+16	5388502355772580	DYNC1LI1;CREB1;CREB3L1;AQP4;CREB5					Lipid and atherosclerosis	2/215	0.45256025659664323	0.7020199280976054	0	0	1.31757	1.04462	PIK3R1;BCL2L1		Spinocerebellar ataxia	2/143	0.3174315614958193	0.6134909874334507	0	0	1768471137445010	2.02931e+16	MAPK10;RORA
Human T-cell leukemia virus 1 infection	17/219	0.09003860825093593	0.27295914922389	0	0	1.46877e+16	3.53608e+16	STAT5A;EGR1;EGR2;JUN;IL15;SRF;ADCY4;FOS;ADCY8;ETS1;NFKBIA;XPO1;CREB1;CREB3L1;CDK2;TLN2;CREB5					Regulation of actin cytoskeleton	2/218	0.45966447501886243	0.7020199280976054	0	0	1.29907	1.00972	PIK3R1;MYLK4		Valine	leucine and isoleucine degradation	1948-01-01	0.3202288121218561	0.6134909874334507	0	0	2.6486e+16	3.0160143288955212
Glutamatergic synapse	10/114	0.09237184237687857	0.2771155271306357	0	0	1675964211877090	3992034602121950	GNGT2;HOMER1;PLA2G4E;ADCY4;ITPR3;PLD1;ADCY8;SLC1A7;SLC38A2;KCNJ3					Gap junction	1/88	0.466555390936343	0.7020199280976054	0	0	1.61172	1.22874	PRKG1		Cocaine addiction	1/49	0.3256800558247949	0.617435105834507	0	0	2593291404612150	2.90926e+16	PPP1R1B
VEGF signaling pathway	6/59	0.10073230559202113	0.2990814846443514	0	0	197125385459677	4524596737614830	PLA2G4E;KDR;PLCG2;HSPB1;MAPK12;VEGFA					PD-L1 expression and PD-1 checkpoint pathway in cancer	1/89	0.47035957784019206	0.7020199280976054	0	0	1.59333	1.20178	PIK3R1		Cholesterol metabolism	1/50	0.33108785567924015	0.6212163890064094	0	0	2540238737004230	2.80791e+16	LDLR
Fructose and mannose metabolism	4/33	0.1025374978958189	0.3012308326287388	0	0	2.40038e+16	5.46693e+16	PFKFB1;PFKFB3;FBP2;PFKP					Bile secretion	1/90	0.4741368253681473	0.7020199280976054	0	0	1.57534	1.17562	EPHX1		Alzheimer disease	4/369	0.34184572036329086	0.6348563378175401	0	0	1.36811e+16	1.46852e+16	FZD1;MAPK10;WNT5A;WNT9A
Amoebiasis	9/102	0.10373618894470406	0.3012308326287388	0	0	1.6862e+16	3.82077e+16	COL4A2;LAMA2;LAMB3;COL4A1;IL1B;COL4A6;HSPB1;LAMC2;TLR4					Morphine addiction	1/91	0.4778873228555985	0.7020199280976054	0	0	1.55776	1.15022	PDE4B		Endocrine and other factor-regulated calcium reabsorption	1/53	0.3470540194443562	0.6361832531490756	0	0	2393323657474600	2532794199958430	ATP2B4
JAK-STAT signaling pathway	13/162	0.10459403910720097	0.3012308326287388	0	0	1521331803098720	3434663219239090	STAT5A;CTF1;IL15;EGF;IFNGR2;LIFR;PTPN11;EGFR;LEPR;AOX1;SOCS7;PTPN2;MCL1					Salivary secretion	1/93	0.48530881901671463	0.7020199280976054	0	0	1.52374	1.10162	PRKG1		Oxytocin signaling pathway	2/154	0.3495512379939976	0.6361832531490756	0	0	1.63957e+16	1.72336e+16	CACNB2;NPPA
Gap junction	8/88	0.10611081369019293	0.3025734093344115	0	0	1.742e+16	3.90777e+16	TUBB6;TUBB2A;EGF;ADCY4;ITPR3;ADCY8;EGFR;TUBA8					TGF-beta signaling pathway	1/94	0.48898018996960635	0.7020199280976054	0	0	1.50728	1.07836	FBN1		Regulation of lipolysis in adipocytes	1/55	0.3574871455507493	0.6391913437797714	0	0	2.30445e+16	2370485106322310	NPPA
Other types of O-glycan biosynthesis	5/47	0.11096039800684025	0.3132999473134313	0	0	2072241258126860	4555992155794250	B4GALT2;LFNG;GALNT15;GALNT18;RFNG					IL-17 signaling pathway	1/94	0.48898018996960635	0.7020199280976054	0	0	1.50728	1.07836	CEBPB		Hepatitis C	2/157	0.35822811574470703	0.6391913437797714	0	0	1.60759e+16	1650333331482940	CDK6;LDLR
Glioma	7/75	0.11330206083406762	0.31382684136089495	0	0	179271773404371	3.904e+16	GADD45B;EGF;GADD45A;CAMK2A;PLCG2;CAMK2G;EGFR					Fc gamma R-mediated phagocytosis	1/97	0.4998390007009253	0.7020199280976054	0	0	1.45996	1.01244	PIK3R1		Hedgehog signaling pathway	1/56	0.3626414137546927	0.6407838573141172	0	0	2262435677530010	2294880755931250	PTCH2
Gastric cancer	12/149	0.11332635938032318	0.31382684136089495	0	0	1526869040115480	332473212137732	FGF16;FZD3;GADD45B;FZD4;GADD45A;EGF;CDK2;WNT9B;LRP5;DVL3;FGF1;EGFR					Phosphatidylinositol signaling system	1/97	0.4998390007009253	0.7020199280976054	0	0	1.45996	1.01244	PIK3R1		Glutathione metabolism	1/57	0.3677545904935384	0.6435705333636923	0	0	2.22192e+16	2.22268e+16	HPGDS
Chronic myeloid leukemia	7/76	0.11929746438843548	0.3241289598478247	0	0	1766642556725330	3.75612e+16	STAT5A;NFKBIA;GADD45B;GADD45A;ABL1;PTPN11;CRKL					Aldosterone synthesis and secretion	1/98	0.5034074423524445	0.7020199280976054	0	0	1.44483	0.99167	CACNA1H		Notch signaling pathway	1/59	0.37785896907918365	0.6475240332338354	0	0	2.14509e+16	2087672950168680	NOTCH4
Pancreatic cancer	7/76	0.11929746438843548	0.3241289598478247	0	0	1766642556725330	3.75612e+16	GADD45B;EGF;GADD45A;PLD1;EGFR;ARHGEF6;VEGFA					Glycerophospholipid metabolism	1/98	0.5034074423524445	0.7020199280976054	0	0	1.44483	0.99167	GPCPD1		Long-term depression	1/60	0.3828508143772055	0.6475240332338354	0	0	2108623814092310	2.02451e+16	IGF1
Shigellosis	18/246	0.12491260118873777	0.32664353590723993	0	0	1.37719e+16	2.86476e+16	JUN;FOXO6;ITPR3;ACTR3B;EGFR;SEPTIN11;MAPK12;CRKL;NFKBIA;H3C15;RPS6KA5;IL1B;RRAGD;PLCG2;TLN2;CAPN1;TLR4;CD44					Inflammatory mediator regulation of TRP channels	1/98	0.5034074423524445	0.7020199280976054	0	0	1.44483	0.99167	PIK3R1		Mineral absorption	1/60	0.3828508143772055	0.6475240332338354	0	0	2108623814092310	2.02451e+16	ATP2B4
Arrhythmogenic right ventricular cardiomyopathy	7/77	0.1254532639875021	0.32664353590723993	0	0	1.74131e+16	3614654536142940	CACNB4;LAMA2;ITGA1;ITGA11;ITGA8;DSG2;ITGA6					Chemical carcinogenesis	2/239	0.5078568195597977	0.7020199280976054	0	0	1.1827	0.801345	EPHX1;PIK3R1		Steroid hormone biosynthesis	1/61	0.3878028550686157	0.6475240332338354	0	0	2.07338e+16	1.96402e+16	HSD17B7
Leishmaniasis	7/77	0.1254532639875021	0.32664353590723993	0	0	1.74131e+16	3614654536142940	NFKBIA;JUN;IFNGR2;IL1B;FOS;TLR4;MAPK12					Calcium signaling pathway	2/240	0.5100819841505193	0.7020199280976054	0	0	1.17767	0.792789	CACNA1H;MYLK4		Arachidonic acid metabolism	1/61	0.3878028550686157	0.6475240332338354	0	0	2.07338e+16	1.96402e+16	HPGDS
Cocaine addiction	5/49	0.12656831555784745	0.32664353590723993	0	0	1.97784e+16	4088139567436720	GPSM1;JUN;CREB1;CREB3L1;CREB5					Viral protein interaction with cytokine and cytokine receptor	1/100	0.5104686592356167	0.7020199280976054	0	0	1.4155	0.951821	CX3CL1		Influenza A	2/172	0.40093142946978877	0.6633592742136505	0	0	1.46463e+16	1338621660240370	DNAJB1;CDK6
Ether lipid metabolism	5/49	0.12656831555784745	0.32664353590723993	0	0	1.97784e+16	4088139567436720	PLA2G12A;PLA2G4E;PLA2G5;PLD1;SELENOI					Amoebiasis	1/102	0.5174301670448507	0.7020199280976054	0	0	1.38733	0.914087	PIK3R1		Inflammatory bowel disease	1/65	0.40721924308759594	0.6641939580593007	0	0	1.9434e+16	1.74595e+16	RORA
Mismatch repair	3/23	0.12712001757263072	0.32664353590723993	0	0	2609254143646400	5381909223398770	MSH2;MSH3;RPA2					Chagas disease	1/102	0.5174301670448507	0.7020199280976054	0	0	1.38733	0.914087	PIK3R1		Acute myeloid leukemia	1/67	0.41669669325814374	0.6641939580593007	0	0	1.88431e+16	1.64952e+16	ZBTB16
Hepatocellular carcinoma	13/168	0.12816222068582678	0.32664353590723993	0	0	1.46197e+16	3003564572635410	NQO1;FZD3;GADD45B;FZD4;GADD45A;TXNRD1;WNT9B;LRP5;GSTT2;GSTT1;EGFR;PLCG2;DVL3					Protein digestion and absorption	1/103	0.5208739677736554	0.7020199280976054	0	0	1.37366	0.895967	ELN		Mitophagy	1/68	0.42137879571893905	0.6641939580593007	0	0	1.8561e+16	1.60408e+16	MAPK10
Mucin type O-glycan biosynthesis	4/36	0.13033135825699083	0.3292581682281873	0	0	2175	443194347695445	GALNT15;GALNT18;ST6GALNAC4;B4GALT5					Pathways in cancer	4/531	0.5230649796952999	0.7020199280976054	0	0	1.06322	0.689022	CDKN1A;PIM1;PIK3R1;BCL2L1		Adipocytokine signaling pathway	1/69	0.4260235484497159	0.6641939580593007	0	0	1828708842027370	1.56037e+16	MAPK10
Antigen processing and presentation	7/78	0.13176670455752792	0.3299896601092874	0	0	1.7167e+16	3.47927e+16	PDIA3;HSP90AA1;CREB1;HSPA1L;HSPA5;HSPA1B;LGMN					T cell receptor signaling pathway	1/104	0.5242933640222622	0.7020199280976054	0	0	1.36026	0.878323	PIK3R1		Amphetamine addiction	1/69	0.4260235484497159	0.6641939580593007	0	0	1828708842027370	1.56037e+16	PPP1R1B
Vibrio cholerae infection	5/50	0.13472940420376192	0.334500589747271	0	0	1.93378e+16	3876245421699920	KCNQ1;ATP6V1B2;ATP6V0A2;PLCG2;PDIA4					Toll-like receptor signaling pathway	1/104	0.5242933640222622	0.7020199280976054	0	0	1.36026	0.878323	PIK3R1		Epithelial cell signaling in Helicobacter pylori infection	1/70	0.4306312475329532	0.6641939580593007	0	0	1.80211e+16	1.51829e+16	MAPK10
Ovarian steroidogenesis	5/51	0.14311815382610238	0.352290840187329	0	0	1.89165e+16	3.67752e+16	PLA2G4E;ALOX5;ADCY4;CYP1A1;ADCY8					C-type lectin receptor signaling pathway	1/104	0.5242933640222622	0.7020199280976054	0	0	1.36026	0.878323	PIK3R1		Prolactin signaling pathway	1/70	0.4306312475329532	0.6641939580593007	0	0	1.80211e+16	1.51829e+16	MAPK10
alpha-Linolenic acid metabolism	3/25	0.15272356614369634	0.3727490427913945	0	0	2371798091411350	4456906864940670	PLA2G12A;PLA2G4E;PLA2G5					NF-kappa B signaling pathway	1/104	0.5242933640222622	0.7020199280976054	0	0	1.36026	0.878323	BCL2L1		RIG-I-like receptor signaling pathway	1/70	0.4306312475329532	0.6641939580593007	0	0	1.80211e+16	1.51829e+16	MAPK10
Long-term potentiation	6/67	0.15683689718362523	0.3795716503267568	0	0	1.712e+16	3171567729321570	RPS6KA3;CAMK2A;ITPR3;ADCY8;CAMK2G;RAPGEF3					Th17 cell differentiation	1/107	0.5344068369087035	0.7080115884909	0	0	1.32156	0.828085	RORC		Adherens junction	1/71	0.4352021867490035	0.6656033444396524	0	0	1.77628e+16	1.47777e+16	PTPRF
Lysosome	10/128	0.1599717359836921	0.3821232976531451	0	0	1.47602e+16	2.70519e+16	GGA2;GNPTAB;NAGLU;NPC1;SORT1;ATP6V0A2;AP3D1;LITAF;LGMN;CLN5					Insulin resistance	1/108	0.5377303203728354	0.7080115884909	0	0	1.30914	0.812188	PIK3R1		Non-small cell lung cancer	1/72	0.4397366575374386	0.6669339305984485	0	0	1.75117e+16	1438727959353350	CDK6
Glycosaminoglycan biosynthesis	5/53	0.16054485769455054	0.3821232976531451	0	0	1812634532595320	3.31564e+16	B4GALT2;EXTL2;CHST15;HS3ST5;CHST3					Toxoplasmosis	1/112	0.550790328775957	0.7174723921711976	0	0	1.26171	0.752484	BCL2L1		Inositol phosphate metabolism	1/73	0.44423494894013793	0.6673888207601429	0	0	1726764500349400	1.4011e+16	IMPA2
Serotonergic synapse	9/113	0.16267006029231665	0.38400801118186223	0	0	1.50697e+16	2736706782921600	KCNJ5;GNGT2;KCND2;PLA2G4E;ALOX5;ITPR3;KCNN2;RAPGEF3;KCNJ3					Cholinergic synapse	1/113	0.5539976699043424	0.7174723921711976	0	0	1.25038	0.738468	PIK3R1		PPAR signaling pathway	1/74	0.44869734796856864	0.6673888207601429	0	0	1.70302e+16	1364814833659660	EHHADH
Fc epsilon RI signaling pathway	6/68	0.16465951210186305	0.3845093538972886	0	0	1.6843e+16	3.03827e+16	PDPK1;PLA2G4E;ALOX5;PLCG2;MAPK12;MAP2K6					Sphingolipid signaling pathway	1/119	0.5727697352493597	0.735752993247145	0	0	1.18644	0.66117	PIK3R1		Metabolism of xenobiotics by cytochrome P450	1/76	0.4575156048048205	0.6673888207601429	0	0	1.65744e+16	1.29603e+16	HPGDS
Purine metabolism	10/129	0.16555263848355478	0.3845093538972886	0	0	1.46354e+16	2.63213e+16	PDE1C;ENTPD5;PDE3A;ADCY4;GMPR;PDE7B;ADCY8;NT5C2;PDE8A;XDH					Thyroid hormone signaling pathway	1/121	0.5788510571823955	0.7375682825388588	0	0	1.16655	0.637764	PIK3R1		Pertussis	1/76	0.4575156048048205	0.6673888207601429	0	0	1.65744e+16	1.29603e+16	MAPK10
Human cytomegalovirus infection	16/225	0.16713539169838248	0.3850799424730732	0	0	1.33433e+16	2.38704e+16	PDIA3;ADCY4;ITPR3;ADCY8;EGFR;MAPK12;CRKL;VEGFA;NFKBIA;GNGT2;CREB1;CREB3L1;IL1B;EIF4EBP1;MAP2K6;CREB5					Osteoclast differentiation	1/127	0.5965840563641982	0.7493538160122399	0	0	1.11066	0.573695	PIK3R1		Kaposi sarcoma-associated herpesvirus infection	2/193	0.4583714428297685	0.6673888207601429	0	0	1.30221e+16	1.01582e+16	MAPK10;CDK6
Phospholipase D signaling pathway	11/148	0.1836670850467666	0.41981048010689503	0	0	1.39833e+16	2.36966e+16	PLA2G4E;EGF;PLCG2;ADCY4;RRAS2;PTPN11;PLD1;ADCY8;DNM1;RAPGEF3;EGFR					Oocyte meiosis	1/129	0.6023287002123701	0.7493538160122399	0	0	1.0932	0.554198	CPEB1		Epstein-Barr virus infection	2/202	0.48201077042381896	0.6836615890527352	0	0	1.24304e+16	0.9071552166396102	MAPK10;CDK6
NOD-like receptor signaling pathway	13/181	0.18841858265276573	0.42727993546453963	0	0	1.34791e+16	2249782189012290	GBP5;JUN;HSP90AA1;RNASEL;ITPR3;MAPK12;NFKBIA;MAVS;AIM2;IL1B;TRPM7;TLR4;GBP3					Relaxin signaling pathway	1/129	0.6023287002123701	0.7493538160122399	0	0	1.0932	0.554198	PIK3R1		Peroxisome	1/82	0.48313809777452904	0.6836615890527352	0	0	1.5342e+16	1.11606e+16	EHHADH
Chagas disease	8/102	0.19156905696857013	0.4310303781792828	0	0	1.48145e+16	2.44811e+16	NFKBIA;JUN;IFNGR2;IL1B;FOS;CFLAR;TLR4;MAPK12					Natural killer cell mediated cytotoxicity	1/131	0.6079921078772653	0.7504902581609993	0	0	1.07627	0.535544	PIK3R1		Viral carcinogenesis	2/203	0.48459842178233115	0.6836615890527352	0	0	1.23679e+16	0.8959741551979415	CDK6;CDK1
Melanoma	6/72	0.1975094072396182	0.44095123476751974	0	0	1.58189e+16	2565769077018000	FGF16;GADD45B;EGF;GADD45A;FGF1;EGFR					Yersinia infection	1/137	0.624506242115617	0.7532212691165457	0	0	1.02847	0.484199	PIK3R1		Diabetic cardiomyopathy	2/203	0.48459842178233115	0.6836615890527352	0	0	1.23679e+16	0.8959741551979415	MAPK10;AGT
Endometrial cancer	5/58	0.20747052051177914	0.4572710378583244	0	0	1.6412e+16	2581217502487540	GADD45B;PDPK1;EGF;GADD45A;EGFR					Estrogen signaling pathway	1/137	0.624506242115617	0.7532212691165457	0	0	1.02847	0.484199	PIK3R1		ErbB signaling pathway	1/85	0.4954946509870759	0.6836615890527352	0	0	1.47919e+16	1.03868e+16	MAPK10
Linoleic acid metabolism	3/29	0.2079948123591684	0.4572710378583244	0	0	2.00648e+16	3150661157794580	PLA2G12A;PLA2G4E;PLA2G5					Insulin signaling pathway	1/137	0.624506242115617	0.7532212691165457	0	0	1.02847	0.484199	PIK3R1		Taste transduction	1/86	0.49954791073950044	0.6836615890527352	0	0	1.46171e+16	1.0145e+16	HCN4
Autophagy	10/137	0.21337943773543222	0.4616191645215565	0	0	1.37076e+16	2.1174e+16	VMP1;DEPTOR;IRS1;PDPK1;MTMR14;RRAGD;RRAS2;CFLAR;MTMR4;ATG13					Fluid shear stress and atherosclerosis	1/139	0.6298559546364999	0.7539184911558106	0	0	1.01346	0.468488	PIK3R1		Colorectal cancer	1/86	0.49954791073950044	0.6836615890527352	0	0	1.46171e+16	1.0145e+16	MAPK10
Yersinia infection	10/137	0.21337943773543222	0.4616191645215565	0	0	1.37076e+16	2.1174e+16	NFKBIA;RPS6KA3;JUN;IL1B;FOS;ACTR3B;TLR4;MAPK12;CRKL;MAP2K6					Signaling pathways regulating pluripotency of stem cells	1/143	0.640329375159246	0.7550152333967229	0	0	0.984717	0.43896	PIK3R1		Cardiac muscle contraction	1/87	0.5035688078695999	0.6836615890527352	0	0	1.44464e+16	0.9910731132889748	CACNB2
PPAR signaling pathway	6/74	0.2147811390482242	0.4616191645215565	0	0	1.5352e+16	2361340354277130	SLC27A1;CPT1A;PDPK1;AQP7;ACSL3;ANGPTL4					Spinocerebellar ataxia	1/143	0.640329375159246	0.7550152333967229	0	0	0.984717	0.43896	PIK3R1		Human immunodeficiency virus 1 infection	2/212	0.5075253411423092	0.6836615890527352	0	0	1.18324e+16	0.802485565112686	MAPK10;CDK1
Viral carcinogenesis	14/203	0.21752822488579748	0.4640602130897013	0	0	1.29006e+16	1.96789e+16	STAT5A;EGR2;JUN;EGR3;H2BC6;SRF;SND1;NFKBIA;SCIN;CREB1;CREB3L1;H2BC21;CDK2;CREB5					Cell adhesion molecules	1/148	0.653008225104806	0.7586419085776424	0	0	0.950982	0.405276	CLDN5		Neuroactive ligand-receptor interaction	3/341	0.5154315337478852	0.6836615890527352	0	0	1102513850676510	0.7306919360815515	PTGFR;ADRA1B;AGT
Measles	10/139	0.22614301384596736	0.4783092244445651	0	0	1.34937e+16	2005955106001560	STAT5A;NFKBIA;JUN;MAVS;HSPA1L;IL1B;CDK2;FOS;TLR4;HSPA1B					Phospholipase D signaling pathway	1/148	0.653008225104806	0.7586419085776424	0	0	0.950982	0.405276	PIK3R1		Bile secretion	1/90	0.5154398812906106	0.6836615890527352	0	0	1.39573e+16	0.924999729535959	LDLR
Th17 cell differentiation	8/107	0.22752904079481046	0.4783092244445651	0	0	1.40625e+16	2.08193e+16	STAT5A;NFKBIA;JUN;HSP90AA1;IFNGR2;IL1B;FOS;MAPK12					mTOR signaling pathway	1/154	0.667638250474747	0.7671201349796479	0	0	0.91341	0.369026	PIK3R1		Morphine addiction	1/91	0.5193338756821523	0.6836615890527352	0	0	1.38015e+16	0.9042881805610732	PDE7A
Platelet activation	9/124	0.23418811009338844	0.47839637890680364	0	0	1.36203e+16	1.97716e+16	PPP1R12A;PLA2G4E;PLCG2;ADCY4;ITPR3;TLN2;ADCY8;MYLK3;MAPK12					Non-alcoholic fatty liver disease	1/155	0.6700163204252622	0.7671201349796479	0	0	0.907433	0.363384	PIK3R1		Th1 and Th2 cell differentiation	1/92	0.523196771243623	0.6836615890527352	0	0	1.36492e+16	0.8841907381585126	MAPK10
Th1 and Th2 cell differentiation	7/92	0.2346737601900571	0.47839637890680364	0	0	1432880287050120	2.07704e+16	STAT5A;NFKBIA;JUN;IFNGR2;FOS;MAML3;MAPK12					Human papillomavirus infection	2/331	0.684128750389813	0.777642752241658	0	0	0.847981	0.321901	CDKN1A;PIK3R1		GnRH signaling pathway	1/93	0.527028814888818	0.6836615890527352	0	0	1.35001e+16	0.8646838310603959	MAPK10
Selenocompound metabolism	2/17	0.23601600127155897	0.47839637890680364	0	0	2.31782e+16	3.34659e+16	TXNRD1;INMT					Protein processing in endoplasmic reticulum	1/171	0.7058466409792521	0.7933091815051728	0	0	0.82136	0.286127	HERPUD1		Pathways of neurodegeneration	4/475	0.5291281259352226	0.6836615890527352	0	0	1.05444e+16	0.6711767858887207	FZD1;MAPK10;WNT5A;WNT9A
Circadian rhythm	3/31	0.23710654040944168	0.47839637890680364	0	0	1.86296e+16	2.68126e+16	CREB1;CRY1;PRKAG3					Influenza A	1/172	0.7079531303305656	0.7933091815051728	0	0	0.816515	0.282006	PIK3R1		IL-17 signaling pathway	1/94	0.5308302513765307	0.6836615890527352	0	0	1.33543e+16	0.8457450149870055	MAPK10
Arachidonic acid metabolism	5/61	0.23753709091553096	0.47839637890680364	0	0	1.55303e+16	2.23237e+16	PLA2G12A;CYP2U1;PLA2G4E;ALOX5;PLA2G5					Tuberculosis	1/180	0.7242745713730804	0.7990096818167806	0	0	0.779706	0.251521	CEBPB		Human cytomegalovirus infection	2/225	0.539457140064156	0.6836615890527352	0	0	1113526707157850	0.6872597100249482	PDGFRA;CDK6
Glycerolipid metabolism	5/61	0.23753709091553096	0.47839637890680364	0	0	1.55303e+16	2.23237e+16	DGAT2;GPAM;MBOAT2;LPIN1;LCLAT1					NOD-like receptor signaling pathway	1/181	0.726249990424984	0.7990096818167806	0	0	0.775335	0.247999	BCL2L1		Fc gamma R-mediated phagocytosis	1/97	0.5420533381815082	0.6836615890527352	0	0	1.2935e+16	0.7921282354402758	GAB2
Cytokine-cytokine receptor interaction	19/295	0.25700094711712007	0.5128541875759637	0	0	1198919815793030	1.62894e+16	GDF10;IL33;CTF1;TNFRSF12A;CSF1;IL15;IFNGR2;LIFR;INHBB;PPBP;INHBA;ACVR1B;ACVR2A;BMP4;IL1B;LEPR;ACKR4;ACKR3;RELT					Axon guidance	1/182	0.7282113555798506	0.7990096818167806	0	0	0.771012	0.244537	PIK3R1		Phosphatidylinositol signaling system	1/97	0.5420533381815082	0.6836615890527352	0	0	1.2935e+16	0.7921282354402758	IMPA2
Cytosolic DNA-sensing pathway	5/63	0.25820783749484283	0.5128541875759637	0	0	1.49932e+16	2030059636335820	NFKBIA;IL33;MAVS;AIM2;IL1B					Alcoholism	1/186	0.7359182522928627	0.8018971300846366	0	0	0.754188	0.231261	HDAC4		Hematopoietic cell lineage	1/99	0.549386763632094	0.6836615890527352	0	0	1.26697e+16	0.7588577968205076	TFRC
Oocyte meiosis	9/129	0.26994349475675317	0.5324912773283897	0	0	1.30493e+16	1.70886e+16	RPS6KA3;CDK2;CAMK2A;ADCY4;PPP2R5A;ITPR3;ADCY8;CAMK2G;MAPK12					Pathogenic Escherichia coli infection	1/197	0.7560112463380594	0.8181491569959821	0	0	0.711463	0.198996	CLDN5		Coronavirus disease	2/232	0.5560546874980571	0.6836615890527352	0	0	1.07925e+16	0.6334004429930756	MAPK10;VWF
Caffeine metabolism	1/6	0.2853580293896188	0.5511562752449074	0	0	3.47537e+16	4358148020025110	XDH					Diabetic cardiomyopathy	1/203	0.7663233892964505	0.8236673163866611	0	0	0.69012	0.183676	PIK3R1		Longevity regulating pathway	1/102	0.5601686420797478	0.6836615890527352	0	0	1.22915e+16	0.7123166972109879	IGF1
Phosphonate and phosphinate metabolism	1/6	0.2853580293896188	0.5511562752449074	0	0	3.47537e+16	4358148020025110	SELENOI					Rap1 signaling pathway	1/210	0.7778083580501316	0.8303629768373026	0	0	0.666768	0.167542	PIK3R1		Pancreatic secretion	1/102	0.5601686420797478	0.6836615890527352	0	0	1.22915e+16	0.7123166972109879	ATP2B4
Vitamin B6 metabolism	1/6	0.2853580293896188	0.5511562752449074	0	0	3.47537e+16	4358148020025110	AOX1					Thermogenesis	1/232	0.8103784031109326	0.8535985846101822	0	0	0.602591	0.126697	PRKG1		T cell receptor signaling pathway	1/104	0.5672137359723243	0.6836615890527352	0	0	1.20517e+16	0.6833520008624151	MAPK10
Arginine and proline metabolism	4/50	0.2889742970902119	0.5511562752449074	0	0	1.51192e+16	1.87693e+16	P4HA1;CARNS1;PRODH;L3HYPDH					Coronavirus disease	1/232	0.8103784031109326	0.8535985846101822	0	0	0.602591	0.126697	PIK3R1		Toll-like receptor signaling pathway	1/104	0.5672137359723243	0.6836615890527352	0	0	1.20517e+16	0.6833520008624151	MAPK10
N-Glycan biosynthesis	4/50	0.2889742970902119	0.5511562752449074	0	0	1.51192e+16	1.87693e+16	B4GALT2;MGAT5;MAN1C1;STT3A					Parkinson disease	1/249	0.8322584253571698	0.8708399417644558	0	0	0.560798	0.102969	BCL2L1		C-type lectin receptor signaling pathway	1/104	0.5672137359723243	0.6836615890527352	0	0	1.20517e+16	0.6833520008624151	MAPK10
Nicotinate and nicotinamide metabolism	3/35	0.2969983750867325	0.5627337633222299	0	0	1.62975e+16	1.97856e+16	AOX1;NMNAT3;NT5C2					Prion disease	1/273	0.8589444595555993	0.8928501619064783	0	0	0.51069	0.077651	PIK3R1		Chemical carcinogenesis	2/239	0.5722273970177267	0.6851670148501728	0	0	1.047e+16	0.5844556703573474	HPGDS;FGF9
Starch and sucrose metabolism	3/36	0.31214992053187324	0.5875763210011732	0	0	1.58028e+16	1839872844689640	PYGB;GYS1;PGM2L1					Herpes simplex virus 1 infection	2/498	0.8720340691716656	0.9005319145694325	0	0	0.557661	0.0763588	PIK3R1;BCL2L1		Glucagon signaling pathway	1/107	0.577571646145604	0.6866000110857136	0	0	1170879316482730	0.6427223314287734	SIK1
Phagosome	10/152	0.31515747349317413	0.5893854049742477	0	0	1.22499e+16	141447104106812	DYNC1LI1;TUBB6;TUBB2A;ATP6V0A2;ATP6V1B2;PLA2R1;THBS2;TLR4;THBS1;TUBA8					Cytokine-cytokine receptor interaction	1/295	0.8796821997103065	0.9025310880144702	0	0	0.471945	0.0605008	CX3CL1		Drug metabolism	1/108	0.58096924014945	0.6866000110857136	0	0	1.15988e+16	0.6298802672056049	HPGDS
Pancreatic secretion	7/102	0.3202004355599463	0.5940875968060197	0	0	1.28137e+16	1.45923e+16	PLA2G12A;KCNQ1;ADCY4;ITPR3;RAB27B;PLA2G5;ADCY8					Amyotrophic lateral sclerosis	1/364	0.9270155600443727	0.941534997659565	0	0	0.380888	0.0288656	BCL2L1		Parkinson disease	2/249	0.59458786213968	0.6981612316736887	0	0	1.0041e+16	0.5220182299995421	MAPK10;NFE2L2
Sphingolipid signaling pathway	8/119	0.32179744826992734	0.5940875968060197	0	0	1253427340383860	1.42118e+16	CERS4;ABCC1;PDPK1;ADORA1;PPP2R5A;PPP2R3A;PLD1;MAPK12					Alzheimer disease	1/369	0.9296168331322289	0.941534997659565	0	0	0.375617	0.0274136	PIK3R1		Neurotrophin signaling pathway	1/119	0.6165970013672902	0.717337413170015	0	0	1.05117e+16	0.5082810211107085	MAPK10
Alanine	aspartate and glutamate metabolism	1937-03-01	0.32732003797831605	0.5946758495209516	0	0	1.53372e+16	1.7128820436053966	GPT2;ABAT;GPT				Olfactory transduction	1/440	0.9580025871768337	0.9641045144836925	0	0	0.313721	0.0134601	PRKG1		AMPK signaling pathway	1/120	0.6196825741524906	0.717337413170015	0	0	1.04228e+16	0.4987814236962382	IGF1
Aldosterone-regulated sodium reabsorption	3/37	0.32732003797831605	0.5946758495209516	0	0	1.53372e+16	1.71288e+16	IRS1;PDPK1;NR3C2					Pathways of neurodegeneration	1/475	0.9674628001236439	0.9674628001236439	0	0	0.290032	0.00959377	BCL2L1		Thyroid hormone signaling pathway	1/121	0.6227434685761669	0.717337413170015	0	0	1.03354e+16	0.48950725822734537	NOTCH4
Apelin signaling pathway	9/137	0.3300713482585799	0.5946758495209516	0	0	12228515625	1.35547e+16	EGR1;MEF2C;GNGT2;ADCY4;RRAS2;ITPR3;ADCY8;MYLK3;PRKAG3															Platelet activation	1/124	0.6317800351115711	0.7231695999390311	0	0	1.00818e+16	0.4629709190083757	VWF
MicroRNAs in cancer	19/310	0.33037547195608424	0.5946758495209516	0	0	1.1362e+16	1.25838e+16	FZD3;ABCC1;TNXB;IRS1;THBS1;EGFR;CRKL;VEGFA;MARCKS;RPS6KA5;BCL2L11;PLCG2;ABL1;PDCD4;BMF;MDM4;EZR;CD44;MCL1															Purine metabolism	1/129	0.6463654165880065	0.7352406613688574	0	0	0.9685534591194969	0.42266731015662057	PDE7A
Toll-like receptor signaling pathway	7/104	0.3379755959854244	0.598249667583937	0	0	1.25482e+16	1.3612e+16	NFKBIA;JUN;IL1B;FOS;TLR4;MAPK12;MAP2K6															Autophagy	1/137	0.6685169333077012	0.7510498880370471	0	0	0.9112097669256382	0.3669382980774635	MAPK10
Thyroid hormone signaling pathway	8/121	0.33824263105009145	0.598249667583937	0	0	1.23111e+16	1.33452e+16	BMP4;RCAN1;MED24;PDPK1;PLCG2;GATA4;PFKP;MYH7															Yersinia infection	1/137	0.6685169333077012	0.7510498880370471	0	0	0.9112097669256382	0.3669382980774635	MAPK10
Arginine biosynthesis	2/22	0.3385926938061866	0.598249667583937	0	0	1737902483900640	1.88207e+16	GPT2;GPT															Apoptosis	1/142	0.6816555961984117	0.761112383485343	0	0	0.878674338730541	0.3367350167000794	MAPK10
GABAergic synapse	6/89	0.356150373727663	0.6186532224418831	0	0	1.25675e+16	1297471505505220	GNGT2;ADCY4;ABAT;ADCY8;SLC38A2;TRAK2															Cell adhesion molecules	1/148	0.6967405037766522	0.7685258890142467	0	0	0.8425533735506782	0.3044501250247513	PTPRF
Various types of N-glycan biosynthesis	3/39	0.35762079594097834	0.6186532224418831	0	0	1.44836e+16	1.48932e+16	B4GALT2;MAN1C1;STT3A															Retrograde endocannabinoid signaling	1/148	0.6967405037766522	0.7685258890142467	0	0	0.8425533735506782	0.3044501250247513	MAPK10
Mannose type O-glycan biosynthesis	2/23	0.35873294495761976	0.6186532224418831	0	0	1.65506e+16	1.69673e+16	B4GALT2;FKTN															Phagosome	1/152	0.7064002705392047	0.7744870436032245	0	0	0.8200674746969886	0.28503351470124466	TFRC
Protein export	2/23	0.35873294495761976	0.6186532224418831	0	0	1.65506e+16	1.69673e+16	HSPA5;SRP72															Non-alcoholic fatty liver disease	1/155	0.713443860719858	0.7775256446168511	0	0	0.80396961529037	0.27146156802537236	MAPK10
p53 signaling pathway	5/73	0.3660282954817335	0.6274770779686859	0	0	1.27815e+16	1.2846e+16	GADD45B;GADD45A;CDK2;MDM4;THBS1															Necroptosis	1/159	0.7225747508061411	0.78070787945549	0	0	0.7834567311519783	0.2545720452319436	MAPK10
Vitamin digestion and absorption	2/24	0.37864296635923955	0.6452613864583491	0	0	1.57974e+16	1.53419e+16	ABCC1;LRAT															Hepatitis B	1/162	0.729232634656227	0.78070787945549	0	0	0.7687409664440017	0.2427395564442649	MAPK10
Homologous recombination	3/41	0.38772349526273425	0.6568492155039263	0	0	1.37198e+16	1.2999e+16	RAD50;RAD51D;RPA2															JAK-STAT signaling pathway	1/162	0.729232634656227	0.78070787945549	0	0	0.7687409664440017	0.2427395564442649	PDGFRA
Pertussis	5/76	0.39888766717476454	0.6703090858529055	0	0	1.22395e+16	1.1249e+16	JUN;IL1B;FOS;TLR4;MAPK12															Tight junction	1/169	0.7441566050748262	0.7920263282082945	0	0	0.7364480383348307	0.2176231758664084	MAPK10
Notch signaling pathway	4/59	0.4016126988355888	0.6703090858529055	0	0	1.26391e+16	1.15303e+16	LFNG;DVL3;MAML3;RFNG															Tuberculosis	1/180	0.7659736776091786	0.80780950262765	0	0	0.6908049611749412	0.1841737652187963	MAPK10
Tryptophan metabolism	3/42	0.40265094393247447	0.6703090858529055	0	0	1.33673e+16	1.21601e+16	CYP1A1;AOX1;INMT															NOD-like receptor signaling pathway	1/181	0.7678628788713375	0.80780950262765	0	0	0.686932215234102	0.18144909512786328	MAPK10
Viral myocarditis	4/60	0.41405793715802275	0.6845375029914715	0	0	1.24128e+16	109449535047078	CXADR;LAMA2;ABL1;MYH7															Alcoholism	1/186	0.7770839422845225	0.8128119396309372	0	0	0.6681964983851776	0.16852376786387083	PPP1R1B
Fatty acid degradation	3/43	0.41747188547805353	0.6845375029914715	0	0	1.30325e+16	1.13843e+16	CPT1A;CYP2U1;ACSL3															Neutrophil extracellular trap formation	1/189	0.7824408907877144	0.813738526419223	0	0	0.6574334270038806	0.16129267785305607	VWF
Epstein-Barr virus infection	12/202	0.42052971863252964	0.6845375029914715	0	0	1.09784e+16	0.9509972982223511	PDIA3;NFKBIA;JUN;MAVS;BCL2L11;GADD45B;GADD45A;CDK2;PLCG2;CD44;MAPK12;MAP2K6															Pathogenic Escherichia coli infection	1/197	0.7961087708882167	0.8232488426230424	0	0	0.6303427031189834	0.14373040002464468	MAPK10
Synaptic vesicle cycle	5/78	0.4207053403801752	0.6845375029914715	0	0	1.19029e+16	1.03058e+16	UNC13A;ATP6V1B2;ATP6V0A2;SLC1A7;DNM1															Human T-cell leukemia virus 1 infection	1/219	0.8294513968510268	0.8528822272705473	0	0	0.5660954359240667	0.10585461827336322	MAPK10
Synthesis and degradation of ketone bodies	1/10	0.42879875037683474	0.6937867421827438	0	0	1.93035e+16	1.63456e+16	BDH1															Thermogenesis	1/232	0.8465445535412083	0.865568026654494	0	0	0.5338833074682131	0.08894092614469551	NPPA
Collecting duct acid secretion	2/27	0.4366671881727783	0.7025706714735204	0	0	1.38995e+16	1.15169e+16	ATP6V0A2;ATP6V1B2															Shigellosis	1/246	0.8630523766564145	0.8759794408229971	0	0	0.5030163008599666	0.07408418966689592	MAPK10
Tight junction	10/169	0.43999606630684807	0.7039937060909569	0	0	1.09302e+16	0.8973598288662823	JUN;ARHGEF18;GATA4;MYH11;AMOTL1;EZR;ACTR3B;MYH10;PRKAG3;TUBA8															Salmonella infection	1/249	0.8663532931216454	0.8759794408229971	0	0	0.4968553459119497	0.07128010702605415	MAPK10
mRNA surveillance pathway	6/98	0.44453473077102956	0.7069133465107552	0	0	1133265084909060	0.918768707447597	FUS;NCBP2;CSTF3;PAPOLA;PPP2R5A;PPP2R3A															Prion disease	1/273	0.8900664371256156	0.8949839312533815	0	0	0.45246022937476876	0.05269314303625496	MAPK10
Glycosphingolipid biosynthesis	3/45	0.44672996203110227	0.7069133465107552	0	0	1.24105e+16	1.00004e+16	B4GALT2;ST3GAL5;ST6GALNAC4															Huntington disease	1/306	0.9159915274862542	0.9159915274862542	0	0	0.40282503350860915	0.03534715703108551	MAPK10
B cell receptor signaling pathway	5/81	0.45314466470517867	0.710710578911466	0	0	1.14312e+16	0.9048315531082829	NFKBIA;JUN;PLCG2;FOS;RASGRP3
Butanoate metabolism	2/28	0.4553525658812746	0.710710578911466	0	0	1.33642e+16	1051342009200610	BDH1;ABAT
Ubiquinone and other terpenoid-quinone biosynthesis	1/11	0.45991615718412343	0.710710578911466	0	0	1.73722e+16	1.34932e+16	NQO1
GnRH secretion	4/64	0.4631594018149615	0.710710578911466	0	0	1158279569892470	0.891509256838566	KCNJ5;ITPR3;KCNN2;KCNJ3
Peroxisome	5/82	0.46385277539899233	0.710710578911466	0	0	1.12822e+16	0.8666826890958107	ABCD2;ABCD3;IDH1;ACSL3;XDH
Progesterone-mediated oocyte maturation	6/100	0.4639360723449848	0.710710578911466	0	0	1.10904e+16	0.8517484622137034	RPS6KA3;HSP90AA1;CDK2;ADCY4;ADCY8;MAPK12
Non-alcoholic fatty liver disease	9/155	0.47049434116085487	0.7169437579593978	0	0	1.07106e+16	0.8075497906626551	JUN;XBP1;BCL2L11;IRS1;IL1B;LEPR;FOS;PRKAG3;MAPK12
Inflammatory bowel disease	4/65	0.4752168370472998	0.7203286793138018	0	0	1.13923e+16	0.8475696855309555	JUN;IFNGR2;IL1B;TLR4
Kaposi sarcoma-associated herpesvirus infection	11/193	0.48238688590204987	0.7273687075381694	0	0	1.05007e+16	0.7655083074678848	NFKBIA;RCAN1;JUN;GNGT2;CREB1;PLCG2;ITPR3;FOS;MAPK12;VEGFA;MAP2K6
Human immunodeficiency virus 1 infection	12/212	0.48742254589357975	0.7298270663734234	0	0	1.0424e+16	0.7490903311755402	PDIA3;NFKBIA;JUN;GNGT2;PLCG2;PAK6;ITPR3;FOS;TLR4;MAPK12;CRKL;MAP2K6
Pentose phosphate pathway	2/30	0.4916196210987644	0.7298270663734234	0	0	1.24083e+16	0.881053617360806	FBP2;PFKP
beta-Alanine metabolism	2/30	0.4916196210987644	0.7298270663734234	0	0	1.24083e+16	0.881053617360806	CARNS1;ABAT
T cell receptor signaling pathway	6/104	0.5021607420943139	0.7354525543732716	0	0	1.06354e+16	0.7326051777872509	NFKBIA;JUN;PDPK1;PAK6;FOS;MAPK12
Sphingolipid metabolism	3/49	0.503326548228201	0.7354525543732716	0	0	1.1329e+16	0.7777520160478513	CERS4;CERK;B4GALT6
Galactose metabolism	2/31	0.5091722384392806	0.7354525543732716	0	0	1.19798e+16	0.8086009203989443	B4GALT2;PFKP
RNA polymerase	2/31	0.5091722384392806	0.7354525543732716	0	0	1.19798e+16	0.8086009203989443	POLR1A;POLR1E
Mitophagy	4/68	0.5107309405369942	0.7354525543732716	0	0	1.08566e+16	0.7294661461930209	JUN;RRAS2;TBC1D17;OPTN
Retinol metabolism	4/68	0.5107309405369942	0.7354525543732716	0	0	1.08566e+16	0.7294661461930209	CYP1A1;AOX1;LRAT;RDH13
Non-homologous end-joining	1/13	0.5171619209996077	0.7410081256113781	0	0	1.44753e+16	0.9545026513755727	RAD50
Tuberculosis	10/180	0.5202425583662444	0.7417319644033584	0	0	1021697650329820	0.6676386669077542	CREB1;IFNGR2;IL1B;CAMK2A;ATP6V0A2;LSP1;PLA2R1;TLR4;CAMK2G;MAPK12
Prion disease	15/273	0.523540918048365	0.7427575586104883	0	0	1009754882854790	0.6534528650264312	EGR1;HSPA1L;HSPA5;ITPR3;MAPK12;STIP1;TUBB6;TUBB2A;CREB1;CREB3L1;IL1B;KIF5B;HSPA1B;TUBA8;CREB5
Central carbon metabolism in cancer	4/70	0.5337866298752145	0.7462648029323388	0	0	105264627845273	0.6608082692146107	IDH1;SLC1A5;EGFR;PFKP
Prolactin signaling pathway	4/70	0.5337866298752145	0.7462648029323388	0	0	105264627845273	0.6608082692146107	STAT5A;FOS;SOCS7;MAPK12
RIG-I-like receptor signaling pathway	4/70	0.5337866298752145	0.7462648029323388	0	0	105264627845273	0.6608082692146107	NFKBIA;CYLD;MAVS;MAPK12
Drug metabolism	6/108	0.5393770530348727	0.7504376390050402	0	0	1.02162e+16	0.6306857741186014	UCK2;GSTT2;AOX1;GSTT1;FMO2;XDH
Tyrosine metabolism	2/36	0.5907666938323798	0.8126237544958295	0	0	1.02154e+16	0.5376702685553723	DCT;AOX1
Leukocyte transendothelial migration	6/114	0.5927874153537647	0.8126237544958295	0	0	0.9645531958551349	0.5043836116116964	VCAM1;PLCG2;PTPN11;EZR;RAPGEF3;MAPK12
Pyrimidine metabolism	3/56	0.5945381492955298	0.8126237544958295	0	0	0.9829042009798812	0.5110810851611947	UCK2;ENTPD5;NT5C2
Influenza A	9/172	0.5969833307654997	0.8126237544958295	0	0	0.9584867075664621	0.49445078789222213	NFKBIA;DNAJC3;IL33;MAVS;RNASEL;XPO1;IFNGR2;IL1B;TLR4
Pathways of neurodegeneration	25/475	0.5994782705140252	0.8126237544958295	0	0	0.9639202172096909	0.4932336868448669	CSF1;CAMK2A;LRP5;ITPR3;TUBB6;ATXN2;KIF5B;DVL3;CAPN1;CAMK2G;MAP2K6;FZD3;XBP1;HSPA5;FZD4;FUS;WNT9B;ATG13;MAPK12;FIG4;TUBB2A;IL1B;ATF6;OPTN;TUBA8
African trypanosomiasis	2/37	0.6058207772771074	0.8126237544958295	0	0	0.9922985937705349	0.4973113616158856	VCAM1;IL1B
Thyroid cancer	2/37	0.6058207772771074	0.8126237544958295	0	0	0.9922985937705349	0.4973113616158856	GADD45B;GADD45A
Glutathione metabolism	3/57	0.606646205613206	0.8126237544958295	0	0	0.9646511152036014	0.48214180618786046	IDH1;GSTT2;GSTT1
Bacterial invasion of epithelial cells	4/77	0.6098607938919829	0.8131477251893104	0	0	0.9513540811817436	0.4704679532560194	ACTR3B;SEPTIN11;DNM1;CRKL
Thermogenesis	12/232	0.6144338452193092	0.815469803793369	0	0	0.9466193973157762	0.46105477534313705	NPPB;RPS6KA3;CPT1A;CREB1;CREB3L1;PRDM16;ADCY4;ACSL3;ADCY8;PRKAG3;MAPK12;CREB5
RNA degradation	4/79	0.6301398703197654	0.8310981597076529	0	0	0.9258863287250384	0.4275867763107926	XRN2;PARN;PATL1;PFKP
Hematopoietic cell lineage	5/99	0.6319808922776944	0.8310981597076529	0	0	0.9233434089660045	0.42371870690657143	CSF1;IL1B;ITGA1;ITGA6;CD44
Fatty acid biosynthesis	1/18	0.6351364297072771	0.8314513261622537	0	0	1.02152e+16	0.463682881347151	ACSL3
Glycosaminoglycan degradation	1/19	0.6550210775524169	0.8536021282131044	0	0	0.9647160947712419	0.40815967228453315	NAGLU
Ferroptosis	2/41	0.661814698296449	0.8585704194116096	0	0	0.8903356686245371	0.367503563837129	ACSL3;CP
Hippo signaling pathway	8/163	0.6685584706692547	0.8590629517940929	0	0	0.8955149055534004	0.3605624387626555	BMP4;FZD3;FRMD6;FZD4;WNT9B;DVL3;FGF1;TEAD1
One carbon pool by folate	1/20	0.6738229704709313	0.8590629517940929	0	0	0.9138931888544891	0.3607939341555148	MTHFD2
Steroid biosynthesis	1/20	0.6738229704709313	0.8590629517940929	0	0	0.9138931888544891	0.3607939341555148	FDFT1
Lysine degradation	3/63	0.6741257885606423	0.8590629517940929	0	0	0.8679097605893186	0.3422502813568453	PRDM16;PLOD2;PLOD1
Porphyrin and chlorophyll metabolism	2/43	0.6873241287199692	0.8720235641909742	0	0	0.8468149078914892	0.317512652656929	CPOX;CP
Taste transduction	4/86	0.6956127814244804	0.8769648925551262	0	0	0.8465325390581094	0.30725924671437216	PDE1C;ADCY4;ITPR3;ADCY8
Amyotrophic lateral sclerosis	18/364	0.6973088902608469	0.8769648925551262	0	0	0.9017826783892748	0.3251168190849899	POM121;XBP1;HSPA5;FUS;ITPR3;NRG2;ATG13;MAPK12;FIG4;TUBB6;ATXN2;TUBB2A;KIF5B;NUP62;ATF6;OPTN;MAP2K6;TUBA8
Retrograde endocannabinoid signaling	7/148	0.7015918936560915	0.8785150668389321	0	0	0.8612236336702456	0.30522057710606665	KCNJ5;GNGT2;ADCY4;ITPR3;ADCY8;MAPK12;KCNJ3
Histidine metabolism	1/22	0.70841091636499	0.8794066547979186	0	0	0.8267682072829131	0.28501260052553057	CARNS1
Terpenoid backbone biosynthesis	1/22	0.70841091636499	0.8794066547979186	0	0	0.8267682072829131	0.28501260052553057	NUS1
Alzheimer disease	18/369	0.7185825752114213	0.887508549854607	0	0	0.8886973592855946	0.29369195129090897	FZD3;XBP1;CSF1;FZD4;IRS1;WNT9B;LRP5;ITPR3;IDE;ATG13;TUBB6;TUBB2A;IL1B;KIF5B;DVL3;CAPN1;ATF6;TUBA8
Coronavirus disease	11/232	0.7237212157122745	0.887508549854607	0	0	0.8629605688429218	0.2790374558929581	NFKBIA;JUN;MAVS;IL1B;MMP3;PLCG2;F13A1;FOS;TLR4;EGFR;MAPK12
Transcriptional misregulation in cancer	9/192	0.7241823236660856	0.887508549854607	0	0	0.852823315118397	0.27521639444967433	MEF2C;H3C15;GADD45B;BCL6;FUS;GADD45A;WT1;MMP3;MLF1
Bile secretion	4/90	0.7291023891272979	0.88975206808755	0	0	0.8069874611510021	0.25496051048616586	ADCY4;AQP4;KCNN2;ADCY8
Valine	leucine and isoleucine degradation	1948-02-01	0.7441997111191241	0.9043439527523534	0	0	0.7545698172073118	0.22293452196941996	AOX1;ABAT
Adherens junction	3/71	0.7502461315718135	0.9066044110912778	0	0	0.7654777380565486	0.21996305232628813	NLK;EGFR;NECTIN1
Salivary secretion	4/93	0.7523557439264423	0.9066044110912778	0	0	0.7796613679904727	0.2218495260797107	ADCY4;ITPR3;ADCY8;ADRA1A
Hepatitis C	7/157	0.7575058779742675	0.9090070535691209	0	0	0.8091620455945779	0.22472370532649302	NFKBIA;MAVS;RNASEL;EGF;CDK2;CFLAR;EGFR
Folate biosynthesis	1/26	0.7669805863276772	0.9165577131218715	0	0	0.6943382352941176	0.1842036213662697	GCH1
Biosynthesis of unsaturated fatty acids	1/27	0.7796849280952524	0.92110382192781	0	0	0.6675975678733032	0.16614192191048538	ELOVL5
Fatty acid elongation	1/27	0.7796849280952524	0.92110382192781	0	0	0.6675975678733032	0.16614192191048538	ELOVL5
Ubiquitin mediated proteolysis	6/140	0.7803796269110613	0.92110382192781	0	0	0.7763261256046636	0.19250929751204798	CUL7;SMURF2;FBXW7;SYVN1;UBE2QL1;RHOBTB2
Metabolism of xenobiotics by cytochrome P450	3/76	0.7901264572956948	0.9278891478027291	0	0	0.7128585483993037	0.16792258056235274	CYP1A1;GSTT2;GSTT1
Alcoholism	8/186	0.7998772990635814	0.9278891478027291	0	0	0.7788460539034809	0.17391393998207735	H3C15;GNGT2;CREB1;ADORA2A;H2BC6;CREB3L1;H2BC21;CREB5
Fanconi anemia pathway	2/54	0.8005208342050987	0.9278891478027291	0	0	0.6672917698676668	0.14846756117454013	RPA2;FAAP100
Viral protein interaction with cytokine and cytokine receptor	4/100	0.80059628258589	0.9278891478027291	0	0	0.7225422427035331	0.1606922934202997	CSF1;ACKR4;ACKR3;PPBP
Parkinson disease	11/249	0.8022374923711096	0.9278891478027291	0	0	0.8005916652375236	0.17641084562486248	XBP1;TUBB6;TUBB2A;HSPA5;ADORA2A;KIF5B;CAMK2A;ITPR3;ATF6;CAMK2G;TUBA8
Cell cycle	5/124	0.8117426470184033	0.9337559599699252	0	0	0.7283946789047723	0.15192268123129063	GADD45B;TFDP2;GADD45A;CDK2;ABL1
Citrate cycle (TCA cycle)	1/30	0.8137942567793445	0.9337559599699252	0	0	0.5984406693711968	0.12330732394549687	IDH1
Chemokine signaling pathway	8/192	0.8267453774378921	0.9448518599290195	0	0	0.7532075775248361	0.14330415773339364	NFKBIA;GNGT2;GRK5;PLCG2;ADCY4;PPBP;ADCY8;CRKL
Spliceosome	6/150	0.8322045379808076	0.9465190497555017	0	0	0.7220298553401047	0.13262029900678332	HSPA1L;FUS;NCBP2;SMNDC1;RBMX;HSPA1B
SNARE interactions in vesicular transport	1/33	0.8426267977349805	0.9465190497555017	0	0	0.5422506893382353	0.09285019628171089	STX11
Long-term depression	2/60	0.8455563822490313	0.9465190497555017	0	0	0.5980712495638105	0.1003326886640172	PLA2G4E;ITPR3
Ribosome biogenesis in eukaryotes	4/108	0.8461006885653106	0.9465190497555017	0	0	0.6666784828075151	0.11141324750441879	RBM28;XPO1;XRN2;MPHOSPH10
Complement and coagulation cascades	3/85	0.8485278880803967	0.9465190497555017	0	0	0.6343147823743431	0.10418767927124489	THBD;F13A1;F3
Pentose and glucuronate interconversions	1/34	0.851209839884288	0.9465190497555017	0	0	0.5257909982174688	0.08470314235854114	CRYL1
Propanoate metabolism	1/34	0.851209839884288	0.9465190497555017	0	0	0.5257909982174688	0.08470314235854114	ABAT
DNA replication	1/36	0.8669982470894618	0.9603672890837116	0	0	0.4956932773109244	0.07074451376336821	RPA2
RNA transport	7/186	0.8856621657195842	0.9705430513285646	0	0	0.6770206218568965	0.08220364343397835	POM121;XPO1;XPOT;FUS;NCBP2;NUP62;EIF4EBP1
Acute myeloid leukemia	2/67	0.8862945225674044	0.9705430513285646	0	0	0.5334654306135447	0.06439245979273085	STAT5A;EIF4EBP1
Glycolysis / Gluconeogenesis	2/67	0.8862945225674044	0.9705430513285646	0	0	0.5334654306135447	0.06439245979273085	FBP2;PFKP
Graft-versus-host disease	1/42	0.9050101315463216	0.9872837798687144	0	0	0.42301829268292684	0.042221092109502416	IL1B
Type I diabetes mellitus	1/43	0.9101931117506897	0.9891910044686741	0	0	0.4129245448179272	0.03885557667559723	IL1B
Basal transcription factors	1/45	0.919726774777663	0.9957944027667929	0	0	0.3941134692513369	0.0329788779243172	TAF2
Type II diabetes mellitus	1/46	0.9241074023149392	0.996790006991395	0	0	0.38533496732026146	0.030413324420415465	IRS1
Nucleotide excision repair	1/47	0.9282491731754032	0.9975214995317766	0	0	0.37693813938618925	0.028064958064138456	RPA2
Intestinal immune network for IgA production	1/48	0.9321650998648712	0.9980057574761445	0	0	0.3688986232790989	0.025913407080833853	IL15
Cysteine and methionine metabolism	1/50	0.9393679675140892	0.9999955654805075	0	0	0.35380402160864344	0.022129735659008443	MRI1
Neutrophil extracellular trap formation	6/189	0.9486345039122719	0.9999955654805075	0	0	0.5669739491091836	0.029897496047339562	H3C15;H2BC6;H2BC21;PLCG2;TLR4;MAPK12
Endocrine and other factor-regulated calcium reabsorption	1/53	0.9487650258112067	0.9999955654805075	0	0	0.3333392251131222	0.017531680844778547	DNM1
Cardiac muscle contraction	2/87	0.9542489676829039	0.9999955654805075	0	0	0.4075112289626062	0.01908402354550035	CACNB4;MYH7
Spinocerebellar ataxia	4/143	0.9558529731119392	0.9999955654805075	0	0	0.4978815104598349	0.022479933502384183	ATXN2;XBP1;ITPR3;ATG13
Hedgehog signaling pathway	1/56	0.9567067499286346	0.9999955654805075	0	0	0.31510695187165777	0.013946117196209558	SMURF2
Cell adhesion molecules	4/148	0.9635280842054074	0.9999955654805075	0	0	0.48046594982078855	0.017851060585201077	VCAM1;ITGA8;ITGA6;NECTIN1
Mineral absorption	1/60	0.9654159963170899	0.9999955654805075	0	0	0.2936814556331007	0.010336467215586504	TRPM7
Steroid hormone biosynthesis	1/61	0.9673046395132745	0.9999955654805075	0	0	0.28877144607843136	0.009599281920196477	CYP1A1
Aminoacyl-tRNA biosynthesis	1/66	0.9753098741720553	0.9999955654805075	0	0	0.26648755656108597	0.006662199257638891	QRSL1
Natural killer cell mediated cytotoxicity	3/131	0.9763119436728993	0.9999955654805075	0	0	0.405365158839779	0.009717871332489095	IFNGR2;PLCG2;PTPN11
Systemic lupus erythematosus	3/135	0.9800633609524448	0.9999955654805075	0	0	0.39299765611920306	0.007914208560935714	H3C15;H2BC6;H2BC21
Neuroactive ligand-receptor interaction	11/341	0.9805709955742599	0.9999955654805075	0	0	0.5745516388373532	0.011272834408079394	CHRM2;P2RX6;EDNRA;EDN1;CHRNA2;EDN3;ADORA2A;ADORA1;LEPR;NPY1R;ADRA1A
Diabetic cardiomyopathy	5/203	0.9875920222430374	0.9999955654805075	0	0	0.43593220023109325	0.005442874846831497	GYS1;IRS1;CAMK2A;CAMK2G;MAPK12
Huntington disease	8/306	0.994606098322145	0.9999955654805075	0	0	0.4622366811739068	0.002500007685683563	TUBB6;TUBB2A;CREB1;CREB3L1;KIF5B;ATG13;TUBA8;CREB5
Oxidative phosphorylation	2/133	0.9950407892913503	0.9999955654805075	0	0	0.2637696018876802	0.0013113433425294076	ATP6V0A2;ATP6V1B2
Ribosome	1/158	0.9998580469060484	0.9999955654805075	0	0	0.10979065192956164	1.55862e+11	MRPS2
Herpes simplex virus 1 infection	11/498	0.9998995563238856	0.9999955654805075	0	0	0.3860369609856263	3.87769e+10	PDIA3;NFKBIA;RNASEL;MAVS;IFNGR2;IL1B;EIF4EBP1;PTPN11;CFP;NECTIN1;SRPK1
Olfactory transduction	3/440	0.9999955654805075	0.9999955654805075	0	0	0.11678066171915497	5.17867e+08	PDE1C;CAMK2A;CAMK2G

## Sheet: Fig. 1E
Heatmap core clock gene expression
Gene Name	H-8w-5AM-MQ_1	H-8w-5AM-MQ_2	H-8w-5AM-MQ_3	H-8w-5PM-MQ_1	H-8w-5PM-MQ_2	H-8w-5PM-MQ_3	H-1y-5AM-MQ_1	H-1y-5AM-MQ_2	H-1y-5AM-MQ_3	H-1y-5PM-MQ_1	H-1y-5PM-MQ_2	H-1y-5PM-MQ_3
Clock	0.686012	1.51057	0.978815	-1.34678	-1.24245	-1.23235	0.935063	0.776882	0.386478	-0.51549	-0.670306	-0.26644
Arntl	1.31075	1.65467	1.16074	-0.946704	-0.92841	-0.943045	0.22044	0.450942	0.498506	-0.8406	-0.847917	-0.789377
Npas2	1.01482	1.7979	1.31846	-1.04678	-0.807059	-0.69519	0.295655	0.311637	0.47145	-0.886966	-0.918929	-0.855003
Nfil3	1.07219	1.73162	1.58784	-1.06971	-0.876348	-0.985427	0.120234	0.229313	0.18469	-0.732563	-0.549112	-0.71273
Cry1	1.43669	1.93613	1.30223	-0.455419	-0.368977	-0.93565	-0.330559	0.0920442	-0.148071	-0.829999	-0.820394	-0.878022
Nr1d1	-1.09833	-0.826696	-1.3164	1.40758	0.493212	0.780149	-0.581844	-0.864954	-0.803741	0.829884	1.27368	0.707458
Nr1d2	-1.2223	-1.13667	-1.16065	0.930315	0.880652	0.964565	-0.449959	-0.773621	-0.878084	1.00224	0.822427	1.02108
Per1	-1.03343	-0.862257	-0.934676	1.11938	1.18522	1.61973	-1.02246	-0.895175	-0.651585	0.458834	0.375443	0.640978
Per2	-1.0205	-0.717466	-0.491873	1.26574	1.15126	1.13779	-1.23936	-1.0104	-1.02724	0.733741	0.817917	0.400401
Per3	-1.03322	-1.08024	-1.00544	1.25547	1.24265	1.51191	-0.746871	-0.757556	-0.76183	0.471202	0.505393	0.398545
Tef	-1.10874	-1.21622	-0.924303	1.17408	1.03484	1.29989	-0.578644	-0.81804	-0.920639	0.836972	0.630554	0.590247
Hlf	-0.937485	-1.07347	-0.804589	1.62772	1.07141	1.12395	-0.894217	-0.801498	-0.946757	0.60782	0.626364	0.400749
Dbp	-0.976661	-1.02193	-0.959982	1.45357	0.962762	1.0676	-0.867062	-0.864679	-0.926626	0.84125	0.662557	0.6292
Cry2	-1.35325	-0.465871	-0.611078	0.921659	0.986195	1.083	-1.03863	-1.06283	-0.966028	0.760318	1.28468	0.461838
Bhlhe40	-1.11777	-0.182888	-0.322126	1.42166	0.977428	0.84482	-0.474624	-1.43603	-1.54211	0.732104	0.791777	0.30776
Bhlhe41	-1.15739	-1.25717	-0.828135	1.61636	1.2871	1.04764	-0.369169	-0.568719	-0.907955	0.758292	0.409079	-0.0299326
Rora	-1.59008	-0.188995	-0.884498	-0.753461	1.13145	0.506507	-0.602265	-0.340192	-0.763541	0.647624	1.27257	1.56488
Rorb	-0.503017	-1.21918	-1.11687	-0.503017	-0.2984	0.00852572	-0.2984	1.33854	2.36162	0.00852572	0.41776	-0.196092

## Sheet: Fig. 1F
LV200 PER2::luc bioluminescence
Detrended
Time (hour)	Old cosinor	Young cosinor	exp1 - young 1	exp1 - young 2	exp1 - young 3	exp1 - young 4	exp1 - old 1	exp1 - old 2	exp1 - old 3	exp1 - old 4	exp2 - young 1	exp2 - young 2	exp2 - young 3	exp2 - old 1	exp2 - old 2	exp2 - old 3	exp2 - old 4
24		-0.429084
24											-0.796421
24.0587	-0.353236
24.0587							-0.299033
24.1033		-0.441278
24.1571	-0.35418
24.2066		-0.453127
24.2556	-0.354874
24.3099		-0.46462
24.3333												-0.470468
24.354	-0.355319
24.392								-0.140033
24.4131		-0.475751
24.4525	-0.355513
24.5164		-0.486512
24.551	-0.355457
24.6197		-0.496893
24.6494	-0.355151
24.6667													-0.493596
24.723		-0.506887
24.7253									-0.118033
24.7479	-0.354595
24.8263		-0.516488
24.8464	-0.353788
24.9296		-0.525689
24.9448	-0.352733
25.0328		-0.534481
25.0433	-0.35143
25.0587										-0.0660328
25.1361		-0.54286
25.1417	-0.349878
25.2394		-0.550819
25.2402	-0.34808
25.3387	-0.346037
25.3427		-0.558352
25.4371	-0.34375
25.446		-0.565453
25.5356	-0.34122
25.5493		-0.572118
25.634	-0.338449
25.6525		-0.578342
25.6667														-0.691944
25.7325	-0.33544
25.7558		-0.58412
25.831	-0.332193
25.8591		-0.589447
25.9294	-0.328712
25.9624		-0.59432
26															-0.557165
26.0279	-0.324998
26.0657		-0.598736
26.1263	-0.321054
26.169		-0.60269
26.2248	-0.316882
26.2722		-0.606181
26.3233	-0.312486
26.3333																-0.472531
26.3755		-0.609206
26.4217	-0.307868
26.4788		-0.611762
26.5202	-0.303032
26.5821		-0.613847
26.6187	-0.29798
26.6667																	-0.583038
26.6854		-0.615461
26.7171	-0.292716
26.74			0.159446
26.7887		-0.616602
26.8156	-0.287243
26.8919		-0.617268
26.914	-0.281566
26.9952		-0.61746
27.0125	-0.275687
27.0733				-0.277554
27.0985		-0.617178
27.111	-0.269611
27.2018		-0.616421
27.2094	-0.263341
27.3051		-0.61519
27.3079	-0.256883
27.4063	-0.25024
27.4067					-0.396554
27.4084		-0.613487
27.5048	-0.243416
27.5117		-0.611311
27.6033	-0.236417
27.6149		-0.608666
27.7017	-0.229246
27.7182		-0.605552
27.74						-0.211554
27.8002	-0.221909
27.8215		-0.601973
27.8986	-0.214411
27.9248		-0.59793
27.9971	-0.206756
28.0281		-0.593427
28.0956	-0.198949
28.1314		-0.588467
28.194	-0.190996
28.2346		-0.583054
28.2925	-0.182902
28.3379		-0.577191
28.3909	-0.174672
28.4412		-0.570883
28.4894	-0.166313
28.5445		-0.564135
28.5879	-0.157828
28.6478		-0.556951
28.6863	-0.149225
28.7511		-0.549336
28.7848	-0.140508
28.8543		-0.541297
28.8833	-0.131684
28.9576		-0.532839
28.9817	-0.122759
29.0609		-0.523968
29.0802	-0.113737
29.1642		-0.514691
29.1786	-0.104626
29.2675		-0.505014
29.2771	-0.0954316
29.3708		-0.494945
29.3756	-0.0861594
29.4067							-0.0585051
29.474	-0.0768159
29.474		-0.484492
29.5725	-0.0674072
29.5773		-0.47366
29.6709	-0.0579396
29.6806		-0.46246
29.74								0.0824949
29.7694	-0.0484194
29.7839		-0.450898
29.8679	-0.038853
29.8872		-0.438983
29.9663	-0.0292466
29.9905		-0.426724
30											0.21642
30.0648	-0.0196066
30.0733									0.528495
30.0938		-0.41413
30.1632	-0.00993952
30.197		-0.40121
30.2617	-0.000251711
30.3003		-0.387973
30.3333												1.04087
30.3602	0.00945037
30.4036		-0.37443
30.4067										0.390495
30.4586	0.0191603
30.5069		-0.36059
30.5571	0.0288716
30.6102		-0.346463
30.6555	0.0385778
30.6667													0.777358
30.7135		-0.332059
30.754	0.0482725
30.8167		-0.31739
30.8525	0.0579493
30.92		-0.302465
30.9509	0.0676017
31.0233		-0.287297
31.0494	0.0772232
31.1266		-0.271894
31.1479	0.0868076
31.2299		-0.25627
31.2463	0.0963484
31.3332		-0.240436
31.3448	0.105839
31.4364		-0.224402
31.4432	0.115274
31.5397		-0.208182
31.5417	0.124646
31.6402	0.13395
31.643		-0.191786
31.6667														0.397668
31.7386	0.143178
31.7463		-0.175226
31.8371	0.152326
31.8496		-0.158516
31.9355	0.161386
31.9529		-0.141666
32															0.593547
32.034	0.170354
32.0561		-0.124689
32.088			0.570332
32.1325	0.179222
32.1594		-0.107599
32.2309	0.187985
32.2627		-0.0904059
32.3294	0.196638
32.3333																0.479365
32.366		-0.073124
32.4213				-0.180668
32.4278	0.205174
32.4693		-0.0557655
32.5263	0.213588
32.5726		-0.038343
32.6248	0.221874
32.6667																	0.309127
32.6758		-0.0208694
32.7232	0.230027
32.7547					-0.0556683
32.7791		-0.00335734
32.8217	0.238041
32.8824		0.0141803
32.9201	0.245911
32.9857		0.0317308
33.0186	0.253631
33.088						0.109332
33.089		0.0492812
33.1171	0.261198
33.1923		0.0668188
33.2155	0.268604
33.2956		0.0843307
33.314	0.275847
33.3988		0.101804
33.4125	0.28292
33.5021		0.119226
33.5109	0.28982
33.6054		0.136584
33.6094	0.296541
33.7078	0.303079
33.7087		0.153866
33.8063	0.30943
33.812		0.171058
33.9048	0.315589
33.9153		0.188148
34.0032	0.321553
34.0185		0.205124
34.1017	0.327317
34.1218		0.221973
34.2001	0.332878
34.2251		0.238683
34.2986	0.338232
34.3284		0.255241
34.3971	0.343375
34.4317		0.271636
34.4955	0.348304
34.535		0.287856
34.594	0.353016
34.6382		0.303888
34.6924	0.357507
34.7415		0.319721
34.7547							0.232837
34.7909	0.361775
34.8448		0.335344
34.8894	0.365817
34.9481		0.350745
34.9878	0.36963
35.0514		0.365912
35.0863	0.373211
35.088								0.175837
35.1547		0.380836
35.1848	0.376559
35.2579		0.395503
35.2832	0.37967
35.3612		0.409905
35.3817	0.382544
35.4213									0.271837
35.4645		0.424031
35.4801	0.385177
35.5678		0.437869
35.5786	0.387568
35.6711		0.451411
35.6771	0.389716
35.7547										0.780837
35.7744		0.464645
35.7755	0.391619
35.874	0.393277
35.8776		0.477563
35.9724	0.394686
35.9809		0.490156
36											1.48666
36.0709	0.395848
36.0842		0.502413
36.1694	0.396761
36.1875		0.514325
36.2678	0.397425
36.2908		0.525885
36.3333												1.88866
36.3663	0.397838
36.3941		0.537084
36.4647	0.398001
36.4974		0.547913
36.5632	0.397914
36.6006		0.558365
36.6617	0.397577
36.6667													1.5648
36.7039		0.568431
36.7601	0.396989
36.8072		0.578106
36.8586	0.396152
36.9105		0.58738
36.957	0.395066
37.0138		0.596249
37.0555	0.393732
37.1171		0.604705
37.154	0.39215
37.2203		0.612741
37.2524	0.390321
37.3236		0.620353
37.3509	0.388247
37.4269		0.627535
37.436			1.30396
37.4494	0.38593
37.5302		0.634281
37.5478	0.38337
37.6335		0.640586
37.6463	0.38057
37.6667														0.990956
37.7368		0.646446
37.7447	0.37753
37.7693				-0.0410388
37.84		0.651857
37.8432	0.374255
37.9417	0.370744
37.9433		0.656814
38															0.92345
38.0401	0.367001
38.0466		0.661315
38.1027					0.151961
38.1386	0.363029
38.1499		0.665355
38.237	0.358829
38.2532		0.668932
38.3333																0.824967
38.3355	0.354406
38.3565		0.672042
38.434	0.349761
38.436						0.466961
38.4597		0.674685
38.5324	0.344897
38.563		0.676858
38.6309	0.339819
38.6663		0.678558
38.6667																	0.647512
38.7293	0.334528
38.7696		0.679786
38.8278	0.32903
38.8729		0.68054
38.9263	0.323327
38.9762		0.68082
39.0247	0.317424
39.0794		0.680625
39.1232	0.311324
39.1827		0.679956
39.2216	0.305031
39.286		0.678813
39.3201	0.298549
39.3893		0.677196
39.4186	0.291883
39.4926		0.675108
39.517	0.285037
39.5959		0.672549
39.6155	0.278017
39.6992		0.669522
39.714	0.270825
39.8024		0.666028
39.8124	0.263468
39.9057		0.662071
39.9109	0.255949
40.009		0.657653
40.0093	0.248275
40.1027							-0.0502615
40.1078	0.24045
40.1123		0.652777
40.2063	0.232479
40.2156		0.647447
40.3047	0.224368
40.3189		0.641667
40.4032	0.216122
40.4221		0.635441
40.436								-0.0272615
40.5016	0.207747
40.5254		0.628773
40.6001	0.199247
40.6287		0.621669
40.6986	0.190629
40.732		0.614134
40.7693									0.103739
40.797	0.181899
40.8353		0.606172
40.8955	0.173062
40.9386		0.597791
40.9939	0.164124
41.0418		0.588996
41.0924	0.155091
41.1027										0.187739
41.1451		0.579793
41.1909	0.14597
41.2484		0.57019
41.2893	0.136765
41.3517		0.560193
41.3878	0.127484
41.455		0.54981
41.4862	0.118132
41.5583		0.539048
41.5847	0.108715
41.6615		0.527914
41.6832	0.099241
41.7648		0.516418
41.7816	0.0897147
41.8681		0.504568
41.8801	0.0801429
41.9714		0.492372
41.9786	0.070532
42											0.818147
42.0747		0.479839
42.077	0.0608883
42.1755	0.0512183
42.178		0.466979
42.2739	0.0415283
42.2813		0.4538
42.3333												0.776741
42.3724	0.0318249
42.3845		0.440312
42.4709	0.0221145
42.4878		0.426526
42.5693	0.0124035
42.5911		0.412452
42.6667													0.815596
42.6678	0.00269832
42.6944		0.398098
42.7662	-0.00699451
42.784			0.35571
42.7977		0.383477
42.8647	-0.0166686
42.901		0.368599
42.9632	-0.0263175
43.0042		0.353474
43.0616	-0.0359348
43.1075		0.338115
43.1173				-0.33429
43.1601	-0.045514
43.2108		0.322531
43.2585	-0.055049
43.3141		0.306734
43.357	-0.0645332
43.4174		0.290737
43.4507					-0.12629
43.4555	-0.0739605
43.5207		0.274549
43.5539	-0.0833245
43.6239		0.258185
43.6524	-0.0926191
43.6667														-0.243823
43.7272		0.241655
43.7509	-0.101838
43.784						-0.12929
43.8305		0.224971
43.8493	-0.110975
43.9338		0.208146
43.9478	-0.120024
44															-0.1172
44.0371		0.191192
44.0462	-0.12898
44.1404		0.174121
44.1447	-0.137835
44.2432	-0.146585
44.2436		0.156947
44.3333																-0.301471
44.3416	-0.155224
44.3469		0.13968
44.4401	-0.163745
44.4502		0.122335
44.5385	-0.172143
44.5535		0.104923
44.637	-0.180413
44.6568		0.0874582
44.6667																	-0.180629
44.7355	-0.188549
44.7601		0.0699522
44.8339	-0.196545
44.8633		0.0524183
44.9324	-0.204397
44.9666		0.0348693
45.0308	-0.212098
45.0699		0.0173179
45.1293	-0.219645
45.1732		-0.00022305
45.2278	-0.227032
45.2765		-0.0177406
45.3262	-0.234254
45.3798		-0.0352221
45.4247	-0.241306
45.4507							-0.532054
45.4831		-0.0526546
45.5231	-0.248183
45.5863		-0.0700255
45.6216	-0.254882
45.6896		-0.087322
45.7201	-0.261397
45.784								-0.00505368
45.7929		-0.104532
45.8185	-0.267724
45.8962		-0.121641
45.917	-0.273859
45.9995		-0.138639
46.0155	-0.279798
46.1028		-0.155513
46.1139	-0.285538
46.1173									0.00294632
46.206		-0.172249
46.2124	-0.291073
46.3093		-0.188836
46.3108	-0.296401
46.4093	-0.301518
46.4126		-0.205263
46.4507										-0.0950537
46.5078	-0.30642
46.5159		-0.221516
46.6062	-0.311105
46.6192		-0.237583
46.7047	-0.315569
46.7225		-0.253454
46.8031	-0.319809
46.8257		-0.269117
46.9016	-0.323822
46.929		-0.284559
47.0001	-0.327606
47.0323		-0.299771
47.0985	-0.331159
47.1356		-0.31474
47.197	-0.334477
47.2389		-0.329456
47.2954	-0.337559
47.3422		-0.343907
47.3939	-0.340402
47.4454		-0.358085
47.4924	-0.343006
47.5487		-0.371977
47.5908	-0.345367
47.652		-0.385574
47.6893	-0.347485
47.7553		-0.398866
47.7877	-0.349357
47.8586		-0.411843
47.8862	-0.350984
47.9619		-0.424496
47.9847	-0.352363
48											-0.415252
48.0651		-0.436816
48.0831	-0.353494
48.132			-0.0700444
48.1684		-0.448793
48.1816	-0.354376
48.2717		-0.460418
48.2801	-0.355008
48.3333												-0.789014
48.375		-0.471684
48.3785	-0.355391
48.4653				-0.513044
48.477	-0.355523
48.4783		-0.482582
48.5754	-0.355404
48.5816		-0.493104
48.6667													-0.0704039
48.6739	-0.355036
48.6849		-0.503243
48.7724	-0.354418
48.7881		-0.51299
48.7987					-0.631044
48.8708	-0.35355
48.8914		-0.522339
48.9693	-0.352432
48.9947		-0.531283
49.0677	-0.351067
49.098		-0.539815
49.132						-0.694044
49.1662	-0.349454
49.2013		-0.54793
49.2647	-0.347595
49.3046		-0.555621
49.3631	-0.345491
49.4078		-0.562882
49.4616	-0.343144
49.5111		-0.569709
49.56	-0.340554
49.6144		-0.576096
49.6585	-0.337724
49.6667														-0.690416
49.7177		-0.582039
49.757	-0.334655
49.821		-0.587533
49.8554	-0.33135
49.9243		-0.592574
49.9539	-0.32781
50															-0.86115
50.0275		-0.597159
50.0524	-0.324039
50.1308		-0.601284
50.1508	-0.320038
50.2341		-0.604947
50.2493	-0.315811
50.3333																-0.907693
50.3374		-0.608144
50.3477	-0.311359
50.4407		-0.610873
50.4462	-0.306687
50.544		-0.613132
50.5447	-0.301796
50.6431	-0.296692
50.6472		-0.61492
50.6667																	-0.421041
50.7416	-0.291375
50.7505		-0.616236
50.7987							-0.492794
50.84	-0.285851
50.8538		-0.617077
50.9385	-0.280123
50.9571		-0.617445
51.037	-0.274195
51.0604		-0.617337
51.132								0.235206
51.1354	-0.268071
51.1637		-0.616756
51.2339	-0.261754
51.2669		-0.6157
51.3323	-0.255249
51.3702		-0.614171
51.4308	-0.248561
51.4653									0.411206
51.4735		-0.612169
51.5293	-0.241693
51.5768		-0.609697
51.6277	-0.234651
51.6801		-0.606756
51.7262	-0.227439
51.7834		-0.603349
51.7987										-0.155794
51.8246	-0.220061
51.8867		-0.599477
51.9231	-0.212523
51.9899		-0.595143
52.0216	-0.20483
52.0932		-0.590352
52.12	-0.196986
52.1965		-0.585105
52.2185	-0.188998
52.2998		-0.579408
52.317	-0.18087
52.4031		-0.573264
52.4154	-0.172607
52.5064		-0.566677
52.5139	-0.164216
52.6096		-0.559654
52.6123	-0.155702
52.7108	-0.147069
52.7129		-0.552197
52.8093	-0.138326
52.8162		-0.544314
52.9077	-0.129476
52.9195		-0.53601
53.0062	-0.120526
53.0228		-0.527291
53.1046	-0.111482
53.1261		-0.518163
53.2031	-0.102349
53.2293		-0.508633
53.3016	-0.0931347
53.3326		-0.498708
53.4	-0.0838442
53.4359		-0.488396
53.48			0.312073
53.4985	-0.0744839
53.5392		-0.477703
53.5969	-0.06506
53.6425		-0.466638
53.6954	-0.0555788
53.7458		-0.455208
53.7939	-0.0460465
53.8133				-0.648927
53.849		-0.443422
53.8923	-0.0364695
53.9523		-0.43129
53.9908	-0.0268542
54											-0.48568
54.0556		-0.418818
54.0892	-0.0172069
54.1467					-0.419927
54.1589		-0.406017
54.1877	-0.00753404
54.2622		-0.392897
54.2862	0.00215792
54.3333												-0.838753
54.3655		-0.379466
54.3846	0.0118626
54.4688		-0.365734
54.48						-0.414927
54.4831	0.0215734
54.572		-0.351712
54.5816	0.0312841
54.6667													-0.701338
54.6753		-0.337409
54.68	0.040988
54.7785	0.0506789
54.7786		-0.322837
54.8769	0.0603502
54.8819		-0.308005
54.9754	0.0699955
54.9852		-0.292925
55.0739	0.0796084
55.0885		-0.277608
55.1723	0.0891825
55.1917		-0.262064
55.2708	0.0987115
55.295		-0.246306
55.3692	0.108189
55.3983		-0.230345
55.4677	0.117609
55.5016		-0.214192
55.5662	0.126965
55.6049		-0.197859
55.6646	0.13625
55.6667														-0.088566
55.7082		-0.181359
55.7631	0.145459
55.8114		-0.164702
55.8615	0.154586
55.9147		-0.147903
55.96	0.163623
56															-0.435144
56.018		-0.130971
56.0585	0.172567
56.1213		-0.113921
56.1467							-0.0887365
56.1569	0.18141
56.2246		-0.0967649
56.2554	0.190146
56.3279		-0.0795145
56.3333																0.169554
56.3538	0.19877
56.4311		-0.0621828
56.4523	0.207276
56.48								0.724264
56.5344		-0.0447825
56.5508	0.215659
56.6377		-0.0273262
56.6492	0.223912
56.6667																	-0.0274678
56.741		-0.00982688
56.7477	0.232031
56.8133									0.667264
56.8443		0.00770282
56.8462	0.24001
56.9446	0.247843
56.9476		0.0252501
57.0431	0.255526
57.0508		0.042802
57.1415	0.263053
57.1467										0.132264
57.1541		0.0603458
57.24	0.270419
57.2574		0.0778686
57.3385	0.27762
57.3607		0.0953577
57.4369	0.284651
57.464		0.1128
57.5354	0.291506
57.5673		0.130183
57.6338	0.298182
57.6706		0.147495
57.7323	0.304674
57.7738		0.164721
57.8308	0.310978
57.8771		0.18185
57.9292	0.317089
57.9804		0.19887
58.0277	0.323004
58.0837		0.215767
58.1261	0.328718
58.187		0.23253
58.2246	0.334228
58.2903		0.249146
58.3231	0.339529
58.3935		0.265602
58.4215	0.34462
58.4968		0.281888
58.52	0.349495
58.6001		0.297991
58.6185	0.354153
58.7034		0.313899
58.7169	0.358589
58.8067		0.329601
58.8154	0.362801
58.828			1.15144
58.91		0.345085
58.9138	0.366786
59.0123	0.370542
59.0132		0.36034
59.1108	0.374065
59.1165		0.375355
59.1613				0.0174389
59.2092	0.377354
59.2198		0.390118
59.3077	0.380407
59.3231		0.404619
59.4061	0.38322
59.4264		0.418848
59.4947					0.00443891
59.5046	0.385794
59.5297		0.432794
59.6031	0.388125
59.6329		0.446446
59.7015	0.390212
59.7362		0.459795
59.8	0.392054
59.828						0.161439
59.8395		0.472831
59.8984	0.39365
59.9428		0.485545
59.9969	0.394998
60											-0.16428
60.0461		0.497927
60.0954	0.396098
60.1494		0.509967
60.1938	0.396949
60.2526		0.521659
60.2923	0.397551
60.3333												0.466385
60.3559		0.532992
60.3907	0.397902
60.4592		0.543958
60.4892	0.398003
60.5625		0.55455
60.5877	0.397854
60.6658		0.56476
60.6667													-0.229349
60.6861	0.397454
60.7691		0.57458
60.7846	0.396805
60.8724		0.584003
60.8831	0.395906
60.9756		0.593022
60.9815	0.394758
61.0789		0.601631
61.08	0.393362
61.1784	0.391718
61.1822		0.609823
61.2769	0.389829
61.2855		0.617593
61.3754	0.387694
61.3888		0.624934
61.4738	0.385316
61.4921		0.631841
61.4947							-0.0451353
61.5723	0.382697
61.5953		0.63831
61.6667														0.29698
61.6707	0.379837
61.6986		0.644335
61.7692	0.376738
61.8019		0.649912
61.828								0.621865
61.8677	0.373404
61.9052		0.655037
61.9661	0.369836
62															-0.198926
62.0085		0.659707
62.0646	0.366036
62.1118		0.663917
62.1613									0.712865
62.163	0.362007
62.215		0.667665
62.2615	0.357751
62.3183		0.670948
62.3333																0.743527
62.36	0.353272
62.4216		0.673764
62.4584	0.348572
62.4947										0.625865
62.5249		0.67611
62.5569	0.343655
62.6282		0.677985
62.6553	0.338524
62.6667																	0.180344
62.7315		0.679388
62.7538	0.333182
62.8347		0.680317
62.8523	0.327632
62.938		0.680772
62.9507	0.321879
63.0413		0.680752
63.0492	0.315926
63.1446		0.680258
63.1477	0.309778
63.2461	0.303438
63.2479		0.67929
63.3446	0.29691
63.3512		0.677848
63.443	0.290199
63.4545		0.675934
63.5415	0.283309
63.5577		0.673549
63.64	0.276245
63.661		0.670694
63.7384	0.269012
63.7643		0.667372
63.8369	0.261614
63.8676		0.663586
63.9353	0.254057
63.9709		0.659338
64.0338	0.246345
64.0742		0.65463
64.1323	0.238483
64.176			1.22543
64.1774		0.649468
64.2307	0.230477
64.2807		0.643853
64.3292	0.222332
64.384		0.637791
64.4276	0.214053
64.4873		0.631286
64.5093				0.13243
64.5261	0.205646
64.5906		0.624343
64.6246	0.197117
64.6939		0.616966
64.723	0.18847
64.7971		0.609161
64.8215	0.179713
64.8427					0.23143
64.9004		0.600934
64.9199	0.170851
65.0037		0.592291
65.0184	0.161889
65.107		0.583238
65.1169	0.152833
65.176						0.23443
65.2103		0.573782
65.2153	0.14369
65.3136		0.56393
65.3138	0.134466
65.4123	0.125166
65.4168		0.553688
65.5107	0.115798
65.5201		0.543065
65.6092	0.106366
65.6234		0.532068
65.7076	0.0968785
65.7267		0.520705
65.8061	0.0873403
65.83		0.508984
65.9046	0.0777582
65.9333		0.496915
66											0.624806
66.003	0.0681386
66.0365		0.484505
66.1015	0.0584878
66.1398		0.471765
66.1999	0.0488122
66.2431		0.458702
66.2984	0.0391183
66.3333												1.74826
66.3464		0.445328
66.3969	0.0294126
66.4497		0.431651
66.4953	0.0197014
66.553		0.417681
66.5938	0.0099912
66.6563		0.40343
66.6667													1.63542
66.6922	0.000288506
66.7595		0.388906
66.7907	-0.00940026
66.8427							-0.467245
66.8628		0.374122
66.8892	-0.0190687
66.9661		0.359087
66.9876	-0.0287103
67.0694		0.343812
67.0861	-0.0383187
67.1727		0.32831
67.176								0.371755
67.1846	-0.0478876
67.276		0.312591
67.283	-0.0574106
67.3792		0.296666
67.3815	-0.0668812
67.4799	-0.0762934
67.4825		0.280547
67.5093									0.480755
67.5784	-0.0856407
67.5858		0.264247
67.6667														-0.116522
67.6769	-0.094917
67.6891		0.247777
67.7753	-0.104116
67.7924		0.231148
67.8427										0.519755
67.8738	-0.113232
67.8957		0.214374
67.9722	-0.122259
67.9989		0.197466
68															-0.213243
68.0707	-0.13119
68.1022		0.180437
68.1692	-0.14002
68.2055		0.163299
68.2676	-0.148742
68.3088		0.146065
68.3333																0.60148
68.3661	-0.157352
68.4121		0.128748
68.4645	-0.165843
68.5154		0.111359
68.563	-0.17421
68.6186		0.0939121
68.6615	-0.182447
68.6667																	-0.0763495
68.7219		0.0764198
68.7599	-0.190549
68.8252		0.0588947
68.8584	-0.19851
68.9285		0.0413498
68.9568	-0.206325
69.0318		0.0237977
69.0553	-0.213988
69.1351		0.00625144
69.1538	-0.221496
69.2383		-0.0112762
69.2522	-0.228842
69.3416		-0.0287725
69.3507	-0.236022
69.4449		-0.0462246
69.4492	-0.243031
69.524			0.246421
69.5476	-0.249864
69.5482		-0.0636197
69.6461	-0.256518
69.6515		-0.0809452
69.7445	-0.262987
69.7548		-0.0981883
69.843	-0.269266
69.8573				-0.935579
69.8581		-0.115336
69.9415	-0.275353
69.9613		-0.132377
70.0399	-0.281243
70.0646		-0.149298
70.1384	-0.286932
70.1679		-0.166086
70.1907					-0.799579
70.2368	-0.292416
70.2712		-0.18273
70.3353	-0.297692
70.3745		-0.199217
70.4338	-0.302756
70.4778		-0.215535
70.524						-0.672579
70.5322	-0.307605
70.581		-0.231673
70.6307	-0.312235
70.6843		-0.247618
70.7291	-0.316643
70.7876		-0.263359
70.8276	-0.320827
70.8909		-0.278884
70.9261	-0.324784
70.9942		-0.294182
71.0245	-0.328511
71.0975		-0.309242
71.123	-0.332005
71.2007		-0.324052
71.2214	-0.335265
71.304		-0.338603
71.3199	-0.338288
71.4073		-0.352883
71.4184	-0.341072
71.5106		-0.366881
71.5168	-0.343615
71.6139		-0.380589
71.6153	-0.345916
71.7138	-0.347973
71.7172		-0.393994
71.8122	-0.349785
71.8204		-0.407089
71.9107	-0.35135
71.9237		-0.419863
72.0091	-0.352667
72.027		-0.432307
72.1076	-0.353736
72.1303		-0.444411
72.1907							-0.154318
72.2061	-0.354556
72.2336		-0.456167
72.3045	-0.355126
72.3369		-0.467567
72.403	-0.355447
72.4401		-0.478602
72.5014	-0.355517
72.524								0.0836817
72.5434		-0.489264
72.5999	-0.355336
72.6467		-0.499544
72.6984	-0.354906
72.75		-0.509437
72.7968	-0.354225
72.8533		-0.518934
72.8573									0.0666817
72.8953	-0.353295
72.9566		-0.528028
72.9937	-0.352116
73.0599		-0.536713
73.0922	-0.350689
73.1631		-0.544983
73.1907	-0.349015
73.1907										-0.308318
73.2664		-0.552831
73.3697		-0.560251
73.473		-0.567239
73.5763		-0.573789
73.6796		-0.579896
73.7828		-0.585557
73.8861		-0.590766
73.9894		-0.595519
74.0927		-0.599815
74.196		-0.603648
74.2993		-0.607018
74.4025		-0.60992
74.5058		-0.612353
74.6091		-0.614315
74.7124		-0.615805
74.8157		-0.616822
74.872			-1.45521
74.919		-0.617364
75.0222		-0.617432
75.1255		-0.617026
75.2053				-2.25721
75.2288		-0.616145
75.3321		-0.61479
75.4354		-0.612963
75.5387		-0.610665
75.5387					-2.16921
Amplitude
Young	Old
0.896052	0.734215
1.09447	0.734911
0.778707	0.689135
	0.530054
Two-way ANOVA	Ordinary
Alpha	0.05
Source of Variation	% of total variation	P value	P value summary	Significant?
Interaction	1.523	0.2738	ns	No
YoungvsOld	11.04	0.0101	*	Yes
Experiment	80.26	<0.0001	****	Yes
ANOVA table	SS (Type III)	DF	MS	F (DFn, DFd)	P value
Interaction	0.01707	1	0.01707	F (1, 11) = 1.327	P=0.2738
YoungvsOld	0.1237	1	0.1237	F (1, 11) = 9.612	P=0.0101
Experiment	0.8991	1	0.8991	F (1, 11) = 69.89	P<0.0001
Residual	0.1415	11	0.01287

## Sheet: Fig. 2A
Relative cardiac NAD+ levels
Young	Old
0.914592	0.419252
0.881567	0.468346
1.20384	0.496486
	0.646308
Unpaired t test
P value	0.005
P value summary	**
Significantly different (P < 0.05)?	Yes
One- or two-tailed P value?	Two-tailed
t, df	t=4.764, df=5

## Sheet: Fig. 2B
NAD genes
Ensembl gene id	Ensembl gene	Ensembl biotype	UniProt proteins	UniProt genes	UniProt accessions	UniProt names	UniProt Ensembl transcripts	UniProt Ensembl proteins	UniProt Ensembl gene ids	Ensembl chr	Ensembl start	Ensembl stop	Ensembl strand	KEGG PATHWAY terms	KEGG PATHWAY ids	Gene Ontology terms	Gene Ontology ids	H-8w-5AM-MQ_1	H-8w-5AM-MQ_2	H-8w-5AM-MQ_3	H-1y-5AM-MQ_1	H-1y-5AM-MQ_2	H-1y-5AM-MQ_3	H-8w-5PM-MQ_1	H-8w-5PM-MQ_2	H-8w-5PM-MQ_3	H-1y-5PM-MQ_1	H-1y-5PM-MQ_2	H-1y-5PM-MQ_3
ENSMUSG00000029084	Cd38	protein_coding	ADP-ribosyl cyclase/cyclic ADP-ribose hydrolase 1; 2'-phospho-ADP-ribosyl cyclase	Cd38	P56528; Q4FJL8	CD38_MOUSE; Q4FJL8_MOUSE	ENSMUST00000030964;	ENSMUSP00000030964;	ENSMUSG00000029084	chr5	43868553	43912375	+	Metabolic pathways, Hematopoietic cell lineage, Calcium signaling pathway, Epstein-Barr virus infection, Oxytocin signaling pathway, Salivary secretion, Pancreatic secretion, Nicotinate and nicotinamide metabolism	mmu01100, mmu04640, mmu04020, mmu05169, mmu04921, mmu04970, mmu04972, mmu00760	regulation of cell growth, response to hypoxia, cell activation, tissue homeostasis, activation of immune response, immune system process, immune response-activating cell surface receptor signaling pathway, regulation of immune system process, positive regulation of immune system process, regulation of leukocyte activation, positive regulation of leukocyte activation, immune response-activating s…	GO:0001558, GO:0001666, GO:0001775, GO:0001894, GO:0002253, GO:0002376, GO:0002429, GO:0002682, GO:0002684, GO:0002694, GO:0002696, GO:0002757, GO:0002764, GO:0002768, GO:0002790, GO:0002791, GO:0002793, GO:0003008, GO:0003013, GO:0003018, GO:0003824, GO:0003953, GO:0005576, GO:0005622, GO:0005623, GO:0005634, GO:0005886, GO:0006139, GO:0006351, GO:0006355, GO:0006725, GO:0006807, GO:0006810, GO:…	0.964766	0.964766	1.09521	-0.828883	0.0190236	-0.926719	0.964766	0.0190236	1.12782	-1.51373	-1.18761	-0.698436
ENSMUSG00000042751	Nmnat2	protein_coding	Nicotinamide/nicotinic acid mononucleotide adenylyltransferase 2; Nicotinamide nucleotide adenylyltransferase 2	Nmnat2, Kiaa0479; Nmnat2	Q8BNJ3; Q5HZI3; A0A087WR71; A0A087WRE3	NMNA2_MOUSE; Q5HZI3_MOUSE; A0A087WR71_MOUSE; A0A087WRE3_MOUSE	ENSMUST00000043313; ENSMUST00000186621; ENSMUST00000186368	ENSMUSP00000041110; ENSMUSP00000140497; ENSMUSP00000140585	ENSMUSG00000042751	chr1	152954993	153119261	+	Metabolic pathways, Nicotinate and nicotinamide metabolism	mmu01100, mmu00760	nucleotide binding, nicotinamide-nucleotide adenylyltransferase activity, nucleoside binding, purine nucleoside binding, catalytic activity, nicotinate-nucleotide adenylyltransferase activity, binding, ATP binding, intracellular, cell, cytoplasm, endosome, late endosome, vacuole, Golgi apparatus, trans-Golgi network, organic acid metabolic process, nucleobase-containing compound metabolic process…	GO:0000166, GO:0000309, GO:0001882, GO:0001883, GO:0003824, GO:0004515, GO:0005488, GO:0005524, GO:0005622, GO:0005623, GO:0005737, GO:0005768, GO:0005770, GO:0005773, GO:0005794, GO:0005802, GO:0006082, GO:0006139, GO:0006520, GO:0006531, GO:0006725, GO:0006732, GO:0006733, GO:0006753, GO:0006793, GO:0006796, GO:0006807, GO:0008152, GO:0009058, GO:0009066, GO:0009108, GO:0009117, GO:0009165, GO:…	1.89648	1.89648	0.443858	-0.52456	-0.52456	-0.52456	-0.0403507	-0.52456	-1.49298	-0.0403507	-0.52456	-0.0403507
ENSMUSG00000022253	Nadk2	protein_coding	NAD kinase 2, mitochondrial	Nadk2, Mnadk, Nadkd1; Nadk2	Q8C5H8; Z4YK42; A0A087WQI8	NAKD2_MOUSE; Z4YK42_MOUSE; A0A087WQI8_MOUSE	ENSMUST00000067760, ENSMUST00000100790, ENSMUST00000213299, ENSMUST00000217358, ENSMUST00000229627, ENSMUST00000229949; ENSMUST00000100789; ENSMUST00000188194	ENSMUSP00000068318, ENSMUSP00000098354, ENSMUSP00000149659, ENSMUSP00000150501, ENSMUSP00000155724, ENSMUSP00000155273; ENSMUSP00000098353; ENSMUSP00000140212	ENSMUSG00000022253	chr15	9071260	9110891	+	Metabolic pathways, Nicotinate and nicotinamide metabolism	mmu01100, mmu00760	nucleotide binding, nucleoside binding, purine nucleoside binding, catalytic activity, NAD+ kinase activity, binding, protein binding, ATP binding, intracellular, cell, cytoplasm, mitochondrion, nucleobase-containing compound metabolic process, cellular aromatic compound metabolic process, coenzyme metabolic process, oxidoreduction coenzyme metabolic process, NADP metabolic process, NADP biosynth…	GO:0000166, GO:0001882, GO:0001883, GO:0003824, GO:0003951, GO:0005488, GO:0005515, GO:0005524, GO:0005622, GO:0005623, GO:0005737, GO:0005739, GO:0006139, GO:0006725, GO:0006732, GO:0006733, GO:0006739, GO:0006741, GO:0006753, GO:0006793, GO:0006796, GO:0006807, GO:0008152, GO:0009058, GO:0009108, GO:0009117, GO:0009165, GO:0009987, GO:0016301, GO:0016310, GO:0016740, GO:0016772, GO:0016773, GO:…	-1.42459	-0.264089	-2.16851	0.583972	0.00371956	-0.695558	0.00371956	0.613728	1.14935	0.762511	0.539337	0.896415
ENSMUSG00000032615	Nt5m	protein_coding	5'(3')-deoxyribonucleotidase, mitochondrial	Nt5m, Dnt2	Q8VCE6	NT5M_MOUSE	ENSMUST00000102695	ENSMUSP00000099756	ENSMUSG00000032615	chr11	59839447	59880968	+	Metabolic pathways, Purine metabolism, Pyrimidine metabolism, Nicotinate and nicotinamide metabolism	mmu01100, mmu00230, mmu00240, mmu00760	nucleotide binding, catalytic activity, phosphoprotein phosphatase activity, signal transducer activity, receptor activity, transmembrane signaling receptor activity, binding, intracellular, cell, cytoplasm, mitochondrion, nucleobase-containing compound metabolic process, pyrimidine nucleotide metabolic process, pyrimidine nucleotide catabolic process, cellular aromatic compound metabolic process…	GO:0000166, GO:0003824, GO:0004721, GO:0004871, GO:0004872, GO:0004888, GO:0005488, GO:0005622, GO:0005623, GO:0005737, GO:0005739, GO:0006139, GO:0006220, GO:0006244, GO:0006725, GO:0006753, GO:0006793, GO:0006796, GO:0006807, GO:0008138, GO:0008152, GO:0008252, GO:0008253, GO:0008330, GO:0008579, GO:0008969, GO:0009056, GO:0009117, GO:0009123, GO:0009125, GO:0009129, GO:0009131, GO:0009159, GO:…	1.06778	0.244065	1.70845	0.0610162	-0.899989	-1.31185	1.15931	-0.0305081	-1.4949	-0.0305081	0.335589	-0.808465
ENSMUSG00000025041	Nt5c2	protein_coding	Cytosolic purine 5'-nucleotidase	Nt5c2	Q3V1L4; A0A494BAU4; A0A494B9X3; G3X9J6; A0A494BBP6; A0A494BBM7; A0A494BBI8; A0A494BAN2; E9Q9M1; A0A494BBK9	5NTC_MOUSE; A0A494BAU4_MOUSE; A0A494B9X3_MOUSE; G3X9J6_MOUSE; A0A494BBP6_MOUSE; A0A494BBM7_MOUSE; A0A494BBI8_MOUSE; A0A494BAN2_MOUSE; E9Q9M1_MOUSE; A0A494BBK9_MOUSE	ENSMUST00000168536, ENSMUST00000236501; ENSMUST00000235596, ENSMUST00000237639; ENSMUST00000235234; ENSMUST00000086961; ENSMUST00000236727; ENSMUST00000236924; ENSMUST00000236783; ENSMUST00000235926; ENSMUST00000172239; ENSMUST00000238106	ENSMUSP00000129126, ENSMUSP00000158280; ENSMUSP00000157854, ENSMUSP00000158192; ENSMUSP00000157802; ENSMUSP00000084180; ENSMUSP00000158576; ENSMUSP00000158535; ENSMUSP00000158526; ENSMUSP00000158103; ENSMUSP00000130898; ENSMUSP00000158569	ENSMUSG00000025041	chr19	46883317	47015153	-	Metabolic pathways, Purine metabolism, Pyrimidine metabolism, Nicotinate and nicotinamide metabolism	mmu01100, mmu00230, mmu00240, mmu00760	nucleotide binding, catalytic activity, binding, intracellular, cell, cytoplasm, nucleobase-containing compound metabolic process, purine nucleotide metabolic process, cellular aromatic compound metabolic process, nucleoside phosphate metabolic process, phosphorus metabolic process, phosphate-containing compound metabolic process, nitrogen compound metabolic process, metabolic process, nucleotida…	GO:0000166, GO:0003824, GO:0005488, GO:0005622, GO:0005623, GO:0005737, GO:0006139, GO:0006163, GO:0006725, GO:0006753, GO:0006793, GO:0006796, GO:0006807, GO:0008152, GO:0008252, GO:0008253, GO:0009116, GO:0009117, GO:0009119, GO:0009123, GO:0009126, GO:0009150, GO:0009161, GO:0009167, GO:0009259, GO:0009987, GO:0016787, GO:0016788, GO:0016791, GO:0019637, GO:0019693, GO:0034641, GO:0036094, GO:…	1.0258	1.94139	0.466274	0.644306	-0.423885	-0.0423885	-0.99613	-1.36491	-0.868965	0.911353	-0.436602	-0.856248
ENSMUSG00000034748	Sirt6	protein_coding	NAD-dependent protein deacetylase sirtuin-6	Sirt6, Sir2l6; Sirt6	P59941; Q3UKP1; D3YY89	SIR6_MOUSE; Q3UKP1_MOUSE; D3YY89_MOUSE	ENSMUST00000042923; ENSMUST00000119324; ENSMUST00000143424	ENSMUSP00000048971; ENSMUSP00000113953; ENSMUSP00000118238	ENSMUSG00000034748	chr10	81621785	81627797	-	Central carbon metabolism in cancer	mmu05230	regulation of DNA recombination, nucleotide binding, nuclear chromosome, double-strand break repair via homologous recombination, recombinational repair, chromosome, telomeric region, nuclear chromosome, telomeric region, chromatin, nuclear chromatin, heterochromatin, transcription factor activity, protein binding, transcription factor activity, transcription factor binding, heart morphogenesis, …	GO:0000018, GO:0000166, GO:0000228, GO:0000724, GO:0000725, GO:0000781, GO:0000784, GO:0000785, GO:0000790, GO:0000792, GO:0000988, GO:0000989, GO:0003007, GO:0003241, GO:0003245, GO:0003247, GO:0003682, GO:0003712, GO:0003714, GO:0003824, GO:0003956, GO:0004407, GO:0005488, GO:0005622, GO:0005623, GO:0005634, GO:0005654, GO:0005694, GO:0005720, GO:0005724, GO:0005737, GO:0005975, GO:0006082, GO:…	0.407567	1.48354	1.1901	-1.64657	-0.374962	0.603199	1.1901	-0.0815134	-0.17933	-0.864042	-1.25531	-0.472778
ENSMUSG00000020736	Nt5c	protein_coding	5'(3')-deoxyribonucleotidase, cytosolic type	Nt5c, Dnt1; Nt5c	Q9JM14; A2A9X5	NT5C_MOUSE; A2A9X5_MOUSE	ENSMUST00000021082; ENSMUST00000106530	ENSMUSP00000021082; ENSMUSP00000102140	ENSMUSG00000020736	chr11	115490420	115491862	-	Metabolic pathways, Purine metabolism, Pyrimidine metabolism, Nicotinate and nicotinamide metabolism	mmu01100, mmu00230, mmu00240, mmu00760	nucleotide binding, catalytic activity, phosphoprotein phosphatase activity, signal transducer activity, receptor activity, transmembrane signaling receptor activity, binding, extracellular region, intracellular, cell, nucleus, cytoplasm, mitochondrion, nucleobase-containing compound metabolic process, pyrimidine nucleotide metabolic process, pyrimidine nucleotide catabolic process, cellular arom…	GO:0000166, GO:0003824, GO:0004721, GO:0004871, GO:0004872, GO:0004888, GO:0005488, GO:0005576, GO:0005622, GO:0005623, GO:0005634, GO:0005737, GO:0005739, GO:0006139, GO:0006220, GO:0006244, GO:0006725, GO:0006753, GO:0006793, GO:0006796, GO:0006807, GO:0008138, GO:0008152, GO:0008252, GO:0008253, GO:0008330, GO:0008579, GO:0008969, GO:0009056, GO:0009117, GO:0009166, GO:0009219, GO:0009223, GO:…	0.350578	-0.525867	0	-0.175289	-0.525867	-1.05173	-0.175289	1.22702	1.40231	0.701156	-2.10347	0.876445
ENSMUSG00000015149	Sirt2	protein_coding	NAD-dependent protein deacetylase sirtuin-2; NAD-dependent protein deacetylase	Sirt2, Sir2l2; Sirt2	Q8VDQ8; A0A140LHL5	SIR2_MOUSE; A0A140LHL5_MOUSE	ENSMUST00000072965, ENSMUST00000122915, ENSMUST00000170068; ENSMUST00000155327	ENSMUSP00000072732, ENSMUSP00000147217, ENSMUSP00000132783; ENSMUSP00000146462	ENSMUSG00000015149	chr7	28766735	28788661	+			reproduction, negative regulation of transcription from RNA polymerase II promoter, nucleotide binding, nuclear chromosome, mitotic cell cycle, nuclear division, chromatin, nuclear chromatin, heterochromatin, oocyte maturation, response to hypoxia, regulation of protein phosphorylation, negative regulation of protein phosphorylation, response to molecule of bacterial origin, regulation of respons…	GO:0000003, GO:0000122, GO:0000166, GO:0000228, GO:0000278, GO:0000280, GO:0000785, GO:0000790, GO:0000792, GO:0001556, GO:0001666, GO:0001932, GO:0001933, GO:0002237, GO:0002831, GO:0002832, GO:0003006, GO:0003682, GO:0003824, GO:0004407, GO:0005488, GO:0005515, GO:0005622, GO:0005623, GO:0005634, GO:0005694, GO:0005720, GO:0005737, GO:0005813, GO:0005814, GO:0005815, GO:0005819, GO:0005829, GO:…	0.184665	-0.188322	0.140784	0.798996	-1.30728	-1.98743	-0.890415	-0.144441	0.579592	1.10616	0.228546	1.47915
ENSMUSG00000054021	Sirt5	protein_coding	NAD-dependent protein deacylase sirtuin-5, mitochondrial	Sirt5, Sir2l5; Sirt5, SIRT5; Sirt5	Q8K2C6; A0A1Y7VJY8; A0A1Y7VM56; A0A1Y7VMJ7; A0A1Y7VNW0	SIR5_MOUSE; A0A1Y7VJY8_MOUSE; A0A1Y7VM56_MOUSE; A0A1Y7VMJ7_MOUSE; A0A1Y7VNW0_MOUSE	ENSMUST00000066804, ENSMUST00000223194; ENSMUST00000220576, ENSMUST00000221481; ENSMUST00000221515; ENSMUST00000220645; ENSMUST00000220458	ENSMUSP00000071048, ENSMUSP00000152796; ENSMUSP00000152740, ENSMUSP00000152640; ENSMUSP00000152526; ENSMUSP00000152760; ENSMUSP00000152668	ENSMUSG00000054021	chr13	43365496	43395203	+			nucleotide binding, catalytic activity, binding, protein binding, intracellular, cell, nucleus, cytoplasm, mitochondrion, mitochondrial envelope, mitochondrial inner membrane, mitochondrial intermembrane space, mitochondrial matrix, cytosol, cellular protein modification process, apoptotic process, metabolic process, cell death, zinc ion binding, protein-N-terminal asparagine amidohydrolase activ…	GO:0000166, GO:0003824, GO:0005488, GO:0005515, GO:0005622, GO:0005623, GO:0005634, GO:0005737, GO:0005739, GO:0005740, GO:0005743, GO:0005758, GO:0005759, GO:0005829, GO:0006464, GO:0006915, GO:0008152, GO:0008219, GO:0008270, GO:0008418, GO:0008759, GO:0009058, GO:0009889, GO:0009892, GO:0009987, GO:0010565, GO:0010566, GO:0010656, GO:0010657, GO:0010658, GO:0010659, GO:0010660, GO:0010662, GO:…	-0.691856	-1.8779	-0.308138	1.5058	-0.377905	0.0406974	-0.970924	-0.343021	-0.0988366	0.947669	0.808135	1.36627
ENSMUSG00000020063	Sirt1	protein_coding	NAD-dependent protein deacetylase sirtuin-1; Sir2alpha	Sirt1, Sir2l1; Sirt1	Q923E4; Q3UNI1; Q53Z05; F6YAQ3	SIR1_MOUSE; Q3UNI1_MOUSE; Q53Z05_MOUSE; F6YAQ3_MOUSE	ENSMUST00000020257, ENSMUST00000120239, ENSMUST00000177694; ENSMUST00000105442; ENSMUST00000146028	ENSMUSP00000020257, ENSMUSP00000112595, ENSMUSP00000137565; ENSMUSP00000101082; ENSMUSP00000117819	ENSMUSG00000020063	chr10	63319005	63381704	-	MicroRNAs in cancer, FoxO signaling pathway, Longevity regulating pathway - multiple species, Longevity regulating pathway, Glucagon signaling pathway, AMPK signaling pathway, Amphetamine addiction	mmu05206, mmu04068, mmu04213, mmu04211, mmu04922, mmu04152, mmu05031	reproduction, single strand break repair, protein import into nucleus, translocation, negative regulation of transcription from RNA polymerase II promoter, nucleotide binding, chromatin silencing at rDNA, nuclear chromosome, mitotic cell cycle, response to reactive oxygen species, pyrimidine dimer repair by nucleotide-excision repair, DNA synthesis involved in DNA repair, chromatin, nuclear chrom…	GO:0000003, GO:0000012, GO:0000060, GO:0000122, GO:0000166, GO:0000183, GO:0000228, GO:0000278, GO:0000302, GO:0000720, GO:0000731, GO:0000785, GO:0000790, GO:0000791, GO:0000792, GO:0000975, GO:0000976, GO:0000988, GO:0000989, GO:0001046, GO:0001047, GO:0001067, GO:0001516, GO:0001525, GO:0001542, GO:0001558, GO:0001568, GO:0001666, GO:0001678, GO:0001816, GO:0001817, GO:0001818, GO:0001932, GO:…	-1.52182	1.39759	0.652209	-0.559037	-1.27336	-0.279518	-1.11807	0.217403	-0.248461	1.33548	0.403749	0.993843
ENSMUSG00000038704	Aspdh	protein_coding	Putative L-aspartate dehydrogenase; Aspartate dehydrogenase domain-containing protein	Aspdh	Q9DCQ2; F6S4J6; D6RE19; A0A140LHB4; D3Z253	ASPD_MOUSE; F6S4J6_MOUSE; D6RE19_MOUSE; A0A140LHB4_MOUSE; D3Z253_MOUSE	ENSMUST00000035929; ENSMUST00000156957; ENSMUST00000152902; ENSMUST00000135624; ENSMUST00000146128	ENSMUSP00000039202; ENSMUSP00000121766; ENSMUSP00000114410; ENSMUSP00000146347; ENSMUSP00000119474	ENSMUSG00000038704	chr7	44465391	44467758	+			nucleotide binding, catalytic activity, binding, nucleobase-containing compound metabolic process, cellular aromatic compound metabolic process, coenzyme metabolic process, oxidoreduction coenzyme metabolic process, NADP metabolic process, NADP catabolic process, nucleoside phosphate metabolic process, phosphorus metabolic process, phosphate-containing compound metabolic process, nitrogen compoun…	GO:0000166, GO:0003824, GO:0005488, GO:0006139, GO:0006725, GO:0006732, GO:0006733, GO:0006739, GO:0006742, GO:0006753, GO:0006793, GO:0006796, GO:0006807, GO:0008152, GO:0009056, GO:0009058, GO:0009108, GO:0009109, GO:0009117, GO:0009165, GO:0009166, GO:0009435, GO:0009987, GO:0016491, GO:0016638, GO:0018130, GO:0019359, GO:0019362, GO:0019363, GO:0019364, GO:0019438, GO:0019439, GO:0019637, GO:…	0.387586	0.387586	1.05202	1.05202	0.387586	-2.27015	-0.276847	-0.276847	1.05202	0.387586	-0.94128	-0.94128
ENSMUSG00000020622	Nt5c1b	protein_coding	Cytosolic 5'-nucleotidase 1B; Nt5c1b protein	Nt5c1b, Airp; Nt5c1b	Q91YE9; A0A1Y7VJB2; A0A1W2P6X8; A0A1W2P6R5; A0A1W2P710; Q6P906; A0A1W2P7Q8; D6REF4; A0A1W2P6J4; A0A1W2P7E9; D3Z145; A0A1W2P893; A0A1Y7VK90; A0A1W2P7K9; A0A1W2P7D6; A0A1W2P7P9; A0A1W2P7V4	5NT1B_MOUSE; A0A1Y7VJB2_MOUSE; A0A1W2P6X8_MOUSE; A0A1W2P6R5_MOUSE; A0A1W2P710_MOUSE; Q6P906_MOUSE; A0A1W2P7Q8_MOUSE; D6REF4_MOUSE; A0A1W2P6J4_MOUSE; A0A1W2P7E9_MOUSE; D3Z145_MOUSE; A0A1W2P893_MOUSE; A0A1Y7VK90_MOUSE; A0A1W2P7K9_MOUSE; A0A1W2P7D6_MOUSE; A0A1W2P7P9_MOUSE; A0A1W2P7V4_MOUSE	ENSMUST00000002456, ENSMUST00000118657; ENSMUST00000220611; ENSMUST00000219826; ENSMUST00000219292; ENSMUST00000218417; ENSMUST00000219049; ENSMUST00000147323; ENSMUST00000218327; ENSMUST00000218339; ENSMUST00000143739; ENSMUST00000218287; ENSMUST00000223534; ENSMUST00000217944; ENSMUST00000220257; ENSMUST00000218026; ENSMUST00000218551	ENSMUSP00000002456, ENSMUSP00000112694; ENSMUSP00000152344; ENSMUSP00000151401; ENSMUSP00000151376; ENSMUSP00000151433; ENSMUSP00000151771; ENSMUSP00000117869; ENSMUSP00000151288; ENSMUSP00000151618; ENSMUSP00000123105; ENSMUSP00000151984; ENSMUSP00000152838; ENSMUSP00000151734; ENSMUSP00000151627; ENSMUSP00000151761; ENSMUSP00000151779	ENSMUSG00000020622	chr12	10369973	10390175	+	Metabolic pathways, Purine metabolism, Pyrimidine metabolism, Nicotinate and nicotinamide metabolism	mmu01100, mmu00230, mmu00240, mmu00760	nucleotide binding, magnesium ion binding, catalytic activity, binding, intracellular, cell, nucleus, cytoplasm, cytosol, nucleobase-containing compound metabolic process, cellular aromatic compound metabolic process, nucleoside phosphate metabolic process, phosphorus metabolic process, phosphate-containing compound metabolic process, nitrogen compound metabolic process, metabolic process, nucleo…	GO:0000166, GO:0000287, GO:0003824, GO:0005488, GO:0005622, GO:0005623, GO:0005634, GO:0005737, GO:0005829, GO:0006139, GO:0006725, GO:0006753, GO:0006793, GO:0006796, GO:0006807, GO:0008152, GO:0008252, GO:0008253, GO:0009116, GO:0009117, GO:0009119, GO:0009987, GO:0016787, GO:0016788, GO:0016791, GO:0019637, GO:0034641, GO:0036094, GO:0042278, GO:0042578, GO:0043167, GO:0043169, GO:0043226, GO:…	-0.872525	0.623232	0.623232	0.623232	-0.872525	-0.872525	2.11899	-0.872525	-0.872525	0.623232	0.623232	-0.872525
ENSMUSG00000025138	Sirt7	protein_coding	NAD-dependent protein deacetylase sirtuin-7	Sirt7, Sir2l7; Sirt7	Q8BKJ9; A2ABY8; A2ABY6	SIR7_MOUSE; A2ABY8_MOUSE; A2ABY6_MOUSE	ENSMUST00000080202; ENSMUST00000106183; ENSMUST00000146809	ENSMUSP00000079093; ENSMUSP00000101789; ENSMUSP00000120405	ENSMUSG00000025138	chr11	120618372	120625240	-			negative regulation of transcription from RNA polymerase II promoter, nucleotide binding, nuclear chromosome, mitotic cell cycle, nuclear division, chromatin, nuclear chromatin, chromatin binding, catalytic activity, histone deacetylase activity, binding, intracellular, cell, nucleus, chromosome, nucleolus, nucleolus organizer region, cytoplasm, nucleobase-containing compound metabolic process, c…	GO:0000122, GO:0000166, GO:0000228, GO:0000278, GO:0000280, GO:0000785, GO:0000790, GO:0003682, GO:0003824, GO:0004407, GO:0005488, GO:0005622, GO:0005623, GO:0005634, GO:0005694, GO:0005730, GO:0005731, GO:0005737, GO:0006139, GO:0006325, GO:0006351, GO:0006355, GO:0006357, GO:0006366, GO:0006464, GO:0006476, GO:0006725, GO:0006807, GO:0006996, GO:0007049, GO:0007067, GO:0007072, GO:0008152, GO:…	-0.427432	0.298824	1.70595	-1.33525	-0.155086	0.0264781	0.434997	0.57117	1.16125	-1.6076	-1.15369	0.480388
ENSMUSG00000004939	Nmrk2	protein_coding	Nicotinamide riboside kinase 2	Nmrk2, Itgb1bp3, Nrk2	Q9D7C9	NRK2_MOUSE	ENSMUST00000005069	ENSMUSP00000005069	ENSMUSG00000004939	chr10	81198170	81202051	-	Metabolic pathways, Nicotinate and nicotinamide metabolism	mmu01100, mmu00760	nucleotide binding, nucleoside binding, purine nucleoside binding, catalytic activity, binding, protein binding, ATP binding, intracellular, cell, nucleobase-containing compound metabolic process, cellular aromatic compound metabolic process, coenzyme metabolic process, oxidoreduction coenzyme metabolic process, nucleoside phosphate metabolic process, phosphorus metabolic process, phosphate-conta…	GO:0000166, GO:0001882, GO:0001883, GO:0003824, GO:0005488, GO:0005515, GO:0005524, GO:0005622, GO:0005623, GO:0006139, GO:0006725, GO:0006732, GO:0006733, GO:0006753, GO:0006793, GO:0006796, GO:0006807, GO:0008152, GO:0009058, GO:0009108, GO:0009117, GO:0009165, GO:0009987, GO:0016301, GO:0016310, GO:0016740, GO:0016772, GO:0016773, GO:0017076, GO:0018130, GO:0019362, GO:0019363, GO:0019438, GO:…	-0.006961	1.71937	-0.424621	0.772672	-0.201869	0.020883	0.633451	0.884048	0.689139	-1.39916	-1.34347	-1.34347
ENSMUSG00000025486	Sirt3	protein_coding	NAD-dependent protein deacetylase sirtuin-3; NAD-dependent protein deacetylase	Sirt3	D3YWD6; A0A1B0GRF7; A0A1B0GRY5; Q4FJK3; D3YTK6; D3YVQ5	D3YWD6_MOUSE; A0A1B0GRF7_MOUSE; A0A1B0GRY5_MOUSE; Q4FJK3_MOUSE; D3YTK6_MOUSE; D3YVQ5_MOUSE	ENSMUST00000137710; ENSMUST00000210296; ENSMUST00000211179; ENSMUST00000147331; ENSMUST00000137024	ENSMUSP00000115202; ENSMUSP00000147504; ENSMUSP00000147716; ENSMUSP00000121151; ENSMUSP00000114247	ENSMUSG00000025486	chr7	140863666	140882309	-	Central carbon metabolism in cancer	mmu05230	MAPK cascade, nucleotide binding, regulation of protein phosphorylation, negative regulation of protein phosphorylation, peptide secretion, regulation of peptide secretion, positive regulation of peptide secretion, catalytic activity, histone deacetylase activity, binding, protein binding, intracellular, cell, cytoplasm, mitochondrion, mitochondrial envelope, mitochondrial inner membrane, mitocho…	GO:0000165, GO:0000166, GO:0001932, GO:0001933, GO:0002790, GO:0002791, GO:0002793, GO:0003824, GO:0004407, GO:0005488, GO:0005515, GO:0005622, GO:0005623, GO:0005737, GO:0005739, GO:0005740, GO:0005743, GO:0005759, GO:0006091, GO:0006464, GO:0006468, GO:0006473, GO:0006476, GO:0006793, GO:0006796, GO:0006810, GO:0007154, GO:0007165, GO:0007267, GO:0008104, GO:0008152, GO:0008270, GO:0008418, GO:…	0.804477	-1.3408	0.855555	1.2131	0.140464	-1.85157	1.00879	-0.72786	-0.472471	0.549088	0.549088	-0.72786
ENSMUSG00000004939	Nmrk2	protein_coding	Nicotinamide riboside kinase 2	Nmrk2, Itgb1bp3, Nrk2	Q9D7C9	NRK2_MOUSE	ENSMUST00000005069	ENSMUSP00000005069	ENSMUSG00000004939	chr10	81198170	81202051	-	Metabolic pathways, Nicotinate and nicotinamide metabolism	mmu01100, mmu00760	nucleotide binding, nucleoside binding, purine nucleoside binding, catalytic activity, binding, protein binding, ATP binding, intracellular, cell, nucleobase-containing compound metabolic process, cellular aromatic compound metabolic process, coenzyme metabolic process, oxidoreduction coenzyme metabolic process, nucleoside phosphate metabolic process, phosphorus metabolic process, phosphate-conta…	GO:0000166, GO:0001882, GO:0001883, GO:0003824, GO:0005488, GO:0005515, GO:0005524, GO:0005622, GO:0005623, GO:0006139, GO:0006725, GO:0006732, GO:0006733, GO:0006753, GO:0006793, GO:0006796, GO:0006807, GO:0008152, GO:0009058, GO:0009108, GO:0009117, GO:0009165, GO:0009987, GO:0016301, GO:0016310, GO:0016740, GO:0016772, GO:0016773, GO:0017076, GO:0018130, GO:0019362, GO:0019363, GO:0019438, GO:…	-0.006961	1.71937	-0.424621	0.772672	-0.201869	0.020883	0.633451	0.884048	0.689139	-1.39916	-1.34347	-1.34347
ENSMUSG00000028992	Nmnat1	protein_coding	Nicotinamide/nicotinic acid mononucleotide adenylyltransferase 1; Nicotinamide-nucleotide adenylyltransferase	Nmnat1, D4Cole1e, Nmnat; Nmnat1	Q9EPA7; Q3V449; B1AS01; B0QZL2	NMNA1_MOUSE; Q3V449_MOUSE; B1AS01_MOUSE; B0QZL2_MOUSE	ENSMUST00000030845, ENSMUST00000105693; ENSMUST00000126896; ENSMUST00000119921	ENSMUSP00000030845, ENSMUSP00000101318; ENSMUSP00000116049; ENSMUSP00000113156	ENSMUSG00000028992	chr4	149467572	149485202	-	Metabolic pathways, Nicotinate and nicotinamide metabolism	mmu01100, mmu00760			0.609814	-1.21963	1.03668	-0.792758	0.365888	0.975702	-0.0609814	-0.792758	-2.07337	0.914721	0.670795	0.365888
ENSMUSG00000050132	Sarm1	protein_coding	NAD(+) hydrolase SARM1	Sarm1, Kiaa0524	Q6PDS3	SARM1_MOUSE	ENSMUST00000061174, ENSMUST00000108287	ENSMUSP00000051059, ENSMUSP00000103922	ENSMUSG00000050132	chr11	78472330	78497754	-			cell morphogenesis, cell morphogenesis involved in differentiation, immune system process, binding, protein binding, intracellular, cell, cytoplasm, mitochondrion, mitochondrial envelope, mitochondrial outer membrane, cytoskeleton, microtubule, apoptotic process, response to stress, defense response, immune response, cell communication, signal transduction, multicellular organism development, ner…	GO:0000902, GO:0000904, GO:0002376, GO:0005488, GO:0005515, GO:0005622, GO:0005623, GO:0005737, GO:0005739, GO:0005740, GO:0005741, GO:0005856, GO:0005874, GO:0006915, GO:0006950, GO:0006952, GO:0006955, GO:0007154, GO:0007165, GO:0007275, GO:0007399, GO:0008219, GO:0009653, GO:0009743, GO:0009746, GO:0009749, GO:0009987, GO:0010033, GO:0010769, GO:0010941, GO:0010975, GO:0012501, GO:0015630, GO:…	-0.687393	-1.09983	0.137479	-1.09983	0.137479	-0.274957	-0.687393	0.549914	0.137479	-0.274957	0.549914	2.61209
ENSMUSG00000030674	Qprt	protein_coding	Nicotinate-nucleotide pyrophosphorylase [carboxylating]	Qprt	Q91X91	NADC_MOUSE	ENSMUST00000032912	ENSMUSP00000032912	ENSMUSG00000030674	chr7	127107114	127122226	-	Metabolic pathways, Nicotinate and nicotinamide metabolism	mmu01100, mmu00760	catalytic activity, nicotinate-nucleotide diphosphorylase (carboxylating) activity, binding, protein binding, extracellular region, intracellular, cell, cytoplasm, organic acid metabolic process, nucleobase-containing compound metabolic process, protein complex assembly, cellular aromatic compound metabolic process, coenzyme metabolic process, oxidoreduction coenzyme metabolic process, nucleoside…	GO:0003824, GO:0004514, GO:0005488, GO:0005515, GO:0005576, GO:0005622, GO:0005623, GO:0005737, GO:0006082, GO:0006139, GO:0006461, GO:0006725, GO:0006732, GO:0006733, GO:0006753, GO:0006793, GO:0006796, GO:0006807, GO:0008152, GO:0009056, GO:0009058, GO:0009108, GO:0009117, GO:0009165, GO:0009435, GO:0009987, GO:0016043, GO:0016054, GO:0016740, GO:0016757, GO:0016763, GO:0018130, GO:0019359, GO:…	-0.585999	1.97109	-0.585999	1.33182	1.33182	-0.585999	-0.585999	0.0532727	-0.585999	-0.585999	0.0532727	-1.22527
ENSMUSG00000032420	Nt5e	protein_coding	5'-nucleotidase; Ecto-5'-nucleotidase	Nt5e, Nt5, Nte; Nt5e	Q61503; Q0VEE0	5NTD_MOUSE; Q0VEE0_MOUSE	ENSMUST00000034992;	ENSMUSP00000034992;	ENSMUSG00000032420	chr9	88327197	88372092	+	Metabolic pathways, Purine metabolism, Pyrimidine metabolism, Nicotinate and nicotinamide metabolism	mmu01100, mmu00230, mmu00240, mmu00760	nucleotide binding, catalytic activity, binding, iron ion binding, extracellular region, intracellular, cell, cytoplasm, plasma membrane, nucleobase-containing compound metabolic process, purine nucleoside catabolic process, purine nucleotide metabolic process, purine nucleotide biosynthetic process, purine nucleotide catabolic process, AMP catabolic process, cellular aromatic compound metabolic …	GO:0000166, GO:0003824, GO:0005488, GO:0005506, GO:0005576, GO:0005622, GO:0005623, GO:0005737, GO:0005886, GO:0006139, GO:0006152, GO:0006163, GO:0006164, GO:0006195, GO:0006196, GO:0006725, GO:0006753, GO:0006793, GO:0006796, GO:0006807, GO:0006950, GO:0006952, GO:0006954, GO:0007155, GO:0007159, GO:0008152, GO:0008198, GO:0008252, GO:0008253, GO:0009056, GO:0009058, GO:0009116, GO:0009117, GO:…	0.395725	0.845601	-0.354069	0.670649	-0.229104	1.42044	-1.65371	-0.67898	-1.52875	-0.354069	0.1208	1.34546
ENSMUSG00000029524	Sirt4	protein_coding	NAD-dependent protein lipoamidase sirtuin-4, mitochondrial	Sirt4, Sir2l4	Q8R216	SIR4_MOUSE	ENSMUST00000112066, ENSMUST00000112067	ENSMUSP00000107697, ENSMUSP00000107698	ENSMUSG00000029524	chr5	115478010	115484725	-			imidazoleglycerol-phosphate synthase activity, nucleotide binding, regulation of glutamine family amino acid metabolic process, peptide secretion, regulation of peptide secretion, negative regulation of peptide secretion, catalytic activity, NAD+ ADP-ribosyltransferase activity, binding, protein binding, intracellular, cell, cytoplasm, mitochondrion, mitochondrial envelope, mitochondrial inner me…	GO:0000107, GO:0000166, GO:0000820, GO:0002790, GO:0002791, GO:0002792, GO:0003824, GO:0003950, GO:0005488, GO:0005515, GO:0005622, GO:0005623, GO:0005737, GO:0005739, GO:0005740, GO:0005743, GO:0005759, GO:0005975, GO:0006082, GO:0006464, GO:0006471, GO:0006476, GO:0006486, GO:0006508, GO:0006520, GO:0006541, GO:0006605, GO:0006626, GO:0006627, GO:0006629, GO:0006631, GO:0006807, GO:0006810, GO:…	0.87292	-0.345108	1.76614	-1.07592	-0.588713	-0.101502	-1.07592	-0.263906	-0.101502	0.629314	1.52253	-1.23833
ENSMUSG00000115338	Pnp	protein_coding	Purine nucleoside phosphorylase; Inosine-guanosine phosphorylase	Pnp	Q543K9; A0A2I3BS22	Q543K9_MOUSE; A0A2I3BS22_MOUSE	ENSMUST00000048615, ENSMUST00000178092; ENSMUST00000226871	ENSMUSP00000043926, ENSMUSP00000136557; ENSMUSP00000154805	ENSMUSG00000115338	chr14	50931082	50965237	+					-1.66107	1.06356	0.0597506	-0.800658	0.920159	1.35036	0.0597506	0.633356	-1.23086	0.346553	0.489955	-1.23086
ENSMUSG00000020572	Nampt	protein_coding	Nicotinamide phosphoribosyltransferase	Nampt, Pbef1; Nampt	Q99KQ4; A0A1W2P8A9	NAMPT_MOUSE; A0A1W2P8A9_MOUSE	ENSMUST00000020886; ENSMUST00000220200	ENSMUSP00000020886; ENSMUSP00000152015	ENSMUSG00000020572	chr12	32819545	32853349	+	Metabolic pathways, Nicotinate and nicotinamide metabolism	mmu01100, mmu00760	catalytic activity, nicotinate-nucleotide diphosphorylase (carboxylating) activity, receptor binding, cytokine activity, binding, protein binding, extracellular region, extracellular space, intracellular, cell, nucleus, nucleoplasm, cytoplasm, nucleobase-containing compound metabolic process, transcription, DNA-templated, regulation of transcription, DNA-templated, regulation of transcription fro…	GO:0003824, GO:0004514, GO:0005102, GO:0005125, GO:0005488, GO:0005515, GO:0005576, GO:0005615, GO:0005622, GO:0005623, GO:0005634, GO:0005654, GO:0005737, GO:0006139, GO:0006351, GO:0006355, GO:0006357, GO:0006366, GO:0006725, GO:0006732, GO:0006733, GO:0006753, GO:0006793, GO:0006796, GO:0006807, GO:0007623, GO:0008144, GO:0008152, GO:0008283, GO:0008284, GO:0009058, GO:0009059, GO:0009108, GO:…	-0.813254	-0.899567	-0.962862	1.38483	-0.537055	-1.46923	0.0268527	0.136182	1.57472	1.30428	0.0786401	0.176461
ENSMUSG00000037370	Enpp1	protein_coding	Ectonucleotide pyrophosphatase/phosphodiesterase family member 1	Enpp1	A0A0R4J1Q7; E9QQ26; G3X9S2	A0A0R4J1Q7_MOUSE; E9QQ26_MOUSE; G3X9S2_MOUSE	ENSMUST00000135846; ENSMUST00000039882; ENSMUST00000105520	ENSMUSP00000114273; ENSMUSP00000046090; ENSMUSP00000101159	ENSMUSG00000037370	chr10	24637914	24712159	-	Metabolic pathways, Starch and sucrose metabolism, Purine metabolism, Nicotinate and nicotinamide metabolism, Pantothenate and CoA biosynthesis	mmu01100, mmu00500, mmu00230, mmu00760, mmu00770	nucleotide binding, polysaccharide biosynthetic process, lytic vacuole, ossification, regulation of cell growth, pattern binding, nucleoside binding, purine nucleoside binding, regulation of protein phosphorylation, negative regulation of protein phosphorylation, immune system process, nucleic acid binding, catalytic activity, nuclease activity, exonuclease activity, phosphodiesterase I activity,…	GO:0000166, GO:0000271, GO:0000323, GO:0001503, GO:0001558, GO:0001871, GO:0001882, GO:0001883, GO:0001932, GO:0001933, GO:0002376, GO:0003676, GO:0003824, GO:0004518, GO:0004527, GO:0004528, GO:0004551, GO:0004872, GO:0005044, GO:0005102, GO:0005158, GO:0005488, GO:0005509, GO:0005515, GO:0005524, GO:0005576, GO:0005615, GO:0005622, GO:0005623, GO:0005737, GO:0005764, GO:0005765, GO:0005773, GO:…	-0.650086	0.852335	-1.86358	-0.245588	0.678978	0.332266	0.216695	0.91012	1.48797	0.216695	-0.361159	-1.57465
ENSMUSG00000063558	Aox1	protein_coding	Aldehyde oxidase 1	Aox1	G3X8P9	G3X8P9_MOUSE	ENSMUST00000001027	ENSMUSP00000001027	ENSMUSG00000063558	chr1	58029931	58106413	+	Metabolic pathways, Retinol metabolism, Jak-STAT signaling pathway, Valine, leucine and isoleucine degradation, Drug metabolism - cytochrome P450, Tryptophan metabolism, Tyrosine metabolism, Nicotinate and nicotinamide metabolism, Vitamin B6 metabolism	mmu01100, mmu00830, mmu04630, mmu00280, mmu00982, mmu00380, mmu00350, mmu00760, mmu00750	nucleotide binding, catalytic activity, aldehyde oxidase activity, xanthine dehydrogenase activity, binding, iron ion binding, extracellular region, intracellular, cell, cytoplasm, cytosol, nucleobase-containing compound metabolic process, purine nucleobase metabolic process, purine nucleobase catabolic process, cellular aromatic compound metabolic process, nitrogen compound metabolic process, me…	GO:0000166, GO:0003824, GO:0004031, GO:0004854, GO:0005488, GO:0005506, GO:0005576, GO:0005622, GO:0005623, GO:0005737, GO:0005829, GO:0006139, GO:0006144, GO:0006145, GO:0006725, GO:0006807, GO:0008152, GO:0009055, GO:0009056, GO:0009112, GO:0009115, GO:0009987, GO:0016491, GO:0016614, GO:0016623, GO:0016725, GO:0016726, GO:0016903, GO:0019439, GO:0031982, GO:0031988, GO:0034641, GO:0036094, GO:…	-1.19472	-0.1472	-1.68767	-1.27688	-0.16774	0.818159	-0.17801	1.54731	1.13652	0.397098	0.705192	0.0479256
ENSMUSG00000019989	Enpp3	protein_coding	Ectonucleotide pyrophosphatase/phosphodiesterase family member 3; Ectonucleotide pyrophosphatase/phosphodiesterase family member 3, Enpp3 protein	Enpp3	Q6DYE8; Q91VZ7; A0A1W2P6R0; A0A1W2P8G4; A0A1W2P751; A0A1W2P7F5	ENPP3_MOUSE; Q91VZ7_MOUSE; A0A1W2P6R0_MOUSE; A0A1W2P8G4_MOUSE; A0A1W2P751_MOUSE; A0A1W2P7F5_MOUSE	ENSMUST00000020169; ENSMUST00000218044; ENSMUST00000219342; ENSMUST00000217903; ENSMUST00000220209; ENSMUST00000219968	ENSMUSP00000020169; ENSMUSP00000151393; ENSMUSP00000151371; ENSMUSP00000152033; ENSMUSP00000151518; ENSMUSP00000151646	ENSMUSG00000019989	chr10	24772406	24842823	-	Metabolic pathways, Starch and sucrose metabolism, Purine metabolism, Nicotinate and nicotinamide metabolism, Pantothenate and CoA biosynthesis	mmu01100, mmu00500, mmu00230, mmu00760, mmu00770	pattern binding, immune system process, nucleic acid binding, catalytic activity, nuclease activity, exonuclease activity, phosphodiesterase I activity, nucleotide diphosphatase activity, receptor activity, scavenger receptor activity, binding, extracellular region, intracellular, cell, cytoplasm, nucleobase-containing compound metabolic process, cellular aromatic compound metabolic process, nucl…	GO:0001871, GO:0002376, GO:0003676, GO:0003824, GO:0004518, GO:0004527, GO:0004528, GO:0004551, GO:0004872, GO:0005044, GO:0005488, GO:0005576, GO:0005622, GO:0005623, GO:0005737, GO:0006139, GO:0006725, GO:0006753, GO:0006793, GO:0006796, GO:0006807, GO:0006955, GO:0008081, GO:0008152, GO:0009056, GO:0009141, GO:0009143, GO:0009987, GO:0016020, GO:0016021, GO:0016462, GO:0016787, GO:0016788, GO:…	-1.07835	-0.470051	-1.18895	0.19355	-1.35485	0.525351	0.746552	2.18435	0.414751	0.0276501	-0.525351	0.525351
ENSMUSG00000029082	Bst1	protein_coding	ADP-ribosyl cyclase/cyclic ADP-ribose hydrolase; ADP-ribosyl cyclase/cyclic ADP-ribose hydrolase 2	Bst1	A0A0R4J190; A0A0G2JG11	A0A0R4J190_MOUSE; A0A0G2JG11_MOUSE	ENSMUST00000101237; ENSMUST00000126976	ENSMUSP00000098796; ENSMUSP00000143382	ENSMUSG00000029082	chr5	43818885	43843986	+	Metabolic pathways, Salivary secretion, Pancreatic secretion, Nicotinate and nicotinamide metabolism	mmu01100, mmu04970, mmu04972, mmu00760	cell activation, immune system process, regulation of immune system process, positive regulation of immune system process, regulation of leukocyte activation, positive regulation of leukocyte activation, catalytic activity, NAD+ nucleosidase activity, extracellular region, cell, plasma membrane, cell proliferation, positive regulation of cell proliferation, cellular process, membrane, transferase…	GO:0001775, GO:0002376, GO:0002682, GO:0002684, GO:0002694, GO:0002696, GO:0003824, GO:0003953, GO:0005576, GO:0005623, GO:0005886, GO:0008283, GO:0008284, GO:0009987, GO:0016020, GO:0016740, GO:0016787, GO:0016798, GO:0016799, GO:0016829, GO:0016849, GO:0030888, GO:0030890, GO:0031224, GO:0031225, GO:0031982, GO:0031988, GO:0032943, GO:0032944, GO:0032946, GO:0042100, GO:0042113, GO:0042127, GO:…	-1.13817	-0.133903	-0.736464	-0.53561	2.4772	-0.133903	-0.53561	-0.53561	0.468659	0.468659	1.07122	-0.736464
ENSMUSG00000024228	Nudt12	protein_coding	NAD-capped RNA hydrolase NUDT12	Nudt12	Q9DCN1	NUD12_MOUSE	ENSMUST00000025065, ENSMUST00000174122	ENSMUSP00000025065, ENSMUSP00000133678	ENSMUSG00000024228	chr17	58999618	59013372	-	Metabolic pathways, Peroxisome, Nicotinate and nicotinamide metabolism	mmu01100, mmu04146, mmu00760	NAD+ diphosphatase activity, catalytic activity, nucleotide diphosphatase activity, binding, intracellular, cell, nucleus, cytoplasm, peroxisome, nucleobase-containing compound metabolic process, cellular aromatic compound metabolic process, coenzyme metabolic process, oxidoreduction coenzyme metabolic process, NADP metabolic process, NADP catabolic process, nucleoside phosphate metabolic process…	GO:0000210, GO:0003824, GO:0004551, GO:0005488, GO:0005622, GO:0005623, GO:0005634, GO:0005737, GO:0005777, GO:0006139, GO:0006725, GO:0006732, GO:0006733, GO:0006739, GO:0006742, GO:0006753, GO:0006793, GO:0006796, GO:0006807, GO:0008152, GO:0009056, GO:0009109, GO:0009117, GO:0009166, GO:0009987, GO:0016462, GO:0016787, GO:0016817, GO:0016818, GO:0019362, GO:0019364, GO:0019439, GO:0019637, GO:…	-0.389622	0.108583	0.415171	-0.00638725	1.48823	1.48823	-0.964475	-1.46268	-1.0028	-0.542916	1.29661	-0.427946
ENSMUSG00000031090	Nadsyn1	protein_coding	Glutamine-dependent NAD(+) synthetase	Nadsyn1	Q711T7; D6RDE7; D3Z0K2; G5E8V4	NADE_MOUSE; D6RDE7_MOUSE; D3Z0K2_MOUSE; G5E8V4_MOUSE	ENSMUST00000033415; ENSMUST00000143366, ENSMUST00000156638; ENSMUST00000156779; ENSMUST00000132520	ENSMUSP00000033415; ENSMUSP00000115857, ENSMUSP00000114889; ENSMUSP00000120220; ENSMUSP00000114380	ENSMUSG00000031090	chr7	143795584	143822849	-	Metabolic pathways, Nicotinate and nicotinamide metabolism	mmu01100, mmu00760	nucleotide binding, nucleoside binding, purine nucleoside binding, catalytic activity, NAD+ synthase (glutamine-hydrolyzing) activity, glutaminase activity, binding, ATP binding, intracellular, cell, cytoplasm, nucleobase-containing compound metabolic process, cellular aromatic compound metabolic process, coenzyme metabolic process, oxidoreduction coenzyme metabolic process, nucleoside phosphate …	GO:0000166, GO:0001882, GO:0001883, GO:0003824, GO:0003952, GO:0004359, GO:0005488, GO:0005524, GO:0005622, GO:0005623, GO:0005737, GO:0006139, GO:0006725, GO:0006732, GO:0006733, GO:0006753, GO:0006793, GO:0006796, GO:0006807, GO:0008152, GO:0008795, GO:0009058, GO:0009108, GO:0009117, GO:0009165, GO:0009435, GO:0009987, GO:0016787, GO:0016810, GO:0016811, GO:0016874, GO:0016879, GO:0016880, GO:…	-0.922316	0.104593	0.675098	0.789198	0.560997	1.1315	1.4738	-0.580013	-1.15052	0.218694	-0.465912	-1.83512
ENSMUSG00000022253	Nadk2	protein_coding	NAD kinase 2, mitochondrial	Nadk2, Mnadk, Nadkd1; Nadk2	Q8C5H8; Z4YK42; A0A087WQI8	NAKD2_MOUSE; Z4YK42_MOUSE; A0A087WQI8_MOUSE	ENSMUST00000067760, ENSMUST00000100790, ENSMUST00000213299, ENSMUST00000217358, ENSMUST00000229627, ENSMUST00000229949; ENSMUST00000100789; ENSMUST00000188194	ENSMUSP00000068318, ENSMUSP00000098354, ENSMUSP00000149659, ENSMUSP00000150501, ENSMUSP00000155724, ENSMUSP00000155273; ENSMUSP00000098353; ENSMUSP00000140212	ENSMUSG00000022253	chr15	9071260	9110891	+	Metabolic pathways, Nicotinate and nicotinamide metabolism	mmu01100, mmu00760	nucleotide binding, nucleoside binding, purine nucleoside binding, catalytic activity, NAD+ kinase activity, binding, protein binding, ATP binding, intracellular, cell, cytoplasm, mitochondrion, nucleobase-containing compound metabolic process, cellular aromatic compound metabolic process, coenzyme metabolic process, oxidoreduction coenzyme metabolic process, NADP metabolic process, NADP biosynth…	GO:0000166, GO:0001882, GO:0001883, GO:0003824, GO:0003951, GO:0005488, GO:0005515, GO:0005524, GO:0005622, GO:0005623, GO:0005737, GO:0005739, GO:0006139, GO:0006725, GO:0006732, GO:0006733, GO:0006739, GO:0006741, GO:0006753, GO:0006793, GO:0006796, GO:0006807, GO:0008152, GO:0009058, GO:0009108, GO:0009117, GO:0009165, GO:0009987, GO:0016301, GO:0016310, GO:0016740, GO:0016772, GO:0016773, GO:…	-1.42459	-0.264089	-2.16851	0.583972	0.00371956	-0.695558	0.00371956	0.613728	1.14935	0.762511	0.539337	0.896415
ENSMUSG00000032271	Nnmt	protein_coding	Nicotinamide N-methyltransferase	Nnmt	O55239; D3YX59	NNMT_MOUSE; D3YX59_MOUSE	ENSMUST00000034808; ENSMUST00000119426	ENSMUSP00000034808; ENSMUSP00000112381	ENSMUSG00000032271	chr9	48591877	48605153	-	Metabolic pathways, Nicotinate and nicotinamide metabolism	mmu01100, mmu00760	catalytic activity, intracellular, cell, cytoplasm, cytosol, nicotinamide N-methyltransferase activity, metabolic process, methyltransferase activity, N-methyltransferase activity, S-adenosylmethionine-dependent methyltransferase activity, transferase activity, transferase activity, transferring one-carbon groups, methylation, intracellular part, cytoplasmic part, cell part	GO:0003824, GO:0005622, GO:0005623, GO:0005737, GO:0005829, GO:0008112, GO:0008152, GO:0008168, GO:0008170, GO:0008757, GO:0016740, GO:0016741, GO:0032259, GO:0044424, GO:0044444, GO:0044464	-0.739067	-0.347796	-1.13034	1.08686	-0.0869491	-0.217373	0.434745	2.3911	0.565169	-0.739067	-0.999914	-0.217373
ENSMUSG00000021809	Nudt13	protein_coding	NAD(P)H pyrophosphatase NUDT13, mitochondrial; Nucleoside diphosphate-linked moiety X motif 13, Nudt13 protein; Nucleoside diphosphate-linked moiety X motif 13	Nudt13	Q8JZU0; Q80VI7; A0A286YCV5; A0A286YE01; A0A286YDW4	NUD13_MOUSE; Q80VI7_MOUSE; A0A286YCV5_MOUSE; A0A286YE01_MOUSE; A0A286YDW4_MOUSE	ENSMUST00000022343, ENSMUST00000223663; ENSMUST00000224311; ENSMUST00000224169, ENSMUST00000225314; ENSMUST00000223941; ENSMUST00000224066	ENSMUSP00000022343, ENSMUSP00000153558; ENSMUSP00000153615; ENSMUSP00000153164, ENSMUSP00000153266; ENSMUSP00000153437; ENSMUSP00000153582	ENSMUSG00000021809	chr14	20294697	20317578	+			catalytic activity, GPI-anchor transamidase activity, binding, intracellular, cell, cytoplasm, mitochondrion, hydrolase activity, ion binding, cation binding, organelle, membrane-bounded organelle, intracellular organelle, intracellular membrane-bounded organelle, intracellular part, cytoplasmic part, cell part, metal ion binding, coenzyme F390-A hydrolase activity, coenzyme F390-G hydrolase acti…	GO:0003824, GO:0003923, GO:0005488, GO:0005622, GO:0005623, GO:0005737, GO:0005739, GO:0016787, GO:0043167, GO:0043169, GO:0043226, GO:0043227, GO:0043229, GO:0043231, GO:0044424, GO:0044444, GO:0044464, GO:0046872, GO:0052770, GO:0052771	-0.629257	-1.42761	-1.5274	-0.230081	0.169095	1.59948	-0.29661	-0.0304926	-0.562727	0.801124	1.43315	0.70133
ENSMUSG00000054958	Nt5c1a	protein_coding	Cytosolic 5'-nucleotidase 1A	Nt5c1a	A3KFX0	5NT1A_MOUSE	ENSMUST00000068262	ENSMUSP00000069422	ENSMUSG00000054958	chr4	123201504	123216275	+	Metabolic pathways, Purine metabolism, Pyrimidine metabolism, Nicotinate and nicotinamide metabolism	mmu01100, mmu00230, mmu00240, mmu00760	nucleotide binding, magnesium ion binding, catalytic activity, binding, intracellular, cell, cytoplasm, cytosol, nucleobase-containing compound metabolic process, cellular aromatic compound metabolic process, nucleoside phosphate metabolic process, phosphorus metabolic process, phosphate-containing compound metabolic process, nitrogen compound metabolic process, metabolic process, nucleotidase ac…	GO:0000166, GO:0000287, GO:0003824, GO:0005488, GO:0005622, GO:0005623, GO:0005737, GO:0005829, GO:0006139, GO:0006725, GO:0006753, GO:0006793, GO:0006796, GO:0006807, GO:0008152, GO:0008252, GO:0008253, GO:0009056, GO:0009116, GO:0009117, GO:0009119, GO:0009123, GO:0009125, GO:0009126, GO:0009128, GO:0009987, GO:0016787, GO:0016788, GO:0016791, GO:0019439, GO:0019637, GO:0034641, GO:0034655, GO:…	-0.714373	-0.690019	-1.39627	1.74534	1.33133	-0.276008	-1.15274	-0.738726	0.162357	0.698137	0.162357	0.868612
ENSMUSG00000022574	Naprt	protein_coding	Nicotinate phosphoribosyltransferase	Naprt, Naprt1; Naprt	Q8CC86; A0A2R8VHP2	PNCB_MOUSE; A0A2R8VHP2_MOUSE	ENSMUST00000023237; ENSMUST00000229571	ENSMUSP00000023237; ENSMUSP00000155290	ENSMUSG00000022574	chr15	75890956	75894481	-	Metabolic pathways, Nicotinate and nicotinamide metabolism	mmu01100, mmu00760	catalytic activity, nicotinate-nucleotide diphosphorylase (carboxylating) activity, nicotinate phosphoribosyltransferase activity, extracellular region, intracellular, cell, nucleus, cytoplasm, Golgi apparatus, cytosol, nucleobase-containing compound metabolic process, cellular aromatic compound metabolic process, coenzyme metabolic process, oxidoreduction coenzyme metabolic process, nucleoside p…	GO:0003824, GO:0004514, GO:0004516, GO:0005576, GO:0005622, GO:0005623, GO:0005634, GO:0005737, GO:0005794, GO:0005829, GO:0006139, GO:0006725, GO:0006732, GO:0006733, GO:0006753, GO:0006793, GO:0006796, GO:0006807, GO:0006950, GO:0006979, GO:0008152, GO:0009058, GO:0009108, GO:0009117, GO:0009165, GO:0009435, GO:0009987, GO:0012505, GO:0016740, GO:0016757, GO:0016763, GO:0016874, GO:0018130, GO:…	-0.5961	-1.87346	0.234182	1.0006	1.31994	1.1922	0.553522	0.361918	-0.0212893	-0.659968	-0.0851572	-1.42638
ENSMUSG00000025453	Nnt	protein_coding	Proton-translocating NAD(P)(+) transhydrogenase	Nnt	Q8BGK0; Q8C9V5; E9Q8F4	Q8BGK0_MOUSE; Q8C9V5_MOUSE; E9Q8F4_MOUSE	ENSMUST00000099149, ENSMUST00000223268; ENSMUST00000069902; ENSMUST00000109204	ENSMUSP00000096753, ENSMUSP00000152868; ENSMUSP00000070564; ENSMUSP00000104827	ENSMUSG00000025453	chr13	119335448	119408997	-	Metabolic pathways, Nicotinate and nicotinamide metabolism	mmu01100, mmu00760			-0.837745	-1.10582	-0.435628	1.44092	0.502647	1.17284	-0.167549	1.0388	0.770726	0.234569	-1.23986	-1.3739
ENSMUSG00000032456	Nmnat3	protein_coding	Nicotinamide/nicotinic acid mononucleotide adenylyltransferase 3; Nicotinamide-nucleotide adenylyltransferase	Nmnat3	Q99JR6; Q3V3C7; Q3V3F1; A0A087WSM7	NMNA3_MOUSE; Q3V3C7_MOUSE; Q3V3F1_MOUSE; A0A087WSM7_MOUSE	ENSMUST00000112935; ENSMUST00000112937; ENSMUST00000112938; ENSMUST00000134253	ENSMUSP00000108557; ENSMUSP00000108559; ENSMUSP00000108560; ENSMUSP00000141111	ENSMUSG00000032456	chr9	98287435	98420438	+	Metabolic pathways, Nicotinate and nicotinamide metabolism	mmu01100, mmu00760	nucleotide binding, nicotinamide-nucleotide adenylyltransferase activity, nucleoside binding, purine nucleoside binding, catalytic activity, nicotinate-nucleotide adenylyltransferase activity, binding, ATP binding, intracellular, cell, cytoplasm, mitochondrion, organic acid metabolic process, nucleobase-containing compound metabolic process, cellular amino acid metabolic process, aspartate metabo…	GO:0000166, GO:0000309, GO:0001882, GO:0001883, GO:0003824, GO:0004515, GO:0005488, GO:0005524, GO:0005622, GO:0005623, GO:0005737, GO:0005739, GO:0006082, GO:0006139, GO:0006520, GO:0006531, GO:0006725, GO:0006732, GO:0006733, GO:0006753, GO:0006793, GO:0006796, GO:0006807, GO:0006950, GO:0008152, GO:0009058, GO:0009066, GO:0009108, GO:0009117, GO:0009165, GO:0009435, GO:0009611, GO:0009987, GO:…	-1.32777	-1.81752	-1.39307	0.859786	-0.0217667	0.663885	0.598585	-0.250317	1.31689	0.402685	0.598585	0.370034

## Sheet: Fig. 2C
Average CM size by cell area
Young	Old
5511	7021
4982	6349
4736	6551
	6610
	6692
Unpaired t test
P value	0.0004
P value summary	***
Significantly different (P < 0.05)?	Yes
One- or two-tailed P value?	Two-tailed
t, df	t=7.061, df=6

## Sheet: Fig. 2E
Cardiac NAD+ values
MQ	NR
1.04059	0.868733
0.851143	1.66388
1.10827	2.03212
	1.81613
Unpaired t test
P value	0.0551
P value summary	ns
Significantly different (P < 0.05)?	No
One- or two-tailed P value?	One-tailed
t, df	t=1.939, df=5

## Sheet: Fig. 2F
Body weight
Old Female: MQ	Old Female: NR
29.731	24.23
26.278	30.04
26.443	28.761
	26.235
					s
Unpaired t test
P value	0.9295
P value summary	ns
Significantly different (P < 0.05)?	No
One- or two-tailed P value?	Two-tailed
t, df	t=0.09303, df=5

## Sheet: Fig. 2G
Biventricular weight/Body weight
Young Female	Old Female: MQ	Old Female: NR
3.83886	4.74252	4.2922
4.07562	4.30018	3.56192
4.16952	4.34898	3.85939
4.3554		3.54488
3.99574
Unpaired t test	Young vs Old Female: MQ
P value	0.0499
P value summary	*
Significantly different (P < 0.05)?	Yes
One- or two-tailed P value?	Two-tailed
t, df	t=2.448, df=6
Unpaired t test	Old Female: MQ vs Old Female: NR
P value	0.0412
P value summary	*
Significantly different (P < 0.05)?	Yes
One- or two-tailed P value?	Two-tailed
t, df	t=2.731, df=5

[truncated: 15 more sheets: Fig. 2H, Fig. 3A, Fig. 3B, Fig. 3C, Fig. 4A, Fig. 4B, Fig. 5A, Fig. 5B, Fig. 5C, Fig. S1A, Fig. S1B, Fig. S1C, Fig. S2B, Fig. S4A, Fig. S4B]
