# Supplementary material for: NAD+ controls circadian rhythmicity during cardiac aging
Source: Commun Biol. 2026 Mar 11;9:476. doi: 10.1038/s42003-026-09818-1 (PMC13039344; doi:10.1038/s42003-026-09818-1)
Supplement: Supplementary file 5 — Supplementary Data 02 [file 42003_2026_9818_MOESM5_ESM.xlsx]

## Sheet: RNA_Seq_Heart_Data
Ensembl gene id	Ensembl gene	Ensembl biotype	UniProt proteins	UniProt genes	UniProt accessions	UniProt names	UniProt Ensembl transcripts	UniProt Ensembl proteins	UniProt Ensembl gene ids	Ensembl chr	Ensembl start	Ensembl stop	Ensembl strand	KEGG PATHWAY terms	KEGG PATHWAY ids	Gene Ontology terms	Gene Ontology ids	H-8w-5AM-MQ_1	H-8w-5AM-MQ_2	H-8w-5AM-MQ_3	H-8w-5PM-MQ_1	H-8w-5PM-MQ_2	H-8w-5PM-MQ_3	H-1y-5AM-MQ_1	H-1y-5AM-MQ_2	H-1y-5AM-MQ_3	H-1y-5PM-MQ_1	H-1y-5PM-MQ_2	H-1y-5PM-MQ_3	H-1y-5AM-NR_1	H-1y-5AM-NR_2	H-1y-5AM-NR_3	H-1y-5PM-NR_1	H-1y-5PM-NR_2	H-1y-5PM-NR_3
ENSMUSG00000047003	Zfp41	protein_coding	Zinc finger protein 41	Zfp41, Zfp-41; Zfp41	Q02526; E0CX66	ZFP41_MOUSE; E0CX66_MOUSE	ENSMUST00000054555, ENSMUST00000161785; ENSMUST00000161752	ENSMUSP00000056510, ENSMUSP00000124626; ENSMUSP00000124887	ENSMUSG00000047003	chr15	75616679	75629827	+			reproduction, nucleic acid binding, DNA binding, binding, intracellular, cell, nucleus, nucleobase-containing compound metabolic process, transcription, DNA-templated, regulation of transcription, DNA-templated, cellular aromatic compound metabolic process, nitrogen compound metabolic process, multicellular organism development, gamete generation, spermatogenesis, metabolic process, biosynthetic …	GO:0000003, GO:0003676, GO:0003677, GO:0005488, GO:0005622, GO:0005623, GO:0005634, GO:0006139, GO:0006351, GO:0006355, GO:0006725, GO:0006807, GO:0007275, GO:0007276, GO:0007283, GO:0008152, GO:0009058, GO:0009059, GO:0009889, GO:0009987, GO:0010467, GO:0010468, GO:0010556, GO:0016070, GO:0018130, GO:0019219, GO:0019222, GO:0019438, GO:0019953, GO:0022414, GO:0030154, GO:0031323, GO:0031326, GO:…	58	74	72	53	77	65	81	69	55	72	50	60	67	61	75	66	67	47
ENSMUSG00000039740	Alg2	protein_coding	Alpha-1,3/1,6-mannosyltransferase ALG2	Alg2, MNCb-5081	Q9DBE8	ALG2_MOUSE	ENSMUST00000044148	ENSMUSP00000043580	ENSMUSG00000039740	chr4	47465067	47474333	-	Metabolic pathways, N-Glycan biosynthesis	mmu01100, mmu00510	mannosyltransferase activity, alpha-1,3-mannosyltransferase activity, catalytic activity, glycolipid mannosyltransferase activity, GDP-Man:Man1GlcNAc2-PP-Dol alpha-1,3-mannosyltransferase activity, binding, protein binding, intracellular, cell, nucleus, cytoplasm, carbohydrate metabolic process, cellular protein modification process, protein glycosylation, dolichol-linked oligosaccharide biosynth…	GO:0000030, GO:0000033, GO:0003824, GO:0004376, GO:0004378, GO:0005488, GO:0005515, GO:0005622, GO:0005623, GO:0005634, GO:0005737, GO:0005975, GO:0006464, GO:0006486, GO:0006488, GO:0006490, GO:0006629, GO:0008152, GO:0009058, GO:0009059, GO:0009100, GO:0009101, GO:0009987, GO:0010035, GO:0010038, GO:0016020, GO:0016021, GO:0016740, GO:0016757, GO:0016758, GO:0019538, GO:0031224, GO:0033577, GO:…	204	167	171	179	182	162	144	182	179	162	140	170	179	191	170	165	150	173
ENSMUSG00000118221	Gm50194	lincRNA							ENSMUSG00000118221	chr19	43528312	43566029	+					32	38	38	46	38	40	44	51	39	27	51	41	53	47	39	35	37	53
ENSMUSG00000027199	Gatm	protein_coding	Glycine amidinotransferase, mitochondrial	Gatm	Q9D964	GATM_MOUSE	ENSMUST00000028624, ENSMUST00000215775	ENSMUSP00000028624, ENSMUSP00000150264	ENSMUSG00000027199	chr2	122594467	122611303	-	Metabolic pathways, Glycine, serine and threonine metabolism, Arginine and proline metabolism	mmu01100, mmu00260, mmu00330	catalytic activity, extracellular region, intracellular, cell, cytoplasm, mitochondrion, mitochondrial envelope, mitochondrial inner membrane, mitochondrial intermembrane space, creatine metabolic process, creatine biosynthetic process, nitrogen compound metabolic process, response to nutrient, metabolic process, biosynthetic process, response to external stimulus, response to endogenous stimulus…	GO:0003824, GO:0005576, GO:0005622, GO:0005623, GO:0005737, GO:0005739, GO:0005740, GO:0005743, GO:0005758, GO:0006600, GO:0006601, GO:0006807, GO:0007584, GO:0008152, GO:0009058, GO:0009605, GO:0009719, GO:0009725, GO:0009991, GO:0010033, GO:0010035, GO:0010038, GO:0010243, GO:0015067, GO:0015068, GO:0016020, GO:0016740, GO:0016741, GO:0016769, GO:0019866, GO:0031090, GO:0031667, GO:0031966, GO:…	36	41	49	52	62	61	65	62	51	41	50	41	25	33	47	37	44	42
ENSMUSG00000047221	Fam185a	protein_coding	Protein FAM185A	Fam185a	Q7TPD2	F185A_MOUSE	ENSMUST00000056045	ENSMUSP00000058333	ENSMUSG00000047221	chr5	21424958	21482124	+			intracellular, cell, cytoplasm, intracellular part, cell part	GO:0005622, GO:0005623, GO:0005737, GO:0044424, GO:0044464	270	284	310	277	306	296	300	327	315	340	333	303	341	334	335	368	323	349
ENSMUSG00000044783	Hjurp	protein_coding	Holliday junction recognition protein	Hjurp	E9QKG8; E9Q4T0; F6XR06; D6RI36	E9QKG8_MOUSE; E9Q4T0_MOUSE; F6XR06_MOUSE; D6RI36_MOUSE	ENSMUST00000054674; ENSMUST00000065420; ENSMUST00000127446; ENSMUST00000147393	ENSMUSP00000054263; ENSMUSP00000070419; ENSMUSP00000118659; ENSMUSP00000120753	ENSMUSG00000044783	chr1	88262471	88277633	-			chromosome, centromeric region, kinetochore, condensed chromosome kinetochore, condensed chromosome, centromeric region, condensed chromosome, nucleic acid binding, DNA binding, binding, protein binding, intracellular, cell, nucleus, chromosome, nucleolus, cytoplasm, DNA packaging, chromatin organization, chromatin assembly or disassembly, nucleosome assembly, DNA replication-independent nucleoso…	GO:0000775, GO:0000776, GO:0000777, GO:0000779, GO:0000793, GO:0003676, GO:0003677, GO:0005488, GO:0005515, GO:0005622, GO:0005623, GO:0005634, GO:0005694, GO:0005730, GO:0005737, GO:0006323, GO:0006325, GO:0006333, GO:0006334, GO:0006336, GO:0006338, GO:0006461, GO:0006996, GO:0007049, GO:0007059, GO:0009987, GO:0016043, GO:0022607, GO:0031055, GO:0031497, GO:0031974, GO:0031981, GO:0032991, GO:…	195	458	480	446	497	738	521	475	474	379	352	199	629	398	429	373	400	395
ENSMUSG00000021675	F2rl2	protein_coding	Proteinase-activated receptor 3	F2rl2, Par3	O08675	PAR3_MOUSE	ENSMUST00000022182	ENSMUSP00000022182	ENSMUSG00000021675	chr13	95696853	95702739	+	Neuroactive ligand-receptor interaction, Complement and coagulation cascades, Axon guidance	mmu04080, mmu04610, mmu04360	peptide receptor activity, signal transducer activity, receptor activity, transmembrane signaling receptor activity, G-protein coupled receptor activity, cell, plasma membrane, response to stress, cell communication, signal transduction, G-protein coupled receptor signaling pathway, blood coagulation, hemostasis, G-protein coupled peptide receptor activity, response to wounding, cellular process,…	GO:0001653, GO:0004871, GO:0004872, GO:0004888, GO:0004930, GO:0005623, GO:0005886, GO:0006950, GO:0007154, GO:0007165, GO:0007186, GO:0007596, GO:0007599, GO:0008528, GO:0009611, GO:0009987, GO:0015057, GO:0016020, GO:0016021, GO:0016324, GO:0023052, GO:0031224, GO:0032501, GO:0038023, GO:0042060, GO:0044425, GO:0044459, GO:0044464, GO:0044699, GO:0044700, GO:0044707, GO:0044763, GO:0045177, GO:…	0	0	2	2	0	4	1	0	4	3	4	1	0	1	4	0	2	0
ENSMUSG00000030406	Gipr	protein_coding	Gastric inhibitory polypeptide receptor	Gipr	Q0P543; A0A0U1RP73	GIPR_MOUSE; A0A0U1RP73_MOUSE	ENSMUST00000094790; ENSMUST00000206971	ENSMUSP00000092384; ENSMUSP00000145860	ENSMUSG00000030406	chr7	19156061	19166127	-	cAMP signaling pathway, Neuroactive ligand-receptor interaction	mmu04024, mmu04080	desensitization of G-protein coupled receptor protein signaling pathway, peptide secretion, regulation of peptide secretion, positive regulation of peptide secretion, signal transducer activity, receptor activity, transmembrane signaling receptor activity, G-protein coupled receptor activity, binding, cell, plasma membrane, nucleobase-containing compound metabolic process, regulation of nucleotid…	GO:0002029, GO:0002790, GO:0002791, GO:0002793, GO:0004871, GO:0004872, GO:0004888, GO:0004930, GO:0005488, GO:0005623, GO:0005886, GO:0006139, GO:0006140, GO:0006163, GO:0006164, GO:0006171, GO:0006725, GO:0006753, GO:0006793, GO:0006796, GO:0006807, GO:0006810, GO:0006873, GO:0006874, GO:0006875, GO:0007154, GO:0007165, GO:0007166, GO:0007186, GO:0007204, GO:0007218, GO:0007267, GO:0007275, GO:…	23	12	13	28	18	16	15	22	10	10	15	11	13	15	5	13	14	11
ENSMUSG00000066538	Gm6254	processed_pseudogene							ENSMUSG00000066538	chr14	122117938	122119009	+					0	1	0	0	0	1	1	0	2	2	0	1	1	1	2	1	4	2
ENSMUSG00000048756	Foxo3	protein_coding	Forkhead box protein O3	Foxo3, Fkhr2, Foxo3a; Foxo3	Q9WVH4; H9KUZ0; H3BKE2	FOXO3_MOUSE; H9KUZ0_MOUSE; H3BKE2_MOUSE	ENSMUST00000056974, ENSMUST00000105502, ENSMUST00000175881; ENSMUST00000105501; ENSMUST00000177542	ENSMUSP00000050683, ENSMUSP00000101141, ENSMUSP00000135380; ENSMUSP00000101140; ENSMUSP00000135355	ENSMUSG00000048756	chr10	42181841	42276755	-	FoxO signaling pathway, PI3K-Akt signaling pathway, Longevity regulating pathway - multiple species, Prolactin signaling pathway, Non-small cell lung cancer, EGFR tyrosine kinase inhibitor resistance, Longevity regulating pathway, Chemokine signaling pathway, AMPK signaling pathway, Neurotrophin signaling pathway, Endometrial cancer	mmu04068, mmu04151, mmu04213, mmu04917, mmu05223, mmu01521, mmu04211, mmu04062, mmu04152, mmu04722, mmu05213	reproduction, negative regulation of transcription from RNA polymerase II promoter, response to reactive oxygen species, regulatory region DNA binding, RNA polymerase II transcription factor activity, sequence-specific DNA binding, core promoter binding, regulatory region nucleic acid binding, nucleic acid binding transcription factor activity, transcription cofactor binding, transcriptional repr…	GO:0000003, GO:0000122, GO:0000302, GO:0000975, GO:0000981, GO:0001047, GO:0001067, GO:0001071, GO:0001221, GO:0001227, GO:0001228, GO:0001541, GO:0001542, GO:0001544, GO:0001547, GO:0001556, GO:0002262, GO:0002376, GO:0002520, GO:0002682, GO:0002684, GO:0003006, GO:0003676, GO:0003677, GO:0003682, GO:0003700, GO:0005488, GO:0005515, GO:0005622, GO:0005623, GO:0005634, GO:0005654, GO:0005737, GO:…	1025	1090	1261	1650	1557	1627	1432	1253	1284	1754	1678	1676	1497	1280	1344	1644	1638	1669
ENSMUSG00000026234	Ncl	protein_coding	Nucleolin	Ncl, Nuc; Ncl	P09405; A0A087WRM5	NUCL_MOUSE; A0A087WRM5_MOUSE	ENSMUST00000027438; ENSMUST00000185785	ENSMUSP00000027438; ENSMUSP00000140696	ENSMUSG00000026234	chr1	86344719	86359400	-			nucleotide binding, angiogenesis, blood vessel development, fibrillar center, dense fibrillar component, cytokine production, regulation of cytokine production, positive regulation of cytokine production, vasculature development, response to molecule of bacterial origin, nucleic acid binding, DNA binding, single-stranded DNA binding, RNA binding, mRNA binding, receptor binding, binding, calcium i…	GO:0000166, GO:0001525, GO:0001568, GO:0001650, GO:0001651, GO:0001816, GO:0001817, GO:0001819, GO:0001944, GO:0002237, GO:0003676, GO:0003677, GO:0003697, GO:0003723, GO:0003729, GO:0005102, GO:0005488, GO:0005509, GO:0005515, GO:0005576, GO:0005622, GO:0005623, GO:0005634, GO:0005654, GO:0005730, GO:0005737, GO:0005938, GO:0006139, GO:0006351, GO:0006355, GO:0006356, GO:0006357, GO:0006360, GO:…	1964	2005	1950	2176	2187	2283	2224	1888	1914	2270	2112	2202	2194	1909	2045	2156	1938	2222
ENSMUSG00000006699	Cdc42	protein_coding	Cell division control protein 42 homolog	Cdc42	P60766	CDC42_MOUSE	ENSMUST00000030417, ENSMUST00000051477	ENSMUSP00000030417, ENSMUSP00000054634	ENSMUSG00000006699	chr4	137319696	137357720	-	Regulation of actin cytoskeleton, Pathways in cancer, Axon guidance, Tight junction, Leukocyte transendothelial migration, MAPK signaling pathway, Endocytosis, GnRH signaling pathway, Viral carcinogenesis, Ras signaling pathway, Chemokine signaling pathway, Rap1 signaling pathway, Salmonella infection, Neurotrophin signaling pathway, Non-alcoholic fatty liver disease (NAFLD), Focal adhesion, Adhe…	mmu04810, mmu05200, mmu04360, mmu04530, mmu04670, mmu04010, mmu04144, mmu04912, mmu05203, mmu04014, mmu04062, mmu04015, mmu05132, mmu04722, mmu04932, mmu04510, mmu04520, mmu04660, mmu05100, mmu05205, mmu05211, mmu04933, mmu04666, mmu04370, mmu05212	Golgi membrane, MAPK cascade, nucleotide binding, mitotic cell cycle, nuclear division, storage vacuole, angiogenesis, blood vessel development, cell fate determination, nucleoside binding, purine nucleoside binding, regulation of protein phosphorylation, positive regulation of protein phosphorylation, hair follicle development, vasculature development, morphogenesis of an epithelium, sprouting a…	GO:0000139, GO:0000165, GO:0000166, GO:0000278, GO:0000280, GO:0000322, GO:0001525, GO:0001568, GO:0001709, GO:0001882, GO:0001883, GO:0001932, GO:0001934, GO:0001942, GO:0001944, GO:0002009, GO:0002040, GO:0002064, GO:0002376, GO:0003008, GO:0003013, GO:0003015, GO:0003161, GO:0003334, GO:0003824, GO:0003924, GO:0005488, GO:0005515, GO:0005525, GO:0005622, GO:0005623, GO:0005737, GO:0005773, GO:…	1091	1003	1000	1098	1074	1068	1171	993	906	1131	1031	1036	1051	933	979	1012	890	1053
ENSMUSG00000098136	Gm8513	processed_pseudogene							ENSMUSG00000098136	chr13	45186534	45187536	-					1	2	2	1	5	0	3	1	3	1	3	1	3	3	2	1	2	2
ENSMUSG00000118000	Gm50217	lincRNA							ENSMUSG00000118000	chr19	43920473	43927928	+					0	0	4	0	1	1	3	2	1	0	1	1	3	1	2	0	1	2
ENSMUSG00000052565	H1f3	protein_coding	Histone H1.3; Histone cluster 1, H1d	H1-3, H1f3, Hist1h1d; H1f3, Hist1h1d	P43277; Q149Z9	H13_MOUSE; Q149Z9_MOUSE	ENSMUST00000045301;	ENSMUSP00000044395;	ENSMUSG00000052565	chr13	23553262	23560686	+			negative regulation of transcription from RNA polymerase II promoter, nuclear chromosome, chromatin, nucleosome, nuclear chromatin, euchromatin, nucleic acid binding, DNA binding, chromatin binding, RNA binding, binding, protein binding, intracellular, cell, nucleus, chromosome, nuclear euchromatin, nucleobase-containing compound metabolic process, DNA packaging, chromatin organization, chromatin…	GO:0000122, GO:0000228, GO:0000785, GO:0000786, GO:0000790, GO:0000791, GO:0003676, GO:0003677, GO:0003682, GO:0003723, GO:0005488, GO:0005515, GO:0005622, GO:0005623, GO:0005634, GO:0005694, GO:0005719, GO:0006139, GO:0006323, GO:0006325, GO:0006333, GO:0006334, GO:0006351, GO:0006355, GO:0006357, GO:0006366, GO:0006461, GO:0006464, GO:0006479, GO:0006725, GO:0006807, GO:0006996, GO:0008152, GO:…	11	17	20	5	6	10	12	17	15	15	9	19	16	14	13	18	14	15
ENSMUSG00000037001	Zfp39	protein_coding	Zinc finger protein 39	Zfp39, Zfp-39	Q02525	ZFP39_MOUSE	ENSMUST00000102703	ENSMUSP00000099764	ENSMUSG00000037001	chr11	58888153	58904225	-			reproduction, regulatory region DNA binding, transcription regulatory region sequence-specific DNA binding, RNA polymerase II regulatory region sequence-specific DNA binding, RNA polymerase II regulatory region DNA binding, regulatory region nucleic acid binding, nucleic acid binding transcription factor activity, nucleic acid binding, DNA binding, double-stranded DNA binding, transcription facto…	GO:0000003, GO:0000975, GO:0000976, GO:0000977, GO:0001012, GO:0001067, GO:0001071, GO:0003676, GO:0003677, GO:0003690, GO:0003700, GO:0005488, GO:0005622, GO:0005623, GO:0005634, GO:0006139, GO:0006351, GO:0006355, GO:0006725, GO:0006807, GO:0007275, GO:0007276, GO:0007283, GO:0008152, GO:0009058, GO:0009059, GO:0009889, GO:0009987, GO:0010467, GO:0010468, GO:0010556, GO:0016070, GO:0018130, GO:…	78	42	54	64	88	91	71	72	77	81	72	72	61	83	77	53	47	65
ENSMUSG00000069814	Ccdc92b	protein_coding	Coiled-coil domain-containing 92B	Ccdc92b, E130309D14Rik	Q5SUE3	Q5SUE3_MOUSE	ENSMUST00000100866	ENSMUSP00000098429	ENSMUSG00000069814	chr11	74619605	74641516	+					6	5	4	6	3	5	7	6	4	2	3	3	7	8	5	3	2	3
ENSMUSG00000031575	Ash2l	protein_coding	Set1/Ash2 histone methyltransferase complex subunit ASH2	Ash2l	Q91X20; E9PU93; D6RET1; D3YYA0; D6RI55	ASH2L_MOUSE; E9PU93_MOUSE; D6RET1_MOUSE; D3YYA0_MOUSE; D6RI55_MOUSE	ENSMUST00000068892; ENSMUST00000110609, ENSMUST00000110610, ENSMUST00000166078; ENSMUST00000151856; ENSMUST00000110608; ENSMUST00000139946	ENSMUSP00000070957; ENSMUSP00000106239, ENSMUSP00000106240, ENSMUSP00000132546; ENSMUSP00000117488; ENSMUSP00000106238; ENSMUSP00000118346	ENSMUSG00000031575	chr8	25815996	25847694	-			nuclear chromosome, chromatin, nuclear chromatin, euchromatin, regulatory region DNA binding, regulatory region nucleic acid binding, nucleic acid binding, DNA binding, chromatin binding, catalytic activity, binding, protein binding, intracellular, cell, nucleus, nucleoplasm, chromosome, nuclear euchromatin, nucleobase-containing compound metabolic process, chromatin organization, chromatin remod…	GO:0000228, GO:0000785, GO:0000790, GO:0000791, GO:0000975, GO:0001067, GO:0003676, GO:0003677, GO:0003682, GO:0003824, GO:0005488, GO:0005515, GO:0005622, GO:0005623, GO:0005634, GO:0005654, GO:0005694, GO:0005719, GO:0006139, GO:0006325, GO:0006338, GO:0006351, GO:0006355, GO:0006357, GO:0006366, GO:0006464, GO:0006479, GO:0006725, GO:0006807, GO:0006950, GO:0006974, GO:0006996, GO:0008013, GO:…	448	476	425	512	501	487	485	505	460	485	460	508	533	468	508	492	486	456
ENSMUSG00000091119	Ccdc152	protein_coding	Coiled-coil domain-containing 152	Ccdc152	E9PX14; A0A2I3BPP3	E9PX14_MOUSE; A0A2I3BPP3_MOUSE	ENSMUST00000165386, ENSMUST00000226261; ENSMUST00000228405	ENSMUSP00000129305, ENSMUSP00000153730; ENSMUSP00000153740	ENSMUSG00000091119	chr15	3280070	3303526	-					11	9	4	16	16	20	9	10	16	13	14	10	12	9	9	13	12	13
ENSMUSG00000105797	Gm5149	lincRNA							ENSMUSG00000105797	chr3	149304829	149345840	+					10	3	5	17	13	12	7	4	1	16	11	5	7	6	9	6	6	7
ENSMUSG00000091625	Lsm5	protein_coding	U6 snRNA-associated Sm-like protein LSm5	Lsm5	P62322; A0A0N4SVK3; A0A0N4SUT0; H3BKC5	LSM5_MOUSE; A0A0N4SVK3_MOUSE; A0A0N4SUT0_MOUSE; H3BKC5_MOUSE	ENSMUST00000170382; ENSMUST00000176595; ENSMUST00000203958; ENSMUST00000177144	ENSMUSP00000126565; ENSMUSP00000145140; ENSMUSP00000144811; ENSMUSP00000135337	ENSMUSG00000091625	chr6	56701063	56704710	-	Spliceosome, RNA degradation	mmu03040, mmu03018	RNA splicing, via transesterification reactions, RNA splicing, via transesterification reactions with bulged adenosine as nucleophile, mRNA splicing, via spliceosome, nuclear-transcribed mRNA catabolic process, nucleic acid binding, RNA binding, binding, protein binding, intracellular, cell, nucleus, spliceosomal complex, U6 snRNP, cytoplasm, nucleobase-containing compound metabolic process, RNA …	GO:0000375, GO:0000377, GO:0000398, GO:0000956, GO:0003676, GO:0003723, GO:0005488, GO:0005515, GO:0005622, GO:0005623, GO:0005634, GO:0005681, GO:0005688, GO:0005737, GO:0006139, GO:0006396, GO:0006397, GO:0006401, GO:0006402, GO:0006725, GO:0006807, GO:0008152, GO:0008380, GO:0009056, GO:0009057, GO:0009987, GO:0010467, GO:0016070, GO:0016071, GO:0019439, GO:0030529, GO:0030532, GO:0032991, GO:…	43	34	42	53	59	60	56	55	51	50	51	46	43	43	48	45	41	57
ENSMUSG00000030495	Slc7a10	protein_coding	Asc-type amino acid transporter 1	Slc7a10, Asc1; Slc7a10	P63115; E9Q248; E9Q1V6; D6RII2	AAA1_MOUSE; E9Q248_MOUSE; E9Q1V6_MOUSE; D6RII2_MOUSE	ENSMUST00000001854; ENSMUST00000135452; ENSMUST00000167441; ENSMUST00000131048	ENSMUSP00000001854; ENSMUSP00000127577; ENSMUSP00000129954; ENSMUSP00000118331	ENSMUSG00000030495	chr7	35186385	35201114	+			amino acid transmembrane transport, transporter activity, organic acid transmembrane transporter activity, binding, protein binding, cell, plasma membrane, integral component of plasma membrane, transport, ion transport, anion transport, amino acid transport, amino acid transmembrane transporter activity, neutral amino acid transmembrane transporter activity, L-amino acid transmembrane transporte…	GO:0003333, GO:0005215, GO:0005342, GO:0005488, GO:0005515, GO:0005623, GO:0005886, GO:0005887, GO:0006810, GO:0006811, GO:0006820, GO:0006865, GO:0015171, GO:0015175, GO:0015179, GO:0015194, GO:0015291, GO:0015297, GO:0015711, GO:0015804, GO:0015807, GO:0015825, GO:0015849, GO:0016020, GO:0016021, GO:0022804, GO:0022857, GO:0022889, GO:0022891, GO:0022892, GO:0030425, GO:0031224, GO:0031226, GO:…	1	2	2	3	1	0	0	4	3	3	6	5	3	0	2	2	2	4
ENSMUSG00000085971	Gm15411	processed_transcript							ENSMUSG00000085971	chr5	148995651	149015813	-					0	1	1	2	3	2	6	4	3	1	6	3	3	3	3	4	4	3
ENSMUSG00000045114	Prrt2	protein_coding	Proline-rich transmembrane protein 2	Prrt2	E9PUL5; A0A0J9YTS8; A0A0J9YU72	PRRT2_MOUSE; A0A0J9YTS8_MOUSE; A0A0J9YU72_MOUSE	ENSMUST00000159916; ENSMUST00000161931; ENSMUST00000202045	ENSMUSP00000124520; ENSMUSP00000143833; ENSMUSP00000144042	ENSMUSG00000045114	chr7	127017531	127021211	-			system process, cell, plasma membrane, response to biotic stimulus, membrane, integral component of membrane, cell junction, intrinsic component of membrane, multicellular organismal process, membrane part, cell part, synapse, neurological system process, neuromuscular process controlling posture, response to stimulus, neuromuscular process, cell periphery	GO:0003008, GO:0005623, GO:0005886, GO:0009607, GO:0016020, GO:0016021, GO:0030054, GO:0031224, GO:0032501, GO:0044425, GO:0044464, GO:0045202, GO:0050877, GO:0050884, GO:0050896, GO:0050905, GO:0071944	0	2	1	5	2	1	1	4	3	1	4	2	1	3	3	1	2	1
ENSMUSG00000003534	Ddr1	protein_coding	Epithelial discoidin domain-containing receptor 1; Receptor protein-tyrosine kinase	Ddr1, Cak, Eddr1, Mpk6; Ddr1	Q03146; Q544T2; F7BZR8; G3UXE5; B0V2I0; D6RII6; B0V2H9; E9PW79; B0V2H8	DDR1_MOUSE; Q544T2_MOUSE; F7BZR8_MOUSE; G3UXE5_MOUSE; B0V2I0_MOUSE; D6RII6_MOUSE; B0V2H9_MOUSE; E9PW79_MOUSE; B0V2H8_MOUSE	ENSMUST00000003628, ENSMUST00000097333, ENSMUST00000117301, ENSMUST00000119825, ENSMUST00000166980; ENSMUST00000135078; ENSMUST00000155628; ENSMUST00000145900; ENSMUST00000148065; ENSMUST00000146472; ENSMUST00000155957; ENSMUST00000134995	ENSMUSP00000003628, ENSMUSP00000094945, ENSMUSP00000112570, ENSMUSP00000113062, ENSMUSP00000133047; ENSMUSP00000122191; ENSMUSP00000133659; ENSMUSP00000122361; ENSMUSP00000120635; ENSMUSP00000119397; ENSMUSP00000117427; ENSMUSP00000117301	ENSMUSG00000003534	chr17	35681567	35704621	-			reproduction, nucleotide binding, cell morphogenesis, regulation of cell growth, morphogenesis of a branching structure, nucleoside binding, purine nucleoside binding, regulation of cell-matrix adhesion, morphogenesis of an epithelium, morphogenesis of an epithelial sheet, catalytic activity, protein kinase activity, protein tyrosine kinase activity, transmembrane receptor protein tyrosine kinase…	GO:0000003, GO:0000166, GO:0000902, GO:0001558, GO:0001763, GO:0001882, GO:0001883, GO:0001952, GO:0002009, GO:0002011, GO:0003824, GO:0004672, GO:0004713, GO:0004714, GO:0004871, GO:0004872, GO:0004888, GO:0005488, GO:0005515, GO:0005518, GO:0005524, GO:0005576, GO:0005615, GO:0005623, GO:0005886, GO:0005887, GO:0006464, GO:0006468, GO:0006793, GO:0006796, GO:0006810, GO:0006928, GO:0006950, GO:…	357	378	352	378	351	366	343	355	269	350	338	363	278	326	297	313	329	309
ENSMUSG00000034781	Gna11	protein_coding	Guanine nucleotide-binding protein subunit alpha-11; Uncharacterized protein	Gna11, Gna-11; Gna11	P21278; Q3UPA1	GNA11_MOUSE; Q3UPA1_MOUSE	ENSMUST00000043604;	ENSMUSP00000043190;	ENSMUSG00000034781	chr10	81528724	81545190	-	Insulin secretion, cGMP-PKG signaling pathway, Calcium signaling pathway, Pathways in cancer, Cholinergic synapse, Vascular smooth muscle contraction, GnRH signaling pathway, Aldosterone synthesis and secretion, Chagas disease (American trypanosomiasis), Amoebiasis, Long-term depression, Gap junction	mmu04911, mmu04022, mmu04020, mmu05200, mmu04725, mmu04270, mmu04912, mmu04925, mmu05142, mmu05146, mmu04730, mmu04540	nucleotide binding, lytic vacuole, skeletal system development, action potential, G-protein coupled receptor binding, nucleoside binding, purine nucleoside binding, catalytic activity, GTPase activity, signal transducer activity, receptor binding, binding, protein binding, GTP binding, extracellular region, intracellular, cell, cytoplasm, lysosome, lysosomal membrane, vacuole, vacuolar membrane, …	GO:0000166, GO:0000323, GO:0001501, GO:0001508, GO:0001664, GO:0001882, GO:0001883, GO:0003824, GO:0003924, GO:0004871, GO:0005102, GO:0005488, GO:0005515, GO:0005525, GO:0005576, GO:0005622, GO:0005623, GO:0005737, GO:0005764, GO:0005765, GO:0005773, GO:0005774, GO:0005829, GO:0005834, GO:0005886, GO:0006461, GO:0007154, GO:0007165, GO:0007186, GO:0007200, GO:0007212, GO:0007275, GO:0007507, GO:…	884	859	887	907	830	941	884	843	786	870	882	842	881	818	846	902	826	859
ENSMUSG00000039977	Deup1	protein_coding	Deuterosome assembly protein 1; Coiled-coil domain-containing protein 67	Deup1, Ccdc67	Q7M6Y5; D3Z2N8	DEUP1_MOUSE; D3Z2N8_MOUSE	ENSMUST00000045513, ENSMUST00000115592, ENSMUST00000115593; ENSMUST00000152377	ENSMUSP00000039912, ENSMUSP00000111255, ENSMUSP00000111256; ENSMUSP00000121526	ENSMUSG00000039977	chr9	15559864	15627933	-			microtubule cytoskeleton organization, binding, protein binding, intracellular, cell, cytoplasm, centrosome, centriole, microtubule organizing center, cytoskeleton, organelle organization, cytoskeleton organization, microtubule-based process, cell cycle, centrosome cycle, centriole replication, tissue development, cellular process, microtubule cytoskeleton, cellular component organization, cell c…	GO:0000226, GO:0005488, GO:0005515, GO:0005622, GO:0005623, GO:0005737, GO:0005813, GO:0005814, GO:0005815, GO:0005856, GO:0006996, GO:0007010, GO:0007017, GO:0007049, GO:0007098, GO:0007099, GO:0009888, GO:0009987, GO:0015630, GO:0016043, GO:0022402, GO:0022607, GO:0030030, GO:0030154, GO:0030855, GO:0031023, GO:0032502, GO:0043226, GO:0043228, GO:0043229, GO:0043232, GO:0044085, GO:0044422, GO:…	1	10	3	5	7	10	13	9	8	2	5	3	1	11	5	5	2	3
ENSMUSG00000018286	Psmb6	protein_coding	Proteasome subunit beta type-6	Psmb6, Lmp19	Q60692	PSB6_MOUSE	ENSMUST00000018430	ENSMUSP00000018430	ENSMUSG00000018286	chr11	70525367	70527858	+	Proteasome	mmu03050	proteasome complex, catalytic activity, endopeptidase activity, threonine-type endopeptidase activity, binding, protein binding, extracellular region, intracellular, cell, nucleus, nucleoplasm, cytoplasm, Golgi apparatus, proteasome core complex, cell-cell junction, adherens junction, cell-cell adherens junction, proteolysis, cell adhesion, metabolic process, peptidase activity, catabolic process…	GO:0000502, GO:0003824, GO:0004175, GO:0004298, GO:0005488, GO:0005515, GO:0005576, GO:0005622, GO:0005623, GO:0005634, GO:0005654, GO:0005737, GO:0005794, GO:0005839, GO:0005911, GO:0005912, GO:0005913, GO:0006508, GO:0007155, GO:0008152, GO:0008233, GO:0009056, GO:0009057, GO:0009987, GO:0012505, GO:0016787, GO:0019538, GO:0022610, GO:0030054, GO:0030163, GO:0031974, GO:0031981, GO:0031982, GO:…	617	537	572	581	554	584	582	526	464	576	524	571	634	515	535	551	488	596
ENSMUSG00000114603	Gm17938	processed_pseudogene							ENSMUSG00000114603	chr13	67089485	67090130	+					1	2	4	1	1	1	1	1	1	2	2	1	3	1	2	0	2	2
ENSMUSG00000052957	Gas1	protein_coding	Growth arrest-specific protein 1	Gas1, Gas-1; Gas1	Q01721; A0A286YD87	GAS1_MOUSE; A0A286YD87_MOUSE	ENSMUST00000065086; ENSMUST00000223933	ENSMUSP00000064555; ENSMUSP00000153311	ENSMUSG00000052957	chr13	60174405	60177365	-	Hedgehog signaling pathway	mmu04340	mitotic cell cycle, cell morphogenesis, cell morphogenesis involved in differentiation, skeletal system development, regulation of cell growth, eye development, positive regulation of mesenchymal cell proliferation, regionalization, binding, protein binding, cell, plasma membrane, proteolysis, transport, ER to Golgi vesicle-mediated transport, apoptotic process, movement of cell or subcellular co…	GO:0000278, GO:0000902, GO:0000904, GO:0001501, GO:0001558, GO:0001654, GO:0002053, GO:0003002, GO:0005488, GO:0005515, GO:0005623, GO:0005886, GO:0006508, GO:0006810, GO:0006888, GO:0006915, GO:0006928, GO:0006935, GO:0007049, GO:0007050, GO:0007154, GO:0007165, GO:0007166, GO:0007224, GO:0007275, GO:0007346, GO:0007389, GO:0007399, GO:0007409, GO:0007411, GO:0007417, GO:0007420, GO:0007423, GO:…	227	250	267	226	212	239	203	260	250	250	227	261	222	256	215	224	254	200
ENSMUSG00000050445	Cyp8b1	protein_coding	7-alpha-hydroxycholest-4-en-3-one 12-alpha-hydroxylase	Cyp8b1	A0A0R4J0N7	A0A0R4J0N7_MOUSE	ENSMUST00000062474	ENSMUSP00000052989	ENSMUSG00000050445	chr9	121914356	121916305	-	Metabolic pathways, Primary bile acid biosynthesis, PPAR signaling pathway	mmu01100, mmu00120, mmu03320	catalytic activity, monooxygenase activity, binding, iron ion binding, intracellular, cell, cytoplasm, endoplasmic reticulum, metabolic process, steroid hydroxylase activity, sterol 12-alpha-hydroxylase activity, endomembrane system, membrane, integral component of membrane, oxidoreductase activity, oxidoreductase activity, acting on paired donors, with incorporation or reduction of molecular oxy…	GO:0003824, GO:0004497, GO:0005488, GO:0005506, GO:0005622, GO:0005623, GO:0005737, GO:0005783, GO:0008152, GO:0008395, GO:0008397, GO:0012505, GO:0016020, GO:0016021, GO:0016491, GO:0016705, GO:0020037, GO:0031224, GO:0043167, GO:0043169, GO:0043226, GO:0043227, GO:0043229, GO:0043231, GO:0044424, GO:0044425, GO:0044444, GO:0044464, GO:0044699, GO:0044710, GO:0046872, GO:0046906, GO:0046914, GO:…	6	5	9	6	5	4	4	1	3	13	12	3	3	4	3	6	7	7
ENSMUSG00000089807	Gm16298	processed_pseudogene							ENSMUSG00000089807	chr19	53767891	53768310	-					0	0	1	1	0	0	0	2	1	1	1	0	0	0	1	0	0	5
ENSMUSG00000022474	Pmm1	protein_coding	Phosphomannomutase 1; Phosphomannomutase	Pmm1	O35621; Q9D6D9; Q545Q8; Q91W01; D6RG76	PMM1_MOUSE; Q9D6D9_MOUSE; Q545Q8_MOUSE; Q91W01_MOUSE; D6RG76_MOUSE	ENSMUST00000023112; ENSMUST00000230229; ENSMUST00000071462; ENSMUST00000155781	ENSMUSP00000023112; ENSMUSP00000155419; ENSMUSP00000071405; ENSMUSP00000115551	ENSMUSG00000022474	chr15	81951108	81960930	-	Metabolic pathways, Amino sugar and nucleotide sugar metabolism, Fructose and mannose metabolism	mmu01100, mmu00520, mmu00051	catalytic activity, phosphomannomutase activity, binding, intracellular, cell, cytoplasm, carbohydrate metabolic process, monosaccharide metabolic process, mannose metabolic process, nucleobase-containing compound metabolic process, cellular aromatic compound metabolic process, nitrogen compound metabolic process, metabolic process, biosynthetic process, nucleotide-sugar metabolic process, nucleo…	GO:0003824, GO:0004615, GO:0005488, GO:0005622, GO:0005623, GO:0005737, GO:0005975, GO:0005996, GO:0006013, GO:0006139, GO:0006725, GO:0006807, GO:0008152, GO:0009058, GO:0009225, GO:0009226, GO:0009298, GO:0009987, GO:0016853, GO:0016866, GO:0016868, GO:0018130, GO:0019318, GO:0019438, GO:0019673, GO:0034641, GO:0034654, GO:0036477, GO:0043025, GO:0043167, GO:0043169, GO:0044237, GO:0044238, GO:…	168	192	207	200	192	189	174	189	177	219	196	213	183	193	180	189	216	199
ENSMUSG00000086645	Gm15743	antisense							ENSMUSG00000086645	chr16	31427876	31429776	-					5	11	14	6	7	15	35	30	34	34	36	36	64	35	33	15	29	25
ENSMUSG00000021262	Evl	protein_coding	Ena/VASP-like protein	Evl	P70429; A0A1Y7VJA2; E9PVP4; F8WJB9	EVL_MOUSE; A0A1Y7VJA2_MOUSE; E9PVP4_MOUSE; F8WJB9_MOUSE	ENSMUST00000021689, ENSMUST00000077735; ENSMUST00000223109; ENSMUST00000172409; ENSMUST00000109854	ENSMUSP00000021689, ENSMUSP00000076916; ENSMUSP00000152364; ENSMUSP00000133072; ENSMUSP00000105480	ENSMUSG00000021262	chr12	108554720	108688516	+			cell morphogenesis, cell morphogenesis involved in differentiation, ameboidal-type cell migration, cell activation, actin binding, binding, protein binding, profilin binding, intracellular, cell, cytoplasm, cytoskeleton, adherens junction, cell-substrate adherens junction, focal adhesion, protein complex assembly, movement of cell or subcellular component, chemotaxis, response to stress, organell…	GO:0000902, GO:0000904, GO:0001667, GO:0001775, GO:0003779, GO:0005488, GO:0005515, GO:0005522, GO:0005622, GO:0005623, GO:0005737, GO:0005856, GO:0005912, GO:0005924, GO:0005925, GO:0006461, GO:0006928, GO:0006935, GO:0006950, GO:0006996, GO:0007010, GO:0007015, GO:0007275, GO:0007399, GO:0007409, GO:0007411, GO:0007596, GO:0007599, GO:0008064, GO:0008092, GO:0008154, GO:0009605, GO:0009611, GO:…	294	271	252	243	279	288	234	204	212	243	217	255	230	237	214	223	248	210
ENSMUSG00000028771	Ptpn12	protein_coding	Tyrosine-protein phosphatase non-receptor type 12	Ptpn12	P35831; D6RGT2	PTN12_MOUSE; D6RGT2_MOUSE	ENSMUST00000030556; ENSMUST00000151813, ENSMUST00000199774	ENSMUSP00000030556; ENSMUSP00000116989, ENSMUSP00000142550	ENSMUSG00000028771	chr5	20986645	21055911	-			podosome, catalytic activity, phosphoprotein phosphatase activity, protein tyrosine phosphatase activity, binding, protein binding, intracellular, cell, cytoplasm, cytosol, cytoskeleton, plasma membrane, cellular protein modification process, protein dephosphorylation, phosphorus metabolic process, phosphate-containing compound metabolic process, cell communication, signal transduction, cell surf…	GO:0002102, GO:0003824, GO:0004721, GO:0004725, GO:0005488, GO:0005515, GO:0005622, GO:0005623, GO:0005737, GO:0005829, GO:0005856, GO:0005886, GO:0006464, GO:0006470, GO:0006793, GO:0006796, GO:0007154, GO:0007165, GO:0007166, GO:0007167, GO:0007169, GO:0007173, GO:0008152, GO:0009719, GO:0009966, GO:0009987, GO:0010033, GO:0010646, GO:0015629, GO:0016020, GO:0016311, GO:0016787, GO:0016788, GO:…	512	506	507	440	439	486	409	428	407	444	431	468	467	460	448	484	460	450
ENSMUSG00000052748	Swt1	protein_coding	Transcriptional protein SWT1	Swt1	Q9DBQ9	SWT1_MOUSE	ENSMUST00000064771, ENSMUST00000111883	ENSMUSP00000067516, ENSMUSP00000107514	ENSMUSG00000052748	chr1	151367699	151428455	-					142	169	156	156	173	148	129	139	134	144	163	141	125	123	146	141	149	152
ENSMUSG00000004054	Map3k11	protein_coding	Mitogen-activated protein kinase kinase kinase 11	Map3k11, Mlk3; Map3k11	Q80XI6; A0A494BAX3	M3K11_MOUSE; A0A494BAX3_MOUSE	ENSMUST00000004156; ENSMUST00000235661	ENSMUSP00000004156; ENSMUSP00000158271	ENSMUSG00000004054	chr19	5688742	5702865	+	MAPK signaling pathway, Non-alcoholic fatty liver disease (NAFLD)	mmu04010, mmu04932	MAPK cascade, nucleotide binding, activation of MAPKK activity, activation of MAPK activity, nucleoside binding, purine nucleoside binding, regulation of protein phosphorylation, positive regulation of protein phosphorylation, catalytic activity, protein kinase activity, protein serine/threonine kinase activity, receptor signaling protein serine/threonine kinase activity, JUN kinase kinase kinase…	GO:0000165, GO:0000166, GO:0000186, GO:0000187, GO:0001882, GO:0001883, GO:0001932, GO:0001934, GO:0003824, GO:0004672, GO:0004674, GO:0004702, GO:0004706, GO:0004709, GO:0004871, GO:0005057, GO:0005488, GO:0005515, GO:0005524, GO:0005622, GO:0005623, GO:0005737, GO:0005813, GO:0005815, GO:0005856, GO:0005874, GO:0006464, GO:0006468, GO:0006793, GO:0006796, GO:0006915, GO:0006950, GO:0007017, GO:…	489	443	488	412	406	422	371	412	377	413	416	405	403	412	415	403	412	423
ENSMUSG00000039114	Nrn1	protein_coding	Neuritin	Nrn1, Cpg15; Nrn1	Q8CFV4; D3Z4E2; A0A286YCW7; A0A286YD56; A0A286YDV9	NRN1_MOUSE; D3Z4E2_MOUSE; A0A286YCW7_MOUSE; A0A286YD56_MOUSE; A0A286YDV9_MOUSE	ENSMUST00000037623; ENSMUST00000122286; ENSMUST00000224960; ENSMUST00000224323; ENSMUST00000223611	ENSMUSP00000040900; ENSMUSP00000113721; ENSMUSP00000153173; ENSMUSP00000153099; ENSMUSP00000153395	ENSMUSG00000039114	chr13	36725361	36735131	-			cell morphogenesis, cell morphogenesis involved in differentiation, binding, protein binding, extracellular region, extracellular space, cell, plasma membrane, integral component of plasma membrane, multicellular organism development, nervous system development, axonogenesis, ionotropic glutamate receptor complex, anatomical structure morphogenesis, cellular process, membrane, integral component …	GO:0000902, GO:0000904, GO:0005488, GO:0005515, GO:0005576, GO:0005615, GO:0005623, GO:0005886, GO:0005887, GO:0007275, GO:0007399, GO:0007409, GO:0008328, GO:0009653, GO:0009987, GO:0016020, GO:0016021, GO:0016043, GO:0016049, GO:0022008, GO:0030030, GO:0030054, GO:0030154, GO:0030182, GO:0031175, GO:0031224, GO:0031225, GO:0031226, GO:0032281, GO:0032501, GO:0032502, GO:0032989, GO:0032990, GO:…	100	64	80	103	58	65	90	105	109	96	92	94	62	71	84	101	91	103
ENSMUSG00000052584	Serp2	protein_coding	Stress-associated endoplasmic reticulum protein 2; Stress-associated endoplasmic reticulum protein	Serp2	Q6TAW2; A0A2I3BRA6; A0A2I3BRH9	SERP2_MOUSE; A0A2I3BRA6_MOUSE; A0A2I3BRH9_MOUSE	ENSMUST00000064517, ENSMUST00000227076; ENSMUST00000228055; ENSMUST00000228524	ENSMUSP00000068508, ENSMUSP00000154122; ENSMUSP00000154499; ENSMUSP00000154586	ENSMUSG00000052584	chr14	76532814	76556889	-			intracellular, cell, cytoplasm, endoplasmic reticulum, carbohydrate metabolic process, cellular protein modification process, protein glycosylation, transport, response to stress, response to unfolded protein, cell communication, signal transduction, protein localization, metabolic process, biosynthetic process, macromolecule biosynthetic process, glycoprotein metabolic process, glycoprotein bios…	GO:0005622, GO:0005623, GO:0005737, GO:0005783, GO:0005975, GO:0006464, GO:0006486, GO:0006810, GO:0006950, GO:0006986, GO:0007154, GO:0007165, GO:0008104, GO:0008152, GO:0009058, GO:0009059, GO:0009100, GO:0009101, GO:0009987, GO:0010033, GO:0012505, GO:0015031, GO:0016020, GO:0016021, GO:0019538, GO:0023052, GO:0030968, GO:0031224, GO:0033036, GO:0033554, GO:0034620, GO:0034645, GO:0034976, GO:…	1	1	3	2	4	2	7	0	4	1	4	1	3	4	7	4	6	5
ENSMUSG00000113770	1700019C18Rik	lincRNA							ENSMUSG00000113770	chr13	35184370	35212048	-					0	0	0	0	1	0	0	1	0	0	2	3	0	1	0	1	0	0
ENSMUSG00000105233	Gm20568	processed_pseudogene							ENSMUSG00000105233	chr3	126447743	126447950	+					0	1	2	0	1	1	0	0	0	0	1	0	3	4	2	1	2	2
ENSMUSG00000052915	Msl1	protein_coding	Male-specific lethal 1 homolog	Msl1, Msl1l1	Q6PDM1	MSL1_MOUSE	ENSMUST00000037915, ENSMUST00000037930, ENSMUST00000107485, ENSMUST00000107487	ENSMUSP00000042792, ENSMUSP00000043328, ENSMUSP00000103109, ENSMUSP00000103111	ENSMUSG00000052915	chr11	98795516	98807859	+			histone acetyltransferase complex, chromatin binding, binding, intracellular, cell, nucleus, nucleoplasm, chromatin organization, cellular protein modification process, protein acetylation, internal protein amino acid acetylation, organelle organization, metabolic process, cellular process, cellular component organization, covalent chromatin modification, histone modification, histone acetylation…	GO:0000123, GO:0003682, GO:0005488, GO:0005622, GO:0005623, GO:0005634, GO:0005654, GO:0006325, GO:0006464, GO:0006473, GO:0006475, GO:0006996, GO:0008152, GO:0009987, GO:0016043, GO:0016569, GO:0016570, GO:0016573, GO:0018193, GO:0018205, GO:0018393, GO:0018394, GO:0019538, GO:0031248, GO:0031974, GO:0031981, GO:0032991, GO:0036211, GO:0043170, GO:0043226, GO:0043227, GO:0043229, GO:0043231, GO:…	1154	1177	1092	1057	1011	1043	1013	974	950	1074	1002	1022	1077	988	986	988	968	1050
ENSMUSG00000104682	Gm42636	TEC							ENSMUSG00000104682	chr5	145292770	145295008	+					9	8	14	9	16	10	13	5	9	14	7	6	7	11	15	12	12	10
ENSMUSG00000097016	Gm26708	bidirectional_promoter_lncRNA							ENSMUSG00000097016	chr7	84152140	84195115	+					2	1	1	1	1	0	3	3	1	0	1	1	3	1	5	1	1	1
ENSMUSG00000026134	Prim2	protein_coding	DNA primase large subunit	Prim2	P33610	PRI2_MOUSE	ENSMUST00000027312	ENSMUSP00000027312	ENSMUSG00000026134	chr1	33453810	33669795	-	Metabolic pathways, Purine metabolism, Pyrimidine metabolism, DNA replication	mmu01100, mmu00230, mmu00240, mmu03030	nucleic acid binding, DNA binding, telomerase activity, RNA helicase activity, catalytic activity, DNA primase activity, DNA-directed RNA polymerase activity, RNA-directed DNA polymerase activity, helicase activity, sulfate adenylyltransferase activity, binding, intracellular, cell, replication fork, chromosome, nucleobase-containing compound metabolic process, DNA metabolic process, DNA replicat…	GO:0003676, GO:0003677, GO:0003720, GO:0003724, GO:0003824, GO:0003896, GO:0003899, GO:0003964, GO:0004386, GO:0004779, GO:0005488, GO:0005622, GO:0005623, GO:0005657, GO:0005694, GO:0006139, GO:0006259, GO:0006260, GO:0006261, GO:0006269, GO:0006351, GO:0006725, GO:0006807, GO:0008152, GO:0008192, GO:0008193, GO:0008905, GO:0009058, GO:0009059, GO:0009987, GO:0010467, GO:0016070, GO:0016462, GO:…	23	39	27	31	33	31	49	36	43	33	33	28	34	27	42	21	31	26
ENSMUSG00000061887	Ssbp3	protein_coding	Single-stranded DNA-binding protein 3	Ssbp3, Last, Ssdp1; Ssbp3	Q9D032; B1AS37; B1AS34; B1AS33	SSBP3_MOUSE; B1AS37_MOUSE; B1AS34_MOUSE; B1AS33_MOUSE	ENSMUST00000030367, ENSMUST00000072753; ENSMUST00000097934; ENSMUST00000149926; ENSMUST00000131440	ENSMUSP00000030367, ENSMUSP00000072536; ENSMUSP00000095547; ENSMUSP00000116248; ENSMUSP00000120323	ENSMUSG00000061887	chr4	106910701	107049694	+			hematopoietic progenitor cell differentiation, immune system process, immune system development, regionalization, nucleic acid binding, DNA binding, single-stranded DNA binding, binding, protein binding, intracellular, cell, nucleus, nucleobase-containing compound metabolic process, transcription, DNA-templated, regulation of transcription, DNA-templated, regulation of transcription from RNA poly…	GO:0002244, GO:0002376, GO:0002520, GO:0003002, GO:0003676, GO:0003677, GO:0003697, GO:0005488, GO:0005515, GO:0005622, GO:0005623, GO:0005634, GO:0006139, GO:0006351, GO:0006355, GO:0006357, GO:0006366, GO:0006461, GO:0006725, GO:0006807, GO:0007275, GO:0007389, GO:0007399, GO:0007417, GO:0007420, GO:0008152, GO:0008283, GO:0008284, GO:0009058, GO:0009059, GO:0009653, GO:0009790, GO:0009792, GO:…	452	464	476	401	382	448	432	412	415	397	373	365	428	418	438	425	447	404
ENSMUSG00000048834	Vstm2a	protein_coding	V-set and transmembrane domain-containing protein 2A	Vstm2a, Vstm2; Vstm2a	Q8R0A6; F6Y6A6	VTM2A_MOUSE; F6Y6A6_MOUSE	ENSMUST00000109645; ENSMUST00000109647	ENSMUSP00000105272; ENSMUSP00000105274	ENSMUSG00000048834	chr11	16257724	16427310	+			extracellular region, cell, plasma membrane, membrane, integral component of membrane, intrinsic component of membrane, membrane part, cell part, cell periphery	GO:0005576, GO:0005623, GO:0005886, GO:0016020, GO:0016021, GO:0031224, GO:0044425, GO:0044464, GO:0071944	2	1	0	0	0	0	1	0	1	1	1	2	4	0	0	2	1	2
ENSMUSG00000117328	4930474M22Rik	antisense							ENSMUSG00000117328	chr17	14389113	14398942	-					2	2	2	9	2	4	6	3	2	5	3	2	3	0	2	1	2	6
ENSMUSG00000100009	Gm7967	lincRNA							ENSMUSG00000100009	chr1	98589517	98607384	+					4	13	2	4	7	5	3	6	3	5	9	6	5	1	3	3	4	3
ENSMUSG00000047658	Gal3st3	protein_coding	Galactose-3-O-sulfotransferase 3	Gal3st3	P61315	G3ST3_MOUSE	ENSMUST00000061169	ENSMUSP00000061517	ENSMUSG00000047658	chr19	5298331	5308738	+			N-acetylglucosamine 6-O-sulfotransferase activity, N-acetylgalactosamine 4-O-sulfotransferase activity, galactosylceramide sulfotransferase activity, catalytic activity, alcohol sulfotransferase activity, heparan sulfate 2-O-sulfotransferase activity, intracellular, cell, cytoplasm, Golgi apparatus, lipid metabolic process, membrane lipid metabolic process, glycolipid metabolic process, sulfotran…	GO:0001517, GO:0001537, GO:0001733, GO:0003824, GO:0004027, GO:0004394, GO:0005622, GO:0005623, GO:0005737, GO:0005794, GO:0006629, GO:0006643, GO:0006664, GO:0008146, GO:0008152, GO:0008610, GO:0009058, GO:0009247, GO:0009987, GO:0012505, GO:0016020, GO:0016021, GO:0016232, GO:0016740, GO:0016782, GO:0017095, GO:0018721, GO:0018722, GO:0018723, GO:0018724, GO:0018725, GO:0018726, GO:0018727, GO:…	232	116	140	173	174	165	200	169	147	122	144	156	162	167	208	161	148	153
ENSMUSG00000112627	4933412E12Rik	bidirectional_promoter_lncRNA							ENSMUSG00000112627	chr10	116949757	116963279	+					46	40	60	24	34	24	18	24	32	30	29	33	36	45	29	27	38	16
ENSMUSG00000042357	Gjb5	protein_coding	Gap junction beta-5 protein; Gap junction protein	Gjb5, Cxn-31.1; Gjb5, Cxna	Q02739; Q542M8	CXB5_MOUSE; Q542M8_MOUSE	ENSMUST00000046498;	ENSMUSP00000045325;	ENSMUSG00000042357	chr4	127354809	127358181	-			reproduction, in utero embryonic development, placenta development, embryonic placenta development, developmental process involved in reproduction, cell, plasma membrane, cell-cell junction, gap junction, connexin complex, cell communication, multicellular organism development, anatomical structure morphogenesis, embryo development, embryo development ending in birth or egg hatching, tissue devel…	GO:0000003, GO:0001701, GO:0001890, GO:0001892, GO:0003006, GO:0005623, GO:0005886, GO:0005911, GO:0005921, GO:0005922, GO:0007154, GO:0007275, GO:0009653, GO:0009790, GO:0009792, GO:0009888, GO:0009987, GO:0016020, GO:0016021, GO:0022414, GO:0030054, GO:0030154, GO:0031224, GO:0032501, GO:0032502, GO:0032991, GO:0043009, GO:0043234, GO:0044425, GO:0044459, GO:0044464, GO:0044699, GO:0044702, GO:…	1	1	2	0	1	1	1	1	0	1	3	1	3	0	2	1	0	1
ENSMUSG00000086453	Gm11457	antisense							ENSMUSG00000086453	chr2	164754242	164769666	-					6	2	3	2	5	1	0	3	6	3	4	3	3	4	2	3	1	3
ENSMUSG00000003429	Rps11	protein_coding	40S ribosomal protein S11	Rps11	P62281; A0A1B0GRR3; Q3UC02	RS11_MOUSE; A0A1B0GRR3_MOUSE; Q3UC02_MOUSE	ENSMUST00000003521; ENSMUST00000211725;	ENSMUSP00000003521; ENSMUSP00000147630;	ENSMUSG00000003429	chr7	45122379	45124439	-	Ribosome	mmu03010	ossification, osteoblast differentiation, nucleic acid binding, RNA binding, structural constituent of ribosome, structural molecule activity, binding, extracellular region, intracellular, cell, nucleus, nucleolus, cytoplasm, cytosol, ribosome, adherens junction, cell-substrate adherens junction, focal adhesion, translation, peptide metabolic process, nitrogen compound metabolic process, metaboli…	GO:0001503, GO:0001649, GO:0003676, GO:0003723, GO:0003735, GO:0005198, GO:0005488, GO:0005576, GO:0005622, GO:0005623, GO:0005634, GO:0005730, GO:0005737, GO:0005829, GO:0005840, GO:0005912, GO:0005924, GO:0005925, GO:0006412, GO:0006518, GO:0006807, GO:0008152, GO:0009058, GO:0009059, GO:0009987, GO:0010467, GO:0015935, GO:0016020, GO:0019538, GO:0019843, GO:0022626, GO:0022627, GO:0030054, GO:…	323	293	299	341	313	350	349	291	252	348	305	317	345	265	271	316	242	297
ENSMUSG00000079481	Nhsl2	protein_coding	NHS-like protein 2	Nhsl2	B1AXH1; A0A0G2JFH6; B1AXG8	NHSL2_MOUSE; A0A0G2JFH6_MOUSE; B1AXG8_MOUSE	ENSMUST00000101339; ENSMUST00000144753; ENSMUST00000124279	ENSMUSP00000098893; ENSMUSP00000143176; ENSMUSP00000116112	ENSMUSG00000079481	chrX	101849385	102092055	+					177	167	153	123	145	141	138	153	210	143	148	147	147	125	139	127	161	132
ENSMUSG00000115543	B230362B09Rik	TEC							ENSMUSG00000115543	chr15	27503912	27505532	+					0	0	1	0	0	0	0	2	1	0	1	1	0	1	1	1	2	3
ENSMUSG00000020486	Septin4	protein_coding	Uncharacterized protein C17orf47 homolog; Septin-4	Gm11492; Septin4, Pnutl2, Sept4; Septin4, Sept4; Septin4	Q5ND19; P28661; Q5ND13; Q5ND09; A0A5F8MP96	CQ047_MOUSE; SEPT4_MOUSE; Q5ND13_MOUSE; Q5ND09_MOUSE; A0A5F8MP96_MOUSE	ENSMUST00000060360; ENSMUST00000018544, ENSMUST00000063156, ENSMUST00000107960, ENSMUST00000107962, ENSMUST00000122067; ENSMUST00000107961; ENSMUST00000133202; ENSMUST00000239011	ENSMUSP00000053087; ENSMUSP00000018544, ENSMUSP00000060127, ENSMUSP00000103594, ENSMUSP00000103596, ENSMUSP00000112960; ENSMUSP00000103595; ENSMUSP00000115790; ENSMUSP00000158869	ENSMUSG00000020486	chr11	87566653	87590539	+	Apoptosis, Apoptosis - multiple species	mmu04210, mmu04215	reproduction, nucleotide binding, nucleoside binding, purine nucleoside binding, developmental process involved in reproduction, binding, GTP binding, intracellular, cell, nucleus, nucleoplasm, cytoplasm, mitochondrion, cytoskeleton, cilium, cellular protein modification process, apoptotic process, organelle organization, mitochondrion organization, cell cycle, cell communication, signal transduc…	GO:0000003, GO:0000166, GO:0001882, GO:0001883, GO:0003006, GO:0005488, GO:0005525, GO:0005622, GO:0005623, GO:0005634, GO:0005654, GO:0005737, GO:0005739, GO:0005856, GO:0005929, GO:0006464, GO:0006915, GO:0006996, GO:0007005, GO:0007049, GO:0007154, GO:0007165, GO:0007275, GO:0007276, GO:0007281, GO:0007283, GO:0007286, GO:0007399, GO:0007417, GO:0007420, GO:0008152, GO:0008219, GO:0009893, GO:…	456	381	424	353	339	320	379	349	391	307	288	315	359	383	408	312	300	290
ENSMUSG00000021448	Shc3	protein_coding	SHC-transforming protein 3	Shc3, Nshc, ShcC; Shc3	Q61120; A0A1Y7VKQ1; A0A5F8MPM1	SHC3_MOUSE; A0A1Y7VKQ1_MOUSE; A0A5F8MPM1_MOUSE	ENSMUST00000021898; ENSMUST00000223543; ENSMUST00000239056	ENSMUSP00000021898; ENSMUSP00000152080; ENSMUSP00000158865	ENSMUSG00000021448	chr13	51431041	51569487	-	Natural killer cell mediated cytotoxicity, Phospholipase D signaling pathway, Estrogen signaling pathway, Insulin signaling pathway, Prolactin signaling pathway, EGFR tyrosine kinase inhibitor resistance, Ras signaling pathway, Chemokine signaling pathway, Neurotrophin signaling pathway, Alcoholism, Glioma, Focal adhesion, Bacterial invasion of epithelial cells, Endocrine resistance, ErbB signali…	mmu04650, mmu04072, mmu04915, mmu04910, mmu04917, mmu01521, mmu04014, mmu04062, mmu04722, mmu05034, mmu05214, mmu04510, mmu05100, mmu01522, mmu04012, mmu05220	system process, receptor binding, binding, protein binding, cell, plasma membrane, cell communication, signal transduction, cell surface receptor signaling pathway, enzyme linked receptor protein signaling pathway, transmembrane receptor protein tyrosine kinase signaling pathway, epidermal growth factor receptor signaling pathway, cell-cell signaling, chemical synaptic transmission, neuron-neuron…	GO:0003008, GO:0005102, GO:0005488, GO:0005515, GO:0005623, GO:0005886, GO:0007154, GO:0007165, GO:0007166, GO:0007167, GO:0007169, GO:0007173, GO:0007267, GO:0007268, GO:0007270, GO:0007275, GO:0007399, GO:0007417, GO:0007610, GO:0007611, GO:0009987, GO:0016020, GO:0019899, GO:0019900, GO:0019901, GO:0023052, GO:0030971, GO:0032501, GO:0032502, GO:0035249, GO:0035556, GO:0038127, GO:0044464, GO:…	6	5	9	14	11	7	15	9	11	8	10	8	9	7	8	8	10	4
ENSMUSG00000051048	P4ha3	protein_coding	Procollagen-proline 4-dioxygenase; Prolyl 4-hydroxylase subunit alpha-3	P4ha3	H7BX23; D6RFD3	H7BX23_MOUSE; D6RFD3_MOUSE	ENSMUST00000057023; ENSMUST00000139790	ENSMUSP00000055297; ENSMUSP00000117015	ENSMUSG00000051048	chr7	100285520	100319699	+	Metabolic pathways, Arginine and proline metabolism	mmu01100, mmu00330			0	2	0	1	1	0	1	2	3	0	2	5	0	4	2	1	2	2
ENSMUSG00000070979	Actl7a	protein_coding	Actin-like protein 7A	Actl7a, Tact2	Q9QY84	ACL7A_MOUSE	ENSMUST00000095079	ENSMUSP00000092692	ENSMUSG00000070979	chr4	56743413	56744925	+			male germ cell nucleus, intracellular, cell, nucleus, cytoplasm, Golgi apparatus, cytoskeleton, cilium, endomembrane system, motile cilium, macromolecular complex, cell projection, germ cell nucleus, organelle, membrane-bounded organelle, non-membrane-bounded organelle, intracellular organelle, intracellular membrane-bounded organelle, intracellular non-membrane-bounded organelle, protein complex…	GO:0001673, GO:0005622, GO:0005623, GO:0005634, GO:0005737, GO:0005794, GO:0005856, GO:0005929, GO:0012505, GO:0031514, GO:0032991, GO:0042995, GO:0043073, GO:0043226, GO:0043227, GO:0043228, GO:0043229, GO:0043231, GO:0043232, GO:0043234, GO:0044424, GO:0044444, GO:0044464	0	0	0	1	0	1	3	0	1	0	0	0	0	0	0	1	0	0
ENSMUSG00000021096	Ppm1a	protein_coding	Protein phosphatase 1A; Protein-serine/threonine phosphatase	Ppm1a, Pppm1a; Ppm1a, Pp2ca1b; Ppm1a	P49443; Q9EQE2; A0A1Y7VL98; A0A1Y7VNK7; A0A1Y7VJZ4	PPM1A_MOUSE; Q9EQE2_MOUSE; A0A1Y7VL98_MOUSE; A0A1Y7VNK7_MOUSE; A0A1Y7VJZ4_MOUSE	ENSMUST00000021514; ENSMUST00000222896; ENSMUST00000221628; ENSMUST00000222790; ENSMUST00000221502	ENSMUSP00000021514; ENSMUSP00000152116; ENSMUSP00000152372; ENSMUSP00000152472; ENSMUSP00000152650	ENSMUSG00000021096	chr12	72757455	72799819	+	MAPK signaling pathway	mmu04010	magnesium ion binding, catalytic activity, phosphoprotein phosphatase activity, protein serine/threonine phosphatase activity, calcium-dependent protein serine/threonine phosphatase activity, signal transducer activity, binding, protein binding, intracellular, cell, nucleus, cytoplasm, cytosol, plasma membrane, voltage-gated calcium channel complex, nucleobase-containing compound metabolic proces…	GO:0000287, GO:0003824, GO:0004721, GO:0004722, GO:0004723, GO:0004871, GO:0005488, GO:0005515, GO:0005622, GO:0005623, GO:0005634, GO:0005737, GO:0005829, GO:0005886, GO:0005891, GO:0006139, GO:0006351, GO:0006355, GO:0006357, GO:0006366, GO:0006461, GO:0006464, GO:0006470, GO:0006497, GO:0006498, GO:0006499, GO:0006605, GO:0006606, GO:0006611, GO:0006725, GO:0006793, GO:0006796, GO:0006807, GO:…	1626	1557	1503	1544	1487	1479	1566	1506	1386	1671	1595	1647	1601	1455	1472	1617	1422	1607
ENSMUSG00000029152	Ociad1	protein_coding	OCIA domain-containing protein 1	Ociad1, Asrij; Ociad1	Q9CRD0; A0A0J9YUB6; A0A0J9YTV7; A0A0J9YUK7; A0A0J9YTV6	OCAD1_MOUSE; A0A0J9YUB6_MOUSE; A0A0J9YTV7_MOUSE; A0A0J9YUK7_MOUSE; A0A0J9YTV6_MOUSE	ENSMUST00000031038, ENSMUST00000071081, ENSMUST00000166823, ENSMUST00000200935, ENSMUST00000202250; ENSMUST00000202237; ENSMUST00000201505; ENSMUST00000201556; ENSMUST00000201739	ENSMUSP00000031038, ENSMUSP00000069412, ENSMUSP00000128805, ENSMUSP00000144515, ENSMUSP00000143799; ENSMUSP00000144102; ENSMUSP00000143869; ENSMUSP00000144227; ENSMUSP00000143867	ENSMUSG00000029152	chr5	73292784	73314069	+			intracellular, cell, cytoplasm, mitochondrion, endosome, vacuole, endomembrane system, membrane, organelle, membrane-bounded organelle, intracellular organelle, intracellular membrane-bounded organelle, intracellular part, cytoplasmic part, cell part	GO:0005622, GO:0005623, GO:0005737, GO:0005739, GO:0005768, GO:0005773, GO:0012505, GO:0016020, GO:0043226, GO:0043227, GO:0043229, GO:0043231, GO:0044424, GO:0044444, GO:0044464	1097	1045	1081	1062	1018	1059	1112	1013	918	1092	1058	1058	1130	978	1012	1067	900	1099
ENSMUSG00000059412	Fxyd2	protein_coding	Sodium/potassium-transporting ATPase subunit gamma; FXYD domain-containing ion transport regulator	Fxyd2	A0A1L1SR73; Q6ITT1; A0A1L1SQP8; A0A1L1SUA9	A0A1L1SR73_MOUSE; Q6ITT1_MOUSE; A0A1L1SQP8_MOUSE; A0A1L1SUA9_MOUSE	ENSMUST00000214257; ENSMUST00000214466; ENSMUST00000216289	ENSMUSP00000149343; ENSMUSP00000149140; ENSMUSP00000150658	ENSMUSG00000059412	chr9	45399669	45410278	+	Cardiac muscle contraction, Adrenergic signaling in cardiomyocytes, Mineral absorption, Insulin secretion, cAMP signaling pathway, cGMP-PKG signaling pathway, Carbohydrate digestion and absorption, Salivary secretion, Pancreatic secretion, Thyroid hormone synthesis, Bile secretion, Protein digestion and absorption, Thyroid hormone signaling pathway, Aldosterone-regulated sodium reabsorption, Prox…	mmu04260, mmu04261, mmu04978, mmu04911, mmu04024, mmu04022, mmu04973, mmu04970, mmu04972, mmu04918, mmu04976, mmu04974, mmu04919, mmu04960, mmu04964, mmu04961	regulation of sodium ion transport, transporter activity, ion channel activity, cell, plasma membrane, integral component of plasma membrane, transport, ion transport, cation transport, potassium ion transport, sodium ion transport, regulation of metal ion transport, ion transmembrane transporter activity, channel activity, monovalent inorganic cation transport, membrane, integral component of me…	GO:0002028, GO:0005215, GO:0005216, GO:0005623, GO:0005886, GO:0005887, GO:0006810, GO:0006811, GO:0006812, GO:0006813, GO:0006814, GO:0010959, GO:0015075, GO:0015267, GO:0015672, GO:0016020, GO:0016021, GO:0016247, GO:0017080, GO:0022803, GO:0022838, GO:0022857, GO:0022891, GO:0022892, GO:0022898, GO:0030001, GO:0031224, GO:0031226, GO:0032409, GO:0032412, GO:0032879, GO:0034220, GO:0034762, GO:…	15	15	14	16	15	11	16	22	19	15	27	18	16	22	20	21	17	21
ENSMUSG00000029012	Orc5	protein_coding	Origin recognition complex subunit 5	Orc5, Orc5l; Orc5	Q9WUV0; D3Z0X3	ORC5_MOUSE; D3Z0X3_MOUSE	ENSMUST00000030872; ENSMUST00000141263	ENSMUSP00000030872; ENSMUSP00000120214	ENSMUSG00000029012	chr5	22486485	22550429	-	Cell cycle	mmu04110	nucleotide binding, nuclear chromosome, chromosome, telomeric region, nuclear chromosome, telomeric region, origin recognition complex, nucleoside binding, purine nucleoside binding, binding, ATP binding, intracellular, cell, nucleus, nuclear origin of replication recognition complex, chromosome, cytoplasm, nucleobase-containing compound metabolic process, DNA metabolic process, DNA replication, …	GO:0000166, GO:0000228, GO:0000781, GO:0000784, GO:0000808, GO:0001882, GO:0001883, GO:0005488, GO:0005524, GO:0005622, GO:0005623, GO:0005634, GO:0005664, GO:0005694, GO:0005737, GO:0006139, GO:0006259, GO:0006260, GO:0006725, GO:0006807, GO:0008152, GO:0009058, GO:0009059, GO:0009987, GO:0017076, GO:0030554, GO:0031974, GO:0031981, GO:0032549, GO:0032550, GO:0032553, GO:0032555, GO:0032559, GO:…	153	137	159	162	167	148	156	154	149	147	144	128	172	162	166	143	161	147
ENSMUSG00000078157	Fem1al	protein_coding	Protein fem-1 homolog A-B	Fem1ab	Q8C0T1	FM1AB_MOUSE	ENSMUST00000104962	ENSMUSP00000100568	ENSMUSG00000078157	chr11	29822395	29825668	-			intracellular, cell, cytoplasm, intracellular part, cell part	GO:0005622, GO:0005623, GO:0005737, GO:0044424, GO:0044464	1	2	1	2	2	1	3	0	3	1	0	1	3	2	1	4	4	0
ENSMUSG00000015702	Anxa9	protein_coding	Annexin A9	Anxa9	Q9JHQ0; D3Z1V0	ANXA9_MOUSE; D3Z1V0_MOUSE	ENSMUST00000015846, ENSMUST00000107183, ENSMUST00000164406; ENSMUST00000123365	ENSMUSP00000015846, ENSMUSP00000102801, ENSMUSP00000127424; ENSMUSP00000121913	ENSMUSG00000015702	chr3	95296096	95307176	-			phosphatidylserine binding, signal transducer activity, receptor activity, transmembrane signaling receptor activity, binding, calcium ion binding, phospholipid binding, calcium-dependent phospholipid binding, extracellular region, intracellular, cell, cytoplasm, cytosol, cell adhesion, lipid binding, cell surface, acetylcholine receptor activity, single organismal cell-cell adhesion, biological …	GO:0001786, GO:0004871, GO:0004872, GO:0004888, GO:0005488, GO:0005509, GO:0005543, GO:0005544, GO:0005576, GO:0005622, GO:0005623, GO:0005737, GO:0005829, GO:0007155, GO:0008289, GO:0009986, GO:0015464, GO:0016337, GO:0022610, GO:0030594, GO:0031982, GO:0031988, GO:0038023, GO:0043167, GO:0043169, GO:0043226, GO:0043227, GO:0043230, GO:0044421, GO:0044424, GO:0044444, GO:0044464, GO:0044699, GO:…	12	11	7	11	3	5	6	6	9	9	8	3	16	9	6	11	2	6
ENSMUSG00000098236	Gm7734	processed_pseudogene							ENSMUSG00000098236	chr14	32897719	32898729	+					2	2	1	0	0	1	0	1	2	2	2	1	3	2	3	1	2	0
ENSMUSG00000109231	Gm45737	TEC							ENSMUSG00000109231	chr7	46927813	46929424	-					6	4	3	5	4	5	1	5	5	5	3	2	5	1	7	5	4	2
ENSMUSG00000108813	Rpl19-ps9	processed_pseudogene							ENSMUSG00000108813	chr6	71683298	71683885	+					0	2	2	1	3	1	0	1	1	1	0	3	1	2	2	2	2	1
ENSMUSG00000092539	Gm20468	lincRNA							ENSMUSG00000092539	chr17	26861421	26898531	+					5	6	8	10	4	6	10	4	8	1	7	5	4	3	5	6	6	5
ENSMUSG00000114073	Gm30302	protein_coding	Predicted gene, 30302	Gm30302	A0A1Y7VN40; A0A1Y7VNS2	A0A1Y7VN40_MOUSE; A0A1Y7VNS2_MOUSE	ENSMUST00000220773; ENSMUST00000223497	ENSMUSP00000152227; ENSMUSP00000152580	ENSMUSG00000114073	chr13	49784765	49799001	-					2	14	6	18	13	16	6	12	35	7	22	6	16	15	9	14	17	22
ENSMUSG00000089862	Umad1	protein_coding	UMAP1-MVP12-associated (UMA) domain-containing 1	Umad1, Gm16039	E0CXP6; E0CYC9; E0CYZ5; E0CX23; E0CZ61	E0CXP6_MOUSE; E0CYC9_MOUSE; E0CYZ5_MOUSE; E0CX23_MOUSE; E0CZ61_MOUSE	ENSMUST00000159168, ENSMUST00000159433; ENSMUST00000162034; ENSMUST00000159335; ENSMUST00000160705; ENSMUST00000159378	ENSMUSP00000125134, ENSMUSP00000124564; ENSMUSP00000124306; ENSMUSP00000123738; ENSMUSP00000124993; ENSMUSP00000125672	ENSMUSG00000089862	chr6	8259288	8459470	+					110	131	91	148	142	115	126	114	118	131	146	139	130	121	112	149	134	128
ENSMUSG00000012609	Ttll5	protein_coding	Tubulin polyglutamylase TTLL5	Ttll5, Kiaa0998; Ttll5	Q8CHB8; H3BLN3; Q8C125; Q8BUF0; D3YVZ5; H3BJC2; D3Z5H9; E9Q425; H3BJV4	TTLL5_MOUSE; H3BLN3_MOUSE; Q8C125_MOUSE; Q8BUF0_MOUSE; D3YVZ5_MOUSE; H3BJC2_MOUSE; D3Z5H9_MOUSE; E9Q425_MOUSE; H3BJV4_MOUSE	ENSMUST00000040179, ENSMUST00000155448; ENSMUST00000176695, ENSMUST00000177114; ENSMUST00000095536; ENSMUST00000110220; ENSMUST00000110224; ENSMUST00000177188; ENSMUST00000142411; ENSMUST00000040273; ENSMUST00000153570	ENSMUSP00000048809, ENSMUSP00000134971; ENSMUSP00000135852, ENSMUSP00000135395; ENSMUSP00000093192; ENSMUSP00000105849; ENSMUSP00000105853; ENSMUSP00000134928; ENSMUSP00000122530; ENSMUSP00000039939; ENSMUSP00000135139	ENSMUSG00000012609	chr12	85824659	86061893	+			reproduction, nucleotide binding, microtubule cytoskeleton organization, cell morphogenesis, microtubule bundle formation, eye development, nucleoside binding, purine nucleoside binding, developmental process involved in reproduction, catalytic activity, binding, ATP binding, intracellular, cell, nucleus, cytoplasm, centrosome, microtubule organizing center, cytoskeleton, microtubule, cilium, nuc…	GO:0000003, GO:0000166, GO:0000226, GO:0000902, GO:0001578, GO:0001654, GO:0001882, GO:0001883, GO:0003006, GO:0003824, GO:0005488, GO:0005524, GO:0005622, GO:0005623, GO:0005634, GO:0005737, GO:0005813, GO:0005815, GO:0005856, GO:0005874, GO:0005929, GO:0006139, GO:0006351, GO:0006464, GO:0006725, GO:0006807, GO:0006928, GO:0006996, GO:0007010, GO:0007017, GO:0007275, GO:0007276, GO:0007281, GO:…	214	215	204	185	206	235	219	219	233	210	230	250	220	212	245	217	211	218
ENSMUSG00000031446	Cul4a	protein_coding	Cullin-4A	Cul4a	Q3TCH7; F6UV36; E9PXT5	CUL4A_MOUSE; F6UV36_MOUSE; E9PXT5_MOUSE	ENSMUST00000016680; ENSMUST00000125514; ENSMUST00000121426	ENSMUSP00000016680; ENSMUSP00000123074; ENSMUSP00000112525	ENSMUSG00000031446	chr8	13105621	13147940	+	Ubiquitin mediated proteolysis, Nucleotide excision repair	mmu04120, mmu03420	cell cycle checkpoint, DNA damage checkpoint, G1/S transition of mitotic cell cycle, ubiquitin ligase complex, mitotic cell cycle, in utero embryonic development, immune system process, immune system development, leukocyte differentiation, myeloid leukocyte differentiation, regulation of immune system process, negative regulation of immune system process, regulation of myeloid leukocyte different…	GO:0000075, GO:0000077, GO:0000082, GO:0000151, GO:0000278, GO:0001701, GO:0002376, GO:0002520, GO:0002521, GO:0002573, GO:0002682, GO:0002683, GO:0002761, GO:0002762, GO:0003824, GO:0004842, GO:0005488, GO:0005515, GO:0005622, GO:0005623, GO:0006139, GO:0006259, GO:0006281, GO:0006282, GO:0006289, GO:0006464, GO:0006508, GO:0006511, GO:0006725, GO:0006807, GO:0006950, GO:0006974, GO:0007049, GO:…	1162	1043	1079	1214	1155	1181	1243	1123	1058	1312	1170	1141	1345	1148	1178	1230	1022	1211
ENSMUSG00000069516	Lyz2	protein_coding	Lysozyme C-2; 1,4-beta-N-acetylmuramidase C	Lyz2, Lyz, Lyzs; Lyz2, Lyzf2	P08905; A0A077S2U6	LYZ2_MOUSE; A0A077S2U6_MOUSE	ENSMUST00000092163;	ENSMUSP00000089801;	ENSMUSG00000069516	chr10	117277331	117282321	-	Salivary secretion	mmu04970	Golgi cis cisterna, lysozyme activity, catalytic activity, hydrolase activity, hydrolyzing O-glycosyl compounds, binding, protein binding, extracellular region, extracellular space, intracellular, cell, cytoplasm, endoplasmic reticulum, endoplasmic reticulum lumen, rough endoplasmic reticulum, Golgi apparatus, Golgi stack, Golgi-associated vesicle, microvillus, response to stress, defense respons…	GO:0000137, GO:0003796, GO:0003824, GO:0004553, GO:0005488, GO:0005515, GO:0005576, GO:0005615, GO:0005622, GO:0005623, GO:0005737, GO:0005783, GO:0005788, GO:0005791, GO:0005794, GO:0005795, GO:0005798, GO:0005902, GO:0006950, GO:0006952, GO:0008152, GO:0009056, GO:0009605, GO:0009607, GO:0009617, GO:0009987, GO:0012505, GO:0016023, GO:0016787, GO:0016798, GO:0016998, GO:0019835, GO:0030133, GO:…	675	668	710	614	605	634	816	681	669	757	780	765	635	588	610	605	546	644
ENSMUSG00000024841	Eif1ad	protein_coding	Probable RNA-binding protein EIF1AD	Eif1ad	Q3THJ3	EIF1A_MOUSE	ENSMUST00000025759	ENSMUSP00000025759	ENSMUSG00000024841	chr19	5366741	5371526	+			nucleic acid binding, RNA binding, translation initiation factor activity, binding, intracellular, cell, nucleus, nucleoplasm, cytoskeleton, translation, translational initiation, peptide metabolic process, nitrogen compound metabolic process, translation factor activity, RNA binding, metabolic process, biosynthetic process, macromolecule biosynthetic process, cellular process, gene expression, p…	GO:0003676, GO:0003723, GO:0003743, GO:0005488, GO:0005622, GO:0005623, GO:0005634, GO:0005654, GO:0005856, GO:0006412, GO:0006413, GO:0006518, GO:0006807, GO:0008135, GO:0008152, GO:0009058, GO:0009059, GO:0009987, GO:0010467, GO:0019538, GO:0031974, GO:0031981, GO:0034641, GO:0034645, GO:0043043, GO:0043170, GO:0043226, GO:0043227, GO:0043228, GO:0043229, GO:0043231, GO:0043232, GO:0043233, GO:…	298	272	298	309	264	329	322	270	284	297	297	299	282	305	287	323	318	314
ENSMUSG00000028397	Kdm4c	protein_coding	Lysine-specific demethylase 4C; Jumonji domain containing 2C, Lysine-specific demethylase 4C; [Histone H3]-trimethyl-L-lysine(9) demethylase	Kdm4c, Jhdm3c, Jmjd2c, Kiaa0780; Kdm4c, Jmjd2c, RP23-45J15.1-005; Kdm4c, Jmjd2c, RP23-45J15.1-001	Q8VCD7; I7HLQ5; A2BEG5	KDM4C_MOUSE; I7HLQ5_MOUSE; A2BEG5_MOUSE	ENSMUST00000030102, ENSMUST00000077851; ENSMUST00000149295;	ENSMUSP00000030102, ENSMUSP00000077017; ENSMUSP00000118728;	ENSMUSG00000028397	chr4	74242497	74405860	+			nuclear chromosome, chromosome, centromeric region, chromatin, nuclear chromatin, heterochromatin, sulfonate dioxygenase activity, in utero embryonic development, blastocyst development, blastocyst formation, chromatin binding, catalytic activity, receptor binding, binding, protein binding, intracellular, cell, nucleus, chromosome, pericentric heterochromatin, nucleobase-containing compound metab…	GO:0000228, GO:0000775, GO:0000785, GO:0000790, GO:0000792, GO:0000907, GO:0001701, GO:0001824, GO:0001825, GO:0003682, GO:0003824, GO:0005102, GO:0005488, GO:0005515, GO:0005622, GO:0005623, GO:0005634, GO:0005694, GO:0005721, GO:0006139, GO:0006325, GO:0006351, GO:0006355, GO:0006357, GO:0006366, GO:0006464, GO:0006479, GO:0006482, GO:0006725, GO:0006807, GO:0006996, GO:0007275, GO:0007399, GO:…	254	269	246	293	296	315	278	301	288	244	258	293	288	333	346	260	254	270
ENSMUSG00000028755	Cda	protein_coding	Cytidine deaminase	Cda, Cdd	P56389	CDD_MOUSE	ENSMUST00000030535	ENSMUSP00000030535	ENSMUSG00000028755	chr4	138338424	138367992	-	Metabolic pathways, Drug metabolism - other enzymes, Pyrimidine metabolism	mmu01100, mmu00983, mmu00240	regulation of cell growth, nucleoside binding, catalytic activity, cytidine deaminase activity, binding, protein binding, intracellular, cell, cytoplasm, cytosol, nucleobase-containing compound metabolic process, regulation of nucleotide metabolic process, pyrimidine nucleoside metabolic process, cytidine catabolic process, protein complex assembly, cellular aromatic compound metabolic process, n…	GO:0001558, GO:0001882, GO:0003824, GO:0004126, GO:0005488, GO:0005515, GO:0005622, GO:0005623, GO:0005737, GO:0005829, GO:0006139, GO:0006140, GO:0006213, GO:0006216, GO:0006461, GO:0006725, GO:0006753, GO:0006793, GO:0006796, GO:0006807, GO:0008152, GO:0008270, GO:0009056, GO:0009116, GO:0009117, GO:0009119, GO:0009164, GO:0009892, GO:0009972, GO:0009987, GO:0010563, GO:0016043, GO:0016049, GO:…	10	7	6	8	5	5	16	6	12	6	10	6	1	9	2	7	11	8
ENSMUSG00000034035	Ccdc17	protein_coding	Coiled-coil domain-containing protein 17	Ccdc17	Q8CE13	CCD17_MOUSE	ENSMUST00000051869	ENSMUSP00000059848	ENSMUSG00000034035	chr4	116596654	116600266	+					23	19	28	42	47	18	31	30	39	26	25	26	21	36	18	34	29	27
ENSMUSG00000020427	Igfbp3	protein_coding	Insulin-like growth factor-binding protein 3	Igfbp3, Igfbp-3	P47878	IBP3_MOUSE	ENSMUST00000020702, ENSMUST00000135887	ENSMUSP00000020702, ENSMUSP00000131670	ENSMUSG00000020427	chr11	7206086	7213923	-	p53 signaling pathway, Transcriptional misregulation in cancer	mmu04115, mmu05202	MAPK cascade, nuclear chromosome, DNA catabolic process, endonucleolytic, chromatin, nuclear chromatin, heterochromatin, ossification, regulation of cell growth, osteoblast differentiation, regulation of protein phosphorylation, negative regulation of protein phosphorylation, positive regulation of protein phosphorylation, fibronectin binding, binding, protein binding, insulin-like growth factor …	GO:0000165, GO:0000228, GO:0000737, GO:0000785, GO:0000790, GO:0000792, GO:0001503, GO:0001558, GO:0001649, GO:0001932, GO:0001933, GO:0001934, GO:0001968, GO:0005488, GO:0005515, GO:0005520, GO:0005576, GO:0005615, GO:0005622, GO:0005623, GO:0005634, GO:0005694, GO:0005720, GO:0005975, GO:0005996, GO:0006006, GO:0006109, GO:0006139, GO:0006259, GO:0006308, GO:0006309, GO:0006464, GO:0006468, GO:…	369	359	398	434	405	427	275	416	362	443	411	380	395	442	438	398	374	387
ENSMUSG00000109472	Gm18943	processed_pseudogene							ENSMUSG00000109472	chr7	99247605	99248820	-					4	1	0	1	1	2	0	1	3	1	4	5	0	1	2	3	2	2
ENSMUSG00000009035	Tmem184b	protein_coding	Transmembrane protein 184B	Tmem184b	Q8BG09; A0A2I3BQI5; A0A2I3BQ63; A0A2R8VI00; A0A2R8W6P8	T184B_MOUSE; A0A2I3BQI5_MOUSE; A0A2I3BQ63_MOUSE; A0A2R8VI00_MOUSE; A0A2R8W6P8_MOUSE	ENSMUST00000074991, ENSMUST00000178522; ENSMUST00000228002; ENSMUST00000228472; ENSMUST00000231076; ENSMUST00000229049	ENSMUSP00000074518, ENSMUSP00000136416; ENSMUSP00000154210; ENSMUSP00000154053; ENSMUSP00000155585; ENSMUSP00000155214	ENSMUSG00000009035	chr15	79360684	79403569	-			transporter activity, transport, membrane, integral component of membrane, intrinsic component of membrane, membrane part, localization, establishment of localization	GO:0005215, GO:0006810, GO:0016020, GO:0016021, GO:0031224, GO:0044425, GO:0051179, GO:0051234	700	695	693	526	475	572	543	572	498	541	523	553	580	554	516	551	580	574
ENSMUSG00000033967	Rnf225	protein_coding	RING finger protein 225	Rnf225	Q9D7D1	RN225_MOUSE	ENSMUST00000045870	ENSMUSP00000042816	ENSMUSG00000033967	chr7	12927416	12931072	+			binding, zinc ion binding, membrane, integral component of membrane, intrinsic component of membrane, ion binding, cation binding, membrane part, metal ion binding, transition metal ion binding	GO:0005488, GO:0008270, GO:0016020, GO:0016021, GO:0031224, GO:0043167, GO:0043169, GO:0044425, GO:0046872, GO:0046914	1	4	3	3	8	1	3	4	3	2	5	5	0	3	5	5	4	2
ENSMUSG00000085682	Gm14267	transcribed_processed_pseudogene							ENSMUSG00000085682	chr2	166500036	166522373	-					58	38	38	54	40	70	68	59	55	38	57	43	49	93	57	54	59	45
ENSMUSG00000085955	Gm12356	processed_transcript							ENSMUSG00000085955	chr11	98682921	98683415	-					1	1	2	2	0	2	1	2	1	0	1	0	4	1	2	1	0	1
ENSMUSG00000031731	Ap1g1	protein_coding	AP-1 complex subunit gamma-1; AP-1 complex subunit gamma	Ap1g1, Adtg, Clapg1; Ap1g1	P22892; Q3TDN1; Q8CBB7	AP1G1_MOUSE; Q3TDN1_MOUSE; Q8CBB7_MOUSE	ENSMUST00000034171; ENSMUST00000179104; ENSMUST00000093157	ENSMUSP00000034171; ENSMUSP00000136724; ENSMUSP00000090844	ENSMUSG00000031731	chr8	109778554	109864204	+	Lysosome	mmu04142	microtubule cytoskeleton organization, cell activation, cell killing, leukocyte mediated cytotoxicity, regulation of leukocyte mediated cytotoxicity, positive regulation of leukocyte mediated cytotoxicity, natural killer cell mediated immunity, immune effector process, cell activation involved in immune response, lymphocyte activation involved in immune response, natural killer cell activation in…	GO:0000226, GO:0001775, GO:0001906, GO:0001909, GO:0001910, GO:0001912, GO:0002228, GO:0002252, GO:0002263, GO:0002285, GO:0002323, GO:0002366, GO:0002376, GO:0002443, GO:0002449, GO:0002682, GO:0002684, GO:0002694, GO:0002696, GO:0002697, GO:0002699, GO:0002703, GO:0002705, GO:0002706, GO:0002708, GO:0002715, GO:0002717, GO:0005215, GO:0005488, GO:0005515, GO:0005518, GO:0005622, GO:0005623, GO:…	707	708	650	554	613	631	607	599	633	652	602	639	696	620	643	609	651	625
ENSMUSG00000074342	I830077J02Rik	protein_coding							ENSMUSG00000074342	chr3	105924358	105932664	-			membrane, integral component of membrane, intrinsic component of membrane, membrane part	GO:0016020, GO:0016021, GO:0031224, GO:0044425	9	16	7	17	10	16	9	14	18	16	17	5	9	8	15	7	16	11
ENSMUSG00000001774	Chordc1	protein_coding	Cysteine and histidine-rich domain-containing protein 1	Chordc1, Chp1, Morgana; Chordc1	Q9D1P4; A0A1L1STQ1; A0A1L1STZ1; A0A1L1SU22; A0A1L1SSG7	CHRD1_MOUSE; A0A1L1STQ1_MOUSE; A0A1L1STZ1_MOUSE; A0A1L1SU22_MOUSE; A0A1L1SSG7_MOUSE	ENSMUST00000001825; ENSMUST00000216800; ENSMUST00000217083; ENSMUST00000217031; ENSMUST00000213605	ENSMUSP00000001825; ENSMUSP00000150443; ENSMUSP00000150527; ENSMUSP00000150569; ENSMUSP00000149900	ENSMUSG00000001774	chr9	18292125	18317442	+			nucleotide binding, microtubule cytoskeleton organization, nucleoside binding, purine nucleoside binding, regulation of protein phosphorylation, negative regulation of protein phosphorylation, binding, protein binding, ATP binding, protein folding, cellular protein modification process, protein phosphorylation, negative regulation of protein kinase activity, phosphorus metabolic process, phosphat…	GO:0000166, GO:0000226, GO:0001882, GO:0001883, GO:0001932, GO:0001933, GO:0005488, GO:0005515, GO:0005524, GO:0006457, GO:0006464, GO:0006468, GO:0006469, GO:0006793, GO:0006796, GO:0006950, GO:0006996, GO:0007010, GO:0007017, GO:0007049, GO:0007098, GO:0008152, GO:0008270, GO:0009266, GO:0009408, GO:0009628, GO:0009892, GO:0009987, GO:0010563, GO:0010564, GO:0010605, GO:0010824, GO:0016043, GO:…	774	868	833	543	520	486	603	587	492	629	626	661	560	610	574	643	567	642
ENSMUSG00000112744	Gm48880	TEC							ENSMUSG00000112744	chr10	95312870	95314853	-					0	3	0	2	1	0	1	4	2	1	1	0	0	1	2	0	0	1
ENSMUSG00000037440	Vnn1	protein_coding	Pantetheinase	Vnn1	Q9Z0K8	VNN1_MOUSE	ENSMUST00000041416	ENSMUSP00000040599	ENSMUSG00000037440	chr10	23894688	23905343	+	Pantothenate and CoA biosynthesis	mmu00770	cell activation, immune system process, immune system development, leukocyte differentiation, acute inflammatory response, chronic inflammatory response, regulation of immune system process, positive regulation of immune system process, regulation of leukocyte activation, positive regulation of leukocyte activation, catalytic activity, binding, phospholipid binding, extracellular region, cell, pl…	GO:0001775, GO:0002376, GO:0002520, GO:0002521, GO:0002526, GO:0002544, GO:0002682, GO:0002684, GO:0002694, GO:0002696, GO:0003824, GO:0005488, GO:0005543, GO:0005576, GO:0005623, GO:0005886, GO:0006082, GO:0006732, GO:0006766, GO:0006767, GO:0006768, GO:0006807, GO:0006915, GO:0006950, GO:0006952, GO:0006954, GO:0006955, GO:0006979, GO:0007154, GO:0007155, GO:0007159, GO:0007165, GO:0007275, GO:…	0	4	3	2	1	0	1	4	2	3	2	2	3	6	4	2	5	5
ENSMUSG00000074671	Tspyl3	protein_coding	TSPY-like 3	Tspyl3	Q3UYP3	Q3UYP3_MOUSE	ENSMUST00000099194	ENSMUSP00000096799	ENSMUSG00000074671	chr2	153222370	153225441	-					25	16	25	17	25	20	22	23	21	15	17	12	13	21	12	17	16	14
ENSMUSG00000004561	Mettl17	protein_coding	Methyltransferase-like protein 17, mitochondrial	Mettl17, D14Ertd209e; Mettl17	Q3U2U7; E9Q0X9; E9Q7K9; E9Q5R5; F7AGB5	MET17_MOUSE; E9Q0X9_MOUSE; E9Q7K9_MOUSE; E9Q5R5_MOUSE; F7AGB5_MOUSE	ENSMUST00000047899; ENSMUST00000164252, ENSMUST00000165100; ENSMUST00000164902; ENSMUST00000168217; ENSMUST00000165568	ENSMUSP00000047720; ENSMUSP00000130038, ENSMUSP00000132354; ENSMUSP00000130200; ENSMUSP00000130565; ENSMUSP00000129973	ENSMUSG00000004561	chr14	51884842	51893039	+			rRNA (adenine-N6,N6-)-dimethyltransferase activity, catalytic activity, protein C-terminal carboxyl O-methyltransferase activity, tRNA (guanine-N2-)-methyltransferase activity, binding, copper ion binding, intracellular, cell, nucleus, nucleoplasm, cytoplasm, mitochondrion, ribosome, generation of precursor metabolites and energy, translation, protein complex assembly, peptide metabolic process, …	GO:0000179, GO:0003824, GO:0003880, GO:0004809, GO:0005488, GO:0005507, GO:0005622, GO:0005623, GO:0005634, GO:0005654, GO:0005737, GO:0005739, GO:0005840, GO:0006091, GO:0006412, GO:0006461, GO:0006518, GO:0006807, GO:0008152, GO:0008168, GO:0008169, GO:0008170, GO:0008171, GO:0008172, GO:0008173, GO:0008174, GO:0008175, GO:0008276, GO:0008425, GO:0008535, GO:0008649, GO:0008650, GO:0008757, GO:…	241	259	223	261	223	240	228	252	260	191	205	178	279	283	265	233	218	240
ENSMUSG00000033735	Spr	protein_coding	Sepiapterin reductase	Spr	Q91XH5; G3UZ79; G3UXX3	Q91XH5_MOUSE; G3UZ79_MOUSE; G3UXX3_MOUSE	ENSMUST00000045986, ENSMUST00000204757; ENSMUST00000174769; ENSMUST00000174286	ENSMUSP00000048111, ENSMUSP00000145412; ENSMUSP00000134379; ENSMUSP00000133859	ENSMUSG00000033735	chr6	85130176	85137766	-	Metabolic pathways, Folate biosynthesis	mmu01100, mmu00790			433	416	451	445	428	424	438	420	382	467	423	461	401	384	394	508	439	466
ENSMUSG00000031551	Ido1	protein_coding	Indoleamine 2,3-dioxygenase 1	Ido1, Ido, Indo; Ido1	P28776; D3YXV1	I23O1_MOUSE; D3YXV1_MOUSE	ENSMUST00000033956; ENSMUST00000110667	ENSMUSP00000033956; ENSMUSP00000106295	ENSMUSG00000031551	chr8	24584136	24597009	-	Metabolic pathways, African trypanosomiasis, Tryptophan metabolism	mmu01100, mmu05143, mmu00380	cell activation, cytokine production, regulation of cytokine production, negative regulation of cytokine production, positive regulation of cytokine production, response to molecule of bacterial origin, immune system process, tolerance induction, T cell tolerance induction, immune system development, production of molecular mediator involved in inflammatory response, cytokine production involved …	GO:0001775, GO:0001816, GO:0001817, GO:0001818, GO:0001819, GO:0002237, GO:0002376, GO:0002507, GO:0002517, GO:0002520, GO:0002532, GO:0002534, GO:0002544, GO:0002643, GO:0002645, GO:0002664, GO:0002666, GO:0002676, GO:0002678, GO:0002682, GO:0002683, GO:0002684, GO:0002694, GO:0002695, GO:0002828, GO:0002830, GO:0003824, GO:0004833, GO:0005488, GO:0005515, GO:0005622, GO:0005623, GO:0005737, GO:…	5	2	5	8	8	6	6	6	7	7	10	7	4	4	5	4	8	5
ENSMUSG00000097509	B230322F03Rik	antisense							ENSMUSG00000097509	chr7	35555367	35556935	+					5	2	4	3	4	2	4	5	8	6	2	8	5	7	5	4	3	7
ENSMUSG00000034412	Tbc1d10a	protein_coding	TBC1 domain family member 10A	Tbc1d10a, Epi64, Tbc1d10; Tbc1d10a	P58802; Q5SPX8	TB10A_MOUSE; Q5SPX8_MOUSE	ENSMUST00000180088; ENSMUST00000041042	ENSMUSP00000136453; ENSMUSP00000036861	ENSMUSG00000034412	chr11	4186789	4215505	+			guanyl-nucleotide exchange factor activity, GTPase activator activity, binding, protein binding, extracellular region, intracellular, cell, plasma membrane, cell-cell junction, adherens junction, cell-cell adherens junction, proteolysis, transport, intracellular protein transport, vesicle fusion, organelle organization, vacuolar transport, cell adhesion, enzyme activator activity, protein localiz…	GO:0005085, GO:0005096, GO:0005488, GO:0005515, GO:0005576, GO:0005622, GO:0005623, GO:0005886, GO:0005911, GO:0005912, GO:0005913, GO:0006508, GO:0006810, GO:0006886, GO:0006906, GO:0006996, GO:0007034, GO:0007155, GO:0008047, GO:0008104, GO:0008152, GO:0009893, GO:0009987, GO:0010467, GO:0010604, GO:0010950, GO:0010952, GO:0012505, GO:0015031, GO:0016020, GO:0016043, GO:0016050, GO:0016192, GO:…	110	124	111	109	122	126	96	118	100	125	114	115	104	124	98	102	137	98
ENSMUSG00000041730	Prrxl1	protein_coding	Dorsal root ganglia homeobox protein; Paired-related homeobox protein-like 1, Prrxl1 protein	Drgx, Drg11, Prrxl1; Prrxl1	Q8BYH0; B7ZW86	DRGX_MOUSE; B7ZW86_MOUSE	ENSMUST00000068938, ENSMUST00000186452, ENSMUST00000187377, ENSMUST00000189022; ENSMUST00000228878	ENSMUSP00000064107, ENSMUSP00000139756, ENSMUSP00000140687, ENSMUSP00000140337; ENSMUSP00000154801	ENSMUSG00000041730	chr14	32599407	32649246	+			cell morphogenesis, cell morphogenesis involved in differentiation, nucleic acid binding transcription factor activity, neuron migration, system process, nucleic acid binding, DNA binding, transcription factor activity, sequence-specific DNA binding, binding, intracellular, cell, nucleus, nucleobase-containing compound metabolic process, transcription, DNA-templated, regulation of transcription, …	GO:0000902, GO:0000904, GO:0001071, GO:0001764, GO:0003008, GO:0003676, GO:0003677, GO:0003700, GO:0005488, GO:0005622, GO:0005623, GO:0005634, GO:0006139, GO:0006351, GO:0006355, GO:0006725, GO:0006807, GO:0006928, GO:0006935, GO:0007275, GO:0007399, GO:0007409, GO:0007411, GO:0007417, GO:0007600, GO:0008152, GO:0009058, GO:0009059, GO:0009266, GO:0009581, GO:0009582, GO:0009593, GO:0009605, GO:…	4	5	1	2	1	2	0	2	0	1	0	0	4	1	1	0	2	0
ENSMUSG00000017639	Rab11fip4	protein_coding	Rab11 family-interacting protein 4	Rab11fip4, Kiaa1821; Rab11fip4	Q8BQP8; F6YI06	RFIP4_MOUSE; F6YI06_MOUSE	ENSMUST00000017783; ENSMUST00000155381	ENSMUSP00000017783; ENSMUSP00000114971	ENSMUSG00000017639	chr11	79591212	79698023	+	Endocytosis	mmu04144	cytokinesis, eye development, neural retina development, binding, calcium ion binding, protein binding, extracellular region, extracellular space, intracellular, cell, cytoplasm, endosome, vacuole, vacuolar membrane, transport, cell cycle, multicellular organism development, sensory organ development, cell surface, cellular process, endosome membrane, regulation of cell cycle process, endomembran…	GO:0000910, GO:0001654, GO:0003407, GO:0005488, GO:0005509, GO:0005515, GO:0005576, GO:0005615, GO:0005622, GO:0005623, GO:0005737, GO:0005768, GO:0005773, GO:0005774, GO:0006810, GO:0007049, GO:0007275, GO:0007423, GO:0009986, GO:0009987, GO:0010008, GO:0010564, GO:0012505, GO:0016020, GO:0016023, GO:0017016, GO:0017137, GO:0019899, GO:0022402, GO:0030139, GO:0030306, GO:0030496, GO:0031090, GO:…	4	3	0	8	1	4	4	6	4	3	7	0	4	3	2	1	3	3
ENSMUSG00000044377	Gm13080	processed_pseudogene							ENSMUSG00000044377	chr4	143611658	143612077	-					0	0	0	0	0	0	1	1	2	0	0	0	1	1	2	0	3	1
ENSMUSG00000040498	Igsf23	protein_coding	Immunoglobulin superfamily, member 23	Igsf23, 2210010C17Rik; Igsf23	B2RTN2; A0A140LJ51	B2RTN2_MOUSE; A0A140LJ51_MOUSE	ENSMUST00000043440; ENSMUST00000208974	ENSMUSP00000047914; ENSMUSP00000147077	ENSMUSG00000040498	chr7	19937305	19950756	-					28	48	37	42	44	33	26	32	26	31	34	41	13	22	16	19	25	27
ENSMUSG00000025893	Kbtbd3	protein_coding	Kelch repeat and BTB domain-containing protein 3	Kbtbd3, Bklhd3	Q8BHI4	KBTB3_MOUSE	ENSMUST00000049648, ENSMUST00000212221	ENSMUSP00000050183, ENSMUSP00000148445	ENSMUSG00000025893	chr9	4309833	4331732	+			ubiquitin ligase complex, catalytic activity, ubiquitin-protein transferase activity, intracellular, cell, transferase activity, ubiquitin-like protein transferase activity, cullin-RING ubiquitin ligase complex, Cul3-RING ubiquitin ligase complex, macromolecular complex, protein complex, intracellular part, cell part, catalytic complex, transferase complex	GO:0000151, GO:0003824, GO:0004842, GO:0005622, GO:0005623, GO:0016740, GO:0019787, GO:0031461, GO:0031463, GO:0032991, GO:0043234, GO:0044424, GO:0044464, GO:1902494, GO:1990234	185	148	174	196	173	184	162	160	163	166	179	184	132	170	165	183	150	188
ENSMUSG00000060373	Hnrnpc	protein_coding	Heterogeneous nuclear ribonucleoproteins C1/C2	Hnrnpc, Hnrpc; Hnrnpc	Q9Z204; A0A2I3BQH3; A0A2I3BRM6; A0A2I3BQW7	HNRPC_MOUSE; A0A2I3BQH3_MOUSE; A0A2I3BRM6_MOUSE; A0A2I3BQW7_MOUSE	ENSMUST00000111610, ENSMUST00000164655, ENSMUST00000227242, ENSMUST00000227458, ENSMUST00000227536, ENSMUST00000228198, ENSMUST00000228232, ENSMUST00000228748; ENSMUST00000226993; ENSMUST00000227195; ENSMUST00000228815	ENSMUSP00000107237, ENSMUSP00000133052, ENSMUSP00000154757, ENSMUSP00000154238, ENSMUSP00000154737, ENSMUSP00000154212, ENSMUSP00000154619, ENSMUSP00000154166; ENSMUSP00000154182; ENSMUSP00000154537; ENSMUSP00000154347	ENSMUSG00000060373	chr14	52073377	52104028	-	Spliceosome	mmu03040	nucleotide binding, nuclear chromosome, RNA splicing, via transesterification reactions, RNA splicing, via transesterification reactions with bulged adenosine as nucleophile, mRNA splicing, via spliceosome, telomere maintenance, chromatin, nuclear chromatin, regulatory region DNA binding, transcription regulatory region sequence-specific DNA binding, RNA polymerase II regulatory region sequence-s…	GO:0000166, GO:0000228, GO:0000375, GO:0000377, GO:0000398, GO:0000723, GO:0000785, GO:0000790, GO:0000975, GO:0000976, GO:0000977, GO:0000978, GO:0000980, GO:0000987, GO:0001012, GO:0001067, GO:0001158, GO:0001159, GO:0001503, GO:0001649, GO:0003676, GO:0003677, GO:0003682, GO:0003690, GO:0003723, GO:0003727, GO:0003729, GO:0003730, GO:0004857, GO:0005488, GO:0005515, GO:0005576, GO:0005622, GO:…	943	933	911	898	832	804	949	810	801	874	912	846	887	842	867	862	808	924
ENSMUSG00000032318	Isl2	protein_coding	Insulin gene enhancer protein ISL-2; Insulin gene enhancer protein ISL-2, Isl2 protein	Isl2	Q9CXV0; Q0VAX2; A0A087WNT5	ISL2_MOUSE; Q0VAX2_MOUSE; A0A087WNT5_MOUSE	ENSMUST00000034869; ENSMUST00000114290, ENSMUST00000164373; ENSMUST00000175950	ENSMUSP00000034869; ENSMUSP00000109929, ENSMUSP00000130638; ENSMUSP00000139485	ENSMUSG00000032318	chr9	55538672	55546180	+			cell morphogenesis, cell morphogenesis involved in differentiation, cell fate specification, nucleic acid binding, DNA binding, binding, intracellular, cell, nucleus, nucleobase-containing compound metabolic process, transcription, DNA-templated, regulation of transcription, DNA-templated, cellular aromatic compound metabolic process, nitrogen compound metabolic process, movement of cell or subce…	GO:0000902, GO:0000904, GO:0001708, GO:0003676, GO:0003677, GO:0005488, GO:0005622, GO:0005623, GO:0005634, GO:0006139, GO:0006351, GO:0006355, GO:0006725, GO:0006807, GO:0006928, GO:0006935, GO:0007275, GO:0007399, GO:0007409, GO:0007411, GO:0007417, GO:0008152, GO:0008270, GO:0009058, GO:0009059, GO:0009605, GO:0009653, GO:0009889, GO:0009987, GO:0010467, GO:0010468, GO:0010556, GO:0010721, GO:…	0	0	1	1	1	0	3	1	2	1	0	1	0	1	2	2	3	2
ENSMUSG00000037617	Spag1	protein_coding	Sperm-associated antigen 1	Spag1, Tpis; Spag1	Q80ZX8; A0A2I3BPL5	SPAG1_MOUSE; A0A2I3BPL5_MOUSE	ENSMUST00000047348, ENSMUST00000171205; ENSMUST00000227623	ENSMUSP00000047335, ENSMUSP00000132233; ENSMUSP00000153834	ENSMUSG00000037617	chr15	36178099	36235621	+			reproduction, nucleotide binding, nucleoside binding, purine nucleoside binding, catalytic activity, binding, GTP binding, intracellular, cell, nucleus, nucleoplasm, cytoplasm, cytoskeleton, single fertilization, fertilization, microtubule cytoskeleton, hydrolase activity, purine nucleotide binding, guanyl nucleotide binding, sexual reproduction, reproductive process, membrane-enclosed lumen, nuc…	GO:0000003, GO:0000166, GO:0001882, GO:0001883, GO:0003824, GO:0005488, GO:0005525, GO:0005622, GO:0005623, GO:0005634, GO:0005654, GO:0005737, GO:0005856, GO:0007338, GO:0009566, GO:0015630, GO:0016787, GO:0017076, GO:0019001, GO:0019953, GO:0022414, GO:0031974, GO:0031981, GO:0032549, GO:0032550, GO:0032553, GO:0032555, GO:0032561, GO:0035639, GO:0036094, GO:0043226, GO:0043227, GO:0043228, GO:…	70	99	106	53	55	75	47	59	54	62	54	66	46	63	55	60	69	50
ENSMUSG00000084371	Gm14113	processed_pseudogene							ENSMUSG00000084371	chr2	147289755	147290730	+					5	2	1	3	2	4	1	1	1	1	1	3	0	3	2	0	3	3
ENSMUSG00000029661	Col1a2	protein_coding	Collagen alpha-2(I) chain; Fibrillar collagen NC1 domain-containing protein	Col1a2, Cola2; Col1a2	Q01149; Q3TX57; E0CXI2	CO1A2_MOUSE; Q3TX57_MOUSE; E0CXI2_MOUSE	ENSMUST00000031668; ENSMUST00000141483	ENSMUSP00000031668; ENSMUSP00000125275	ENSMUSG00000029661	chr6	4504814	4541544	+	ECM-receptor interaction, Platelet activation, PI3K-Akt signaling pathway, Focal adhesion, Proteoglycans in cancer, AGE-RAGE signaling pathway in diabetic complications, Amoebiasis, Protein digestion and absorption	mmu04512, mmu04611, mmu04151, mmu04510, mmu05205, mmu04933, mmu05146, mmu04974	response to acid chemical, skeletal system development, blood vessel development, vasculature development, system process, circulatory system process, structural molecule activity, extracellular matrix structural constituent, binding, protein binding, extracellular region, proteinaceous extracellular matrix, collagen trimer, fibrillar collagen trimer, collagen type I trimer, extracellular space, …	GO:0001101, GO:0001501, GO:0001568, GO:0001944, GO:0003008, GO:0003013, GO:0005198, GO:0005201, GO:0005488, GO:0005515, GO:0005576, GO:0005578, GO:0005581, GO:0005583, GO:0005584, GO:0005615, GO:0006461, GO:0007154, GO:0007165, GO:0007166, GO:0007167, GO:0007178, GO:0007179, GO:0007264, GO:0007265, GO:0007266, GO:0007275, GO:0008015, GO:0008217, GO:0009653, GO:0009719, GO:0009887, GO:0009987, GO:…	1323	1385	1379	1404	1601	1523	1371	1193	1148	1325	1159	1289	929	875	1069	1023	977	1080
ENSMUSG00000087610	Gm16253	protein_coding	Predicted gene 16253	Gm16253	D3Z167	D3Z167_MOUSE	ENSMUST00000148290	ENSMUSP00000122904	ENSMUSG00000087610	chr3	96576984	96580663	+					5	20	12	19	13	13	13	10	17	14	17	11	14	16	13	13	20	8
ENSMUSG00000040046	Tph1	protein_coding	Tryptophan 5-hydroxylase 1; Tryptophan 5-monooxygenase	Tph1, Tph; Tph1	P17532; Q3TZH2; Q3UK52; E9Q060	TPH1_MOUSE; Q3TZH2_MOUSE; Q3UK52_MOUSE; E9Q060_MOUSE	ENSMUST00000049298, ENSMUST00000107669; ENSMUST00000168335; ENSMUST00000170251	ENSMUSP00000037752, ENSMUSP00000103296; ENSMUSP00000128107; ENSMUSP00000132489	ENSMUSG00000040046	chr7	46644641	46672537	-	Metabolic pathways, Serotonergic synapse, Tryptophan metabolism	mmu01100, mmu04726, mmu00380	ossification, catalytic activity, monooxygenase activity, tryptophan 5-monooxygenase activity, binding, iron ion binding, intracellular, cell, cytoplasm, organic acid metabolic process, cellular aromatic compound metabolic process, nitrogen compound metabolic process, multicellular organism development, metabolic process, biosynthetic process, aromatic amino acid family metabolic process, cellula…	GO:0001503, GO:0003824, GO:0004497, GO:0004510, GO:0005488, GO:0005506, GO:0005622, GO:0005623, GO:0005737, GO:0006082, GO:0006725, GO:0006807, GO:0007275, GO:0008152, GO:0009058, GO:0009072, GO:0009987, GO:0016491, GO:0016597, GO:0016705, GO:0016714, GO:0018130, GO:0018958, GO:0019438, GO:0030154, GO:0030278, GO:0030279, GO:0030879, GO:0031406, GO:0032501, GO:0032502, GO:0034641, GO:0042427, GO:…	1	1	0	0	0	0	0	1	3	2	1	0	1	1	0	1	2	1
ENSMUSG00000042846	Lrrtm3	protein_coding	Leucine-rich repeat transmembrane neuronal protein 3	Lrrtm3	Q8BZ81	LRRT3_MOUSE	ENSMUST00000105439	ENSMUSP00000101079	ENSMUSG00000042846	chr10	63928472	64090277	-			regulation of protein phosphorylation, negative regulation of protein phosphorylation, enzyme inhibitor activity, protein kinase inhibitor activity, intracellular, cell, cytoplasm, plasma membrane, cellular protein modification process, protein phosphorylation, negative regulation of protein kinase activity, peptide metabolic process, phosphorus metabolic process, phosphate-containing compound me…	GO:0001932, GO:0001933, GO:0004857, GO:0004860, GO:0005622, GO:0005623, GO:0005737, GO:0005886, GO:0006464, GO:0006468, GO:0006469, GO:0006518, GO:0006793, GO:0006796, GO:0006807, GO:0007154, GO:0007165, GO:0007166, GO:0007259, GO:0007275, GO:0007399, GO:0007416, GO:0008152, GO:0009892, GO:0009893, GO:0009966, GO:0009968, GO:0009987, GO:0010033, GO:0010563, GO:0010604, GO:0010605, GO:0010646, GO:…	5	1	4	4	4	4	1	5	3	5	7	7	4	4	2	4	1	4
ENSMUSG00000112110	Gm15608	lincRNA							ENSMUSG00000112110	chr10	82178235	82201488	+					6	7	8	8	3	10	6	13	8	10	9	7	11	7	13	6	11	9
ENSMUSG00000041733	Coq5	protein_coding	2-methoxy-6-polyprenyl-1,4-benzoquinol methylase, mitochondrial	Coq5, D5Ertd33e	Q9CXI0	COQ5_MOUSE	ENSMUST00000040421	ENSMUSP00000048001	ENSMUSG00000041733	chr5	115279666	115296972	+	Metabolic pathways, Ubiquinone and other terpenoid-quinone biosynthesis	mmu01100, mmu00130	catalytic activity, intracellular, cell, cytoplasm, mitochondrion, mitochondrial envelope, mitochondrial inner membrane, coenzyme metabolic process, oxidoreduction coenzyme metabolic process, ubiquinone metabolic process, ubiquinone biosynthetic process, metabolic process, methyltransferase activity, S-adenosylmethionine-dependent methyltransferase activity, biosynthetic process, coenzyme biosynt…	GO:0003824, GO:0005622, GO:0005623, GO:0005737, GO:0005739, GO:0005740, GO:0005743, GO:0006732, GO:0006733, GO:0006743, GO:0006744, GO:0008152, GO:0008168, GO:0008757, GO:0009058, GO:0009108, GO:0009987, GO:0016020, GO:0016740, GO:0016741, GO:0019866, GO:0031090, GO:0031966, GO:0031967, GO:0031975, GO:0032259, GO:0042180, GO:0042181, GO:0043226, GO:0043227, GO:0043229, GO:0043231, GO:0044237, GO:…	1021	905	971	974	949	1004	1137	927	866	1038	958	962	1113	930	982	1001	926	1050
ENSMUSG00000085274	BC046401	processed_transcript							ENSMUSG00000085274	chr2	165857684	165859034	+					0	1	3	1	1	0	0	4	3	2	3	1	5	2	1	1	1	1
ENSMUSG00000037443	Cep85	protein_coding	Centrosomal protein of 85 kDa	Cep85, Ccdc21	Q8BMK0; Q8C1L6; A2A9K3	CEP85_MOUSE; Q8C1L6_MOUSE; A2A9K3_MOUSE	ENSMUST00000040271; ENSMUST00000137388; ENSMUST00000121566	ENSMUSP00000039889; ENSMUSP00000125599; ENSMUSP00000113351	ENSMUSG00000037443	chr4	134129858	134187112	-			microtubule cytoskeleton organization, pericentriolar material, mitotic cell cycle, nuclear division, spindle pole, regulation of protein phosphorylation, negative regulation of protein phosphorylation, intracellular, cell, nucleus, nucleolus, cytoplasm, Golgi apparatus, centrosome, microtubule organizing center, spindle, cytoskeleton, cellular protein modification process, protein phosphorylatio…	GO:0000226, GO:0000242, GO:0000278, GO:0000280, GO:0000922, GO:0001932, GO:0001933, GO:0005622, GO:0005623, GO:0005634, GO:0005730, GO:0005737, GO:0005794, GO:0005813, GO:0005815, GO:0005819, GO:0005856, GO:0006464, GO:0006468, GO:0006469, GO:0006793, GO:0006796, GO:0006996, GO:0007010, GO:0007017, GO:0007049, GO:0007059, GO:0007067, GO:0007088, GO:0007098, GO:0007100, GO:0007346, GO:0008152, GO:…	904	1062	938	557	671	627	866	779	780	722	676	734	806	774	749	633	668	636
ENSMUSG00000037982	Gm9725	antisense							ENSMUSG00000037982	chr8	81013576	81061195	+					0	1	1	0	4	0	1	2	0	0	1	5	1	2	0	0	2	0
ENSMUSG00000034793	G6pc3	protein_coding	Glucose-6-phosphatase 3	G6pc3, Ugrp	Q6NSQ9	G6PC3_MOUSE	ENSMUST00000070334, ENSMUST00000078975	ENSMUSP00000064276, ENSMUSP00000077995	ENSMUSG00000034793	chr11	102189620	102194081	+	Metabolic pathways, FoxO signaling pathway, Glycolysis / Gluconeogenesis, PI3K-Akt signaling pathway, Insulin signaling pathway, Glucagon signaling pathway, AMPK signaling pathway, Starch and sucrose metabolism, Carbohydrate digestion and absorption, Insulin resistance, Adipocytokine signaling pathway, Galactose metabolism	mmu01100, mmu04068, mmu00010, mmu04151, mmu04910, mmu04922, mmu04152, mmu00500, mmu04973, mmu04931, mmu04920, mmu00052	catalytic activity, glucose-6-phosphatase activity, intracellular, cell, cytoplasm, endoplasmic reticulum, endoplasmic reticulum membrane, carbohydrate metabolic process, monosaccharide metabolic process, glucose metabolic process, gluconeogenesis, phosphorus metabolic process, phosphate-containing compound metabolic process, transport, metabolic process, biosynthetic process, cellular process, e…	GO:0003824, GO:0004346, GO:0005622, GO:0005623, GO:0005737, GO:0005783, GO:0005789, GO:0005975, GO:0005996, GO:0006006, GO:0006094, GO:0006793, GO:0006796, GO:0006810, GO:0008152, GO:0009058, GO:0009987, GO:0012505, GO:0015712, GO:0015748, GO:0015760, GO:0016020, GO:0016021, GO:0016051, GO:0016787, GO:0016788, GO:0016791, GO:0019203, GO:0019318, GO:0019319, GO:0019637, GO:0030176, GO:0031224, GO:…	421	360	383	365	373	362	403	391	346	400	377	401	388	362	381	421	405	416
ENSMUSG00000106664	Gm17936	processed_pseudogene							ENSMUSG00000106664	chr5	8912971	8913958	+					4	2	1	2	0	1	1	2	1	1	0	0	0	1	0	2	1	0
ENSMUSG00000002957	Ap2a2	protein_coding	AP-2 complex subunit alpha-2	Ap2a2, Adtab; Ap2a2	P17427; A0A0J9YUA7	AP2A2_MOUSE; A0A0J9YUA7_MOUSE	ENSMUST00000003038; ENSMUST00000201261	ENSMUSP00000003038; ENSMUSP00000144090	ENSMUSG00000002957	chr7	141562173	141633011	+	Endocytosis, Huntington's disease, Synaptic vesicle cycle, Endocrine and other factor-regulated calcium reabsorption	mmu04144, mmu05016, mmu04721, mmu04961	hematopoietic progenitor cell differentiation, immune system process, immune system development, regulation of immune system process, transporter activity, binding, protein binding, intracellular, cell, cytoplasm, plasma membrane, clathrin-coated pit, transport, intracellular protein transport, endocytosis, multicellular organism development, protein localization, lipid binding, protein transport…	GO:0002244, GO:0002376, GO:0002520, GO:0002682, GO:0005215, GO:0005488, GO:0005515, GO:0005622, GO:0005623, GO:0005737, GO:0005886, GO:0005905, GO:0006810, GO:0006886, GO:0006897, GO:0007275, GO:0008104, GO:0008289, GO:0008565, GO:0009987, GO:0012505, GO:0015031, GO:0016020, GO:0016023, GO:0016192, GO:0019899, GO:0019900, GO:0019901, GO:0022892, GO:0030097, GO:0030117, GO:0030118, GO:0030119, GO:…	910	916	828	803	832	922	930	861	831	941	922	903	951	823	826	871	777	892
ENSMUSG00000011832	Evi5l	protein_coding	Ecotropic viral integration site 5-like	Evi5l	H3BJX1	H3BJX1_MOUSE	ENSMUST00000177053	ENSMUSP00000135159	ENSMUSG00000011832	chr8	4166567	4211257	+					323	251	265	274	293	296	293	314	293	278	302	283	310	336	325	295	342	300
ENSMUSG00000033902	Mapkbp1	protein_coding	Mitogen-activated protein kinase-binding protein 1	Mapkbp1	A0A2R8VK23; A0A0A0MQA2	A0A2R8VK23_MOUSE; A0A0A0MQA2_MOUSE	ENSMUST00000229024; ENSMUST00000066058	ENSMUSP00000155163; ENSMUSP00000068516	ENSMUSG00000033902	chr2	119972699	120027408	+			MAPK cascade, activation of MAPKK activity, regulation of protein phosphorylation, positive regulation of protein phosphorylation, binding, protein binding, cellular protein modification process, protein phosphorylation, phosphorus metabolic process, phosphate-containing compound metabolic process, response to stress, cell communication, signal transduction, JNK cascade, activation of JNKK activi…	GO:0000165, GO:0000186, GO:0001932, GO:0001934, GO:0005488, GO:0005515, GO:0006464, GO:0006468, GO:0006793, GO:0006796, GO:0006950, GO:0007154, GO:0007165, GO:0007254, GO:0007256, GO:0008152, GO:0009893, GO:0009966, GO:0009967, GO:0009987, GO:0010562, GO:0010604, GO:0010646, GO:0010647, GO:0016310, GO:0019220, GO:0019222, GO:0019538, GO:0023014, GO:0023051, GO:0023052, GO:0023056, GO:0031098, GO:…	230	267	221	210	244	262	179	219	244	227	209	192	205	241	206	203	246	221
ENSMUSG00000002748	Baz1b	protein_coding	Tyrosine-protein kinase BAZ1B	Baz1b, Wbscr9, Wstf	Q9Z277	BAZ1B_MOUSE	ENSMUST00000002825	ENSMUSP00000002825	ENSMUSG00000002748	chr5	135187264	135246129	+			nucleotide binding, nuclear chromosome, chromosome, centromeric region, chromatin, heterochromatin, condensed chromosome, nucleoside binding, purine nucleoside binding, heart morphogenesis, chromatin binding, catalytic activity, protein kinase activity, protein tyrosine kinase activity, non-membrane spanning protein tyrosine kinase activity, binding, protein binding, ATP binding, intracellular, c…	GO:0000166, GO:0000228, GO:0000775, GO:0000785, GO:0000792, GO:0000793, GO:0001882, GO:0001883, GO:0003007, GO:0003682, GO:0003824, GO:0004672, GO:0004713, GO:0004715, GO:0005488, GO:0005515, GO:0005524, GO:0005622, GO:0005623, GO:0005634, GO:0005657, GO:0005694, GO:0005721, GO:0006139, GO:0006259, GO:0006281, GO:0006302, GO:0006325, GO:0006333, GO:0006338, GO:0006351, GO:0006355, GO:0006464, GO:…	1537	1761	1586	1511	1502	1499	1431	1448	1413	1451	1446	1470	1466	1344	1482	1448	1494	1500
ENSMUSG00000024454	Hdac3	protein_coding	HDAC3 splicing HDAC3delta, Histone deacetylase 3; Histone deacetylase 3	Hdac3	H6UK62; Q3UM33; A0A494B9Q7	H6UK62_MOUSE; Q3UM33_MOUSE; A0A494B9Q7_MOUSE	ENSMUST00000236756; ENSMUST00000043498; ENSMUST00000235700	ENSMUSP00000158234; ENSMUSP00000037981; ENSMUSP00000157755	ENSMUSG00000024454	chr18	37935844	37955016	-	Viral carcinogenesis, Alcoholism, Thyroid hormone signaling pathway	mmu05203, mmu05034, mmu04919			570	444	474	506	557	536	538	479	520	615	494	549	568	576	543	515	486	553
ENSMUSG00000035829	Ppp1r26	protein_coding	Protein phosphatase 1 regulatory subunit 26	Ppp1r26, Gm347, Kiaa0649	Q6A025	PPR26_MOUSE	ENSMUST00000040324, ENSMUST00000189694	ENSMUSP00000042173, ENSMUSP00000139546	ENSMUSG00000035829	chr2	28446800	28455508	+			enzyme inhibitor activity, protein phosphatase inhibitor activity, binding, protein binding, intracellular, cell, nucleus, nucleoplasm, phosphorus metabolic process, phosphate-containing compound metabolic process, metabolic process, negative regulation of metabolic process, cellular process, negative regulation of phosphorus metabolic process, regulation of phosphatase activity, negative regulat…	GO:0004857, GO:0004864, GO:0005488, GO:0005515, GO:0005622, GO:0005623, GO:0005634, GO:0005654, GO:0006793, GO:0006796, GO:0008152, GO:0009892, GO:0009987, GO:0010563, GO:0010921, GO:0010923, GO:0016311, GO:0019208, GO:0019212, GO:0019220, GO:0019222, GO:0019888, GO:0019899, GO:0019902, GO:0030234, GO:0031323, GO:0031324, GO:0031974, GO:0031981, GO:0035303, GO:0035305, GO:0043086, GO:0043226, GO:…	78	91	78	94	98	108	113	98	100	89	102	109	107	122	135	87	97	83
ENSMUSG00000060131	Atp8b4	protein_coding	Phospholipid-transporting ATPase	Atp8b4	A2ANX3; F2Z411; A2ANX2	A2ANX3_MOUSE; F2Z411_MOUSE; A2ANX2_MOUSE	ENSMUST00000040128, ENSMUST00000040149; ENSMUST00000147517; ENSMUST00000129187	ENSMUSP00000046444, ENSMUSP00000047302; ENSMUSP00000114252; ENSMUSP00000118651	ENSMUSG00000060131	chr2	126320973	126500674	-					10	9	13	9	7	16	15	10	23	24	29	14	9	14	17	17	33	30
ENSMUSG00000111533	Gm39458	processed_transcript							ENSMUSG00000111533	chr9	120674405	120682399	+					0	0	1	1	4	2	1	0	1	0	1	0	0	0	0	0	0	0
ENSMUSG00000087108	Gm16093	antisense							ENSMUSG00000087108	chr3	19227780	19240987	+					0	1	2	0	3	0	3	0	2	0	4	3	3	1	0	1	3	2
ENSMUSG00000112213	4930555G07Rik	lincRNA							ENSMUSG00000112213	chr10	87230760	87297555	+					0	0	0	1	1	1	4	2	1	3	3	0	3	1	3	3	3	0
ENSMUSG00000002565	Scin	protein_coding	Adseverin	Scin	Q60604	ADSV_MOUSE	ENSMUST00000002640, ENSMUST00000078481	ENSMUSP00000002640, ENSMUSP00000077573	ENSMUSG00000002565	chr12	40059769	40134228	-	Regulation of actin cytoskeleton, Viral carcinogenesis, Fc gamma R-mediated phagocytosis	mmu04810, mmu05203, mmu04666	immune system process, immune system development, regulation of immune system process, positive regulation of immune system process, actin binding, binding, calcium ion binding, protein binding, extracellular region, intracellular, cell, cytoplasm, cytoskeleton, brush border, protein complex assembly, apoptotic process, organelle organization, cytoskeleton organization, actin filament organizatio…	GO:0002376, GO:0002520, GO:0002682, GO:0002684, GO:0003779, GO:0005488, GO:0005509, GO:0005515, GO:0005576, GO:0005622, GO:0005623, GO:0005737, GO:0005856, GO:0005903, GO:0006461, GO:0006915, GO:0006996, GO:0007010, GO:0007015, GO:0007275, GO:0008064, GO:0008092, GO:0008104, GO:0008154, GO:0008219, GO:0008283, GO:0008285, GO:0009987, GO:0010638, GO:0010639, GO:0010941, GO:0010942, GO:0012501, GO:…	41	21	28	69	77	82	84	82	82	72	87	69	54	109	81	69	69	64
ENSMUSG00000013539	Tango2	protein_coding	D16H22S680E protein, Transport and Golgi organization 2 homolog; Transport and Golgi organization 2 homolog	Tango2, D16H22S680E; Tango2	Q99K56; Q8BTN3; A0A338P6B6; A0A338P6R4; D6RH68; D3Z2V8; A0A338P7G4; A0A338P6X6	Q99K56_MOUSE; Q8BTN3_MOUSE; A0A338P6B6_MOUSE; A0A338P6R4_MOUSE; D6RH68_MOUSE; D3Z2V8_MOUSE; A0A338P7G4_MOUSE; A0A338P6X6_MOUSE	ENSMUST00000128580; ENSMUST00000115628; ENSMUST00000231605; ENSMUST00000231543; ENSMUST00000125287; ENSMUST00000130752; ENSMUST00000232588; ENSMUST00000231372	ENSMUSP00000121582; ENSMUSP00000111291; ENSMUSP00000155896; ENSMUSP00000156081; ENSMUSP00000118806; ENSMUSP00000121300; ENSMUSP00000156240; ENSMUSP00000156177	ENSMUSG00000013539	chr16	18300825	18348103	-					1114	986	1080	1113	999	1104	1087	970	894	1036	1033	1021	1102	915	977	1071	907	1073
ENSMUSG00000053754	Chd8	protein_coding	Chromodomain-helicase-DNA-binding protein 8	Chd8, Kiaa1564; Chd8	Q09XV5; A0A2I3BR97; F7AL76; A0A2I3BRI1	CHD8_MOUSE; A0A2I3BR97_MOUSE; F7AL76_MOUSE; A0A2I3BRI1_MOUSE	ENSMUST00000089752, ENSMUST00000200169; ENSMUST00000226307; ENSMUST00000149975; ENSMUST00000227897	ENSMUSP00000087184, ENSMUSP00000142890; ENSMUSP00000154509; ENSMUSP00000122995; ENSMUSP00000154595	ENSMUSG00000053754	chr14	52198151	52257780	-	Wnt signaling pathway	mmu04310	negative regulation of transcription from RNA polymerase II promoter, nucleotide binding, in utero embryonic development, nucleoside binding, purine nucleoside binding, p53 binding, nucleic acid binding, DNA binding, DNA helicase activity, chromatin binding, catalytic activity, helicase activity, binding, protein binding, ATP binding, intracellular, cell, nucleus, nucleoplasm, nucleobase-containi…	GO:0000122, GO:0000166, GO:0001701, GO:0001882, GO:0001883, GO:0002039, GO:0003676, GO:0003677, GO:0003678, GO:0003682, GO:0003824, GO:0004386, GO:0005488, GO:0005515, GO:0005524, GO:0005622, GO:0005623, GO:0005634, GO:0005654, GO:0006139, GO:0006325, GO:0006338, GO:0006351, GO:0006355, GO:0006357, GO:0006359, GO:0006366, GO:0006383, GO:0006725, GO:0006807, GO:0006915, GO:0006996, GO:0007154, GO:…	602	602	574	594	680	622	538	646	678	556	543	507	575	625	592	529	592	539
ENSMUSG00000102014	2900009J06Rik	antisense							ENSMUSG00000102014	chr1	127753616	127774092	-					2	7	4	1	2	4	1	2	3	2	0	0	1	5	7	3	5	3
ENSMUSG00000037029	Zfp146	protein_coding	Zinc finger protein OZF	Znf146, Ozf, Zfp146	Q8BQN6	OZF_MOUSE	ENSMUST00000062181	ENSMUSP00000058588	ENSMUSG00000037029	chr7	30161269	30169750	-			nucleic acid binding transcription factor activity, nucleic acid binding, DNA binding, transcription factor activity, sequence-specific DNA binding, binding, intracellular, cell, nucleus, nucleolus, cytoplasm, nucleobase-containing compound metabolic process, transcription, DNA-templated, regulation of transcription, DNA-templated, cellular aromatic compound metabolic process, nitrogen compound m…	GO:0001071, GO:0003676, GO:0003677, GO:0003700, GO:0005488, GO:0005622, GO:0005623, GO:0005634, GO:0005730, GO:0005737, GO:0006139, GO:0006351, GO:0006355, GO:0006725, GO:0006807, GO:0008152, GO:0009058, GO:0009059, GO:0009889, GO:0009987, GO:0010467, GO:0010468, GO:0010556, GO:0016070, GO:0018130, GO:0019219, GO:0019222, GO:0019438, GO:0031323, GO:0031326, GO:0031974, GO:0031981, GO:0032774, GO:…	339	375	347	301	336	318	324	338	332	326	312	325	318	332	332	328	304	353
ENSMUSG00000041297	Cdk13	protein_coding	Cyclin-dependent kinase 13	Cdk13, Cdc2l5, Kiaa1791; Cdk13	Q69ZA1; A0A1Y7VLM0	CDK13_MOUSE; A0A1Y7VLM0_MOUSE	ENSMUST00000042365, ENSMUST00000223490; ENSMUST00000222800	ENSMUSP00000036013, ENSMUSP00000152820; ENSMUSP00000152539	ENSMUSG00000041297	chr13	17710315	17805097	-			nucleotide binding, cyclin-dependent protein kinase holoenzyme complex, RNA splicing, via transesterification reactions, RNA splicing, via transesterification reactions with bulged adenosine as nucleophile, alternative mRNA splicing, via spliceosome, mRNA splicing, via spliceosome, nucleoside binding, purine nucleoside binding, immune system process, immune system development, cyclin K-CDK13 comp…	GO:0000166, GO:0000307, GO:0000375, GO:0000377, GO:0000380, GO:0000398, GO:0001882, GO:0001883, GO:0002376, GO:0002520, GO:0002945, GO:0003676, GO:0003723, GO:0003824, GO:0004672, GO:0004674, GO:0004693, GO:0005488, GO:0005515, GO:0005524, GO:0005576, GO:0005615, GO:0005622, GO:0005623, GO:0005634, GO:0005654, GO:0005737, GO:0005794, GO:0006139, GO:0006351, GO:0006355, GO:0006357, GO:0006366, GO:…	585	723	651	613	651	600	590	630	629	579	581	536	551	591	668	594	611	599
ENSMUSG00000048307	Ankrd46	protein_coding	Ankyrin repeat domain-containing protein 46	Ankrd46	Q8BTZ5; A0A2I3BRK2	ANR46_MOUSE; A0A2I3BRK2_MOUSE	ENSMUST00000057486; ENSMUST00000228601	ENSMUSP00000052521; ENSMUSP00000154507	ENSMUSG00000048307	chr15	36477668	36496820	-			membrane, integral component of membrane, intrinsic component of membrane, membrane part	GO:0016020, GO:0016021, GO:0031224, GO:0044425	511	513	499	554	496	523	502	523	492	551	543	543	504	523	506	542	497	531
ENSMUSG00000055780	Usp26	protein_coding	Ubiquitin carboxyl-terminal hydrolase 26	Usp26	Q99MX1	UBP26_MOUSE	ENSMUST00000069509, ENSMUST00000114869	ENSMUSP00000069140, ENSMUSP00000110519	ENSMUSG00000055780	chrX	51753959	51801233	-			catalytic activity, intracellular, cell, nucleus, cellular protein modification process, proteolysis, ubiquitin-dependent protein catabolic process, metabolic process, peptidase activity, cysteine-type peptidase activity, catabolic process, macromolecule catabolic process, cellular process, protein deubiquitination, hydrolase activity, protein metabolic process, ubiquitin-like protein-specific pr…	GO:0003824, GO:0005622, GO:0005623, GO:0005634, GO:0006464, GO:0006508, GO:0006511, GO:0008152, GO:0008233, GO:0008234, GO:0009056, GO:0009057, GO:0009987, GO:0016579, GO:0016787, GO:0019538, GO:0019783, GO:0019941, GO:0030163, GO:0036211, GO:0036459, GO:0043170, GO:0043226, GO:0043227, GO:0043229, GO:0043231, GO:0043412, GO:0043632, GO:0044237, GO:0044238, GO:0044248, GO:0044257, GO:0044260, GO:…	1	5	1	1	0	0	0	0	0	2	1	0	1	0	0	0	0	1
ENSMUSG00000074001	Klhl40	protein_coding	Kelch-like protein 40	Klhl40	A0A0R4J166	A0A0R4J166_MOUSE	ENSMUST00000098272	ENSMUSP00000095873	ENSMUSG00000074001	chr9	121777607	121783818	+			ubiquitin ligase complex, catalytic activity, ubiquitin-protein transferase activity, binding, protein binding, intracellular, cell, cytoplasm, cellular protein modification process, proteolysis, ubiquitin-dependent protein catabolic process, multicellular organism development, muscle organ development, skeletal muscle tissue development, metabolic process, catabolic process, macromolecule catabo…	GO:0000151, GO:0003824, GO:0004842, GO:0005488, GO:0005515, GO:0005622, GO:0005623, GO:0005737, GO:0006464, GO:0006508, GO:0006511, GO:0007275, GO:0007517, GO:0007519, GO:0008152, GO:0009056, GO:0009057, GO:0009888, GO:0009892, GO:0009894, GO:0009895, GO:0009987, GO:0010498, GO:0010605, GO:0014706, GO:0014902, GO:0014904, GO:0016567, GO:0016740, GO:0019222, GO:0019538, GO:0019787, GO:0019941, GO:…	201	226	199	218	180	206	232	201	219	262	237	220	178	233	189	226	216	195
ENSMUSG00000044791	Setd2	protein_coding	Histone-lysine N-methyltransferase SETD2	Setd2, Kiaa1732, Kmt3a; Setd2	E9Q5F9; A0A0G2JDZ6	SETD2_MOUSE; A0A0G2JDZ6_MOUSE	ENSMUST00000153838; ENSMUST00000197399	ENSMUSP00000116313; ENSMUSP00000142572	ENSMUSG00000044791	chr9	110532597	110618633	+	Lysine degradation	mmu00310	reproduction, skeletal system development, angiogenesis, blood vessel development, vasculogenesis, in utero embryonic development, morphogenesis of a branching structure, embryonic epithelial tube formation, neural tube formation, neural tube closure, placenta development, embryonic placenta development, vasculature development, morphogenesis of an epithelium, developmental process involved in re…	GO:0000003, GO:0001501, GO:0001525, GO:0001568, GO:0001570, GO:0001701, GO:0001763, GO:0001838, GO:0001841, GO:0001843, GO:0001890, GO:0001892, GO:0001944, GO:0002009, GO:0003006, GO:0003824, GO:0005622, GO:0005623, GO:0005634, GO:0005694, GO:0006139, GO:0006259, GO:0006281, GO:0006298, GO:0006325, GO:0006351, GO:0006354, GO:0006355, GO:0006366, GO:0006368, GO:0006403, GO:0006405, GO:0006406, GO:…	730	864	741	778	855	847	727	794	822	741	766	718	808	799	854	758	810	737
ENSMUSG00000078601	Gm12525	lincRNA							ENSMUSG00000078601	chr3	108361551	108362256	+					0	0	0	3	1	0	0	0	0	0	0	0	1	0	1	0	1	0
ENSMUSG00000109787	Gm45286	TEC							ENSMUSG00000109787	chr8	77574219	77575568	+					0	5	4	5	3	4	6	4	5	3	1	5	3	8	6	4	4	4
ENSMUSG00000040464	Gtpbp10	protein_coding	GTP-binding protein 10	Gtpbp10	Q8K013; A0A0G2JF32; F8WHJ2; D3Z4U2; D6RCG6	GTPBA_MOUSE; A0A0G2JF32_MOUSE; F8WHJ2_MOUSE; D3Z4U2_MOUSE; D6RCG6_MOUSE	ENSMUST00000115441; ENSMUST00000198799; ENSMUST00000088842; ENSMUST00000119521; ENSMUST00000147244	ENSMUSP00000111101; ENSMUSP00000143003; ENSMUSP00000086225; ENSMUSP00000113648; ENSMUSP00000119250	ENSMUSG00000040464	chr5	5537454	5559538	-			nucleotide binding, magnesium ion binding, nucleoside binding, purine nucleoside binding, nucleic acid binding, RNA binding, catalytic activity, GTPase activity, binding, GTP binding, intracellular, cell, nucleus, cytoplasm, mitochondrion, pyrophosphatase activity, hydrolase activity, hydrolase activity, acting on acid anhydrides, hydrolase activity, acting on acid anhydrides, in phosphorus-conta…	GO:0000166, GO:0000287, GO:0001882, GO:0001883, GO:0003676, GO:0003723, GO:0003824, GO:0003924, GO:0005488, GO:0005525, GO:0005622, GO:0005623, GO:0005634, GO:0005737, GO:0005739, GO:0016462, GO:0016787, GO:0016817, GO:0016818, GO:0017076, GO:0017111, GO:0019001, GO:0022613, GO:0032549, GO:0032550, GO:0032553, GO:0032555, GO:0032561, GO:0035639, GO:0036094, GO:0042254, GO:0043167, GO:0043169, GO:…	138	150	146	138	149	147	156	151	144	156	156	149	149	161	157	153	151	145
ENSMUSG00000035910	Dcdc2a	protein_coding	Doublecortin domain-containing 2a	Dcdc2a	R4GML1	R4GML1_MOUSE	ENSMUST00000069614	ENSMUSP00000063650	ENSMUSG00000035910	chr13	25056004	25210706	+			cell morphogenesis, cell morphogenesis involved in differentiation, neuron migration, system process, intracellular, cell, nucleus, cytoplasm, cytoskeleton, cilium, axoneme, movement of cell or subcellular component, organelle organization, cell communication, signal transduction, cell surface receptor signaling pathway, smoothened signaling pathway, cell-cell signaling, multicellular organism de…	GO:0000902, GO:0000904, GO:0001764, GO:0003008, GO:0005622, GO:0005623, GO:0005634, GO:0005737, GO:0005856, GO:0005929, GO:0005930, GO:0006928, GO:0006996, GO:0007154, GO:0007165, GO:0007166, GO:0007224, GO:0007267, GO:0007275, GO:0007399, GO:0007600, GO:0007605, GO:0007610, GO:0007611, GO:0007612, GO:0007632, GO:0008306, GO:0008542, GO:0008589, GO:0009314, GO:0009416, GO:0009628, GO:0009653, GO:…	0	4	1	0	0	0	0	0	1	0	0	0	0	1	2	0	0	2
ENSMUSG00000087286	Gm9013	processed_pseudogene							ENSMUSG00000087286	chr14	60039610	60040491	-					5	4	3	4	6	4	6	5	4	3	7	1	3	4	3	4	6	1
ENSMUSG00000031226	Pbdc1	protein_coding	Protein PBDC1	Pbdc1	Q9D0B6	PBDC1_MOUSE	ENSMUST00000033577, ENSMUST00000119477	ENSMUSP00000033577, ENSMUSP00000113288	ENSMUSG00000031226	chrX	105079756	105117090	+					172	190	168	143	148	155	163	153	141	162	151	160	114	144	169	159	163	139
ENSMUSG00000085174	Gm16206	antisense							ENSMUSG00000085174	chr3	53452619	53457797	+					4	4	5	3	6	2	1	2	4	5	6	1	5	4	1	3	2	3
ENSMUSG00000053040	Aph1c	protein_coding	Putative gamma-secretase subunit APH-1C; Anterior pharynx defective 1b putative splice variant, Putative gamma-secretase subunit APH-1C	Aph1c; Aph1c, APH-1b	Q9DCZ9; Q4R1J7	APH1C_MOUSE; Q4R1J7_MOUSE	ENSMUST00000169282; ENSMUST00000057261	ENSMUSP00000130359; ENSMUSP00000056476	ENSMUSG00000053040	chr9	66814994	66834726	-	Alzheimer's disease, Notch signaling pathway	mmu05010, mmu04330	urogenital system development, metanephros development, kidney development, catalytic activity, endopeptidase activity, proteolysis, cell communication, signal transduction, cell surface receptor signaling pathway, Notch signaling pathway, multicellular organism development, metabolic process, peptidase activity, cellular process, gene expression, membrane, integral component of membrane, protein…	GO:0001655, GO:0001656, GO:0001822, GO:0003824, GO:0004175, GO:0006508, GO:0007154, GO:0007165, GO:0007166, GO:0007219, GO:0007275, GO:0008152, GO:0008233, GO:0009987, GO:0010467, GO:0016020, GO:0016021, GO:0016485, GO:0016787, GO:0019538, GO:0023052, GO:0031224, GO:0032501, GO:0032502, GO:0043085, GO:0043170, GO:0044093, GO:0044238, GO:0044425, GO:0044699, GO:0044700, GO:0044707, GO:0044763, GO:…	19	16	14	14	21	20	18	35	28	23	27	29	13	31	23	15	22	15
ENSMUSG00000049436	Upk1b	protein_coding	Uroplakin-1b	Upk1b	Q9Z2C6	UPK1B_MOUSE	ENSMUST00000057767	ENSMUSP00000052469	ENSMUSG00000049436	chr16	38773184	38800328	-			extracellular region, cell, plasma membrane, integral component of plasma membrane, cell communication, signal transduction, cell surface receptor signaling pathway, tissue development, cellular process, membrane, integral component of membrane, apical plasma membrane, signaling, cell differentiation, epithelial cell differentiation, intrinsic component of membrane, intrinsic component of plasma …	GO:0005576, GO:0005623, GO:0005886, GO:0005887, GO:0007154, GO:0007165, GO:0007166, GO:0009888, GO:0009987, GO:0016020, GO:0016021, GO:0016324, GO:0023052, GO:0030154, GO:0030855, GO:0031224, GO:0031226, GO:0031982, GO:0031988, GO:0032502, GO:0043226, GO:0043227, GO:0043230, GO:0044421, GO:0044425, GO:0044459, GO:0044464, GO:0044699, GO:0044700, GO:0044763, GO:0044767, GO:0045177, GO:0048856, GO:…	5	5	2	0	0	0	0	1	1	3	3	3	4	0	1	2	5	3
ENSMUSG00000027555	Car13	protein_coding	Carbonic anhydrase 13	Ca13, Car13	Q9D6N1	CAH13_MOUSE	ENSMUST00000029071	ENSMUSP00000029071	ENSMUSG00000027555	chr3	14641727	14663002	+	Nitrogen metabolism	mmu00910	catalytic activity, carbonate dehydratase activity, binding, intracellular, cell, cytoplasm, cytosol, one-carbon metabolic process, metabolic process, zinc ion binding, cellular process, lyase activity, carbon-oxygen lyase activity, hydro-lyase activity, ion binding, cation binding, myelin sheath, organelle, membrane-bounded organelle, intracellular organelle, intracellular membrane-bounded organ…	GO:0003824, GO:0004089, GO:0005488, GO:0005622, GO:0005623, GO:0005737, GO:0005829, GO:0006730, GO:0008152, GO:0008270, GO:0009987, GO:0016829, GO:0016835, GO:0016836, GO:0043167, GO:0043169, GO:0043209, GO:0043226, GO:0043227, GO:0043229, GO:0043231, GO:0044237, GO:0044281, GO:0044424, GO:0044444, GO:0044464, GO:0044699, GO:0044710, GO:0044763, GO:0046872, GO:0046914	9	9	17	11	8	6	24	38	24	13	15	20	16	13	23	22	14	17
ENSMUSG00000084797	Gm14321	lincRNA							ENSMUSG00000084797	chr2	167777467	167782569	+					10	7	13	6	13	6	6	10	8	5	10	3	5	4	3	5	6	7
ENSMUSG00000083206	Gm11338	unprocessed_pseudogene							ENSMUSG00000083206	chr13	23728548	23730106	+					0	0	0	0	0	1	3	1	1	0	0	0	0	1	2	0	0	0
ENSMUSG00000071796	6820431F20Rik	transcribed_unprocessed_pseudogene							ENSMUSG00000071796	chr8	20262613	20297432	-					12	13	18	5	13	15	16	15	20	11	15	12	12	12	12	13	13	7
ENSMUSG00000002808	Epdr1	protein_coding	Mammalian ependymin-related protein 1	Epdr1, Epdr2, Merp1, Merp2; Epdr1	Q99M71; A0A1Y7VKS9	EPDR1_MOUSE; A0A1Y7VKS9_MOUSE	ENSMUST00000002885, ENSMUST00000221014; ENSMUST00000220944	ENSMUSP00000002885, ENSMUSP00000152111; ENSMUSP00000152124	ENSMUSG00000002808	chr13	19591706	19619927	-			lytic vacuole, binding, calcium ion binding, extracellular region, intracellular, cell, cytoplasm, lysosome, vacuole, cell adhesion, cell-matrix adhesion, biological adhesion, cell-substrate adhesion, vesicle, membrane-bounded vesicle, ion binding, cation binding, organelle, membrane-bounded organelle, intracellular organelle, extracellular organelle, intracellular membrane-bounded organelle, ext…	GO:0000323, GO:0005488, GO:0005509, GO:0005576, GO:0005622, GO:0005623, GO:0005737, GO:0005764, GO:0005773, GO:0007155, GO:0007160, GO:0022610, GO:0031589, GO:0031982, GO:0031988, GO:0043167, GO:0043169, GO:0043226, GO:0043227, GO:0043229, GO:0043230, GO:0043231, GO:0044421, GO:0044424, GO:0044444, GO:0044464, GO:0046872, GO:0070062, GO:1903561	265	279	289	258	279	256	359	322	329	326	343	327	378	335	310	401	337	411
ENSMUSG00000083097	Gm14494	processed_pseudogene							ENSMUSG00000083097	chr2	153826171	153826605	+					1	4	2	4	3	4	1	4	6	0	1	2	3	4	5	0	6	3
ENSMUSG00000021228	Acot3	protein_coding	Acyl-coenzyme A thioesterase 3; Acyl-CoA thioesterase 3, Peroxisomal acyl-CoA thioesterase Ia splice variant 5':1	Acot3, Pte1a, Pte2, Pte2a; Acot3, Pte2a; Acot3	Q9QYR7; Q53YL1; A0A1Y7VMZ4	ACOT3_MOUSE; Q53YL1_MOUSE; A0A1Y7VMZ4_MOUSE	ENSMUST00000021653, ENSMUST00000120927; ENSMUST00000223080	ENSMUSP00000021653, ENSMUSP00000112678; ENSMUSP00000152164	ENSMUSG00000021228	chr12	84052144	84060402	+	Metabolic pathways, Fatty acid elongation, Biosynthesis of unsaturated fatty acids	mmu01100, mmu00062, mmu01040	very long-chain fatty acid metabolic process, long-chain fatty acid metabolic process, catalytic activity, intracellular, cell, cytoplasm, peroxisome, cytosol, organic acid metabolic process, lipid metabolic process, fatty acid metabolic process, acyl-CoA metabolic process, coenzyme metabolic process, sulfur compound metabolic process, metabolic process, cellular process, CoA hydrolase activity, …	GO:0000038, GO:0001676, GO:0003824, GO:0005622, GO:0005623, GO:0005737, GO:0005777, GO:0005829, GO:0006082, GO:0006629, GO:0006631, GO:0006637, GO:0006732, GO:0006790, GO:0008152, GO:0009987, GO:0016289, GO:0016290, GO:0016787, GO:0016788, GO:0016790, GO:0019752, GO:0032787, GO:0032788, GO:0032789, GO:0035383, GO:0042579, GO:0043226, GO:0043227, GO:0043229, GO:0043231, GO:0043436, GO:0044237, GO:…	21	17	28	9	21	12	35	23	17	7	8	16	9	16	20	24	20	20
ENSMUSG00000028717	Tal1	protein_coding	T-cell acute lymphocytic leukemia protein 1 homolog; Uncharacterized protein	Tal1, Scl, Tal-1; Tal1	P22091; Q3TZH7; A2AD40	TAL1_MOUSE; Q3TZH7_MOUSE; A2AD40_MOUSE	ENSMUST00000030489, ENSMUST00000161601, ENSMUST00000162489; ENSMUST00000136946	ENSMUSP00000030489, ENSMUSP00000125202, ENSMUSP00000124983; ENSMUSP00000121437	ENSMUSG00000028717	chr4	115056426	115071755	+			histone deacetylase complex, negative regulation of transcription from RNA polymerase II promoter, nuclear chromosome, mitotic cell cycle, chromatin, nuclear chromatin, cell morphogenesis, cell morphogenesis involved in differentiation, regulatory region DNA binding, transcription regulatory region sequence-specific DNA binding, RNA polymerase II regulatory region sequence-specific DNA binding, R…	GO:0000118, GO:0000122, GO:0000228, GO:0000278, GO:0000785, GO:0000790, GO:0000902, GO:0000904, GO:0000975, GO:0000976, GO:0000977, GO:0000979, GO:0000980, GO:0000981, GO:0001012, GO:0001046, GO:0001047, GO:0001067, GO:0001071, GO:0001085, GO:0001158, GO:0001501, GO:0001525, GO:0001568, GO:0001672, GO:0001704, GO:0001707, GO:0001944, GO:0002244, GO:0002262, GO:0002376, GO:0002520, GO:0002521, GO:…	106	118	132	102	126	94	84	119	113	102	125	124	109	104	108	96	120	111
ENSMUSG00000070594	Gm4788	protein_coding	Predicted gene 4788	Gm4788	E9PUM5; E9Q8B5; E9Q8B6	E9PUM5_MOUSE; E9Q8B5_MOUSE; E9Q8B6_MOUSE	ENSMUST00000027612; ENSMUST00000111989; ENSMUST00000111986	ENSMUSP00000027612; ENSMUSP00000107620; ENSMUSP00000107617	ENSMUSG00000070594	chr1	139697623	139781243	-					0	0	0	0	2	0	4	1	2	0	2	0	0	2	1	0	0	1
ENSMUSG00000074220	Zfp382	protein_coding	Zinc finger protein 382	Znf382, Zfp382; Zfp382	B2RXC5; D3YYS3	ZN382_MOUSE; D3YYS3_MOUSE	ENSMUST00000098596; ENSMUST00000153792	ENSMUSP00000096196; ENSMUSP00000123508	ENSMUSG00000074220	chr7	30121942	30134950	+			negative regulation of transcription from RNA polymerase II promoter, regulatory region DNA binding, regulatory region nucleic acid binding, nucleic acid binding transcription factor activity, nucleic acid binding, DNA binding, transcription factor activity, sequence-specific DNA binding, binding, intracellular, cell, nucleus, nucleobase-containing compound metabolic process, transcription, DNA-t…	GO:0000122, GO:0000975, GO:0001067, GO:0001071, GO:0003676, GO:0003677, GO:0003700, GO:0005488, GO:0005622, GO:0005623, GO:0005634, GO:0006139, GO:0006351, GO:0006355, GO:0006357, GO:0006366, GO:0006725, GO:0006807, GO:0008152, GO:0009058, GO:0009059, GO:0009889, GO:0009890, GO:0009891, GO:0009892, GO:0009893, GO:0009987, GO:0010467, GO:0010468, GO:0010556, GO:0010557, GO:0010558, GO:0010604, GO:…	15	17	24	23	20	17	25	25	24	19	36	25	13	26	22	18	19	25
ENSMUSG00000040485	Lrrc52	protein_coding	Leucine-rich repeat-containing protein 52	Lrrc52	Q5M8M9	LRC52_MOUSE	ENSMUST00000036643	ENSMUSP00000047213	ENSMUSG00000040485	chr1	167445669	167466780	-			cell, plasma membrane, transport, ion transport, membrane, integral component of membrane, intrinsic component of membrane, membrane part, cell part, localization, establishment of localization, cell periphery	GO:0005623, GO:0005886, GO:0006810, GO:0006811, GO:0016020, GO:0016021, GO:0031224, GO:0044425, GO:0044464, GO:0051179, GO:0051234, GO:0071944	16	47	42	29	34	40	31	40	32	46	29	31	53	41	32	23	39	36
ENSMUSG00000043091	Tuba1c	protein_coding	Tubulin alpha-1C chain; Tubulin alpha chain	Tuba1c, Tuba6	P68373; Q52L87	TBA1C_MOUSE; Q52L87_MOUSE	ENSMUST00000058914;	ENSMUSP00000051033;	ENSMUSG00000043091	chr15	99029891	99038110	+	Phagosome, Apoptosis, Gap junction	mmu04145, mmu04210, mmu04540	nucleotide binding, nucleoside binding, purine nucleoside binding, catalytic activity, GTPase activity, structural molecule activity, structural constituent of cytoskeleton, binding, GTP binding, intracellular, cell, nucleus, cytoplasm, cytoskeleton, microtubule, cytoplasmic microtubule, microtubule-based process, cellular process, microtubule cytoskeleton, pyrophosphatase activity, hydrolase act…	GO:0000166, GO:0001882, GO:0001883, GO:0003824, GO:0003924, GO:0005198, GO:0005200, GO:0005488, GO:0005525, GO:0005622, GO:0005623, GO:0005634, GO:0005737, GO:0005856, GO:0005874, GO:0005881, GO:0007017, GO:0009987, GO:0015630, GO:0016462, GO:0016787, GO:0016817, GO:0016818, GO:0017076, GO:0017111, GO:0019001, GO:0031982, GO:0032549, GO:0032550, GO:0032553, GO:0032555, GO:0032561, GO:0035639, GO:…	127	110	134	124	74	80	132	106	105	123	99	109	95	87	86	127	114	125
ENSMUSG00000050619	Zscan29	protein_coding	Zinc finger SCAN domains 29	Zscan29	A2ARU6; E9Q5B4; A2ARU5; B7ZCX1	A2ARU6_MOUSE; E9Q5B4_MOUSE; A2ARU5_MOUSE; B7ZCX1_MOUSE	ENSMUST00000079024; ENSMUST00000163766; ENSMUST00000110661; ENSMUST00000146243	ENSMUSP00000078033; ENSMUSP00000125987; ENSMUSP00000106289; ENSMUSP00000120997	ENSMUSG00000050619	chr2	121158273	121171125	-					210	208	218	161	204	187	176	198	212	167	186	169	186	188	202	167	176	168
ENSMUSG00000039911	Spsb1	protein_coding	SPRY domain-containing SOCS box protein 1	Spsb1, Ssb1; Spsb1	Q9D5L7; A2A7B1; A2A7B0; A2A7B3; E9Q768; A2A7B2	SPSB1_MOUSE; A2A7B1_MOUSE; A2A7B0_MOUSE; A2A7B3_MOUSE; E9Q768_MOUSE; A2A7B2_MOUSE	ENSMUST00000038562, ENSMUST00000105684, ENSMUST00000105685; ENSMUST00000125135; ENSMUST00000149743; ENSMUST00000156897; ENSMUST00000167342; ENSMUST00000149360	ENSMUSP00000048969, ENSMUSP00000101309, ENSMUSP00000101310; ENSMUSP00000115149; ENSMUSP00000116808; ENSMUSP00000119558; ENSMUSP00000128004; ENSMUSP00000117083	ENSMUSG00000039911	chr4	149896283	149955043	-			catalytic activity, ubiquitin-protein transferase activity, intracellular, cell, cytoplasm, cell communication, signal transduction, cellular process, transferase activity, ubiquitin-like protein transferase activity, signaling, intracellular signal transduction, intracellular part, cell part, single-organism process, single organism signaling, single-organism cellular process, regulation of biol…	GO:0003824, GO:0004842, GO:0005622, GO:0005623, GO:0005737, GO:0007154, GO:0007165, GO:0009987, GO:0016740, GO:0019787, GO:0023052, GO:0035556, GO:0044424, GO:0044464, GO:0044699, GO:0044700, GO:0044763, GO:0050789, GO:0050794, GO:0050896, GO:0051716, GO:0065007	300	310	359	472	551	562	438	425	411	416	417	458	479	454	445	471	499	467
ENSMUSG00000065904	Gm26109	snoRNA							ENSMUSG00000065904	chr18	34942644	34942713	-					1	1	1	1	0	4	1	2	1	1	1	1	0	1	2	0	1	1
ENSMUSG00000018659	Pnpo	protein_coding	Pyridoxine-5'-phosphate oxidase; Pyridoxal 5'-phosphate synthase	Pnpo	Q91XF0; A2A6E7	PNPO_MOUSE; A2A6E7_MOUSE	ENSMUST00000018803; ENSMUST00000107629	ENSMUSP00000018803; ENSMUSP00000103255	ENSMUSG00000018659	chr11	96937825	96943986	-	Metabolic pathways, Vitamin B6 metabolism	mmu01100, mmu00750	nucleotide binding, mitophagy, macromitophagy, positive regulation of defense response to virus by host, immune effector process, immune system process, regulation of immune system process, regulation of immune effector process, regulation of response to biotic stimulus, catalytic activity, pyridoxamine-phosphate oxidase activity, binding, extracellular region, intracellular, cell, nucleus, nucle…	GO:0000166, GO:0000422, GO:0000423, GO:0002230, GO:0002252, GO:0002376, GO:0002682, GO:0002697, GO:0002831, GO:0003824, GO:0004733, GO:0005488, GO:0005576, GO:0005622, GO:0005623, GO:0005634, GO:0005654, GO:0005737, GO:0006725, GO:0006732, GO:0006766, GO:0006767, GO:0006793, GO:0006807, GO:0006914, GO:0006950, GO:0006952, GO:0006996, GO:0007005, GO:0008152, GO:0008614, GO:0008615, GO:0009058, GO:…	170	137	176	212	175	176	179	212	192	209	213	216	195	233	190	250	200	228
ENSMUSG00000111530	Gm9487	processed_pseudogene							ENSMUSG00000111530	chr9	115405149	115405620	+					0	5	3	1	4	1	3	2	5	3	2	2	4	4	3	3	6	1
ENSMUSG00000030291	Med21	protein_coding	Mediator of RNA polymerase II transcription subunit 21	Med21, Srb7, Surb7; Med21	Q9CQ39; B2KG29	MED21_MOUSE; B2KG29_MOUSE	ENSMUST00000032429, ENSMUST00000204040; ENSMUST00000111650	ENSMUSP00000032429, ENSMUSP00000145512; ENSMUSP00000107277	ENSMUSG00000030291	chr6	146642547	146650732	+			ubiquitin ligase complex, transcription factor activity, protein binding, transcription factor activity, transcription factor binding, transcription factor activity, RNA polymerase II transcription factor binding, RNA polymerase II transcription cofactor activity, in utero embryonic development, blastocyst development, transcription cofactor activity, transcription coactivator activity, catalytic…	GO:0000151, GO:0000988, GO:0000989, GO:0001076, GO:0001104, GO:0001701, GO:0001824, GO:0003712, GO:0003713, GO:0003824, GO:0004842, GO:0005488, GO:0005515, GO:0005622, GO:0005623, GO:0005634, GO:0005654, GO:0006139, GO:0006351, GO:0006355, GO:0006357, GO:0006366, GO:0006464, GO:0006725, GO:0006807, GO:0007275, GO:0008152, GO:0009058, GO:0009059, GO:0009790, GO:0009792, GO:0009889, GO:0009891, GO:…	196	192	213	176	156	178	191	183	179	192	192	178	179	180	187	171	183	180
ENSMUSG00000068606	Gm4841	protein_coding	Interferon-gamma-inducible GTPase Ifgga3 protein, Predicted gene 4841	Gm4841, Ifgga3	E9QAA8	E9QAA8_MOUSE	ENSMUST00000090260	ENSMUSP00000087727	ENSMUSG00000068606	chr18	60268305	60273272	-					15	5	19	9	33	16	15	66	47	33	158	41	108	51	35	31	20	28
ENSMUSG00000111815	Gm6018	processed_pseudogene							ENSMUSG00000111815	chr9	71598835	71600140	-					21	21	21	14	22	21	22	22	24	25	43	40	25	27	28	29	42	22
ENSMUSG00000103120	Gm37392	processed_pseudogene							ENSMUSG00000103120	chr2	3065573	3066088	-					2	2	3	2	0	1	3	0	1	0	1	2	0	1	2	1	2	2
ENSMUSG00000087403	Kantr	protein_coding	Kdm5c adjacent non-coding transcript	Kantr	A0A1W2P7I0	A0A1W2P7I0_MOUSE	ENSMUST00000195280	ENSMUSP00000151626	ENSMUSG00000087403	chrX	152294828	152327495	-					49	55	42	42	55	67	51	54	66	55	52	60	57	75	51	52	56	40
ENSMUSG00000032889	Gm6685	processed_pseudogene							ENSMUSG00000032889	chr11	28339128	28339814	-					0	0	0	0	0	0	0	0	0	0	1	2	1	1	1	3	2	2
ENSMUSG00000030089	Slc41a3	protein_coding	Solute carrier family 41 member 3	Slc41a3	G3X937	G3X937_MOUSE	ENSMUST00000044019	ENSMUSP00000037473	ENSMUSG00000030089	chr6	90604725	90646412	+			transporter activity, binding, protein binding, cell, plasma membrane, transport, ion transport, cation transport, cation transmembrane transporter activity, ion transmembrane transporter activity, membrane, integral component of membrane, transmembrane transporter activity, substrate-specific transmembrane transporter activity, substrate-specific transporter activity, intrinsic component of memb…	GO:0005215, GO:0005488, GO:0005515, GO:0005623, GO:0005886, GO:0006810, GO:0006811, GO:0006812, GO:0008324, GO:0015075, GO:0016020, GO:0016021, GO:0022857, GO:0022891, GO:0022892, GO:0031224, GO:0044425, GO:0044464, GO:0051179, GO:0051234, GO:0055085, GO:0071944	960	895	920	282	246	317	1144	958	845	463	413	483	1195	930	1001	318	309	323
ENSMUSG00000048222	Mfap1b	protein_coding	Microfibrillar-associated protein 1A; Microfibrillar-associated protein 1B	Mfap1a; Mfap1b	C0HKD8; C0HKD9	MFA1A_MOUSE; MFA1B_MOUSE	ENSMUST00000056732, ENSMUST00000089926	ENSMUSP00000049548, ENSMUSP00000087372	ENSMUSG00000048222	chr2	121460235	121474067	-					107	132	116	119	132	151	110	105	123	120	132	120	128	131	126	113	127	119
ENSMUSG00000029131	Dnajb6	protein_coding	DnaJ homolog subfamily B member 6	Dnajb6, Hsj2, Mrj; Dnajb6	O54946; G3X8S5; A0A0G2JER9; A0A0G2JGN9; A0A0G2JEI3	DNJB6_MOUSE; G3X8S5_MOUSE; A0A0G2JER9_MOUSE; A0A0G2JGN9_MOUSE; A0A0G2JEI3_MOUSE	ENSMUST00000008733, ENSMUST00000114839; ENSMUST00000012734; ENSMUST00000196528; ENSMUST00000196785; ENSMUST00000198694	ENSMUSP00000008733, ENSMUSP00000110488; ENSMUSP00000012734; ENSMUSP00000142878; ENSMUSP00000143639; ENSMUSP00000142783	ENSMUSG00000029131	chr5	29735688	29818134	+			reproduction, ATPase activator activity, in utero embryonic development, placenta development, embryonic placenta development, developmental process involved in reproduction, nucleic acid binding, DNA binding, binding, protein binding, intracellular, cell, nucleus, nucleoplasm, cytoplasm, cytosol, nucleobase-containing compound metabolic process, transcription, DNA-templated, regulation of transc…	GO:0000003, GO:0001671, GO:0001701, GO:0001890, GO:0001892, GO:0003006, GO:0003676, GO:0003677, GO:0005488, GO:0005515, GO:0005622, GO:0005623, GO:0005634, GO:0005654, GO:0005737, GO:0005829, GO:0006139, GO:0006351, GO:0006355, GO:0006457, GO:0006508, GO:0006725, GO:0006807, GO:0006915, GO:0006996, GO:0007010, GO:0007155, GO:0007275, GO:0008047, GO:0008104, GO:0008152, GO:0008219, GO:0009058, GO:…	183	181	178	148	164	168	213	164	170	195	173	177	178	177	180	181	171	179
ENSMUSG00000030579	Tyrobp	protein_coding	TYRO protein tyrosine kinase-binding protein; DNAX-activation protein 12	Tyrobp, Dap12, Karap; Tyrobp	O54885; Q3U419	TYOBP_MOUSE; Q3U419_MOUSE	ENSMUST00000032800;	ENSMUSP00000032800;	ENSMUSG00000030579	chr7	30413760	30417585	+	Natural killer cell mediated cytotoxicity, Osteoclast differentiation	mmu04650, mmu04380	skeletal system development, cell activation, immune effector process, cell activation involved in immune response, myeloid leukocyte activation, myeloid cell activation involved in immune response, macrophage activation involved in immune response, neutrophil activation involved in immune response, leukocyte activation involved in immune response, immune system process, immune system development…	GO:0001501, GO:0001775, GO:0002252, GO:0002263, GO:0002274, GO:0002275, GO:0002281, GO:0002283, GO:0002366, GO:0002376, GO:0002520, GO:0002521, GO:0002573, GO:0002682, GO:0002761, GO:0005102, GO:0005488, GO:0005515, GO:0005623, GO:0006955, GO:0007154, GO:0007165, GO:0007166, GO:0007229, GO:0007275, GO:0009986, GO:0009987, GO:0016020, GO:0016021, GO:0023052, GO:0030097, GO:0030099, GO:0030154, GO:…	93	67	88	78	83	62	93	102	84	88	117	81	76	79	77	77	90	86
ENSMUSG00000090115	Usp49	protein_coding	Ubiquitin carboxyl-terminal hydrolase 49	Usp49	Q6P9L4; Q8BUQ6; D3YZI5	UBP49_MOUSE; Q8BUQ6_MOUSE; D3YZI5_MOUSE	ENSMUST00000024779; ENSMUST00000152724; ENSMUST00000145314	ENSMUSP00000024779; ENSMUSP00000120034; ENSMUSP00000118675	ENSMUSG00000090115	chr17	47630690	47686738	+			RNA splicing, via transesterification reactions, RNA splicing, via transesterification reactions with bulged adenosine as nucleophile, mRNA splicing, via spliceosome, catalytic activity, endopeptidase activity, cysteine-type endopeptidase activity, thiol-dependent ubiquitin-specific protease activity, binding, protein binding, intracellular, cell, nucleus, nucleobase-containing compound metabolic…	GO:0000375, GO:0000377, GO:0000398, GO:0003824, GO:0004175, GO:0004197, GO:0004843, GO:0005488, GO:0005515, GO:0005622, GO:0005623, GO:0005634, GO:0006139, GO:0006325, GO:0006396, GO:0006397, GO:0006464, GO:0006508, GO:0006511, GO:0006725, GO:0006807, GO:0006996, GO:0008152, GO:0008233, GO:0008234, GO:0008270, GO:0008380, GO:0009056, GO:0009057, GO:0009987, GO:0010467, GO:0016043, GO:0016070, GO:…	81	65	63	75	88	104	57	72	80	47	70	69	79	88	92	70	85	69
ENSMUSG00000024174	Pot1b	protein_coding	Protection of telomeres protein 1; Protection of telomeres 1B	Pot1b	Q3TNS5; A0A3B2WCZ2; H7BX60; A0A3B2WCG4	Q3TNS5_MOUSE; A0A3B2WCZ2_MOUSE; H7BX60_MOUSE; A0A3B2WCG4_MOUSE	ENSMUST00000233972; ENSMUST00000233802; ENSMUST00000086876; ENSMUST00000233557	ENSMUSP00000156746; ENSMUSP00000156762; ENSMUSP00000084089; ENSMUSP00000156507	ENSMUSG00000024174	chr17	55651951	55712628	-					73	108	89	99	75	78	87	90	103	90	87	86	91	106	96	71	88	88
ENSMUSG00000025130	P4hb	protein_coding	Protein disulfide-isomerase	P4hb, Pdia1; P4hb	P09103; E9Q8G8	PDIA1_MOUSE; E9Q8G8_MOUSE	ENSMUST00000026122; ENSMUST00000168360	ENSMUSP00000026122; ENSMUSP00000128796	ENSMUSG00000025130	chr11	120560298	120573253	-	Protein processing in endoplasmic reticulum	mmu04141	response to hypoxia, nucleic acid binding, RNA binding, protein disulfide isomerase activity, catalytic activity, procollagen-proline 4-dioxygenase activity, receptor binding, integrin binding, binding, protein binding, extracellular region, intracellular, cell, cytoplasm, endoplasmic reticulum, endoplasmic reticulum-Golgi intermediate compartment, plasma membrane, adherens junction, cell-substra…	GO:0001666, GO:0003676, GO:0003723, GO:0003756, GO:0003824, GO:0004656, GO:0005102, GO:0005178, GO:0005488, GO:0005515, GO:0005576, GO:0005622, GO:0005623, GO:0005737, GO:0005783, GO:0005793, GO:0005886, GO:0005912, GO:0005924, GO:0005925, GO:0006082, GO:0006457, GO:0006464, GO:0006575, GO:0006807, GO:0006915, GO:0006950, GO:0006979, GO:0007154, GO:0007165, GO:0008152, GO:0008219, GO:0008631, GO:…	1617	1515	1500	1605	1488	1610	1841	1461	1351	1759	1544	1595	1627	1388	1455	1533	1324	1605
ENSMUSG00000101262	Gm8326	processed_pseudogene							ENSMUSG00000101262	chr1	46414502	46416932	+					4	2	5	1	4	4	1	4	3	5	4	1	7	2	2	5	3	2
ENSMUSG00000041837	Pdcd7	protein_coding	Programmed cell death protein 7	Pdcd7	Q3U2X6; A0A1L1SQ83	Q3U2X6_MOUSE; A0A1L1SQ83_MOUSE	ENSMUST00000048184; ENSMUST00000214433	ENSMUSP00000035515; ENSMUSP00000148947	ENSMUSG00000041837	chr9	65346104	65359643	+					204	247	198	186	157	174	212	207	214	200	186	186	193	186	206	174	217	205
ENSMUSG00000015501	Hivep2	protein_coding	Transcription factor HIVEP2	Hivep2, Mibp1; Hivep2	Q3UHF7; A0A087WQF9	ZEP2_MOUSE; A0A087WQF9_MOUSE	ENSMUST00000015645, ENSMUST00000187083, ENSMUST00000191138; ENSMUST00000186989	ENSMUSP00000015645, ENSMUSP00000140290, ENSMUSP00000140150; ENSMUSP00000140180	ENSMUSG00000015501	chr10	13966075	14151374	+			regulatory region DNA binding, regulatory region nucleic acid binding, nucleic acid binding transcription factor activity, nucleic acid binding, DNA binding, transcription factor activity, sequence-specific DNA binding, binding, intracellular, cell, nucleus, nucleoplasm, transcription factor complex, nucleobase-containing compound metabolic process, transcription, DNA-templated, regulation of tra…	GO:0000975, GO:0001067, GO:0001071, GO:0003676, GO:0003677, GO:0003700, GO:0005488, GO:0005622, GO:0005623, GO:0005634, GO:0005654, GO:0005667, GO:0006139, GO:0006351, GO:0006355, GO:0006366, GO:0006725, GO:0006807, GO:0007154, GO:0007165, GO:0007275, GO:0008152, GO:0009058, GO:0009059, GO:0009889, GO:0009987, GO:0010467, GO:0010468, GO:0010556, GO:0016070, GO:0018130, GO:0019219, GO:0019222, GO:…	557	673	501	613	636	684	425	456	534	565	633	595	541	462	540	521	662	593
ENSMUSG00000050241	Klre1	protein_coding	Killer cell lectin-like receptor subfamily E member 1	Klre1, NKG2I; Klre1	Q8CJC7; A0A0N4SVG0	KLRE1_MOUSE; A0A0N4SVG0_MOUSE	ENSMUST00000053708; ENSMUST00000203322	ENSMUSP00000055779; ENSMUSP00000145085	ENSMUSG00000050241	chr6	129577905	129585827	+					2	1	3	3	3	2	0	2	2	3	3	0	1	1	3	2	4	3
ENSMUSG00000038990	Cables2	protein_coding	CDK5 and ABL1 enzyme substrate 2	Cables2	Q8K3M5	CABL2_MOUSE	ENSMUST00000108891	ENSMUSP00000104519	ENSMUSG00000038990	chr2	180258540	180273496	-			binding, protein binding, cell cycle, cellular process, single-organism process, single-organism cellular process, regulation of biological process, regulation of cellular process, cell division, regulation of cell cycle, biological regulation	GO:0005488, GO:0005515, GO:0007049, GO:0009987, GO:0044699, GO:0044763, GO:0050789, GO:0050794, GO:0051301, GO:0051726, GO:0065007	268	273	267	237	259	247	247	221	253	232	212	217	245	236	253	219	232	226
ENSMUSG00000053062	Jam2	protein_coding	Junctional adhesion molecule B	Jam2, Vejam; Jam2	Q9JI59; Q9CWD9; A0A338P721	JAM2_MOUSE; Q9CWD9_MOUSE; A0A338P721_MOUSE	ENSMUST00000114195; ENSMUST00000098407; ENSMUST00000231910	ENSMUSP00000109833; ENSMUSP00000096007; ENSMUSP00000156235	ENSMUSG00000053062	chr16	84774123	84825928	+	Cell adhesion molecules (CAMs), Tight junction, Leukocyte transendothelial migration	mmu04514, mmu04530, mmu04670	binding, protein binding, cell, plasma membrane, cell-cell junction, bicellular tight junction, cell adhesion, negative regulation of cell adhesion, cellular process, membrane, integral component of membrane, biological adhesion, cell junction, regulation of cell adhesion, intrinsic component of membrane, apical junction complex, membrane part, cell part, protein heterodimerization activity, prot…	GO:0005488, GO:0005515, GO:0005623, GO:0005886, GO:0005911, GO:0005923, GO:0007155, GO:0007162, GO:0009987, GO:0016020, GO:0016021, GO:0022610, GO:0030054, GO:0030155, GO:0031224, GO:0043296, GO:0044425, GO:0044464, GO:0046982, GO:0046983, GO:0048519, GO:0048523, GO:0050789, GO:0050794, GO:0065007, GO:0070160, GO:0071944	1953	1827	1895	1880	1854	2002	2461	1987	1701	1938	1926	1954	2100	1822	1831	1891	1663	1941
ENSMUSG00000042976	9930038B18Rik	lincRNA							ENSMUSG00000042976	chr12	8873187	8893473	-					2	3	7	3	3	4	1	4	5	9	0	5	3	4	7	3	3	3
ENSMUSG00000034602	Mon2	protein_coding	Protein MON2 homolog	Mon2, Kiaa1040, Sf21; Mon2	Q80TL7; B9EKJ3; A0A1W2P878	MON2_MOUSE; B9EKJ3_MOUSE; A0A1W2P878_MOUSE	ENSMUST00000037557, ENSMUST00000073792; ENSMUST00000170935; ENSMUST00000219203	ENSMUSP00000037568, ENSMUSP00000073462; ENSMUSP00000131052; ENSMUSP00000151951	ENSMUSG00000034602	chr10	122992060	123076505	-			extracellular region, transport, protein localization, protein transport, vesicle, membrane-bounded vesicle, macromolecule localization, organelle, membrane-bounded organelle, extracellular organelle, extracellular region part, establishment of protein localization, localization, establishment of localization, extracellular exosome, organic substance transport, extracellular vesicle	GO:0005576, GO:0006810, GO:0008104, GO:0015031, GO:0031982, GO:0031988, GO:0033036, GO:0043226, GO:0043227, GO:0043230, GO:0044421, GO:0045184, GO:0051179, GO:0051234, GO:0070062, GO:0071702, GO:1903561	885	1105	913	860	958	852	902	939	892	932	884	890	887	817	897	890	936	887
ENSMUSG00000102796	Gm37711	TEC							ENSMUSG00000102796	chr4	132104830	132109363	-					6	5	5	2	2	2	3	1	0	1	2	2	1	1	4	0	3	1
ENSMUSG00000030922	Lyrm1	protein_coding	LYR motif-containing protein 1	Lyrm1	Q9CQB7	LYRM1_MOUSE	ENSMUST00000054440, ENSMUST00000106516, ENSMUST00000106517, ENSMUST00000106518, ENSMUST00000207270, ENSMUST00000208202, ENSMUST00000208424	ENSMUSP00000051616, ENSMUSP00000102126, ENSMUSP00000102127, ENSMUSP00000102128, ENSMUSP00000146648, ENSMUSP00000146699, ENSMUSP00000146841	ENSMUSG00000030922	chr7	119895861	119956963	+			extracellular region, intracellular, cell, nucleus, nucleoplasm, cytoplasm, mitochondrion, membrane-enclosed lumen, nuclear lumen, organelle, membrane-bounded organelle, intracellular organelle, intracellular membrane-bounded organelle, organelle lumen, extracellular region part, organelle part, intracellular part, nuclear part, cytoplasmic part, intracellular organelle part, cell part, intercell…	GO:0005576, GO:0005622, GO:0005623, GO:0005634, GO:0005654, GO:0005737, GO:0005739, GO:0031974, GO:0031981, GO:0043226, GO:0043227, GO:0043229, GO:0043231, GO:0043233, GO:0044421, GO:0044422, GO:0044424, GO:0044428, GO:0044444, GO:0044446, GO:0044464, GO:0045171, GO:0070013	91	98	103	72	73	56	81	71	76	77	80	81	97	86	77	93	88	77
ENSMUSG00000033487	Fndc3a	protein_coding	Fibronectin type-III domain-containing protein 3A	Fndc3a, D14Ertd453e, Fndc3, Kiaa0970; Fndc3a	Q8BX90; E0CXY0	FND3A_MOUSE; E0CXY0_MOUSE	ENSMUST00000089017; ENSMUST00000162478	ENSMUSP00000086411; ENSMUSP00000124637	ENSMUSG00000033487	chr14	72537946	72710003	-			reproduction, acrosomal vesicle, epithelial cell development, developmental process involved in reproduction, nucleic acid binding, RNA binding, binding, intracellular, cell, cytoplasm, Golgi apparatus, cytosol, cell adhesion, multicellular organism development, gamete generation, germ cell development, spermatogenesis, spermatid development, sex differentiation, gonad development, male gonad dev…	GO:0000003, GO:0001669, GO:0002064, GO:0003006, GO:0003676, GO:0003723, GO:0005488, GO:0005622, GO:0005623, GO:0005737, GO:0005794, GO:0005829, GO:0007155, GO:0007275, GO:0007276, GO:0007281, GO:0007283, GO:0007286, GO:0007548, GO:0008406, GO:0008584, GO:0009566, GO:0009888, GO:0009987, GO:0012505, GO:0012506, GO:0016020, GO:0016021, GO:0016023, GO:0016337, GO:0019953, GO:0022412, GO:0022414, GO:…	339	385	389	301	378	364	419	379	404	358	397	439	339	386	379	356	346	373
ENSMUSG00000110537	Gm4316	lincRNA							ENSMUSG00000110537	chr8	123165255	123178765	+					19	15	16	18	18	17	18	19	12	22	24	17	21	21	20	19	18	21
ENSMUSG00000096960	A230028O05Rik	lincRNA							ENSMUSG00000096960	chr16	25059639	25069058	+					0	2	3	5	4	1	3	2	0	0	0	2	0	2	0	3	2	2
ENSMUSG00000038002	Cramp1l	protein_coding	Protein cramped-like; Cramped chromatin regulator homolog 1	Cramp1, Cramp1l, Hn1l, Kiaa1426, Tce4; Cramp1l	Q6PG95; A0A3B2W7C5	CRML_MOUSE; A0A3B2W7C5_MOUSE	ENSMUST00000073337, ENSMUST00000233774; ENSMUST00000233169	ENSMUSP00000073060, ENSMUSP00000156906; ENSMUSP00000156431	ENSMUSG00000038002	chr17	24961226	25015788	-			nucleic acid binding, DNA binding, chromatin binding, binding, intracellular, cell, nucleus, organelle, membrane-bounded organelle, intracellular organelle, intracellular membrane-bounded organelle, intracellular part, cell part, macromolecular complex binding, organic cyclic compound binding, heterocyclic compound binding	GO:0003676, GO:0003677, GO:0003682, GO:0005488, GO:0005622, GO:0005623, GO:0005634, GO:0043226, GO:0043227, GO:0043229, GO:0043231, GO:0044424, GO:0044464, GO:0044877, GO:0097159, GO:1901363	381	413	409	425	397	440	312	376	406	439	368	436	378	381	381	387	393	365
ENSMUSG00000029726	Mepce	protein_coding	7SK snRNA methylphosphate capping enzyme; RNA methyltransferase	Mepce, Bcdin3, Bipl1, D5Wsu46e; Mepce	Q8K3A9; A0A0G2JFK0	MEPCE_MOUSE; A0A0G2JFK0_MOUSE	ENSMUST00000031740; ENSMUST00000196022	ENSMUSP00000031740; ENSMUSP00000143201	ENSMUSG00000029726	chr5	137781906	137787655	-			G1/S transition of mitotic cell cycle, negative regulation of transcription from RNA polymerase II promoter, rRNA (adenine-N6,N6-)-dimethyltransferase activity, mitotic cell cycle, RNA methylation, nucleic acid binding, RNA binding, catalytic activity, protein C-terminal carboxyl O-methyltransferase activity, tRNA (guanine-N2-)-methyltransferase activity, binding, nucleobase-containing compound m…	GO:0000082, GO:0000122, GO:0000179, GO:0000278, GO:0001510, GO:0003676, GO:0003723, GO:0003824, GO:0003880, GO:0004809, GO:0005488, GO:0006139, GO:0006351, GO:0006355, GO:0006357, GO:0006366, GO:0006725, GO:0006807, GO:0007049, GO:0007346, GO:0008152, GO:0008168, GO:0008169, GO:0008170, GO:0008171, GO:0008172, GO:0008173, GO:0008174, GO:0008175, GO:0008276, GO:0008425, GO:0008649, GO:0008650, GO:…	414	425	383	459	457	486	410	433	401	456	414	463	362	412	452	528	463	451
ENSMUSG00000090257	Gm4524	antisense							ENSMUSG00000090257	chr16	25956475	25960342	+					2	13	8	8	5	5	4	15	14	7	8	12	8	13	9	12	13	14
ENSMUSG00000067786	Nnat	protein_coding	Neuronatin	Nnat; Nnat, nn2	Q61979; G3UYJ4; G3UWR4; G3UZA6; Q548P9; G3UWR7; G3X9K1	NNAT_MOUSE; G3UYJ4_MOUSE; G3UWR4_MOUSE; G3UZA6_MOUSE; Q548P9_MOUSE; G3UWR7_MOUSE; G3X9K1_MOUSE	ENSMUST00000109526, ENSMUST00000153739; ENSMUST00000173041, ENSMUST00000173793; ENSMUST00000173839; ENSMUST00000172487; ENSMUST00000173595; ENSMUST00000088484	ENSMUSP00000105152, ENSMUSP00000129821; ENSMUSP00000134109, ENSMUSP00000133487; ENSMUSP00000133394; ENSMUSP00000134415; ENSMUSP00000133397; ENSMUSP00000085836	ENSMUSG00000067786	chr2	157560078	157562522	+			peptide secretion, regulation of peptide secretion, positive regulation of peptide secretion, intracellular, cell, cytoplasm, transport, cell communication, cell-cell signaling, multicellular organism development, nervous system development, central nervous system development, brain development, protein localization, protein secretion, response to carbohydrate, response to hexose, response to glu…	GO:0002790, GO:0002791, GO:0002793, GO:0005622, GO:0005623, GO:0005737, GO:0006810, GO:0007154, GO:0007267, GO:0007275, GO:0007399, GO:0007417, GO:0007420, GO:0008104, GO:0009306, GO:0009743, GO:0009746, GO:0009749, GO:0009914, GO:0009987, GO:0010033, GO:0010646, GO:0010647, GO:0010817, GO:0015031, GO:0015833, GO:0023051, GO:0023052, GO:0023056, GO:0023061, GO:0030072, GO:0030073, GO:0032024, GO:…	30	45	41	54	43	49	26	40	59	37	31	43	41	40	41	29	44	32
ENSMUSG00000087400	Gm15270	processed_transcript							ENSMUSG00000087400	chr10	24549441	24597108	-					12	18	16	17	19	11	22	18	13	15	15	19	22	26	21	10	29	19
ENSMUSG00000079298	Klrb1b	protein_coding	Killer cell lectin-like receptor subfamily B member 1B allele B; NKR-P1B isoform 1	Klrb1b, Klrb1d, Ly55d, Nkrp1b, Nkrp1d; Klrb1b, Nkrp1b; Klrb1b	Q99JB4; A0A1U9W1A4; A0A0N4SV58; G3UZU5; G3UYB9	KRBBB_MOUSE; A0A1U9W1A4_MOUSE; A0A0N4SV58_MOUSE; G3UZU5_MOUSE; G3UYB9_MOUSE	ENSMUST00000032472; ENSMUST00000205130; ENSMUST00000172887; ENSMUST00000174544	ENSMUSP00000032472; ENSMUSP00000144964; ENSMUSP00000134637; ENSMUSP00000134022	ENSMUSG00000079298	chr6	128813706	128826331	-					0	2	0	2	3	9	0	1	0	0	3	2	1	2	2	4	4	1
ENSMUSG00000116788	Gm5674	processed_pseudogene							ENSMUSG00000116788	chr16	57768778	57769248	-					1	2	0	1	2	1	0	1	2	2	3	3	3	1	0	1	3	4
ENSMUSG00000079164	Tlr5	protein_coding	Tlr5 protein, Toll-like receptor 5; Toll-like receptor 5	Tlr5	Q05AH3; E9QL10; A0A0A6YVY4	Q05AH3_MOUSE; E9QL10_MOUSE; A0A0A6YVY4_MOUSE	ENSMUST00000191820; ENSMUST00000110997; ENSMUST00000193687	ENSMUSP00000141458; ENSMUSP00000106625; ENSMUSP00000141318	ENSMUSG00000079164	chr1	182954788	182976044	+	Toll-like receptor signaling pathway, Legionellosis, Salmonella infection, Inflammatory bowel disease (IBD)	mmu04620, mmu05134, mmu05132, mmu05321	cytokine production, regulation of cytokine production, positive regulation of cytokine production, activation of innate immune response, pattern recognition receptor signaling pathway, toll-like receptor signaling pathway, activation of immune response, immune system process, regulation of immune system process, positive regulation of immune system process, MyD88-dependent toll-like receptor sig…	GO:0001816, GO:0001817, GO:0001819, GO:0002218, GO:0002221, GO:0002224, GO:0002253, GO:0002376, GO:0002682, GO:0002684, GO:0002755, GO:0002757, GO:0002758, GO:0002764, GO:0004871, GO:0004872, GO:0004888, GO:0005102, GO:0005126, GO:0005149, GO:0005488, GO:0005515, GO:0005623, GO:0005886, GO:0005887, GO:0006807, GO:0006809, GO:0006810, GO:0006950, GO:0006952, GO:0006954, GO:0006955, GO:0007154, GO:…	6	20	14	14	7	11	16	12	10	15	14	12	12	9	11	19	21	14
ENSMUSG00000071014	Ndufb6	protein_coding	NADH dehydrogenase [ubiquinone] 1 beta subcomplex subunit 6; Complex I-B17	Ndufb6, Gm137; Ndufb6	Q3UIU2; A2AP31; A2AP32	NDUB6_MOUSE; A2AP31_MOUSE; A2AP32_MOUSE	ENSMUST00000095128; ENSMUST00000108108	ENSMUSP00000092746; ENSMUSP00000103743	ENSMUSG00000071014	chr4	40270591	40279421	-	Metabolic pathways, Alzheimer's disease, Non-alcoholic fatty liver disease (NAFLD), Huntington's disease, Oxidative phosphorylation, Parkinson's disease	mmu01100, mmu05010, mmu04932, mmu05016, mmu00190, mmu05012	intracellular, cell, nucleus, nucleoplasm, cytoplasm, mitochondrion, mitochondrial envelope, mitochondrial inner membrane, mitochondrial respiratory chain, mitochondrial respiratory chain complex I, transport, metabolic process, membrane, integral component of membrane, organelle inner membrane, NADH dehydrogenase complex, organelle membrane, intrinsic component of membrane, mitochondrial membran…	GO:0005622, GO:0005623, GO:0005634, GO:0005654, GO:0005737, GO:0005739, GO:0005740, GO:0005743, GO:0005746, GO:0005747, GO:0006810, GO:0008152, GO:0016020, GO:0016021, GO:0019866, GO:0030964, GO:0031090, GO:0031224, GO:0031966, GO:0031967, GO:0031974, GO:0031975, GO:0031981, GO:0032991, GO:0043226, GO:0043227, GO:0043229, GO:0043231, GO:0043233, GO:0043234, GO:0044422, GO:0044424, GO:0044425, GO:…	374	318	327	354	339	375	362	318	271	386	329	363	393	281	313	335	288	355
ENSMUSG00000022951	Rcan1	protein_coding	Calcipressin-1	Rcan1, Dscr1; Rcan1	Q9JHG6; A0A338P7E2; Q542V6	RCAN1_MOUSE; A0A338P7E2_MOUSE; Q542V6_MOUSE	ENSMUST00000023672, ENSMUST00000060005, ENSMUST00000231410, ENSMUST00000232197, ENSMUST00000232239; ENSMUST00000231813;	ENSMUSP00000023672, ENSMUSP00000060394, ENSMUSP00000156110, ENSMUSP00000155863, ENSMUSP00000156053; ENSMUSP00000156351;	ENSMUSG00000022951	chr16	92391953	92470867	-	Oxytocin signaling pathway, Thyroid hormone signaling pathway	mmu04921, mmu04919	nucleotide binding, response to ischemia, system process, binding, protein binding, intracellular, cell, nucleus, cytoplasm, cellular protein modification process, protein dephosphorylation, phosphorus metabolic process, phosphate-containing compound metabolic process, response to stress, response to oxidative stress, cell communication, signal transduction, multicellular organism development, mu…	GO:0000166, GO:0002931, GO:0003008, GO:0005488, GO:0005515, GO:0005622, GO:0005623, GO:0005634, GO:0005737, GO:0006464, GO:0006470, GO:0006793, GO:0006796, GO:0006950, GO:0006979, GO:0007154, GO:0007165, GO:0007275, GO:0007517, GO:0007519, GO:0007610, GO:0007611, GO:0007613, GO:0007614, GO:0007626, GO:0008152, GO:0008597, GO:0009888, GO:0009966, GO:0009987, GO:0010646, GO:0010921, GO:0014706, GO:…	1133	1548	1245	553	541	601	1213	953	902	932	766	814	1021	918	942	730	709	736
ENSMUSG00000025133	Ints4	protein_coding	Integrator complex subunit 4	Ints4	Q8CIM8	INT4_MOUSE	ENSMUST00000026126	ENSMUSP00000026126	ENSMUSG00000025133	chr7	97480956	97541395	+			DNA-directed RNA polymerase complex, intracellular, cell, nucleus, nucleoplasm, nucleobase-containing compound metabolic process, RNA processing, cellular aromatic compound metabolic process, nitrogen compound metabolic process, metabolic process, cellular process, gene expression, RNA metabolic process, snRNA metabolic process, snRNA processing, DNA-directed RNA polymerase II, holoenzyme, RNA po…	GO:0000428, GO:0005622, GO:0005623, GO:0005634, GO:0005654, GO:0006139, GO:0006396, GO:0006725, GO:0006807, GO:0008152, GO:0009987, GO:0010467, GO:0016070, GO:0016073, GO:0016180, GO:0016591, GO:0030880, GO:0031974, GO:0031981, GO:0032039, GO:0032991, GO:0034470, GO:0034641, GO:0034660, GO:0043170, GO:0043226, GO:0043227, GO:0043229, GO:0043231, GO:0043233, GO:0043234, GO:0044237, GO:0044238, GO:…	633	676	652	563	483	512	581	571	610	651	616	575	703	549	595	659	562	591
ENSMUSG00000022749	Tbc1d23	protein_coding	TBC1 domain family member 23	Tbc1d23	Q8K0F1; A0A2I3BPS3; A0A2I3BRD1	TBC23_MOUSE; A0A2I3BPS3_MOUSE; A0A2I3BRD1_MOUSE	ENSMUST00000023431; ENSMUST00000228172; ENSMUST00000226586	ENSMUSP00000023431; ENSMUSP00000153899; ENSMUSP00000154535	ENSMUSG00000022749	chr16	57168862	57231504	-			cytokine production, regulation of cytokine production, positive regulation of cytokine production, response to stress, defense response, inflammatory response, response to external stimulus, regulation of defense response, regulation of response to external stimulus, multicellular organismal process, interleukin-6 production, tumor necrosis factor production, regulation of interleukin-6 producti…	GO:0001816, GO:0001817, GO:0001819, GO:0006950, GO:0006952, GO:0006954, GO:0009605, GO:0031347, GO:0032101, GO:0032501, GO:0032635, GO:0032640, GO:0032675, GO:0032680, GO:0032755, GO:0044699, GO:0044707, GO:0048518, GO:0048583, GO:0050727, GO:0050789, GO:0050896, GO:0051239, GO:0051240, GO:0065007, GO:0071706, GO:0080134, GO:1903555	332	294	327	339	365	279	331	310	321	282	319	322	324	315	344	323	327	341
ENSMUSG00000040557	Mettl27	protein_coding	Methyltransferase-like 27, Williams-Beuren syndrome critical region protein 27 isoform gamma; Methyltransferase-like 27, Williams-Beuren syndrome critical region protein 27, Williams-Beuren syndrome critical region protein 27 isoform alpha, Williams-Beuren syndrome critical region protein 27 isoform beta; Methyltransferase-like 27	Mettl27, Wbscr27; Mettl27, BC002286, Wbscr27	Q8BY07; Q8BGM4; D3Z271; F6RCZ2; A0A0J9YUG5	Q8BY07_MOUSE; Q8BGM4_MOUSE; D3Z271_MOUSE; F6RCZ2_MOUSE; A0A0J9YUG5_MOUSE	ENSMUST00000068617, ENSMUST00000111221; ENSMUST00000047196, ENSMUST00000111218, ENSMUST00000111219; ENSMUST00000136246; ENSMUST00000148286; ENSMUST00000201847	ENSMUSP00000067814, ENSMUSP00000106852; ENSMUSP00000039080, ENSMUSP00000106849, ENSMUSP00000106850; ENSMUSP00000119451; ENSMUSP00000119109; ENSMUSP00000144170	ENSMUSG00000040557	chr5	134932368	134942637	+					11	15	10	19	16	21	22	22	24	18	18	18	18	29	11	8	20	20
ENSMUSG00000050141	Fam205c	protein_coding	Protein FAM205C	Fam205c	Q80YD3	F205C_MOUSE	ENSMUST00000055944, ENSMUST00000107978	ENSMUSP00000060318, ENSMUSP00000103612	ENSMUSG00000050141	chr4	42868004	42874234	-			membrane, integral component of membrane, intrinsic component of membrane, membrane part	GO:0016020, GO:0016021, GO:0031224, GO:0044425	1	1	1	2	3	5	4	5	4	1	6	2	5	3	2	3	4	5
ENSMUSG00000025371	Chmp6	protein_coding	Charged multivesicular body protein 6; Chromatin modifying protein 6	Chmp6	P0C0A3; B1AZ39; B1AZ41; B1AZ42; B1AZ40	CHMP6_MOUSE; B1AZ39_MOUSE; B1AZ41_MOUSE; B1AZ42_MOUSE; B1AZ40_MOUSE	ENSMUST00000026434; ENSMUST00000148232; ENSMUST00000132197; ENSMUST00000124199	ENSMUSP00000026434; ENSMUSP00000117678; ENSMUSP00000114645; ENSMUSP00000116677	ENSMUSG00000025371	chr11	119913441	119919548	+	Endocytosis	mmu04144	mitotic sister chromatid segregation, mitotic cell cycle, nuclear division, ESCRT III complex, sister chromatid segregation, cell separation after cytokinesis, binding, protein binding, extracellular region, intracellular, cell, cytoplasm, endosome, vacuole, vacuolar membrane, transport, membrane budding, organelle organization, nucleus organization, vacuolar transport, cell cycle, chromosome seg…	GO:0000070, GO:0000278, GO:0000280, GO:0000815, GO:0000819, GO:0000920, GO:0005488, GO:0005515, GO:0005576, GO:0005622, GO:0005623, GO:0005737, GO:0005768, GO:0005773, GO:0005774, GO:0006810, GO:0006900, GO:0006996, GO:0006997, GO:0007034, GO:0007049, GO:0007059, GO:0007067, GO:0007080, GO:0008104, GO:0009987, GO:0010008, GO:0012505, GO:0015031, GO:0016020, GO:0016032, GO:0016043, GO:0016050, GO:…	259	246	275	292	287	271	262	264	249	281	263	274	275	287	277	271	289	288
ENSMUSG00000080731	Rps2-ps9	transcribed_processed_pseudogene							ENSMUSG00000080731	chr17	27784379	27785246	+					0	1	0	0	0	1	0	0	1	1	3	0	0	0	1	2	0	1
ENSMUSG00000028082	Sh3d19	protein_coding	SH3 domain-containing protein 19	Sh3d19	Q91X43; A0A571BET4; A0A571BGG1; A0A571BEF4	SH319_MOUSE; A0A571BET4_MOUSE; A0A571BGG1_MOUSE; A0A571BEF4_MOUSE	ENSMUST00000107664, ENSMUST00000182666, ENSMUST00000238222, ENSMUST00000238331; ENSMUST00000238606; ENSMUST00000238545; ENSMUST00000238443	ENSMUSP00000103291, ENSMUSP00000138320, ENSMUSP00000158775, ENSMUSP00000158600; ENSMUSP00000158808; ENSMUSP00000158832; ENSMUSP00000158699	ENSMUSG00000028082	chr3	85971109	86130526	+			cell morphogenesis, binding, protein binding, intracellular, cell, nucleus, nucleoplasm, cytoplasm, Golgi apparatus, plasma membrane, proteolysis, membrane protein ectodomain proteolysis, organelle organization, cytoskeleton organization, metabolic process, catabolic process, macromolecule catabolic process, anatomical structure morphogenesis, positive regulation of metabolic process, regulation …	GO:0000902, GO:0005488, GO:0005515, GO:0005622, GO:0005623, GO:0005634, GO:0005654, GO:0005737, GO:0005794, GO:0005886, GO:0006508, GO:0006509, GO:0006996, GO:0007010, GO:0008152, GO:0009056, GO:0009057, GO:0009653, GO:0009893, GO:0009894, GO:0009896, GO:0009987, GO:0010604, GO:0012505, GO:0016020, GO:0016043, GO:0019222, GO:0019538, GO:0022603, GO:0022604, GO:0030162, GO:0030163, GO:0031323, GO:…	337	441	407	301	377	357	374	357	396	392	385	363	334	365	376	357	358	354
ENSMUSG00000034667	Xpot	protein_coding	Exportin-T	Xpot	Q9CRT8; A0A1W2P7V1; A0A1W2P7Q6	XPOT_MOUSE; A0A1W2P7V1_MOUSE; A0A1W2P7Q6_MOUSE	ENSMUST00000039810; ENSMUST00000217865; ENSMUST00000218004	ENSMUSP00000043488; ENSMUSP00000151828; ENSMUSP00000151722	ENSMUSG00000034667	chr10	121587380	121626332	-	RNA transport	mmu03013			658	717	632	553	556	517	609	595	579	541	533	527	621	615	575	540	547	597
ENSMUSG00000053007	Creb5	protein_coding	Cyclic AMP-responsive element-binding protein 5	Creb5	A0A0N4SV71; A0A0N4SV26; A0A0N4SUK5; A0A0N4SUW5	A0A0N4SV71_MOUSE; A0A0N4SV26_MOUSE; A0A0N4SUK5_MOUSE; A0A0N4SUW5_MOUSE	ENSMUST00000047450, ENSMUST00000203528; ENSMUST00000203641; ENSMUST00000205120; ENSMUST00000203487	ENSMUSP00000038532, ENSMUSP00000144979; ENSMUSP00000144925; ENSMUSP00000144719; ENSMUSP00000144851	ENSMUSG00000053007	chr6	53287270	53700376	+					188	249	204	156	170	124	141	104	129	167	159	158	114	137	122	174	182	158
ENSMUSG00000029370	Rassf6	protein_coding	Ras association domain-containing protein 6	Rassf6	G3X8Z9; A0A0J9YUI5; A0A0J9YVB6	G3X8Z9_MOUSE; A0A0J9YUI5_MOUSE; A0A0J9YVB6_MOUSE	ENSMUST00000031317, ENSMUST00000202704; ENSMUST00000201370; ENSMUST00000201121	ENSMUSP00000031317, ENSMUSP00000144532; ENSMUSP00000144199; ENSMUSP00000144586	ENSMUSG00000029370	chr5	90603076	90640657	-	Hippo signaling pathway, Hippo signaling pathway -multiple species	mmu04390, mmu04392	binding, protein binding, apoptotic process, cell communication, signal transduction, cell death, cellular process, regulation of cell death, positive regulation of cell death, programmed cell death, signaling, regulation of apoptotic process, positive regulation of apoptotic process, regulation of programmed cell death, positive regulation of programmed cell death, single-organism process, singl…	GO:0005488, GO:0005515, GO:0006915, GO:0007154, GO:0007165, GO:0008219, GO:0009987, GO:0010941, GO:0010942, GO:0012501, GO:0023052, GO:0042981, GO:0043065, GO:0043067, GO:0043068, GO:0044699, GO:0044700, GO:0044763, GO:0048518, GO:0048522, GO:0050789, GO:0050794, GO:0050896, GO:0051716, GO:0065007	0	1	3	0	0	0	0	0	0	0	0	1	0	1	0	2	2	0
ENSMUSG00000028572	Hook1	protein_coding	Protein Hook homolog 1	Hook1	Q8BIL5; Q8BJ23	HOOK1_MOUSE; Q8BJ23_MOUSE	ENSMUST00000030306; ENSMUST00000107083	ENSMUSP00000030306; ENSMUSP00000102698	ENSMUSG00000028572	chr4	95967240	96025413	+			reproduction, developmental process involved in reproduction, actin binding, binding, protein binding, intracellular, cell, cytoplasm, cytoskeleton, microtubule, transport, organelle organization, endosome organization, vacuole organization, vacuolar transport, lysosome organization, lysosomal transport, multicellular organism development, gamete generation, germ cell development, spermatogenesis…	GO:0000003, GO:0003006, GO:0003779, GO:0005488, GO:0005515, GO:0005622, GO:0005623, GO:0005737, GO:0005856, GO:0005874, GO:0006810, GO:0006996, GO:0007032, GO:0007033, GO:0007034, GO:0007040, GO:0007041, GO:0007275, GO:0007276, GO:0007281, GO:0007283, GO:0007286, GO:0008017, GO:0008092, GO:0008104, GO:0008333, GO:0009987, GO:0010256, GO:0015031, GO:0015630, GO:0015631, GO:0016020, GO:0016043, GO:…	326	318	303	288	323	282	379	389	350	348	367	384	401	417	468	386	348	360
ENSMUSG00000021420	Fars2	protein_coding	Phenylalanine--tRNA ligase, mitochondrial; Phenylalanine--tRNA ligase; Phenylalanyl-tRNA synthetase	Fars2, Fars1; Fars2	Q99M01; A0A286YCZ4; A0A286YCZ5; G3X9Q4	SYFM_MOUSE; A0A286YCZ4_MOUSE; A0A286YCZ5_MOUSE; G3X9Q4_MOUSE	ENSMUST00000021857, ENSMUST00000224241, ENSMUST00000224611; ENSMUST00000223796; ENSMUST00000224916; ENSMUST00000099582	ENSMUSP00000021857, ENSMUSP00000153628, ENSMUSP00000153658; ENSMUSP00000153209; ENSMUSP00000153019; ENSMUSP00000097177	ENSMUSG00000021420	chr13	36117412	36726280	+	Aminoacyl-tRNA biosynthesis	mmu00970	tRNA binding, nucleotide binding, magnesium ion binding, nucleoside binding, purine nucleoside binding, nucleic acid binding, RNA binding, catalytic activity, aminoacyl-tRNA ligase activity, phenylalanine-tRNA ligase activity, binding, ATP binding, intracellular, cell, cytoplasm, mitochondrion, organic acid metabolic process, nucleobase-containing compound metabolic process, RNA processing, tRNA …	GO:0000049, GO:0000166, GO:0000287, GO:0001882, GO:0001883, GO:0003676, GO:0003723, GO:0003824, GO:0004812, GO:0004826, GO:0005488, GO:0005524, GO:0005622, GO:0005623, GO:0005737, GO:0005739, GO:0006082, GO:0006139, GO:0006396, GO:0006399, GO:0006412, GO:0006418, GO:0006432, GO:0006518, GO:0006520, GO:0006725, GO:0006807, GO:0008033, GO:0008152, GO:0009058, GO:0009059, GO:0009987, GO:0010467, GO:…	486	443	507	510	510	491	504	448	433	522	486	485	479	473	481	534	486	508
ENSMUSG00000026822	Lcn2	protein_coding	Neutrophil gelatinase-associated lipocalin	Lcn2	P11672; A0A0A6YW77	NGAL_MOUSE; A0A0A6YW77_MOUSE	ENSMUST00000050785; ENSMUST00000192241	ENSMUSP00000053962; ENSMUSP00000141430	ENSMUSG00000026822	chr2	32384633	32388252	-			response to reactive oxygen species, protease binding, immune system process, transporter activity, binding, iron ion binding, protein binding, extracellular region, extracellular space, intracellular, cell, cytoplasm, cytosol, protein complex assembly, transport, ion transport, apoptotic process, response to stress, defense response, immune response, response to oxidative stress, cell communicat…	GO:0000302, GO:0002020, GO:0002376, GO:0005215, GO:0005488, GO:0005506, GO:0005515, GO:0005576, GO:0005615, GO:0005622, GO:0005623, GO:0005737, GO:0005829, GO:0006461, GO:0006810, GO:0006811, GO:0006915, GO:0006950, GO:0006952, GO:0006955, GO:0006979, GO:0007154, GO:0007165, GO:0007166, GO:0008152, GO:0008219, GO:0009605, GO:0009607, GO:0009615, GO:0009635, GO:0009636, GO:0009893, GO:0009987, GO:…	48	53	44	39	32	16	12	37	38	21	25	20	14	49	17	18	30	21
ENSMUSG00000110715	Gm5131	processed_pseudogene							ENSMUSG00000110715	chr8	97163793	97165030	+					7	7	7	5	10	4	13	4	4	9	5	5	8	10	12	8	6	8
ENSMUSG00000029231	Pdgfra	protein_coding	Platelet-derived growth factor receptor alpha	Pdgfra	P26618; A0A0J9YVF3; A0A0J9YUD9; A0A0J9YV87; A0A0J9YV49	PGFRA_MOUSE; A0A0J9YVF3_MOUSE; A0A0J9YUD9_MOUSE; A0A0J9YV87_MOUSE; A0A0J9YV49_MOUSE	ENSMUST00000000476, ENSMUST00000168162, ENSMUST00000201711, ENSMUST00000202681; ENSMUST00000200822; ENSMUST00000202992; ENSMUST00000202186; ENSMUST00000202161	ENSMUSP00000000476, ENSMUSP00000127173, ENSMUSP00000143891, ENSMUSP00000143906; ENSMUSP00000144634; ENSMUSP00000144132; ENSMUSP00000144543; ENSMUSP00000144485	ENSMUSG00000029231	chr5	75152292	75198215	+	MicroRNAs in cancer, Phospholipase D signaling pathway, Calcium signaling pathway, Regulation of actin cytoskeleton, Pathways in cancer, Cytokine-cytokine receptor interaction, PI3K-Akt signaling pathway, MAPK signaling pathway, Endocytosis, EGFR tyrosine kinase inhibitor resistance, Ras signaling pathway, Central carbon metabolism in cancer, HTLV-I infection, Rap1 signaling pathway, Glioma, Foca…	mmu05206, mmu04072, mmu04020, mmu04810, mmu05200, mmu04060, mmu04151, mmu04010, mmu04144, mmu01521, mmu04014, mmu05230, mmu05166, mmu04015, mmu05214, mmu04510, mmu05218, mmu04540, mmu05215, mmu05231	reproduction, MAPK cascade, nucleotide binding, response to reactive oxygen species, response to acid chemical, skeletal system development, angiogenesis, luteinization, blood vessel development, eye development, urogenital system development, metanephros development, in utero embryonic development, morphogenesis of a branching structure, cell activation, kidney development, nucleoside binding, p…	GO:0000003, GO:0000165, GO:0000166, GO:0000302, GO:0001101, GO:0001501, GO:0001525, GO:0001553, GO:0001568, GO:0001654, GO:0001655, GO:0001656, GO:0001701, GO:0001763, GO:0001775, GO:0001822, GO:0001882, GO:0001883, GO:0001932, GO:0001934, GO:0001944, GO:0002009, GO:0002244, GO:0002376, GO:0002520, GO:0003006, GO:0003824, GO:0004672, GO:0004713, GO:0004714, GO:0004871, GO:0004872, GO:0004888, GO:…	601	706	667	654	725	664	818	798	882	669	660	652	678	754	807	608	615	627
ENSMUSG00000027487	Cdk5rap1	protein_coding	Mitochondrial tRNA methylthiotransferase CDK5RAP1	Cdk5rap1	Q8BTW8; Q3UW67	CK5P1_MOUSE; Q3UW67_MOUSE	ENSMUST00000028990, ENSMUST00000109731; ENSMUST00000109730	ENSMUSP00000028990, ENSMUSP00000105353; ENSMUSP00000105352	ENSMUSG00000027487	chr2	154335380	154373010	-			regulation of cyclin-dependent protein serine/threonine kinase activity, mitochondrial RNA metabolic process, mitochondrial RNA processing, regulation of protein phosphorylation, negative regulation of protein phosphorylation, catalytic activity, binding, protein binding, intracellular, cell, cytoplasm, mitochondrion, nucleobase-containing compound metabolic process, RNA processing, tRNA metaboli…	GO:0000079, GO:0000959, GO:0000963, GO:0001932, GO:0001933, GO:0003824, GO:0005488, GO:0005515, GO:0005622, GO:0005623, GO:0005737, GO:0005739, GO:0006139, GO:0006396, GO:0006399, GO:0006400, GO:0006412, GO:0006414, GO:0006417, GO:0006448, GO:0006450, GO:0006464, GO:0006468, GO:0006469, GO:0006518, GO:0006725, GO:0006793, GO:0006796, GO:0006807, GO:0006996, GO:0007005, GO:0007049, GO:0008033, GO:…	175	197	215	188	186	159	149	185	156	217	183	144	150	170	174	152	184	178
ENSMUSG00000024274	Zscan30	transcribed_unprocessed_pseudogene							ENSMUSG00000024274	chr18	23964818	23987226	-					51	71	70	41	34	27	47	43	43	45	40	40	36	52	66	47	55	40
ENSMUSG00000072714	Rpl21-ps4	processed_pseudogene							ENSMUSG00000072714	chr14	11227552	11227989	+					2	2	1	2	3	0	0	1	2	3	1	2	0	1	2	2	2	2
ENSMUSG00000021368	Tbc1d7	protein_coding	TBC1 domain family member 7	Tbc1d7	Q9D0K0; A0A1Y7VM03; A0A1Y7VJF2; A0A1Y7VKU8; A0A1Y7VN27	TBCD7_MOUSE; A0A1Y7VM03_MOUSE; A0A1Y7VJF2_MOUSE; A0A1Y7VKU8_MOUSE; A0A1Y7VN27_MOUSE	ENSMUST00000021797, ENSMUST00000179852, ENSMUST00000220787; ENSMUST00000223000; ENSMUST00000221352; ENSMUST00000221795; ENSMUST00000222160	ENSMUSP00000021797, ENSMUSP00000137280, ENSMUSP00000152358; ENSMUSP00000152737; ENSMUSP00000152443; ENSMUSP00000152162; ENSMUSP00000152208	ENSMUSG00000021368	chr13	43151740	43171501	-	mTOR signaling pathway	mmu04150	cell morphogenesis, GTPase activator activity, binding, protein binding, intracellular, cell, cytoplasm, microtubule organizing center, cytoskeleton, cilium, cellular protein modification process, organelle organization, cell communication, signal transduction, enzyme activator activity, metabolic process, anatomical structure morphogenesis, positive regulation of metabolic process, regulation of…	GO:0000902, GO:0005096, GO:0005488, GO:0005515, GO:0005622, GO:0005623, GO:0005737, GO:0005815, GO:0005856, GO:0005929, GO:0006464, GO:0006996, GO:0007154, GO:0007165, GO:0008047, GO:0008152, GO:0009653, GO:0009893, GO:0009966, GO:0009968, GO:0009987, GO:0010033, GO:0010604, GO:0010639, GO:0010646, GO:0010648, GO:0010927, GO:0015630, GO:0016043, GO:0016567, GO:0017016, GO:0017137, GO:0019222, GO:…	205	164	185	219	242	225	203	189	203	246	222	200	218	200	213	242	211	239
ENSMUSG00000100147	1700047M11Rik	lincRNA							ENSMUSG00000100147	chr1	182287990	182303325	+					14	5	11	17	18	21	10	12	18	9	7	5	5	5	9	4	6	5
ENSMUSG00000037148	Arhgap10	protein_coding	Rho GTPase-activating protein 10	Arhgap10	Q6Y5D8	RHG10_MOUSE	ENSMUST00000076316, ENSMUST00000210519, ENSMUST00000210922	ENSMUSP00000075658, ENSMUSP00000147493, ENSMUSP00000147485	ENSMUSG00000037148	chr8	77250366	77517953	-	Bacterial invasion of epithelial cells	mmu05100	GTPase activator activity, binding, protein binding, intracellular, cell, cytoplasm, cytosol, plasma membrane, apoptotic process, organelle organization, cytoskeleton organization, cell communication, signal transduction, enzyme activator activity, cell death, cellular process, regulation of cell death, programmed cell death, membrane, cellular component organization, signaling, enzyme regulator …	GO:0005096, GO:0005488, GO:0005515, GO:0005622, GO:0005623, GO:0005737, GO:0005829, GO:0005886, GO:0006915, GO:0006996, GO:0007010, GO:0007154, GO:0007165, GO:0008047, GO:0008219, GO:0009987, GO:0010941, GO:0012501, GO:0016020, GO:0016043, GO:0023052, GO:0030234, GO:0030695, GO:0042981, GO:0043066, GO:0043067, GO:0043069, GO:0044424, GO:0044444, GO:0044464, GO:0044699, GO:0044700, GO:0044763, GO:…	702	722	710	683	655	634	728	665	630	731	662	648	613	643	676	690	632	652
ENSMUSG00000006784	Ttc25	protein_coding	Tetratricopeptide repeat protein 25	Ttc25	Q9D4B2; B8A5X0	TTC25_MOUSE; B8A5X0_MOUSE	ENSMUST00000092684; ENSMUST00000006976	ENSMUSP00000090355; ENSMUSP00000006976	ENSMUSG00000006784	chr11	100545607	100572568	+			intracellular, cell, cytoplasm, intracellular part, cell part	GO:0005622, GO:0005623, GO:0005737, GO:0044424, GO:0044464	4	4	3	15	9	4	4	3	4	1	7	5	5	12	8	6	10	14
ENSMUSG00000053205	Styx	protein_coding	Serine/threonine/tyrosine-interacting protein; Serine/threonine/tyrosine-interacting protein, Styx protein	Styx	Q60969; Q5U4H6; A0A2K6EDL3; A0A2I3BQL4; A0A2I3BRI3; A0A2I3BRP4	STYX_MOUSE; Q5U4H6_MOUSE; A0A2K6EDL3_MOUSE; A0A2I3BQL4_MOUSE; A0A2I3BRI3_MOUSE; A0A2I3BRP4_MOUSE	ENSMUST00000096420, ENSMUST00000226873, ENSMUST00000228311; ENSMUST00000226603; ENSMUST00000111835; ENSMUST00000226303; ENSMUST00000228818; ENSMUST00000226785	ENSMUSP00000094153, ENSMUSP00000153854, ENSMUSP00000154148; ENSMUSP00000154323; ENSMUSP00000107466; ENSMUSP00000154228; ENSMUSP00000154485; ENSMUSP00000154662	ENSMUSG00000053205	chr14	45351093	45422820	+			reproduction, MAPK cascade, regulation of protein phosphorylation, catalytic activity, phosphoprotein phosphatase activity, binding, protein binding, intracellular, cell, nucleus, cytoplasm, cellular protein modification process, protein phosphorylation, protein dephosphorylation, protein export from nucleus, phosphorus metabolic process, phosphate-containing compound metabolic process, transport…	GO:0000003, GO:0000165, GO:0001932, GO:0003824, GO:0004721, GO:0005488, GO:0005515, GO:0005622, GO:0005623, GO:0005634, GO:0005737, GO:0006464, GO:0006468, GO:0006470, GO:0006611, GO:0006793, GO:0006796, GO:0006810, GO:0006886, GO:0006913, GO:0007154, GO:0007165, GO:0007276, GO:0007283, GO:0008104, GO:0008138, GO:0008152, GO:0009966, GO:0009987, GO:0010646, GO:0015031, GO:0016310, GO:0016311, GO:…	78	71	87	82	92	91	60	84	77	83	89	83	64	90	78	80	92	70
ENSMUSG00000021423	Ly86	protein_coding	Lymphocyte antigen 86	Ly86, Md1	O88188	LY86_MOUSE	ENSMUST00000021860	ENSMUSP00000021860	ENSMUSG00000021423	chr13	37345208	37419036	+			response to molecule of bacterial origin, immune system process, regulation of response to biotic stimulus, positive regulation of response to biotic stimulus, extracellular region, response to stress, defense response, inflammatory response, immune response, cell communication, signal transduction, cell surface receptor signaling pathway, response to external stimulus, response to biotic stimulu…	GO:0002237, GO:0002376, GO:0002831, GO:0002833, GO:0005576, GO:0006950, GO:0006952, GO:0006954, GO:0006955, GO:0007154, GO:0007165, GO:0007166, GO:0009605, GO:0009607, GO:0009617, GO:0009966, GO:0009967, GO:0009987, GO:0010033, GO:0010646, GO:0010647, GO:0023051, GO:0023052, GO:0023056, GO:0031663, GO:0031664, GO:0031666, GO:0032101, GO:0032103, GO:0032496, GO:0033993, GO:0042221, GO:0043207, GO:…	27	30	36	41	34	37	34	47	48	33	44	36	22	30	37	32	42	25
ENSMUSG00000111857	1190001M18Rik	lincRNA							ENSMUSG00000111857	chr11	82974316	82975585	-					1	0	0	0	1	0	1	1	2	0	1	0	4	1	0	1	2	0
ENSMUSG00000028104	Polr3gl	protein_coding	DNA-directed RNA polymerase III subunit RPC7-like	Polr3gl	Q8R0C0; D3YXS1	RPC7L_MOUSE; D3YXS1_MOUSE	ENSMUST00000091924; ENSMUST00000145001	ENSMUSP00000089544; ENSMUSP00000118943	ENSMUSG00000028104	chr3	96577872	96594181	-	Metabolic pathways, Cytosolic DNA-sensing pathway, Epstein-Barr virus infection, Purine metabolism, Pyrimidine metabolism, RNA polymerase	mmu01100, mmu04623, mmu05169, mmu00230, mmu00240, mmu03020	nuclear chromosome, DNA-directed RNA polymerase complex, chromatin, nuclear chromatin, RNA polymerase III activity, catalytic activity, DNA-directed RNA polymerase activity, intracellular, cell, nucleus, nucleoplasm, DNA-directed RNA polymerase III complex, chromosome, nucleobase-containing compound metabolic process, transcription, DNA-templated, DNA-templated transcription, initiation, regulati…	GO:0000228, GO:0000428, GO:0000785, GO:0000790, GO:0001056, GO:0003824, GO:0003899, GO:0005622, GO:0005623, GO:0005634, GO:0005654, GO:0005666, GO:0005694, GO:0006139, GO:0006351, GO:0006352, GO:0006355, GO:0006359, GO:0006383, GO:0006384, GO:0006725, GO:0006807, GO:0008152, GO:0009058, GO:0009059, GO:0009889, GO:0009987, GO:0010467, GO:0010468, GO:0010556, GO:0016070, GO:0016740, GO:0016772, GO:…	330	333	328	355	374	346	303	300	325	320	355	317	370	310	361	309	344	316
ENSMUSG00000024955	Esrra	protein_coding	Steroid hormone receptor ERR1	Esrra, Err1, Estrra, Nr3b1; Esrra	O08580; G3UZQ2	ERR1_MOUSE; G3UZQ2_MOUSE	ENSMUST00000025906; ENSMUST00000173635	ENSMUSP00000025906; ENSMUSP00000134587	ENSMUSG00000024955	chr19	6910977	6921840	-			negative regulation of transcription from RNA polymerase II promoter, regulatory region DNA binding, transcription regulatory region sequence-specific DNA binding, RNA polymerase II regulatory region sequence-specific DNA binding, RNA polymerase II core promoter proximal region sequence-specific DNA binding, RNA polymerase II transcription factor activity, sequence-specific DNA binding, transcrip…	GO:0000122, GO:0000975, GO:0000976, GO:0000977, GO:0000978, GO:0000981, GO:0000982, GO:0000987, GO:0001012, GO:0001067, GO:0001071, GO:0001077, GO:0001078, GO:0001159, GO:0001227, GO:0001228, GO:0001501, GO:0001503, GO:0001649, GO:0002376, GO:0002520, GO:0002521, GO:0002573, GO:0002682, GO:0002761, GO:0003676, GO:0003677, GO:0003690, GO:0003700, GO:0003707, GO:0004871, GO:0004872, GO:0005488, GO:…	1285	1225	1259	1237	1077	1125	1169	1189	993	1166	1168	1117	1276	1083	1112	1177	1098	1156
ENSMUSG00000029373	Pf4	protein_coding	Platelet factor 4; C-X-C motif chemokine	Pf4, Cxcl4, Scyb4; Pf4, Cxcl4; Pf4	Q9Z126; Q3TVN6; A0A0J9YTR7	PLF4_MOUSE; Q3TVN6_MOUSE; A0A0J9YTR7_MOUSE	ENSMUST00000031320; ENSMUST00000202625	ENSMUSP00000031320; ENSMUSP00000143818	ENSMUSG00000029373	chr5	90772435	90773383	+	Cytokine-cytokine receptor interaction, Chemokine signaling pathway	mmu04060, mmu04062	angiogenesis, blood vessel development, G-protein coupled receptor binding, cell activation, cytokine production, regulation of cytokine production, positive regulation of cytokine production, vasculature development, response to molecule of bacterial origin, immune system process, immune system development, leukocyte differentiation, myeloid leukocyte differentiation, regulation of immune system…	GO:0001525, GO:0001568, GO:0001664, GO:0001775, GO:0001816, GO:0001817, GO:0001819, GO:0001944, GO:0002237, GO:0002376, GO:0002520, GO:0002521, GO:0002573, GO:0002682, GO:0002683, GO:0002684, GO:0002685, GO:0002687, GO:0002688, GO:0002690, GO:0002761, GO:0002763, GO:0005102, GO:0005125, GO:0005126, GO:0005488, GO:0005515, GO:0005539, GO:0005576, GO:0005615, GO:0005622, GO:0005623, GO:0005737, GO:…	70	84	76	91	84	107	113	99	105	96	96	79	84	76	114	89	80	101
ENSMUSG00000090157	Gm16534	processed_transcript							ENSMUSG00000090157	chr2	32050086	32064911	-					14	8	12	14	13	10	19	15	10	18	16	9	21	14	11	12	17	16
ENSMUSG00000105881	4932422M17Rik	lincRNA							ENSMUSG00000105881	chr5	123138931	123141569	+					49	34	43	43	55	61	29	45	63	35	37	34	41	43	56	39	43	33
ENSMUSG00000036111	Lmo1	protein_coding	Rhombotin-1; Uncharacterized protein	Lmo1, Rbtn1, Rhom1, Ttg1; Lmo1	Q924W9; A0A140LHX4; A0A140LIB4; Q3UZX1	RBTN1_MOUSE; A0A140LHX4_MOUSE; A0A140LIB4_MOUSE; Q3UZX1_MOUSE	ENSMUST00000036992; ENSMUST00000208136; ENSMUST00000207178;	ENSMUSP00000037079; ENSMUSP00000146588; ENSMUSP00000146752;	ENSMUSG00000036111	chr7	109138572	109175207	-			negative regulation of transcription from RNA polymerase II promoter, cell activation, leukocyte homeostasis, T cell homeostatic proliferation, lymphocyte homeostasis, immune system process, regulation of immune system process, regulation of leukocyte activation, binding, protein binding, intracellular, cell, nucleus, nucleobase-containing compound metabolic process, transcription, DNA-templated,…	GO:0000122, GO:0001775, GO:0001776, GO:0001777, GO:0002260, GO:0002376, GO:0002682, GO:0002694, GO:0005488, GO:0005515, GO:0005622, GO:0005623, GO:0005634, GO:0006139, GO:0006351, GO:0006355, GO:0006357, GO:0006366, GO:0006725, GO:0006807, GO:0007155, GO:0007159, GO:0008152, GO:0008270, GO:0008283, GO:0009058, GO:0009059, GO:0009889, GO:0009890, GO:0009891, GO:0009892, GO:0009893, GO:0009987, GO:…	25	38	27	30	17	26	41	37	44	27	31	28	41	43	39	34	37	38
ENSMUSG00000039356	Exosc2	protein_coding	Exosome complex component RRP4; Ribosomal RNA-processing protein 4	Exosc2, Rrp4; Exosc2	Q8VBV3; Q3TKQ3; A0A0A6YW57; A2AV19	EXOS2_MOUSE; Q3TKQ3_MOUSE; A0A0A6YW57_MOUSE; A2AV19_MOUSE	ENSMUST00000038474; ENSMUST00000125883; ENSMUST00000137156	ENSMUSP00000043519; ENSMUSP00000141404; ENSMUSP00000118770	ENSMUSG00000039356	chr2	31670715	31681349	+	RNA degradation	mmu03018	nuclear exosome (RNase complex), cytoplasmic exosome (RNase complex), exosome (RNase complex), nuclear-transcribed mRNA catabolic process, deadenylation-dependent decay, nuclear-transcribed mRNA catabolic process, exonucleolytic, exonucleolytic trimming involved in rRNA processing, maturation of 5.8S rRNA, maturation of 5.8S rRNA from tricistronic rRNA transcript (SSU-rRNA, 5.8S rRNA, LSU-rRNA), …	GO:0000176, GO:0000177, GO:0000178, GO:0000288, GO:0000291, GO:0000459, GO:0000460, GO:0000466, GO:0000467, GO:0000469, GO:0000956, GO:0001558, GO:0003676, GO:0003723, GO:0005488, GO:0005622, GO:0005623, GO:0005634, GO:0005737, GO:0006139, GO:0006364, GO:0006396, GO:0006399, GO:0006401, GO:0006402, GO:0006403, GO:0006725, GO:0006807, GO:0008152, GO:0008298, GO:0009056, GO:0009057, GO:0009987, GO:…	120	132	106	117	114	104	97	112	127	96	112	119	137	126	129	122	110	112
ENSMUSG00000096188	Cmtm4	protein_coding	CKLF-like MARVEL transmembrane domain-containing protein 4	Cmtm4, Cklfsf4	Q8CJ61	CKLF4_MOUSE	ENSMUST00000179802	ENSMUSP00000137332	ENSMUSG00000096188	chr8	104348191	104395807	-			receptor binding, cytokine activity, binding, protein binding, extracellular region, extracellular space, chemotaxis, response to external stimulus, membrane, integral component of membrane, intrinsic component of membrane, locomotion, response to chemical, taxis, extracellular region part, membrane part, response to stimulus	GO:0005102, GO:0005125, GO:0005488, GO:0005515, GO:0005576, GO:0005615, GO:0006935, GO:0009605, GO:0016020, GO:0016021, GO:0031224, GO:0040011, GO:0042221, GO:0042330, GO:0044421, GO:0044425, GO:0050896	520	604	503	404	448	498	613	620	613	484	470	488	564	578	646	506	511	505
ENSMUSG00000098979	Gm27544	misc_RNA							ENSMUSG00000098979	chr10	92071661	92071815	-					1	3	1	0	0	0	3	0	0	1	1	1	1	1	1	0	0	0
ENSMUSG00000001229	Dpp9	protein_coding	Dipeptidyl peptidase 9	Dpp9	Q8BVG4	DPP9_MOUSE	ENSMUST00000038794	ENSMUSP00000046604	ENSMUSG00000001229	chr17	56186807	56218905	-			catalytic activity, aminopeptidase activity, binding, protein binding, intracellular, cell, cytoplasm, proteolysis, metabolic process, peptidase activity, serine-type peptidase activity, exopeptidase activity, hydrolase activity, serine hydrolase activity, protein metabolic process, identical protein binding, macromolecule metabolic process, primary metabolic process, intracellular part, cell par…	GO:0003824, GO:0004177, GO:0005488, GO:0005515, GO:0005622, GO:0005623, GO:0005737, GO:0006508, GO:0008152, GO:0008233, GO:0008236, GO:0008238, GO:0016787, GO:0017171, GO:0019538, GO:0042802, GO:0043170, GO:0044238, GO:0044424, GO:0044464, GO:0070011, GO:0071704	722	615	705	670	653	649	675	672	648	641	643	637	709	662	710	637	668	708
ENSMUSG00000004356	Utp20	protein_coding	Small subunit processome component 20 homolog	Utp20	A0A1W2P7L8; E9QK83; A0A1W2P6J9	A0A1W2P7L8_MOUSE; E9QK83_MOUSE; A0A1W2P6J9_MOUSE	ENSMUST00000220188; ENSMUST00000004470; ENSMUST00000218967	ENSMUSP00000151748; ENSMUSP00000004470; ENSMUSP00000151292	ENSMUSG00000004356	chr10	88746607	88826804	-					332	356	272	306	336	282	312	360	382	356	370	363	387	337	354	328	327	333
ENSMUSG00000020009	Ifngr1	protein_coding	Interferon gamma receptor 1	Ifngr1, Ifngr; Ifngr1	P15261; E9PX11	INGR1_MOUSE; E9PX11_MOUSE	ENSMUST00000020188; ENSMUST00000164591	ENSMUSP00000020188; ENSMUSP00000129309	ENSMUSG00000020009	chr10	19591949	19610229	+	Natural killer cell mediated cytotoxicity, Osteoclast differentiation, Cytokine-cytokine receptor interaction, Jak-STAT signaling pathway, Tuberculosis, Measles, Influenza A, Herpes simplex infection, Toxoplasmosis, HIF-1 signaling pathway, Salmonella infection, Chagas disease (American trypanosomiasis), Leishmaniasis, Inflammatory bowel disease (IBD)	mmu04650, mmu04380, mmu04060, mmu04630, mmu05152, mmu05162, mmu05164, mmu05168, mmu05145, mmu04066, mmu05132, mmu05142, mmu05140, mmu05321	immune effector process, immune system process, signal transducer activity, receptor activity, transmembrane signaling receptor activity, cytokine receptor activity, binding, protein binding, intracellular, cell, cytoplasm, endoplasmic reticulum, plasma membrane, response to stress, defense response, cell communication, signal transduction, cell surface receptor signaling pathway, response to ext…	GO:0002252, GO:0002376, GO:0004871, GO:0004872, GO:0004888, GO:0004896, GO:0005488, GO:0005515, GO:0005622, GO:0005623, GO:0005737, GO:0005783, GO:0005886, GO:0006950, GO:0006952, GO:0007154, GO:0007165, GO:0007166, GO:0009605, GO:0009607, GO:0009615, GO:0009987, GO:0010033, GO:0012505, GO:0014069, GO:0016020, GO:0016021, GO:0016032, GO:0019221, GO:0019955, GO:0023052, GO:0030425, GO:0031224, GO:…	543	571	617	620	619	575	541	524	508	648	641	614	550	538	498	594	553	612
ENSMUSG00000097476	Gm26583	lincRNA							ENSMUSG00000097476	chr12	112946363	112950512	-					1	5	3	1	6	4	1	2	2	1	1	1	3	3	2	3	2	1
ENSMUSG00000040181	Fmo1	protein_coding	Dimethylaniline monooxygenase [N-oxide-forming] 1; Flavin-containing monooxygenase	Fmo1, Fmo-1; Fmo1	P50285; Q8C9C1; Q3UNX7; A0A0A6YVP9; D3Z0T2	FMO1_MOUSE; Q8C9C1_MOUSE; Q3UNX7_MOUSE; A0A0A6YVP9_MOUSE; D3Z0T2_MOUSE	ENSMUST00000046049; ENSMUST00000111518; ENSMUST00000134098; ENSMUST00000193078; ENSMUST00000131058	ENSMUSP00000037259; ENSMUSP00000107143; ENSMUSP00000117398; ENSMUSP00000141210; ENSMUSP00000118534	ENSMUSG00000040181	chr1	162829561	162866610	-	Drug metabolism - cytochrome P450	mmu00982	nucleotide binding, catalytic activity, monooxygenase activity, N,N-dimethylaniline monooxygenase activity, binding, intracellular, cell, cytoplasm, endoplasmic reticulum, organic acid metabolic process, nucleobase-containing compound metabolic process, cellular aromatic compound metabolic process, coenzyme metabolic process, oxidoreduction coenzyme metabolic process, NADP metabolic process, nucl…	GO:0000166, GO:0003824, GO:0004497, GO:0004499, GO:0005488, GO:0005622, GO:0005623, GO:0005737, GO:0005783, GO:0006082, GO:0006139, GO:0006725, GO:0006732, GO:0006733, GO:0006739, GO:0006753, GO:0006793, GO:0006796, GO:0006807, GO:0008152, GO:0008748, GO:0009117, GO:0009404, GO:0009987, GO:0012505, GO:0016020, GO:0016021, GO:0016491, GO:0016627, GO:0016628, GO:0016705, GO:0016709, GO:0017144, GO:…	648	601	730	729	674	728	631	626	663	603	553	625	647	593	566	582	544	565
ENSMUSG00000014470	Rnf166	protein_coding	E3 ubiquitin-protein ligase RNF166; RING-type E3 ubiquitin transferase	Rnf166	Q3U9F6; A2RS02	RN166_MOUSE; A2RS02_MOUSE	ENSMUST00000014614;	ENSMUSP00000014614;	ENSMUSG00000014470	chr8	122466147	122476064	-			protein polyubiquitination, catalytic activity, ubiquitin-protein transferase activity, binding, protein binding, intracellular, cell, cellular protein modification process, proteolysis, ubiquitin-dependent protein catabolic process, metabolic process, zinc ion binding, catabolic process, macromolecule catabolic process, positive regulation of metabolic process, regulation of catabolic process, p…	GO:0000209, GO:0003824, GO:0004842, GO:0005488, GO:0005515, GO:0005622, GO:0005623, GO:0006464, GO:0006508, GO:0006511, GO:0008152, GO:0008270, GO:0009056, GO:0009057, GO:0009893, GO:0009894, GO:0009896, GO:0009987, GO:0010498, GO:0010604, GO:0016567, GO:0016740, GO:0019222, GO:0019538, GO:0019787, GO:0019899, GO:0019941, GO:0030162, GO:0030163, GO:0031323, GO:0031325, GO:0031329, GO:0031331, GO:…	359	301	318	485	390	404	453	426	386	410	378	355	441	370	411	455	431	466
ENSMUSG00000030180	Kdm5a	protein_coding	Lysine-specific demethylase 5A; [Histone H3]-trimethyl-L-lysine(4) demethylase	Kdm5a, Jarid1a, Rbp2; Kdm5a, Jarid1a; Kdm5a	Q3UXZ9; Q921T5; A0A0N4SVA7; A0A0N4SUK6	KDM5A_MOUSE; Q921T5_MOUSE; A0A0N4SVA7_MOUSE; A0A0N4SUK6_MOUSE	ENSMUST00000005108; ENSMUST00000132009; ENSMUST00000135802; ENSMUST00000203373	ENSMUSP00000005108; ENSMUSP00000145375; ENSMUSP00000145021; ENSMUSP00000144720	ENSMUSG00000030180	chr6	120364124	120444574	+			negative regulation of transcription from RNA polymerase II promoter, cyclin-dependent protein kinase holoenzyme complex, sulfonate dioxygenase activity, transcription factor activity, protein binding, transcription factor activity, transcription factor binding, nucleic acid binding, DNA binding, chromatin binding, transcription cofactor activity, transcription coactivator activity, catalytic act…	GO:0000122, GO:0000307, GO:0000907, GO:0000988, GO:0000989, GO:0003676, GO:0003677, GO:0003682, GO:0003712, GO:0003713, GO:0003824, GO:0005488, GO:0005515, GO:0005622, GO:0005623, GO:0005634, GO:0005737, GO:0006139, GO:0006325, GO:0006351, GO:0006355, GO:0006357, GO:0006366, GO:0006464, GO:0006476, GO:0006482, GO:0006725, GO:0006807, GO:0006996, GO:0007275, GO:0007623, GO:0008152, GO:0008214, GO:…	535	671	574	538	706	537	656	700	600	692	620	680	497	682	692	652	645	674
ENSMUSG00000020021	Fgd6	protein_coding	FYVE, RhoGEF and PH domain-containing protein 6	Fgd6, Kiaa1362	Q69ZL1	FGD6_MOUSE	ENSMUST00000020208	ENSMUSP00000020208	ENSMUSG00000020021	chr10	94036001	94145339	+			guanyl-nucleotide exchange factor activity, Ras guanyl-nucleotide exchange factor activity, Rho guanyl-nucleotide exchange factor activity, binding, intracellular, cell, cytoplasm, cytoskeleton, cell communication, signal transduction, small GTPase mediated signal transduction, Ras protein signal transduction, Rho protein signal transduction, regulation of signal transduction, cellular process, r…	GO:0005085, GO:0005088, GO:0005089, GO:0005488, GO:0005622, GO:0005623, GO:0005737, GO:0005856, GO:0007154, GO:0007165, GO:0007264, GO:0007265, GO:0007266, GO:0009966, GO:0009987, GO:0010646, GO:0023051, GO:0023052, GO:0035023, GO:0035556, GO:0043167, GO:0043169, GO:0043226, GO:0043228, GO:0043229, GO:0043232, GO:0044424, GO:0044464, GO:0044699, GO:0044700, GO:0044763, GO:0046578, GO:0046872, GO:…	214	246	241	207	186	214	229	234	220	171	201	190	214	193	236	194	227	196
ENSMUSG00000050944	Efcab5	protein_coding	EF-hand calcium-binding domain-containing protein 5	Efcab5	A0JP43; A0A0A0MQI1	EFCB5_MOUSE; A0A0A0MQI1_MOUSE	ENSMUST00000108400; ENSMUST00000130901	ENSMUSP00000104037; ENSMUSP00000118152	ENSMUSG00000050944	chr11	77089915	77188968	-			binding, calcium ion binding, ion binding, cation binding, metal ion binding	GO:0005488, GO:0005509, GO:0043167, GO:0043169, GO:0046872	23	9	9	11	22	15	7	11	16	9	7	8	13	9	12	9	17	13
ENSMUSG00000000409	Lck	protein_coding	Proto-oncogene tyrosine-protein kinase LCK; Tyrosine-protein kinase	Lck, Lsk-t; Lck	P06240; E9Q696; B2KG65	LCK_MOUSE; E9Q696_MOUSE; B2KG65_MOUSE	ENSMUST00000067240, ENSMUST00000102596; ENSMUST00000167288; ENSMUST00000134336	ENSMUSP00000066209, ENSMUSP00000099656; ENSMUSP00000125777; ENSMUSP00000119263	ENSMUSG00000000409	chr4	129548344	129573641	-	Natural killer cell mediated cytotoxicity, Osteoclast differentiation, HTLV-I infection, NF-kappa B signaling pathway, T cell receptor signaling pathway, Primary immunodeficiency	mmu04650, mmu04380, mmu05166, mmu04064, mmu04660, mmu05340	nucleotide binding, pericentriolar material, response to reactive oxygen species, immunological synapse, cell activation, nucleoside binding, purine nucleoside binding, regulation of protein phosphorylation, positive regulation of protein phosphorylation, glycoprotein binding, activation of immune response, immune system process, immune response-activating cell surface receptor signaling pathway,…	GO:0000166, GO:0000242, GO:0000302, GO:0001772, GO:0001775, GO:0001882, GO:0001883, GO:0001932, GO:0001934, GO:0001948, GO:0002253, GO:0002376, GO:0002429, GO:0002520, GO:0002521, GO:0002682, GO:0002684, GO:0002694, GO:0002696, GO:0002757, GO:0002764, GO:0002768, GO:0003008, GO:0003012, GO:0003823, GO:0003824, GO:0004672, GO:0004713, GO:0004715, GO:0004721, GO:0004722, GO:0005102, GO:0005488, GO:…	6	5	4	2	3	10	9	8	2	7	14	5	1	5	4	5	5	3
ENSMUSG00000026596	Abl2	protein_coding	Tyrosine-protein kinase; Tyrosine-protein kinase ABL2	Abl2	B2RQ57; F8VQH0; G3UWQ2; A0A087WQB7	B2RQ57_MOUSE; F8VQH0_MOUSE; G3UWQ2_MOUSE; A0A087WQB7_MOUSE	ENSMUST00000166172; ENSMUST00000027888; ENSMUST00000173929; ENSMUST00000190749	ENSMUSP00000126181; ENSMUSP00000027888; ENSMUSP00000133381; ENSMUSP00000140125	ENSMUSG00000026596	chr1	156558786	156649568	+	Ras signaling pathway, Viral myocarditis, ErbB signaling pathway	mmu04014, mmu05416, mmu04012			504	601	505	443	486	464	559	544	550	443	530	481	576	565	615	491	523	489
ENSMUSG00000073174	Gm29254	3prime_overlapping_ncRNA							ENSMUSG00000073174	chr5	20702277	20706052	+					0	0	1	0	2	0	0	0	3	0	1	0	0	0	0	1	0	0
ENSMUSG00000086158	Ccpg1os	protein_coding	Cell cycle progression 1, opposite strand	Ccpg1os	V9GXK1	V9GXK1_MOUSE	ENSMUST00000124565	ENSMUSP00000139187	ENSMUSG00000086158	chr9	72979722	72985382	-					40	47	27	58	44	47	29	44	46	48	47	54	53	54	49	52	51	39
ENSMUSG00000110388	Gm30329	antisense							ENSMUSG00000110388	chr8	79225930	79233224	+					0	5	2	1	2	0	3	5	1	1	1	3	1	4	3	0	2	2
ENSMUSG00000030994	D7Ertd443e	protein_coding	(E2-independent) E3 ubiquitin-conjugating enzyme FATS	D7Ertd443e, Fats; D7Ertd443e	D2J0Y4; Q9D4E0; A0A571BF30; G3UZQ0; G3UZA2; G3UY66; G3UZF7	CJ090_MOUSE; Q9D4E0_MOUSE; A0A571BF30_MOUSE; G3UZQ0_MOUSE; G3UZA2_MOUSE; G3UY66_MOUSE; G3UZF7_MOUSE	ENSMUST00000094002; ENSMUST00000106129; ENSMUST00000238294; ENSMUST00000173195; ENSMUST00000174700; ENSMUST00000173754; ENSMUST00000172947	ENSMUSP00000091539; ENSMUSP00000101735; ENSMUSP00000158736; ENSMUSP00000134585; ENSMUSP00000134411; ENSMUSP00000133963; ENSMUSP00000134479	ENSMUSG00000030994	chr7	134265779	134501160	-			cell cycle checkpoint, DNA damage checkpoint, G2/M transition of mitotic cell cycle, mitotic cell cycle, regulation of cell growth, binding, protein binding, intracellular, cell, cytoplasm, centrosome, microtubule organizing center, cytoskeleton, response to stress, cellular response to DNA damage stimulus, cell cycle, mitotic cell cycle checkpoint, mitotic G2 DNA damage checkpoint, regulation of…	GO:0000075, GO:0000077, GO:0000086, GO:0000278, GO:0001558, GO:0005488, GO:0005515, GO:0005622, GO:0005623, GO:0005737, GO:0005813, GO:0005815, GO:0005856, GO:0006950, GO:0006974, GO:0007049, GO:0007093, GO:0007095, GO:0007346, GO:0009314, GO:0009411, GO:0009416, GO:0009628, GO:0009987, GO:0010212, GO:0010389, GO:0010564, GO:0010948, GO:0010972, GO:0015629, GO:0015630, GO:0016043, GO:0016049, GO:…	17	7	14	8	9	15	68	51	69	50	30	35	71	67	45	25	34	22
ENSMUSG00000030616	Sytl2	protein_coding	Synaptotagmin-like protein 2	Sytl2, Slp2; Sytl2	Q99N50; A0A5F8MPH5; A0A140LJF2; A0A140LHC0; A0A5F8MPI7; A0A5F8MPX2	SYTL2_MOUSE; A0A5F8MPH5_MOUSE; A0A140LJF2_MOUSE; A0A140LHC0_MOUSE; A0A5F8MPI7_MOUSE; A0A5F8MPX2_MOUSE	ENSMUST00000107210, ENSMUST00000107211, ENSMUST00000190731, ENSMUST00000190837; ENSMUST00000239078; ENSMUST00000208720; ENSMUST00000207578; ENSMUST00000098310; ENSMUST00000190365	ENSMUSP00000102828, ENSMUSP00000102829, ENSMUSP00000139865, ENSMUSP00000139450; ENSMUSP00000158976; ENSMUSP00000147191; ENSMUSP00000146353; ENSMUSP00000158991; ENSMUSP00000158979	ENSMUSG00000030616	chr7	90302252	90410719	+			SNARE binding, phosphatidylserine binding, receptor binding, binding, calcium ion binding, protein binding, phospholipid binding, calcium-dependent phospholipid binding, phosphatidylinositol-4,5-bisphosphate binding, intracellular, cell, cytoplasm, plasma membrane, phosphorus metabolic process, phosphate-containing compound metabolic process, transport, intracellular protein transport, exocytosis…	GO:0000149, GO:0001786, GO:0005102, GO:0005488, GO:0005509, GO:0005515, GO:0005543, GO:0005544, GO:0005546, GO:0005622, GO:0005623, GO:0005737, GO:0005886, GO:0006793, GO:0006796, GO:0006810, GO:0006886, GO:0006887, GO:0006904, GO:0006906, GO:0006996, GO:0007009, GO:0007589, GO:0008104, GO:0008152, GO:0008289, GO:0009892, GO:0009987, GO:0010256, GO:0010563, GO:0010921, GO:0010923, GO:0012505, GO:…	40	26	26	59	28	21	29	51	31	33	47	54	34	41	25	15	19	8
ENSMUSG00000047361	Gm973	protein_coding	Predicted gene 973	Gm973	A0A087WSM0; E9Q295	A0A087WSM0_MOUSE; E9Q295_MOUSE	ENSMUST00000186434; ENSMUST00000114243	ENSMUSP00000141102; ENSMUSP00000109881	ENSMUSG00000047361	chr1	59516264	59636417	+					0	1	3	1	2	4	0	1	3	1	0	0	0	4	2	0	2	2
ENSMUSG00000117442	1810073O08Rik	lincRNA							ENSMUSG00000117442	chr17	83917937	83921606	+					7	2	13	12	5	2	7	10	6	7	8	1	0	4	8	5	5	7
ENSMUSG00000059897	Zfp930	protein_coding	Zinc finger protein 930	Zfp930	A0A1D5RM15; A0A1D5RM28; F6YAM1	A0A1D5RM15_MOUSE; A0A1D5RM28_MOUSE; F6YAM1_MOUSE	ENSMUST00000212681; ENSMUST00000212312; ENSMUST00000110216	ENSMUSP00000148587; ENSMUSP00000148604; ENSMUSP00000105845	ENSMUSG00000059897	chr8	69209038	69230536	+					185	166	184	193	192	193	213	226	209	184	185	161	164	223	218	197	164	188
ENSMUSG00000061311	Rag1	protein_coding	V(D)J recombination-activating protein 1	Rag1	P15919	RAG1_MOUSE	ENSMUST00000078494	ENSMUSP00000077584	ENSMUSG00000061311	chr2	101638282	101649501	-	FoxO signaling pathway, Primary immunodeficiency	mmu04068, mmu05340	cell activation, leukocyte homeostasis, somatic diversification of immune receptors, adaptive immune response, lymphocyte homeostasis, immature B cell differentiation, pre-B cell differentiation, pre-B cell allelic exclusion, immune system process, immune system development, leukocyte differentiation, somatic diversification of immune receptors via germline recombination within a single locus, re…	GO:0001775, GO:0001776, GO:0002200, GO:0002250, GO:0002260, GO:0002327, GO:0002329, GO:0002331, GO:0002376, GO:0002520, GO:0002521, GO:0002562, GO:0002682, GO:0002684, GO:0002694, GO:0002696, GO:0003676, GO:0003677, GO:0003824, GO:0004518, GO:0004519, GO:0004520, GO:0004536, GO:0004842, GO:0005488, GO:0005515, GO:0005622, GO:0005623, GO:0005634, GO:0006139, GO:0006259, GO:0006310, GO:0006325, GO:…	0	0	2	0	0	4	0	0	0	0	0	0	0	0	1	0	0	0
ENSMUSG00000021140	Pcnx	protein_coding	Pecanex-like protein 1; Pecanex homolog; Pecanex-like protein	Pcnx1, Kiaa0805, Pcnx, Pcnxl1; Pcnx	Q9QYC1; A0A1Y7VLG1; A0A1Y7VJ77; A0A1Y7VKR5	PCX1_MOUSE; A0A1Y7VLG1_MOUSE; A0A1Y7VJ77_MOUSE; A0A1Y7VKR5_MOUSE	ENSMUST00000021567; ENSMUST00000222468; ENSMUST00000222005; ENSMUST00000221721	ENSMUSP00000021567; ENSMUSP00000152168; ENSMUSP00000152302; ENSMUSP00000152104	ENSMUSG00000021140	chr12	81860023	82000924	+			membrane, integral component of membrane, intrinsic component of membrane, membrane part	GO:0016020, GO:0016021, GO:0031224, GO:0044425	1380	1312	1373	1389	1383	1429	1584	1556	1471	1311	1502	1296	1531	1644	1520	1499	1441	1430
ENSMUSG00000079511	Gm42688	protein_coding	Predicted gene 42688	Gm42688	A0A0R3P9D1	A0A0R3P9D1_MOUSE	ENSMUST00000101253	ENSMUSP00000098811	ENSMUSG00000079511	chr6	83101617	83109939	+					7	6	6	10	12	6	10	4	8	6	10	10	9	9	13	8	10	4
ENSMUSG00000048442	Smim5	protein_coding	Small integral membrane protein 5	Smim5	Q8BT42; V9GXR9	SMIM5_MOUSE; V9GXR9_MOUSE	ENSMUST00000142089, ENSMUST00000152171; ENSMUST00000131566	ENSMUSP00000138928, ENSMUSP00000139148; ENSMUSP00000139287	ENSMUSG00000048442	chr11	115899966	115906269	+			membrane, integral component of membrane, intrinsic component of membrane, membrane part	GO:0016020, GO:0016021, GO:0031224, GO:0044425	144	93	126	227	223	209	107	144	138	135	170	113	96	159	129	204	160	189
ENSMUSG00000021714	Cenpk	protein_coding	Centromere protein K	Cenpk	A0A286YE26; A0A0R4J037; A0A286YDG4	A0A286YE26_MOUSE; A0A0R4J037_MOUSE; A0A286YDG4_MOUSE	ENSMUST00000224500, ENSMUST00000224857; ENSMUST00000022227; ENSMUST00000225557	ENSMUSP00000153688, ENSMUSP00000152995; ENSMUSP00000022227; ENSMUSP00000153237	ENSMUSG00000021714	chr13	104228611	104252392	+			chromosome, centromeric region, kinetochore, binding, protein binding, intracellular, cell, nucleus, chromosome, nucleobase-containing compound metabolic process, transcription, DNA-templated, regulation of transcription, DNA-templated, regulation of transcription from RNA polymerase II promoter, transcription from RNA polymerase II promoter, cellular aromatic compound metabolic process, nitrogen…	GO:0000775, GO:0000776, GO:0005488, GO:0005515, GO:0005622, GO:0005623, GO:0005634, GO:0005694, GO:0006139, GO:0006351, GO:0006355, GO:0006357, GO:0006366, GO:0006725, GO:0006807, GO:0008152, GO:0009058, GO:0009059, GO:0009889, GO:0009891, GO:0009893, GO:0009987, GO:0010467, GO:0010468, GO:0010556, GO:0010557, GO:0010604, GO:0010628, GO:0016070, GO:0018130, GO:0019219, GO:0019222, GO:0019438, GO:…	1	2	3	1	4	4	1	5	7	5	6	2	4	3	3	4	2	3
ENSMUSG00000035725	Prkx	protein_coding	cAMP-dependent protein kinase catalytic subunit PRKX	Prkx, Pkare; Prkx	Q922R0; B1AVU1	PRKX_MOUSE; B1AVU1_MOUSE	ENSMUST00000036333; ENSMUST00000114044	ENSMUSP00000045304; ENSMUSP00000109678	ENSMUSG00000035725	chrX	77761411	77796278	-			nucleotide binding, angiogenesis, blood vessel development, urogenital system development, ameboidal-type cell migration, kidney development, nucleoside binding, purine nucleoside binding, endothelial cell proliferation, vasculature development, morphogenesis of an epithelium, immune system process, immune system development, catalytic activity, protein kinase activity, protein serine/threonine k…	GO:0000166, GO:0001525, GO:0001568, GO:0001655, GO:0001667, GO:0001822, GO:0001882, GO:0001883, GO:0001935, GO:0001944, GO:0002009, GO:0002376, GO:0002520, GO:0003824, GO:0004672, GO:0004674, GO:0004690, GO:0004691, GO:0005488, GO:0005524, GO:0005622, GO:0005623, GO:0005634, GO:0005737, GO:0006464, GO:0006468, GO:0006793, GO:0006796, GO:0006928, GO:0007155, GO:0007275, GO:0008152, GO:0008283, GO:…	398	421	418	417	409	404	427	399	416	402	430	425	441	411	378	435	391	423
ENSMUSG00000063239	Grm4	protein_coding	Metabotropic glutamate receptor 4	Grm4	G3XA00; A0A338P7K6; A0A338P783; A0A338P6S6; A0A140T8R6	G3XA00_MOUSE; A0A338P7K6_MOUSE; A0A338P783_MOUSE; A0A338P6S6_MOUSE; A0A140T8R6_MOUSE	ENSMUST00000118161, ENSMUST00000231290; ENSMUST00000231809; ENSMUST00000231416; ENSMUST00000232243; ENSMUST00000118489	ENSMUSP00000113819, ENSMUSP00000156001; ENSMUSP00000156352; ENSMUSP00000156277; ENSMUSP00000156112; ENSMUSP00000112578	ENSMUSG00000063239	chr17	27422387	27521403	-	Phospholipase D signaling pathway, Neuroactive ligand-receptor interaction, Glutamatergic synapse, Taste transduction	mmu04072, mmu04080, mmu04724, mmu04742	MAPK cascade, activation of MAPK activity, adenylate cyclase inhibiting G-protein coupled glutamate receptor activity, group III metabotropic glutamate receptor activity, regulation of protein phosphorylation, positive regulation of protein phosphorylation, system process, signal transducer activity, receptor activity, transmembrane signaling receptor activity, G-protein coupled receptor activity…	GO:0000165, GO:0000187, GO:0001640, GO:0001642, GO:0001932, GO:0001934, GO:0003008, GO:0004871, GO:0004872, GO:0004888, GO:0004930, GO:0005488, GO:0005515, GO:0005516, GO:0005622, GO:0005623, GO:0005737, GO:0005886, GO:0005887, GO:0006464, GO:0006468, GO:0006793, GO:0006796, GO:0007154, GO:0007165, GO:0007166, GO:0007186, GO:0007187, GO:0007188, GO:0007193, GO:0007196, GO:0007215, GO:0007216, GO:…	0	1	2	4	4	1	0	4	2	2	0	0	3	3	3	1	2	2
ENSMUSG00000020516	Rps6kb1	protein_coding	Ribosomal protein S6 kinase beta-1	Rps6kb1	Q8BSK8; Q8C3J7; Q5SWG2	KS6B1_MOUSE; Q8C3J7_MOUSE; Q5SWG2_MOUSE	ENSMUST00000154617; ENSMUST00000058286; ENSMUST00000138810	ENSMUSP00000119715; ENSMUSP00000053188; ENSMUSP00000122756	ENSMUSG00000020516	chr11	86498871	86544805	-	TGF-beta signaling pathway, PI3K-Akt signaling pathway, Longevity regulating pathway - multiple species, Insulin signaling pathway, EGFR tyrosine kinase inhibitor resistance, HIF-1 signaling pathway, mTOR signaling pathway, Longevity regulating pathway, AMPK signaling pathway, Acute myeloid leukemia, Insulin resistance, Proteoglycans in cancer, Fc gamma R-mediated phagocytosis, Endocrine resistan…	mmu04350, mmu04151, mmu04213, mmu04910, mmu01521, mmu04066, mmu04150, mmu04211, mmu04152, mmu05221, mmu04931, mmu05205, mmu04666, mmu01522, mmu04012, mmu05231	reproduction, G1/S transition of mitotic cell cycle, nucleotide binding, mitotic cell cycle, behavioral fear response, nucleoside binding, purine nucleoside binding, behavioral defense response, developmental process involved in reproduction, catalytic activity, protein kinase activity, protein serine/threonine kinase activity, ribosomal protein S6 kinase activity, protein serine/threonine/tyrosi…	GO:0000003, GO:0000082, GO:0000166, GO:0000278, GO:0001662, GO:0001882, GO:0001883, GO:0002209, GO:0003006, GO:0003824, GO:0004672, GO:0004674, GO:0004711, GO:0004712, GO:0005488, GO:0005515, GO:0005524, GO:0005622, GO:0005623, GO:0005634, GO:0005654, GO:0005737, GO:0005739, GO:0005740, GO:0005741, GO:0005829, GO:0006412, GO:0006413, GO:0006417, GO:0006446, GO:0006464, GO:0006468, GO:0006518, GO:…	654	549	596	601	638	594	596	567	604	618	568	599	625	598	613	627	573	601
ENSMUSG00000021322	Aoah	protein_coding	Acyloxyacyl hydrolase; Acyloxyacyl hydrolase, Aoah protein	Aoah	O35298; Q5FW74	AOAH_MOUSE; Q5FW74_MOUSE	ENSMUST00000021757; ENSMUST00000221982	ENSMUSP00000021757; ENSMUSP00000152286	ENSMUSG00000021322	chr13	20794113	21036617	+			catalytic activity, extracellular region, carbohydrate metabolic process, polysaccharide metabolic process, lipid metabolic process, response to stress, defense response, inflammatory response, metabolic process, lipopolysaccharide metabolic process, response to external stimulus, cellular process, hydrolase activity, hydrolase activity, acting on ester bonds, regulation of defense response, nega…	GO:0003824, GO:0005576, GO:0005975, GO:0005976, GO:0006629, GO:0006950, GO:0006952, GO:0006954, GO:0008152, GO:0008653, GO:0009605, GO:0009987, GO:0016787, GO:0016788, GO:0031347, GO:0031348, GO:0032101, GO:0032102, GO:0043170, GO:0044237, GO:0044238, GO:0044255, GO:0044260, GO:0044262, GO:0044264, GO:0044699, GO:0044710, GO:0044723, GO:0044763, GO:0048519, GO:0048583, GO:0048585, GO:0050528, GO:…	17	16	24	29	35	28	57	48	39	22	40	38	22	20	34	30	32	40
ENSMUSG00000066900	Suds3	protein_coding	Sin3 histone deacetylase corepressor complex component SDS3	Suds3, Sds3; Suds3	Q8BR65; A0A0R4J243	SDS3_MOUSE; A0A0R4J243_MOUSE	ENSMUST00000086471; ENSMUST00000166397	ENSMUSP00000083662; ENSMUSP00000130535	ENSMUSG00000066900	chr5	117091680	117116113	-			histone deacetylase complex, negative regulation of transcription from RNA polymerase II promoter, nuclear chromosome, chromatin, nuclear chromatin, catalytic activity, histone deacetylase activity, binding, protein binding, intracellular, cell, nucleus, nucleoplasm, chromosome, cytoplasm, nucleobase-containing compound metabolic process, chromatin organization, transcription, DNA-templated, regu…	GO:0000118, GO:0000122, GO:0000228, GO:0000785, GO:0000790, GO:0003824, GO:0004407, GO:0005488, GO:0005515, GO:0005622, GO:0005623, GO:0005634, GO:0005654, GO:0005694, GO:0005737, GO:0006139, GO:0006325, GO:0006351, GO:0006355, GO:0006357, GO:0006366, GO:0006464, GO:0006476, GO:0006725, GO:0006807, GO:0006915, GO:0006996, GO:0008152, GO:0008219, GO:0009058, GO:0009059, GO:0009889, GO:0009890, GO:…	920	829	939	834	826	852	884	856	835	937	876	889	924	833	864	902	842	855
ENSMUSG00000019861	Gopc	protein_coding	Golgi-associated PDZ and coiled-coil motif-containing protein	Gopc	A0A1W2P7V0; A0A1W2P7A5; K3W4Q9	A0A1W2P7V0_MOUSE; A0A1W2P7A5_MOUSE; K3W4Q9_MOUSE	ENSMUST00000217753; ENSMUST00000217995; ENSMUST00000105475	ENSMUSP00000151773; ENSMUSP00000151595; ENSMUSP00000101115	ENSMUSG00000019861	chr10	52335850	52382124	-			reproduction, G-protein coupled receptor binding, developmental process involved in reproduction, receptor binding, frizzled binding, binding, protein binding, intracellular, cell, cytoplasm, Golgi apparatus, Golgi-associated vesicle, plasma membrane, protein complex assembly, transport, autophagy, organelle organization, nucleus organization, gamete generation, germ cell development, spermatogen…	GO:0000003, GO:0001664, GO:0003006, GO:0005102, GO:0005109, GO:0005488, GO:0005515, GO:0005622, GO:0005623, GO:0005737, GO:0005794, GO:0005798, GO:0005886, GO:0006461, GO:0006810, GO:0006914, GO:0006996, GO:0006997, GO:0007276, GO:0007281, GO:0007283, GO:0007286, GO:0007289, GO:0008022, GO:0008104, GO:0009987, GO:0012505, GO:0015031, GO:0016020, GO:0016023, GO:0016043, GO:0019953, GO:0022412, GO:…	426	443	430	387	422	414	424	396	392	385	437	364	376	393	406	388	381	394
ENSMUSG00000030852	Tacc2	protein_coding	Transforming acidic coiled-coil-containing protein 2	Tacc2	A0A140LJA0; E9QL08; E9Q8T1; A0A1L1SS37; A0A140LIQ6; A0A140LI86; A0A140LIQ1; E9Q9Z4; A0A140LHH8; A0A140LJ29; A0A140LI64; A0A140LIJ2	A0A140LJA0_MOUSE; E9QL08_MOUSE; E9Q8T1_MOUSE; A0A1L1SS37_MOUSE; A0A140LIQ6_MOUSE; A0A140LI86_MOUSE; A0A140LIQ1_MOUSE; E9Q9Z4_MOUSE; A0A140LHH8_MOUSE; A0A140LJ29_MOUSE; A0A140LI64_MOUSE; A0A140LIJ2_MOUSE	ENSMUST00000208743; ENSMUST00000033141; ENSMUST00000084513; ENSMUST00000215492; ENSMUST00000207395; ENSMUST00000208722; ENSMUST00000209108; ENSMUST00000059145; ENSMUST00000207918; ENSMUST00000207376; ENSMUST00000207789; ENSMUST00000207549	ENSMUSP00000147134; ENSMUSP00000033141; ENSMUSP00000081561; ENSMUSP00000149733; ENSMUSP00000146915; ENSMUSP00000146718; ENSMUSP00000146908; ENSMUSP00000061242; ENSMUSP00000146419; ENSMUSP00000147054; ENSMUSP00000146690; ENSMUSP00000146840	ENSMUSG00000030852	chr7	130577438	130764785	+			microtubule cytoskeleton organization, receptor binding, binding, protein binding, intracellular, cell, nucleus, nucleolus, cytoplasm, cytoskeleton, organelle organization, cytoskeleton organization, microtubule-based process, cell cycle, spindle organization, multicellular organism development, nervous system development, central nervous system development, brain development, cell proliferation,…	GO:0000226, GO:0005102, GO:0005488, GO:0005515, GO:0005622, GO:0005623, GO:0005634, GO:0005730, GO:0005737, GO:0005856, GO:0006996, GO:0007010, GO:0007017, GO:0007049, GO:0007051, GO:0007275, GO:0007399, GO:0007417, GO:0007420, GO:0008283, GO:0009987, GO:0015630, GO:0016043, GO:0019904, GO:0021537, GO:0021543, GO:0021846, GO:0021987, GO:0022008, GO:0022027, GO:0022402, GO:0030154, GO:0030900, GO:…	4390	5910	4447	4560	4668	4720	4039	4274	5106	4162	4127	3726	4705	3978	4265	4812	4706	5068
ENSMUSG00000026698	Pigc	protein_coding	Phosphatidylinositol N-acetylglucosaminyltransferase subunit C; Phosphatidylinositol N-acetylglucosaminyltransferase	Pigc	Q9CXR4; E0CZA4; E0CXG9	PIGC_MOUSE; E0CZA4_MOUSE; E0CXG9_MOUSE	ENSMUST00000028021, ENSMUST00000111594, ENSMUST00000193784; ENSMUST00000159648; ENSMUST00000160881	ENSMUSP00000028021, ENSMUSP00000107221, ENSMUSP00000141646; ENSMUSP00000125562; ENSMUSP00000125321	ENSMUSG00000026698	chr1	161969186	161973435	+	Metabolic pathways, Glycosylphosphatidylinositol(GPI)-anchor biosynthesis	mmu01100, mmu00563	glycosylphosphatidylinositol-N-acetylglucosaminyltransferase (GPI-GnT) complex, catalytic activity, intracellular, cell, cytoplasm, endoplasmic reticulum, endoplasmic reticulum membrane, cellular protein modification process, protein lipidation, GPI anchor metabolic process, GPI anchor biosynthetic process, lipid metabolic process, membrane lipid metabolic process, phospholipid metabolic process,…	GO:0000506, GO:0003824, GO:0005622, GO:0005623, GO:0005737, GO:0005783, GO:0005789, GO:0006464, GO:0006497, GO:0006505, GO:0006506, GO:0006629, GO:0006643, GO:0006644, GO:0006650, GO:0006661, GO:0006664, GO:0006793, GO:0006796, GO:0008152, GO:0008194, GO:0008375, GO:0008610, GO:0008654, GO:0009058, GO:0009059, GO:0009247, GO:0009987, GO:0012505, GO:0016020, GO:0016021, GO:0016740, GO:0016757, GO:…	168	179	165	158	211	182	157	141	153	140	133	149	159	183	150	148	147	109
ENSMUSG00000032112	Trappc4	protein_coding	Trafficking protein particle complex subunit 4; Trafficking protein particle complex subunit	Trappc4, Sbdn; Trappc4	Q9ES56; Q3V493; Q544R8; A0A1L1SR61	TPPC4_MOUSE; Q3V493_MOUSE; Q544R8_MOUSE; A0A1L1SR61_MOUSE	ENSMUST00000034623; ENSMUST00000217163; ENSMUST00000217084	ENSMUSP00000034623; ENSMUSP00000150263; ENSMUSP00000149324	ENSMUSG00000032112	chr9	44403698	44407600	-			guanyl-nucleotide exchange factor activity, Ras guanyl-nucleotide exchange factor activity, binding, protein binding, intracellular, cell, cytoplasm, endoplasmic reticulum, Golgi apparatus, Golgi stack, plasma membrane, transport, ER to Golgi vesicle-mediated transport, multicellular organism development, nervous system development, synaptic vesicle, metabolic process, biosynthetic process, macro…	GO:0005085, GO:0005088, GO:0005488, GO:0005515, GO:0005622, GO:0005623, GO:0005737, GO:0005783, GO:0005794, GO:0005795, GO:0005886, GO:0006810, GO:0006888, GO:0007275, GO:0007399, GO:0008021, GO:0008152, GO:0009058, GO:0009059, GO:0009987, GO:0012505, GO:0016020, GO:0016023, GO:0016043, GO:0016192, GO:0016358, GO:0017112, GO:0022008, GO:0030008, GO:0030030, GO:0030054, GO:0030133, GO:0030154, GO:…	210	189	201	201	215	184	190	187	167	214	205	210	193	180	180	208	193	215
ENSMUSG00000066877	Nck2	protein_coding	Cytoplasmic protein NCK2	Nck2, Grb4; Nck2	O55033; A0A087WQT7; A0A0J9YUK4	NCK2_MOUSE; A0A087WQT7_MOUSE; A0A0J9YUK4_MOUSE	ENSMUST00000086421; ENSMUST00000187435; ENSMUST00000202540	ENSMUSP00000083611; ENSMUSP00000140338; ENSMUSP00000144224	ENSMUSG00000066877	chr1	43444579	43570515	+	Axon guidance, T cell receptor signaling pathway, ErbB signaling pathway	mmu04360, mmu04660, mmu04012	negative regulation of transcription from RNA polymerase II promoter, immunological synapse formation, cell activation, regulation of protein phosphorylation, negative regulation of protein phosphorylation, immune system process, regulation of immune system process, positive regulation of immune system process, regulation of leukocyte activation, positive regulation of leukocyte activation, guany…	GO:0000122, GO:0001771, GO:0001775, GO:0001932, GO:0001933, GO:0002376, GO:0002682, GO:0002684, GO:0002694, GO:0002696, GO:0005085, GO:0005086, GO:0005488, GO:0005515, GO:0005622, GO:0005623, GO:0005737, GO:0005783, GO:0005794, GO:0005802, GO:0006139, GO:0006351, GO:0006355, GO:0006357, GO:0006366, GO:0006412, GO:0006413, GO:0006417, GO:0006446, GO:0006461, GO:0006464, GO:0006468, GO:0006518, GO:…	154	182	174	143	145	157	132	141	140	139	117	132	149	154	151	122	145	117
ENSMUSG00000001020	S100a4	protein_coding	Protein S100-A4; Protein S100	S100a4, Capl, Mts1; S100a4	P07091; Q545V2; A0A0G2JGD2	S10A4_MOUSE; Q545V2_MOUSE; A0A0G2JGD2_MOUSE	ENSMUST00000001046; ENSMUST00000142476	ENSMUSP00000001046; ENSMUSP00000143522	ENSMUSG00000001020	chr3	90603771	90606045	+			nucleic acid binding, RNA binding, actin binding, receptor binding, binding, calcium ion binding, protein binding, extracellular region, extracellular space, intracellular, cell, nucleus, cytoplasm, cell communication, signal transduction, I-kappaB kinase/NF-kappaB signaling, cytoskeletal protein binding, regulation of signal transduction, positive regulation of signal transduction, cellular proc…	GO:0003676, GO:0003723, GO:0003779, GO:0005102, GO:0005488, GO:0005509, GO:0005515, GO:0005576, GO:0005615, GO:0005622, GO:0005623, GO:0005634, GO:0005737, GO:0007154, GO:0007165, GO:0007249, GO:0008092, GO:0009966, GO:0009967, GO:0009987, GO:0010646, GO:0010647, GO:0023051, GO:0023052, GO:0023056, GO:0031982, GO:0031988, GO:0035556, GO:0042802, GO:0042995, GO:0043005, GO:0043122, GO:0043123, GO:…	5	5	2	6	9	5	4	5	8	7	6	3	4	4	8	5	9	5
ENSMUSG00000029472	Anapc5	protein_coding	Anaphase-promoting complex subunit 5	Anapc5, MNCb-2778; Anapc5	Q8BTZ4; Q3TWF7; A0A0G2JE03; Q3UFC2; A0A0G2JF12; A0A0G2JDM7; A0A0G2JFH0; A0A0G2JDE8	APC5_MOUSE; Q3TWF7_MOUSE; A0A0G2JE03_MOUSE; Q3UFC2_MOUSE; A0A0G2JF12_MOUSE; A0A0G2JDM7_MOUSE; A0A0G2JFH0_MOUSE; A0A0G2JDE8_MOUSE	ENSMUST00000086216, ENSMUST00000200645; ENSMUST00000197074; ENSMUST00000197719; ENSMUST00000199926; ENSMUST00000196640; ENSMUST00000196423; ENSMUST00000199406	ENSMUSP00000083393, ENSMUSP00000142922; ENSMUSP00000143053; ENSMUSP00000142579; ENSMUSP00000142981; ENSMUSP00000142429; ENSMUSP00000143169; ENSMUSP00000142341	ENSMUSG00000029472	chr5	122787459	122821339	-	Ubiquitin mediated proteolysis, HTLV-I infection, Oocyte meiosis, Cell cycle, Progesterone-mediated oocyte maturation	mmu04120, mmu05166, mmu04114, mmu04110, mmu04914	ubiquitin ligase complex, nuclear ubiquitin ligase complex, protein polyubiquitination, mitotic cell cycle, nuclear division, binding, protein binding, intracellular, cell, nucleus, anaphase-promoting complex, cellular protein modification process, organelle organization, cell cycle, mitotic nuclear division, metabolic process, cellular process, cellular component organization, protein ubiquitina…	GO:0000151, GO:0000152, GO:0000209, GO:0000278, GO:0000280, GO:0005488, GO:0005515, GO:0005622, GO:0005623, GO:0005634, GO:0005680, GO:0006464, GO:0006996, GO:0007049, GO:0007067, GO:0008152, GO:0009987, GO:0016043, GO:0016567, GO:0019538, GO:0019899, GO:0019902, GO:0019903, GO:0022402, GO:0031461, GO:0032446, GO:0032991, GO:0036211, GO:0043170, GO:0043226, GO:0043227, GO:0043229, GO:0043231, GO:…	1849	1698	1737	1875	1763	1892	1674	1600	1569	1744	1646	1705	1813	1600	1637	1696	1541	1647
ENSMUSG00000037363	Letm2	protein_coding	LETM1 domain-containing protein LETM2, mitochondrial	Letm2	Q7TNU7; Q8CC29; A0A1B0GRG0; A0A1B0GT74; A0A1B0GSR0	LETM2_MOUSE; Q8CC29_MOUSE; A0A1B0GRG0_MOUSE; A0A1B0GT74_MOUSE; A0A1B0GSR0_MOUSE	ENSMUST00000079160; ENSMUST00000210616; ENSMUST00000211422; ENSMUST00000210234; ENSMUST00000210810	ENSMUSP00000078160; ENSMUSP00000147648; ENSMUSP00000147507; ENSMUSP00000148232; ENSMUSP00000148035	ENSMUSG00000037363	chr8	25578490	25597582	-			binding, intracellular, cell, cytoplasm, mitochondrion, mitochondrial envelope, mitochondrial inner membrane, cellular ion homeostasis, cellular metal ion homeostasis, cellular process, membrane, integral component of membrane, cellular homeostasis, organelle inner membrane, cellular cation homeostasis, organelle membrane, intrinsic component of membrane, mitochondrial membrane, organelle envelop…	GO:0005488, GO:0005622, GO:0005623, GO:0005737, GO:0005739, GO:0005740, GO:0005743, GO:0006873, GO:0006875, GO:0009987, GO:0016020, GO:0016021, GO:0019725, GO:0019866, GO:0030003, GO:0031090, GO:0031224, GO:0031966, GO:0031967, GO:0031975, GO:0042592, GO:0043021, GO:0043022, GO:0043226, GO:0043227, GO:0043229, GO:0043231, GO:0044422, GO:0044424, GO:0044425, GO:0044429, GO:0044444, GO:0044446, GO:…	162	152	157	150	146	170	112	148	143	153	168	148	153	171	154	136	199	157
ENSMUSG00000028901	Gmeb1	protein_coding	Glucocorticoid modulatory element-binding protein 1	Gmeb1	Q9JL60	GMEB1_MOUSE	ENSMUST00000030733, ENSMUST00000105964, ENSMUST00000105965, ENSMUST00000168553	ENSMUSP00000030733, ENSMUSP00000101584, ENSMUSP00000101585, ENSMUSP00000131331	ENSMUSG00000028901	chr4	132221025	132261602	-			regulatory region DNA binding, transcription regulatory region sequence-specific DNA binding, RNA polymerase II regulatory region sequence-specific DNA binding, RNA polymerase II core promoter proximal region sequence-specific DNA binding, RNA polymerase II transcription factor activity, sequence-specific DNA binding, transcription factor activity, RNA polymerase II core promoter proximal region …	GO:0000975, GO:0000976, GO:0000977, GO:0000978, GO:0000981, GO:0000982, GO:0000987, GO:0000988, GO:0000989, GO:0001012, GO:0001067, GO:0001071, GO:0001077, GO:0001159, GO:0001228, GO:0003676, GO:0003677, GO:0003690, GO:0003700, GO:0003712, GO:0003713, GO:0005488, GO:0005515, GO:0005622, GO:0005623, GO:0005634, GO:0005737, GO:0006139, GO:0006351, GO:0006355, GO:0006357, GO:0006366, GO:0006725, GO:…	199	235	215	213	200	207	231	214	207	192	181	201	205	201	229	183	214	192
ENSMUSG00000060012	Kif13b	protein_coding	Kinesin family member 13B	Kif13b	A0A286YD28; E9Q4K7; A0A286YCV9	A0A286YD28_MOUSE; E9Q4K7_MOUSE; A0A286YCV9_MOUSE	ENSMUST00000224126; ENSMUST00000100473; ENSMUST00000224503	ENSMUSP00000153252; ENSMUSP00000098041; ENSMUSP00000153168	ENSMUSG00000060012	chr14	64647265	64809617	+					632	658	633	678	568	580	552	605	678	477	504	419	609	604	605	411	525	454
ENSMUSG00000021143	Pacs2	protein_coding	Phosphofurin acidic cluster sorting protein 2	Pacs2, Kiaa0602, Pacs1l; Pacs2	Q3V3Q7; A0A1Y7VLZ7; E9Q7E9; A0A1Y7VN58	PACS2_MOUSE; A0A1Y7VLZ7_MOUSE; E9Q7E9_MOUSE; A0A1Y7VN58_MOUSE	ENSMUST00000220541; ENSMUST00000223502; ENSMUST00000084891; ENSMUST00000222406	ENSMUSP00000152145; ENSMUSP00000152439; ENSMUSP00000081953; ENSMUSP00000152250	ENSMUSG00000021143	chr12	113014508	113074401	+			autophagosome assembly, binding, protein binding, intracellular, cell, cytoplasm, mitochondrion, endoplasmic reticulum, protein targeting, protein targeting to membrane, transport, intracellular protein transport, autophagy, apoptotic process, organelle organization, plasma membrane organization, vacuole organization, protein localization, cell death, cellular process, endomembrane system organiz…	GO:0000045, GO:0005488, GO:0005515, GO:0005622, GO:0005623, GO:0005737, GO:0005739, GO:0005783, GO:0006605, GO:0006612, GO:0006810, GO:0006886, GO:0006914, GO:0006915, GO:0006996, GO:0007009, GO:0007033, GO:0008104, GO:0008219, GO:0009987, GO:0010256, GO:0012501, GO:0012505, GO:0015031, GO:0016043, GO:0016236, GO:0022607, GO:0033036, GO:0034497, GO:0034613, GO:0043226, GO:0043227, GO:0043229, GO:…	800	787	935	731	680	769	810	822	806	867	785	832	912	866	851	765	842	760
ENSMUSG00000060152	Pop5	protein_coding	Ribonuclease P/MRP protein subunit POP5	Pop5	Q9DB28	POP5_MOUSE	ENSMUST00000081497, ENSMUST00000135455	ENSMUSP00000080215, ENSMUSP00000118408	ENSMUSG00000060152	chr5	115235836	115245351	+	RNA transport, Ribosome biogenesis in eukaryotes	mmu03013, mmu03008	ribonuclease MRP activity, ribonuclease MRP complex, catalytic activity, nuclease activity, endonuclease activity, endoribonuclease activity, ribonuclease P activity, ribonuclease activity, tRNA-specific ribonuclease activity, intracellular, cell, nucleus, nucleolar ribonuclease P complex, nucleolus, small nucleolar ribonucleoprotein complex, nucleobase-containing compound metabolic process, rRNA…	GO:0000171, GO:0000172, GO:0003824, GO:0004518, GO:0004519, GO:0004521, GO:0004526, GO:0004540, GO:0004549, GO:0005622, GO:0005623, GO:0005634, GO:0005655, GO:0005730, GO:0005732, GO:0006139, GO:0006364, GO:0006396, GO:0006399, GO:0006464, GO:0006725, GO:0006807, GO:0008033, GO:0008152, GO:0009249, GO:0009987, GO:0010467, GO:0016070, GO:0016072, GO:0016787, GO:0016788, GO:0016891, GO:0016893, GO:…	185	160	191	172	171	147	150	133	168	153	168	137	170	178	176	153	165	175
ENSMUSG00000030518	Fam189a1	protein_coding	Protein FAM189A1	Fam189a1, Kiaa0574; Fam189a1	Q6A044; D3Z6Z5; D3YX96	F1891_MOUSE; D3Z6Z5_MOUSE; D3YX96_MOUSE	ENSMUST00000119118; ENSMUST00000148459; ENSMUST00000149851	ENSMUSP00000113680; ENSMUSP00000116119; ENSMUSP00000115095	ENSMUSG00000030518	chr7	64756091	65156570	-			membrane, integral component of membrane, intrinsic component of membrane, membrane part	GO:0016020, GO:0016021, GO:0031224, GO:0044425	0	0	5	0	1	1	0	2	1	1	0	0	1	1	2	0	2	0
ENSMUSG00000118245	Gm30082	bidirectional_promoter_lncRNA							ENSMUSG00000118245	chr19	4201779	4203240	+					16	29	25	26	18	21	18	31	19	24	31	21	22	23	29	29	30	24
ENSMUSG00000004707	Ly9	protein_coding	T-lymphocyte surface antigen Ly-9	Ly9, Ly-9; Ly9	Q01965; E9PV93; M0QWN5; E9PX73	LY9_MOUSE; E9PV93_MOUSE; M0QWN5_MOUSE; E9PX73_MOUSE	ENSMUST00000068878; ENSMUST00000111277; ENSMUST00000143463; ENSMUST00000004827	ENSMUSP00000069319; ENSMUSP00000106908; ENSMUSP00000137924; ENSMUSP00000004827	ENSMUSG00000004707	chr1	171588624	171607410	-			cell activation, cytokine production, regulation of cytokine production, positive regulation of cytokine production, adaptive immune response, immune effector process, cell activation involved in immune response, lymphocyte activation involved in immune response, T cell activation involved in immune response, alpha-beta T cell activation involved in immune response, T cell differentiation involve…	GO:0001775, GO:0001816, GO:0001817, GO:0001819, GO:0002250, GO:0002252, GO:0002263, GO:0002285, GO:0002286, GO:0002287, GO:0002292, GO:0002293, GO:0002294, GO:0002295, GO:0002360, GO:0002363, GO:0002366, GO:0002376, GO:0002460, GO:0002520, GO:0002521, GO:0005623, GO:0005886, GO:0006950, GO:0006952, GO:0006955, GO:0007155, GO:0007159, GO:0007275, GO:0009986, GO:0009987, GO:0016020, GO:0016021, GO:…	4	6	14	5	7	9	19	30	21	5	19	6	8	15	9	12	16	9
ENSMUSG00000062083	Rpl13a-ps1	processed_pseudogene							ENSMUSG00000062083	chr19	50030124	50030735	-					1	2	1	2	2	2	3	0	2	2	1	0	1	1	0	0	4	3
ENSMUSG00000032437	Stt3b	protein_coding	Dolichyl-diphosphooligosaccharide--protein glycotransferase	Stt3b	A0A0R4J0D3	A0A0R4J0D3_MOUSE	ENSMUST00000035010	ENSMUSP00000035010	ENSMUSG00000032437	chr9	115242581	115310421	-	Metabolic pathways, Protein processing in endoplasmic reticulum, N-Glycan biosynthesis	mmu01100, mmu04141, mmu00510	catalytic activity, oligosaccharyl transferase activity, dolichyl-diphosphooligosaccharide-protein glycotransferase activity, intracellular, cell, cytoplasm, endoplasmic reticulum, endoplasmic reticulum membrane, carbohydrate metabolic process, cellular protein modification process, protein glycosylation, protein N-linked glycosylation, proteolysis, ubiquitin-dependent protein catabolic process, …	GO:0003824, GO:0004576, GO:0004579, GO:0005622, GO:0005623, GO:0005737, GO:0005783, GO:0005789, GO:0005975, GO:0006464, GO:0006486, GO:0006487, GO:0006508, GO:0006511, GO:0006516, GO:0006950, GO:0006986, GO:0008152, GO:0008250, GO:0009056, GO:0009057, GO:0009058, GO:0009059, GO:0009100, GO:0009101, GO:0009987, GO:0010033, GO:0010498, GO:0012505, GO:0016020, GO:0016021, GO:0016740, GO:0016757, GO:…	939	884	929	757	801	817	906	872	810	848	846	818	793	841	814	907	791	836
ENSMUSG00000036585	Fgf1	protein_coding	Fibroblast growth factor 1; Multifunctional fusion protein	Fgf1, Fgf-1, Fgfa; Fgf1	P61148; A0A494BBG9; D3Z6H1; D3Z6E2; D3Z192; Q6ZWS1; D6RCX9	FGF1_MOUSE; A0A494BBG9_MOUSE; D3Z6H1_MOUSE; D3Z6E2_MOUSE; D3Z192_MOUSE; Q6ZWS1_MOUSE; D6RCX9_MOUSE	ENSMUST00000040647, ENSMUST00000115582, ENSMUST00000236630; ENSMUST00000235922, ENSMUST00000236060, ENSMUST00000237356; ENSMUST00000117566; ENSMUST00000139972; ENSMUST00000134864; ENSMUST00000131348	ENSMUSP00000045710, ENSMUSP00000111245, ENSMUSP00000157968; ENSMUSP00000157856, ENSMUSP00000158462, ENSMUSP00000157389; ENSMUSP00000113292; ENSMUSP00000122390; ENSMUSP00000122105; ENSMUSP00000123293	ENSMUSG00000036585	chr18	38838673	38929472	-	Regulation of actin cytoskeleton, Pathways in cancer, PI3K-Akt signaling pathway, MAPK signaling pathway, Ras signaling pathway, Rap1 signaling pathway, Melanoma, Hippo signaling pathway	mmu04810, mmu05200, mmu04151, mmu04010, mmu04014, mmu04015, mmu05218, mmu04390	MAPK cascade, activation of MAPK activity, angiogenesis, blood vessel development, vasculogenesis, urogenital system development, ureteric bud development, branching involved in ureteric bud morphogenesis, ameboidal-type cell migration, organ induction, morphogenesis of a branching structure, kidney development, mesonephros development, regulation of protein phosphorylation, positive regulation o…	GO:0000165, GO:0000187, GO:0001525, GO:0001568, GO:0001570, GO:0001655, GO:0001657, GO:0001658, GO:0001667, GO:0001759, GO:0001763, GO:0001822, GO:0001823, GO:0001932, GO:0001934, GO:0001944, GO:0002009, GO:0002040, GO:0003002, GO:0003156, GO:0003158, GO:0003159, GO:0003401, GO:0005102, GO:0005104, GO:0005178, GO:0005488, GO:0005515, GO:0005539, GO:0005576, GO:0005578, GO:0005615, GO:0005622, GO:…	1965	1921	1844	2227	2266	2318	2411	2069	1988	2225	2181	2142	2039	1929	2172	2309	2022	2353
ENSMUSG00000061780	Cfd	protein_coding	Complement factor D; Adipsin	Cfd, Adn, Df; Cfd, Adn; Cfd	P03953; Q3UP47; B7ZNS9	CFAD_MOUSE; Q3UP47_MOUSE; B7ZNS9_MOUSE	ENSMUST00000061653, ENSMUST00000217837;	ENSMUSP00000056836, ENSMUSP00000151894;	ENSMUSG00000061780	chr10	79890853	79892655	+	Complement and coagulation cascades, Staphylococcus aureus infection	mmu04610, mmu05150	immune effector process, activation of immune response, immune system process, regulation of immune system process, positive regulation of immune system process, catalytic activity, endopeptidase activity, serine-type endopeptidase activity, extracellular region, extracellular space, proteolysis, response to stress, defense response, immune response, complement activation, complement activation, …	GO:0002252, GO:0002253, GO:0002376, GO:0002682, GO:0002684, GO:0003824, GO:0004175, GO:0004252, GO:0005576, GO:0005615, GO:0006508, GO:0006950, GO:0006952, GO:0006955, GO:0006956, GO:0006957, GO:0006959, GO:0007154, GO:0007165, GO:0007166, GO:0007219, GO:0008152, GO:0008233, GO:0008236, GO:0009987, GO:0016787, GO:0017171, GO:0019538, GO:0023052, GO:0031982, GO:0031988, GO:0043170, GO:0043226, GO:…	35	70	63	150	32	47	31	69	129	95	51	88	74	58	51	67	78	74
ENSMUSG00000097768	2310043M15Rik	antisense							ENSMUSG00000097768	chr16	93792136	93794901	-					2	3	2	3	7	5	1	4	3	1	2	1	3	1	2	2	6	6
ENSMUSG00000054728	Phactr1	protein_coding	Phosphatase and actin regulator 1; Phosphatase and actin regulator	Phactr1	Q2M3X8; A0A5F8MPG5; A0A5F8MPI2; B1B1B8	PHAR1_MOUSE; A0A5F8MPG5_MOUSE; A0A5F8MPI2_MOUSE; B1B1B8_MOUSE	ENSMUST00000066928, ENSMUST00000110161, ENSMUST00000128646, ENSMUST00000148891, ENSMUST00000149235; ENSMUST00000138640; ENSMUST00000136576; ENSMUST00000131942	ENSMUSP00000066663, ENSMUSP00000105790, ENSMUSP00000122232, ENSMUSP00000115228, ENSMUSP00000115207; ENSMUSP00000158964; ENSMUSP00000158985; ENSMUSP00000123346	ENSMUSG00000054728	chr13	42680623	43138526	+			actin binding, enzyme inhibitor activity, protein phosphatase inhibitor activity, binding, protein binding, intracellular, cell, nucleus, cytoplasm, cytosol, phosphorus metabolic process, phosphate-containing compound metabolic process, movement of cell or subcellular component, organelle organization, cytoskeleton organization, actin filament organization, cytoskeletal protein binding, metabolic…	GO:0003779, GO:0004857, GO:0004864, GO:0005488, GO:0005515, GO:0005622, GO:0005623, GO:0005634, GO:0005737, GO:0005829, GO:0006793, GO:0006796, GO:0006928, GO:0006996, GO:0007010, GO:0007015, GO:0008092, GO:0008152, GO:0008157, GO:0008599, GO:0009987, GO:0016043, GO:0016310, GO:0019208, GO:0019212, GO:0019220, GO:0019222, GO:0019888, GO:0019899, GO:0019902, GO:0019903, GO:0022607, GO:0030029, GO:…	93	96	86	129	135	135	124	143	143	94	122	127	100	165	143	123	133	120
ENSMUSG00000081406	Rps6-ps4	processed_pseudogene							ENSMUSG00000081406	chr2	75191073	75191822	-					2	5	5	6	5	1	9	3	3	2	3	6	1	2	1	5	2	2
ENSMUSG00000029787	Avl9	protein_coding	Late secretory pathway protein AVL9 homolog	Avl9, Kiaa0241; Avl9	Q80U56; A0A0N4SUI4; A0A0N4SVD3	AVL9_MOUSE; A0A0N4SUI4_MOUSE; A0A0N4SVD3_MOUSE	ENSMUST00000031805; ENSMUST00000177249; ENSMUST00000204193	ENSMUSP00000031805; ENSMUSP00000144696; ENSMUSP00000145053	ENSMUSG00000029787	chr6	56714899	56761912	+			intracellular, cell, cytoplasm, endosome, vacuole, movement of cell or subcellular component, cellular process, endomembrane system, membrane, integral component of membrane, cell migration, intrinsic component of membrane, locomotion, organelle, membrane-bounded organelle, intracellular organelle, intracellular membrane-bounded organelle, intracellular part, membrane part, cytoplasmic part, cell…	GO:0005622, GO:0005623, GO:0005737, GO:0005768, GO:0005773, GO:0006928, GO:0009987, GO:0012505, GO:0016020, GO:0016021, GO:0016477, GO:0031224, GO:0040011, GO:0043226, GO:0043227, GO:0043229, GO:0043231, GO:0044424, GO:0044425, GO:0044444, GO:0044464, GO:0044699, GO:0044763, GO:0048870, GO:0051179, GO:0051674, GO:0055037	146	198	186	161	173	169	175	175	178	192	204	217	197	201	228	201	199	186
ENSMUSG00000000365	Rnf17	protein_coding	RING finger protein 17	Rnf17	Q99MV7	RNF17_MOUSE	ENSMUST00000095793, ENSMUST00000223627	ENSMUSP00000093469, ENSMUSP00000153222	ENSMUSG00000000365	chr14	56402581	56525032	+			reproduction, developmental process involved in reproduction, binding, protein binding, intracellular, cell, nucleus, cytoplasm, multicellular organism development, gamete generation, germ cell development, spermatogenesis, spermatid development, zinc ion binding, cellular process, sexual reproduction, cellular process involved in reproduction in multicellular organism, reproductive process, cell…	GO:0000003, GO:0003006, GO:0005488, GO:0005515, GO:0005622, GO:0005623, GO:0005634, GO:0005737, GO:0007275, GO:0007276, GO:0007281, GO:0007283, GO:0007286, GO:0008270, GO:0009987, GO:0019953, GO:0022412, GO:0022414, GO:0030154, GO:0032501, GO:0032502, GO:0032504, GO:0042802, GO:0042803, GO:0043167, GO:0043169, GO:0043226, GO:0043227, GO:0043229, GO:0043231, GO:0044424, GO:0044464, GO:0044699, GO:…	7	7	4	5	8	4	9	20	26	13	11	8	8	12	13	22	17	8
ENSMUSG00000021240	Abcd4	protein_coding	Lysosomal cobalamin transporter ABCD4	Abcd4, Pxmp1l; Abcd4	O89016; A0A1Y7VMF7; A0A1Y7VMS0; A0A1Y7VM74	ABCD4_MOUSE; A0A1Y7VMF7_MOUSE; A0A1Y7VMS0_MOUSE; A0A1Y7VM74_MOUSE	ENSMUST00000021666; ENSMUST00000223107; ENSMUST00000221070; ENSMUST00000222581	ENSMUSP00000021666; ENSMUSP00000152694; ENSMUSP00000152881; ENSMUSP00000152556	ENSMUSG00000021240	chr12	84601464	84617413	-	ABC transporters, Peroxisome	mmu02010, mmu04146	nucleotide binding, nucleoside binding, purine nucleoside binding, catalytic activity, transporter activity, binding, ATP binding, intracellular, cell, cytoplasm, endoplasmic reticulum, endoplasmic reticulum membrane, cellular aromatic compound metabolic process, vitamin metabolic process, water-soluble vitamin metabolic process, nitrogen compound metabolic process, transport, metabolic process, …	GO:0000166, GO:0001882, GO:0001883, GO:0003824, GO:0005215, GO:0005488, GO:0005524, GO:0005622, GO:0005623, GO:0005737, GO:0005783, GO:0005789, GO:0006725, GO:0006766, GO:0006767, GO:0006807, GO:0006810, GO:0008152, GO:0009235, GO:0009987, GO:0012505, GO:0015399, GO:0015405, GO:0016020, GO:0016021, GO:0016462, GO:0016787, GO:0016817, GO:0016818, GO:0016820, GO:0016887, GO:0017076, GO:0017111, GO:…	122	126	118	138	121	138	116	135	141	127	104	117	153	136	131	128	141	129
ENSMUSG00000000384	Tbrg4	protein_coding	FAST kinase domain-containing protein 4	Tbrg4, Kiaa0948; Tbrg4	Q91YM4; Q5SWP1; E9PUT1; Q5SWP0	FAKD4_MOUSE; Q5SWP1_MOUSE; E9PUT1_MOUSE; Q5SWP0_MOUSE	ENSMUST00000000394, ENSMUST00000156969, ENSMUST00000189268; ENSMUST00000136682; ENSMUST00000150697; ENSMUST00000144463	ENSMUSP00000000394, ENSMUSP00000114256, ENSMUSP00000140835; ENSMUSP00000114174; ENSMUSP00000123131; ENSMUSP00000120103	ENSMUSG00000000384	chr11	6615598	6626067	-			nucleic acid binding, RNA binding, catalytic activity, protein kinase activity, binding, intracellular, cell, cytoplasm, mitochondrion, generation of precursor metabolites and energy, metabolic process, cellular process, energy derivation by oxidation of organic compounds, kinase activity, transferase activity, transferase activity, transferring phosphorus-containing groups, phosphotransferase ac…	GO:0003676, GO:0003723, GO:0003824, GO:0004672, GO:0005488, GO:0005622, GO:0005623, GO:0005737, GO:0005739, GO:0006091, GO:0008152, GO:0009987, GO:0015980, GO:0016301, GO:0016740, GO:0016772, GO:0016773, GO:0043226, GO:0043227, GO:0043229, GO:0043231, GO:0044237, GO:0044424, GO:0044444, GO:0044464, GO:0044699, GO:0044710, GO:0044763, GO:0044822, GO:0045333, GO:0055114, GO:0097159, GO:1901363	664	640	693	710	763	687	804	688	655	732	701	632	695	691	680	803	772	815
ENSMUSG00000051615	Rap2a	protein_coding	Ras-related protein Rap-2a	Rap2a	Q80ZJ1	RAP2A_MOUSE	ENSMUST00000062117	ENSMUSP00000056433	ENSMUSG00000051615	chr14	120478444	120507194	+			MAPK cascade, nucleotide binding, cell morphogenesis, cell morphogenesis involved in differentiation, nucleoside binding, purine nucleoside binding, regulation of protein phosphorylation, positive regulation of protein phosphorylation, catalytic activity, GTPase activity, binding, protein binding, GTP binding, extracellular region, intracellular, cell, cytoplasm, endosome, vacuole, vacuolar membr…	GO:0000165, GO:0000166, GO:0000902, GO:0000904, GO:0001882, GO:0001883, GO:0001932, GO:0001934, GO:0003824, GO:0003924, GO:0005488, GO:0005515, GO:0005525, GO:0005576, GO:0005622, GO:0005623, GO:0005737, GO:0005768, GO:0005773, GO:0005774, GO:0005829, GO:0005886, GO:0006464, GO:0006468, GO:0006793, GO:0006796, GO:0006928, GO:0006950, GO:0006996, GO:0007009, GO:0007010, GO:0007154, GO:0007165, GO:…	228	302	299	277	309	316	324	317	304	275	270	300	293	292	334	328	301	297
ENSMUSG00000030968	Pdilt	protein_coding	Protein disulfide-isomerase-like protein of the testis	Pdilt	Q9DAN1; A0A140LI41	PDILT_MOUSE; A0A140LI41_MOUSE	ENSMUST00000033267; ENSMUST00000208275	ENSMUSP00000033267; ENSMUSP00000146664	ENSMUSG00000030968	chr7	119486587	119523489	-			reproduction, developmental process involved in reproduction, protein disulfide isomerase activity, catalytic activity, binding, protein binding, intracellular, cell, cytoplasm, endoplasmic reticulum, movement of cell or subcellular component, multicellular organism development, gamete generation, germ cell development, spermatogenesis, spermatid development, cellular process, endomembrane system…	GO:0000003, GO:0003006, GO:0003756, GO:0003824, GO:0005488, GO:0005515, GO:0005622, GO:0005623, GO:0005737, GO:0005783, GO:0006928, GO:0007275, GO:0007276, GO:0007281, GO:0007283, GO:0007286, GO:0009987, GO:0012505, GO:0016477, GO:0016853, GO:0016860, GO:0016864, GO:0019725, GO:0019953, GO:0022412, GO:0022414, GO:0030154, GO:0032501, GO:0032502, GO:0032504, GO:0040011, GO:0042592, GO:0043226, GO:…	0	0	0	0	0	0	1	4	1	0	0	0	0	1	2	0	0	1
ENSMUSG00000083382	Gm6433	processed_pseudogene							ENSMUSG00000083382	chr5	141267581	141268455	-					0	1	0	0	0	1	0	1	1	3	2	2	1	1	2	4	2	1
ENSMUSG00000036564	Ndrg4	protein_coding	Protein NDRG4	Ndrg4, Kiaa1180, Ndr4; Ndrg4	Q8BTG7; E0CZ50; E9Q168; A0A1D5RMH3; A0A1D5RM17	NDRG4_MOUSE; E0CZ50_MOUSE; E9Q168_MOUSE; A0A1D5RMH3_MOUSE; A0A1D5RM17_MOUSE	ENSMUST00000041318, ENSMUST00000073139, ENSMUST00000080666; ENSMUST00000160964; ENSMUST00000166358; ENSMUST00000212160; ENSMUST00000162578	ENSMUSP00000036226, ENSMUSP00000072883, ENSMUSP00000079495; ENSMUSP00000125703; ENSMUSP00000131203; ENSMUSP00000148779; ENSMUSP00000148590	ENSMUSG00000036564	chr8	95676980	95715119	+			MAPK cascade, regulation of protein phosphorylation, positive regulation of protein phosphorylation, system process, binding, protein binding, intracellular, cell, cytoplasm, mitochondrion, endoplasmic reticulum, endoplasmic reticulum membrane, plasma membrane, cellular protein modification process, protein phosphorylation, phosphorus metabolic process, phosphate-containing compound metabolic pro…	GO:0000165, GO:0001932, GO:0001934, GO:0003008, GO:0005488, GO:0005515, GO:0005622, GO:0005623, GO:0005737, GO:0005739, GO:0005783, GO:0005789, GO:0005886, GO:0006464, GO:0006468, GO:0006793, GO:0006796, GO:0006810, GO:0006928, GO:0007034, GO:0007154, GO:0007165, GO:0007166, GO:0007167, GO:0007169, GO:0007275, GO:0007399, GO:0007417, GO:0007420, GO:0007507, GO:0007610, GO:0007611, GO:0007612, GO:…	2327	2077	2348	2425	2293	2467	2536	1984	1614	2053	2140	2160	2327	2057	2068	2054	1794	2066
ENSMUSG00000113903	Gm5655	processed_pseudogene							ENSMUSG00000113903	chr12	88359357	88360257	-					1	2	0	2	5	5	1	4	2	0	3	2	1	2	3	4	2	4
ENSMUSG00000115912	Gm35569	lincRNA							ENSMUSG00000115912	chr15	100825679	100832391	-					0	0	0	0	0	2	0	0	0	0	3	0	0	0	0	0	2	0
ENSMUSG00000021243	Fcf1	protein_coding	rRNA-processing protein FCF1 homolog	Fcf1	Q9CTH6; E9Q186	FCF1_MOUSE; E9Q186_MOUSE	ENSMUST00000021669; ENSMUST00000171040	ENSMUSP00000021669; ENSMUSP00000131190	ENSMUSG00000021243	chr12	84970897	84983303	+	Ribosome biogenesis in eukaryotes	mmu03008	endonucleolytic cleavage in ITS1 to separate SSU-rRNA from 5.8S rRNA and LSU-rRNA from tricistronic rRNA transcript (SSU-rRNA, 5.8S rRNA, LSU-rRNA), maturation of 5.8S rRNA, maturation of SSU-rRNA from tricistronic rRNA transcript (SSU-rRNA, 5.8S rRNA, LSU-rRNA), maturation of 5.8S rRNA from tricistronic rRNA transcript (SSU-rRNA, 5.8S rRNA, LSU-rRNA), cleavage involved in rRNA processing, endonu…	GO:0000447, GO:0000460, GO:0000462, GO:0000466, GO:0000469, GO:0000478, GO:0000479, GO:0000480, GO:0003676, GO:0003723, GO:0005488, GO:0005622, GO:0005623, GO:0005634, GO:0005730, GO:0006139, GO:0006364, GO:0006396, GO:0006725, GO:0006807, GO:0008152, GO:0009987, GO:0010467, GO:0016070, GO:0016072, GO:0022613, GO:0030490, GO:0030529, GO:0030684, GO:0031974, GO:0031981, GO:0032040, GO:0032991, GO:…	121	112	113	129	123	138	90	116	114	118	128	114	100	112	118	124	139	139
ENSMUSG00000046337	Fam178b	protein_coding	Protein FAM178B	Fam178b	E9PXB2; E9PUL8	E9PXB2_MOUSE; E9PUL8_MOUSE	ENSMUST00000170295; ENSMUST00000114981	ENSMUSP00000132846; ENSMUSP00000124023	ENSMUSG00000046337	chr1	36562692	36683183	-					2	1	1	2	1	1	6	1	3	0	1	1	0	4	2	2	0	1
ENSMUSG00000104454	Gm37827	TEC							ENSMUSG00000104454	chr7	36733017	36734558	+					2	4	3	2	5	0	3	3	3	0	0	1	0	4	2	1	3	1
ENSMUSG00000070709	Zfp974	protein_coding	Zinc finger protein 974	Zfp974, 1700049G17Rik	Q3UVF6; Q9CVS5	Q3UVF6_MOUSE; Q9CVS5_MOUSE	ENSMUST00000098639; ENSMUST00000129341	ENSMUSP00000096238; ENSMUSP00000115940	ENSMUSG00000070709	chr7	27907392	27929460	-					99	81	85	90	92	77	96	115	78	77	93	89	83	102	113	95	83	72
ENSMUSG00000117983	Gm50398	TEC							ENSMUSG00000117983	chr18	39660877	39663283	+					1	1	1	0	2	0	0	2	3	2	0	1	3	1	2	0	0	1
ENSMUSG00000114792	Gm6416	lincRNA							ENSMUSG00000114792	chr13	117130027	117135884	+					64	42	53	66	108	94	72	95	79	72	80	83	83	68	95	87	83	81
ENSMUSG00000059602	Syn3	protein_coding	Synapsin-3	Syn3	Q8JZP2; D3Z620	SYN3_MOUSE; D3Z620_MOUSE	ENSMUST00000120638; ENSMUST00000121789	ENSMUSP00000113720; ENSMUSP00000113408	ENSMUSG00000059602	chr10	86055125	86498896	-			nucleotide binding, regulation of neurotransmitter levels, nucleoside binding, purine nucleoside binding, catalytic activity, binding, ATP binding, intracellular, cell, cytoplasm, transport, neurotransmitter transport, cell communication, cell-cell signaling, chemical synaptic transmission, neurotransmitter secretion, synaptic vesicle, cellular process, endomembrane system, vesicle membrane, post…	GO:0000166, GO:0001505, GO:0001882, GO:0001883, GO:0003824, GO:0005488, GO:0005524, GO:0005622, GO:0005623, GO:0005737, GO:0006810, GO:0006836, GO:0007154, GO:0007267, GO:0007268, GO:0007269, GO:0008021, GO:0009987, GO:0012505, GO:0012506, GO:0014069, GO:0016020, GO:0016023, GO:0017076, GO:0023052, GO:0023061, GO:0030054, GO:0030133, GO:0030554, GO:0030658, GO:0030659, GO:0030672, GO:0031090, GO:…	10	12	8	8	16	13	9	10	14	17	10	15	5	17	12	10	23	20
ENSMUSG00000003062	Stard3nl	protein_coding	STARD3 N-terminal-like protein	Stard3nl, Mentho; Stard3nl	Q9DCI3; A0A1Y7VLU9; A0A1Y7VJA7; A0A0G2JE93	STR3N_MOUSE; A0A1Y7VLU9_MOUSE; A0A1Y7VJA7_MOUSE; A0A0G2JE93_MOUSE	ENSMUST00000039694, ENSMUST00000197565; ENSMUST00000222869; ENSMUST00000221380; ENSMUST00000200323	ENSMUSP00000037991, ENSMUSP00000152747; ENSMUSP00000152373; ENSMUSP00000152371; ENSMUSP00000142680	ENSMUSG00000003062	chr13	19357676	19395795	-			lytic vacuole, intracellular, cell, cytoplasm, lysosome, lysosomal membrane, endosome, vacuole, vacuolar membrane, endomembrane system, membrane, integral component of membrane, organelle membrane, intrinsic component of membrane, organelle, membrane-bounded organelle, intracellular organelle, intracellular membrane-bounded organelle, organelle part, intracellular part, membrane part, vacuolar pa…	GO:0000323, GO:0005622, GO:0005623, GO:0005737, GO:0005764, GO:0005765, GO:0005768, GO:0005773, GO:0005774, GO:0012505, GO:0016020, GO:0016021, GO:0031090, GO:0031224, GO:0043226, GO:0043227, GO:0043229, GO:0043231, GO:0044422, GO:0044424, GO:0044425, GO:0044437, GO:0044444, GO:0044446, GO:0044464, GO:0098588, GO:0098805, GO:0098852	159	144	161	145	163	151	153	152	149	155	144	163	145	148	156	164	155	152
ENSMUSG00000069045	Ddx3y	protein_coding	ATP-dependent RNA helicase DDX3Y	Ddx3y, D1Pas1-rs1, Dead2; Ddx3y	Q62095; A0A087WQV7	DDX3Y_MOUSE; A0A087WQV7_MOUSE	ENSMUST00000091190; ENSMUST00000188484	ENSMUSP00000088729; ENSMUSP00000140361	ENSMUSG00000069045	chrY	1260771	1286629	-			nucleotide binding, nucleoside binding, purine nucleoside binding, nucleic acid binding, RNA binding, RNA helicase activity, catalytic activity, ATP-dependent RNA helicase activity, helicase activity, binding, ATP binding, intracellular, cell, nucleus, cytoplasm, nucleobase-containing compound metabolic process, translation, translational initiation, peptide metabolic process, cellular aromatic c…	GO:0000166, GO:0001882, GO:0001883, GO:0003676, GO:0003723, GO:0003724, GO:0003824, GO:0004004, GO:0004386, GO:0005488, GO:0005524, GO:0005622, GO:0005623, GO:0005634, GO:0005737, GO:0006139, GO:0006412, GO:0006413, GO:0006518, GO:0006725, GO:0006807, GO:0007059, GO:0008026, GO:0008152, GO:0008186, GO:0009058, GO:0009059, GO:0009987, GO:0010467, GO:0010468, GO:0010501, GO:0016020, GO:0016070, GO:…	21	2	2	5	3	0	0	0	0	0	0	0	1	0	0	0	0	0
ENSMUSG00000026664	Phyh	protein_coding	Phytanoyl-CoA dioxygenase, peroxisomal; Uncharacterized protein	Phyh, Ln1, Lnap1, Pahx; Phyh	O35386; Q3TPC7	PAHX_MOUSE; Q3TPC7_MOUSE	ENSMUST00000027975;	ENSMUSP00000027975;	ENSMUSG00000026664	chr2	4919019	4938730	+	Peroxisome	mmu04146	fatty acid alpha-oxidation, catalytic activity, binding, protein binding, intracellular, cell, cytoplasm, mitochondrion, peroxisome, organic acid metabolic process, lipid metabolic process, fatty acid metabolic process, isoprenoid metabolic process, metabolic process, catabolic process, fatty acid catabolic process, cellular process, lipid catabolic process, organic acid catabolic process, oxidor…	GO:0001561, GO:0003824, GO:0005488, GO:0005515, GO:0005622, GO:0005623, GO:0005737, GO:0005739, GO:0005777, GO:0006082, GO:0006629, GO:0006631, GO:0006720, GO:0008152, GO:0009056, GO:0009062, GO:0009987, GO:0016042, GO:0016054, GO:0016491, GO:0016705, GO:0016706, GO:0019395, GO:0019752, GO:0019842, GO:0030258, GO:0031406, GO:0031418, GO:0032787, GO:0034440, GO:0036094, GO:0042579, GO:0043167, GO:…	1806	1522	1653	1735	1673	1796	1924	1484	1292	1906	1627	1744	1876	1395	1438	1657	1307	1692
ENSMUSG00000086331	Gm16310	sense_intronic							ENSMUSG00000086331	chr16	92094568	92096490	+					7	5	5	4	3	9	3	0	4	6	5	2	1	4	6	0	1	4
ENSMUSG00000046159	Chrm3	protein_coding	Muscarinic acetylcholine receptor M3; Muscarinic acetylcholine receptor	Chrm3, Chrm-3; Chrm3	Q9ERZ3; Q542R4	ACM3_MOUSE; Q542R4_MOUSE	ENSMUST00000063093, ENSMUST00000187510;	ENSMUSP00000055579, ENSMUSP00000140131;	ENSMUSG00000046159	chr13	9875486	10360847	-	Insulin secretion, Neuroactive ligand-receptor interaction, Calcium signaling pathway, Regulation of actin cytoskeleton, Cholinergic synapse, Taste transduction, Salivary secretion, Gastric acid secretion, Pancreatic secretion	mmu04911, mmu04080, mmu04020, mmu04810, mmu04725, mmu04742, mmu04970, mmu04971, mmu04972	system process, muscle system process, circulatory system process, vascular process in circulatory system, regulation of vascular smooth muscle contraction, signal transducer activity, receptor activity, transmembrane signaling receptor activity, G-protein coupled receptor activity, binding, protein binding, cell, plasma membrane, integral component of plasma membrane, transport, muscle contracti…	GO:0003008, GO:0003012, GO:0003013, GO:0003018, GO:0003056, GO:0004871, GO:0004872, GO:0004888, GO:0004930, GO:0005488, GO:0005515, GO:0005623, GO:0005886, GO:0005887, GO:0006810, GO:0006936, GO:0006937, GO:0006939, GO:0006940, GO:0007154, GO:0007165, GO:0007186, GO:0007187, GO:0007188, GO:0007193, GO:0007197, GO:0007200, GO:0007207, GO:0007213, GO:0007267, GO:0007268, GO:0007271, GO:0007586, GO:…	14	9	13	14	10	24	21	15	24	15	24	17	17	25	15	15	17	21
ENSMUSG00000028859	Csf3r	protein_coding	Granulocyte colony-stimulating factor receptor	Csf3r, Csfgr	P40223	CSF3R_MOUSE	ENSMUST00000030673, ENSMUST00000106162	ENSMUSP00000030673, ENSMUSP00000101768	ENSMUSG00000028859	chr4	126024550	126044440	+	Hematopoietic cell lineage, Pathways in cancer, Cytokine-cytokine receptor interaction, PI3K-Akt signaling pathway, Jak-STAT signaling pathway	mmu04640, mmu05200, mmu04060, mmu04151, mmu04630	immune system process, immune system development, regulation of immune system process, signal transducer activity, receptor activity, transmembrane signaling receptor activity, cytokine receptor activity, binding, protein binding, movement of cell or subcellular component, chemotaxis, cell adhesion, multicellular organism development, response to external stimulus, cellular process, membrane, int…	GO:0002376, GO:0002520, GO:0002682, GO:0004871, GO:0004872, GO:0004888, GO:0004896, GO:0005488, GO:0005515, GO:0006928, GO:0006935, GO:0007155, GO:0007275, GO:0009605, GO:0009987, GO:0016020, GO:0016021, GO:0016477, GO:0019955, GO:0022610, GO:0030097, GO:0030099, GO:0030154, GO:0030593, GO:0030595, GO:0031224, GO:0032501, GO:0032502, GO:0038023, GO:0040011, GO:0042221, GO:0042330, GO:0044425, GO:…	15	22	23	17	19	22	26	28	39	22	31	17	18	22	32	22	17	15
ENSMUSG00000030283	St8sia1	protein_coding	Alpha-N-acetylneuraminide alpha-2,8-sialyltransferase	St8sia1, Siat8, Siat8a; St8sia1	Q64687; A0A0N4SVL1	SIA8A_MOUSE; A0A0N4SVL1_MOUSE	ENSMUST00000032421; ENSMUST00000205149	ENSMUSP00000032421; ENSMUSP00000145148	ENSMUSG00000030283	chr6	142821545	142964452	-	Glycosphingolipid biosynthesis - ganglio series, Metabolic pathways, Glycosphingolipid biosynthesis - lacto and neolacto series, Glycosphingolipid biosynthesis - globo series	mmu00604, mmu01100, mmu00601, mmu00603	Golgi membrane, catalytic activity, alpha-N-acetylneuraminate alpha-2,8-sialyltransferase activity, intracellular, cell, cytoplasm, Golgi apparatus, carbohydrate metabolic process, cellular protein modification process, protein glycosylation, lipid metabolic process, membrane lipid metabolic process, sphingolipid metabolic process, nitrogen compound metabolic process, response to stress, metaboli…	GO:0000139, GO:0003824, GO:0003828, GO:0005622, GO:0005623, GO:0005737, GO:0005794, GO:0005975, GO:0006464, GO:0006486, GO:0006629, GO:0006643, GO:0006665, GO:0006807, GO:0006950, GO:0008152, GO:0008283, GO:0008284, GO:0008373, GO:0009058, GO:0009059, GO:0009100, GO:0009101, GO:0009266, GO:0009408, GO:0009628, GO:0009987, GO:0012505, GO:0016020, GO:0016021, GO:0016740, GO:0016757, GO:0019538, GO:…	9	30	16	3	1	9	7	5	10	13	9	9	12	7	5	6	8	6
ENSMUSG00000025355	Mmp19	protein_coding	Matrix metalloproteinase-19; Matrix metallopeptidase 19	Mmp19, Rasi; Mmp19	Q9JHI0; Q3UW97; Q2KHP2	MMP19_MOUSE; Q3UW97_MOUSE; Q2KHP2_MOUSE	ENSMUST00000026411; ENSMUST00000219404;	ENSMUSP00000026411; ENSMUSP00000151437;	ENSMUSG00000025355	chr10	128790910	128800824	+			angiogenesis, blood vessel development, vasculature development, catalytic activity, endopeptidase activity, metalloendopeptidase activity, serine-type endopeptidase activity, binding, calcium ion binding, extracellular region, proteinaceous extracellular matrix, cell, plasma membrane, proteolysis, multicellular organism development, metabolic process, peptidase activity, serine-type peptidase ac…	GO:0001525, GO:0001568, GO:0001944, GO:0003824, GO:0004175, GO:0004222, GO:0004252, GO:0005488, GO:0005509, GO:0005576, GO:0005578, GO:0005623, GO:0005886, GO:0006508, GO:0007275, GO:0008152, GO:0008233, GO:0008236, GO:0008237, GO:0008270, GO:0009056, GO:0009653, GO:0009987, GO:0016020, GO:0016787, GO:0017171, GO:0019538, GO:0030154, GO:0030574, GO:0031012, GO:0031224, GO:0031225, GO:0032501, GO:…	38	40	50	32	41	34	32	55	57	49	53	50	29	42	33	40	43	21
ENSMUSG00000031532	Saraf	protein_coding	Store-operated calcium entry-associated regulatory factor	Saraf, Tmem66; Saraf	Q8R3Q0; A0A0R4J0D1	SARAF_MOUSE; A0A0R4J0D1_MOUSE	ENSMUST00000033933; ENSMUST00000033933, ENSMUST00000239436	ENSMUSP00000033933; ENSMUSP00000033933, ENSMUSP00000159294	ENSMUSG00000031532	chr8	34154563	34170845	+			store-operated calcium entry, intracellular, cell, cytoplasm, endoplasmic reticulum, endoplasmic reticulum membrane, transport, ion transport, cation transport, calcium ion transport, regulation of metal ion transport, endomembrane system, membrane, integral component of membrane, metal ion transport, integral component of endoplasmic reticulum membrane, intrinsic component of membrane, intrinsic…	GO:0002115, GO:0005622, GO:0005623, GO:0005737, GO:0005783, GO:0005789, GO:0006810, GO:0006811, GO:0006812, GO:0006816, GO:0010959, GO:0012505, GO:0016020, GO:0016021, GO:0030001, GO:0030176, GO:0031224, GO:0031227, GO:0032879, GO:0042175, GO:0043226, GO:0043227, GO:0043229, GO:0043231, GO:0043269, GO:0044422, GO:0044424, GO:0044425, GO:0044432, GO:0044444, GO:0044446, GO:0044464, GO:0050789, GO:…	1522	1395	1421	1480	1375	1423	1525	1324	1199	1485	1470	1446	1554	1275	1267	1470	1237	1506
ENSMUSG00000020814	Mxra7	protein_coding	Matrix-remodeling-associated protein 7	Mxra7	Q9CZH7; Q9D1T2	MXRA7_MOUSE; Q9D1T2_MOUSE	ENSMUST00000021170; ENSMUST00000047715, ENSMUST00000150015	ENSMUSP00000021170; ENSMUSP00000038213, ENSMUSP00000134412	ENSMUSG00000020814	chr11	116803062	116828046	-			membrane, integral component of membrane, intrinsic component of membrane, membrane part	GO:0016020, GO:0016021, GO:0031224, GO:0044425	230	256	274	269	246	204	244	242	231	327	246	282	205	209	222	290	265	287
ENSMUSG00000032212	Sltm	protein_coding	SAFB-like transcription modulator; SAFB-like, transcription modulator	Sltm, Met; Sltm	Q8CH25; A0A1L1SRL0; B9EI57; A0A1L1STF9	SLTM_MOUSE; A0A1L1SRL0_MOUSE; B9EI57_MOUSE; A0A1L1STF9_MOUSE	ENSMUST00000049263, ENSMUST00000216816; ENSMUST00000213808; ENSMUST00000217593	ENSMUSP00000049112, ENSMUSP00000149059; ENSMUSP00000149511; ENSMUSP00000150324	ENSMUSG00000032212	chr9	70542754	70592234	+			nucleotide binding, nucleic acid binding, RNA binding, binding, intracellular, cell, nucleus, nucleoplasm, nucleobase-containing compound metabolic process, transcription, DNA-templated, regulation of transcription, DNA-templated, cellular aromatic compound metabolic process, nitrogen compound metabolic process, apoptotic process, metabolic process, cell death, biosynthetic process, macromolecule…	GO:0000166, GO:0003676, GO:0003723, GO:0005488, GO:0005622, GO:0005623, GO:0005634, GO:0005654, GO:0006139, GO:0006351, GO:0006355, GO:0006725, GO:0006807, GO:0006915, GO:0008152, GO:0008219, GO:0009058, GO:0009059, GO:0009889, GO:0009987, GO:0010467, GO:0010468, GO:0010556, GO:0012501, GO:0016070, GO:0018130, GO:0019219, GO:0019222, GO:0019438, GO:0031323, GO:0031326, GO:0031974, GO:0031981, GO:…	693	651	592	794	782	737	659	648	707	692	716	670	705	825	753	660	664	659
ENSMUSG00000022014	Epsti1	protein_coding	Epithelial-stromal interaction protein 1	Epsti1	Q9D3Q7; A0A140T8I6	Q9D3Q7_MOUSE; A0A140T8I6_MOUSE	ENSMUST00000169978; ENSMUST00000022591	ENSMUSP00000130138; ENSMUSP00000022591	ENSMUSG00000022014	chr14	77904239	78002657	+					11	21	23	19	22	23	28	47	34	39	20	32	25	18	24	30	20	27
ENSMUSG00000010751	Tnfrsf22	protein_coding	Tumor necrosis factor receptor superfamily member 22	Tnfrsf22, Dctrailr2, Tnfrh2, Tnfrsf1al2; Tnfrsf22	Q9ER62; Q78QS6	TNR22_MOUSE; Q78QS6_MOUSE	ENSMUST00000075588, ENSMUST00000084396, ENSMUST00000146692; ENSMUST00000171066	ENSMUSP00000075018, ENSMUSP00000081432, ENSMUSP00000119297; ENSMUSP00000126384	ENSMUSG00000010751	chr7	143634806	143649661	-			receptor activity, binding, protein binding, extracellular region, cell, plasma membrane, apoptotic process, cell communication, signal transduction, cell surface receptor signaling pathway, cell death, extrinsic apoptotic signaling pathway via death domain receptors, external side of plasma membrane, regulation of signal transduction, negative regulation of signal transduction, cell surface, cel…	GO:0004872, GO:0005488, GO:0005515, GO:0005576, GO:0005623, GO:0005886, GO:0006915, GO:0007154, GO:0007165, GO:0007166, GO:0008219, GO:0008625, GO:0009897, GO:0009966, GO:0009968, GO:0009986, GO:0009987, GO:0010646, GO:0010648, GO:0010941, GO:0012501, GO:0016020, GO:0016021, GO:0023051, GO:0023052, GO:0023057, GO:0031224, GO:0042981, GO:0043066, GO:0043067, GO:0043069, GO:0044425, GO:0044459, GO:…	42	48	46	35	31	33	35	43	44	35	36	48	42	43	43	42	44	41
ENSMUSG00000020100	Slc29a3	protein_coding	Equilibrative nucleoside transporter 3	Slc29a3, Ent3; Slc29a3	Q99P65; D6RI95; D3YWS9	S29A3_MOUSE; D6RI95_MOUSE; D3YWS9_MOUSE	ENSMUST00000117513; ENSMUST00000150845; ENSMUST00000119595	ENSMUSP00000112685; ENSMUSP00000119716; ENSMUSP00000112426	ENSMUSG00000020100	chr10	60712072	60752794	-			lytic vacuole, transporter activity, nucleoside transmembrane transporter activity, intracellular, cell, cytoplasm, lysosome, lysosomal membrane, endosome, vacuole, vacuolar membrane, transport, endomembrane system, nucleoside transport, nucleobase-containing compound transport, nucleobase-containing compound transmembrane transporter activity, membrane, integral component of membrane, transmembr…	GO:0000323, GO:0005215, GO:0005337, GO:0005622, GO:0005623, GO:0005737, GO:0005764, GO:0005765, GO:0005768, GO:0005773, GO:0005774, GO:0006810, GO:0012505, GO:0015858, GO:0015931, GO:0015932, GO:0016020, GO:0016021, GO:0022857, GO:0022891, GO:0022892, GO:0031090, GO:0031224, GO:0043226, GO:0043227, GO:0043229, GO:0043231, GO:0044422, GO:0044424, GO:0044425, GO:0044437, GO:0044444, GO:0044446, GO:…	73	73	81	76	91	75	99	109	85	89	70	69	72	95	92	72	84	84
ENSMUSG00000029201	Ugdh	protein_coding	UDP-glucose 6-dehydrogenase	Ugdh	O70475; Q3TS38; D3YXP9	UGDH_MOUSE; Q3TS38_MOUSE; D3YXP9_MOUSE	ENSMUST00000031103; ENSMUST00000131263	ENSMUSP00000031103; ENSMUSP00000118999	ENSMUSG00000029201	chr5	65413221	65435949	-	Metabolic pathways, Amino sugar and nucleotide sugar metabolism, Starch and sucrose metabolism, Pentose and glucuronate interconversions, Ascorbate and aldarate metabolism	mmu01100, mmu00520, mmu00500, mmu00040, mmu00053	nucleotide binding, gastrulation with mouth forming second, catalytic activity, UDP-glucose 6-dehydrogenase activity, binding, extracellular region, intracellular, cell, nucleus, nucleoplasm, cytoplasm, cytosol, carbohydrate metabolic process, aminoglycan metabolic process, aminoglycan biosynthetic process, glycosaminoglycan biosynthetic process, UDP-glucuronate biosynthetic process, nucleobase-c…	GO:0000166, GO:0001702, GO:0003824, GO:0003979, GO:0005488, GO:0005576, GO:0005622, GO:0005623, GO:0005634, GO:0005654, GO:0005737, GO:0005829, GO:0005975, GO:0006022, GO:0006023, GO:0006024, GO:0006065, GO:0006139, GO:0006725, GO:0006807, GO:0007275, GO:0007369, GO:0008152, GO:0009058, GO:0009059, GO:0009225, GO:0009226, GO:0009653, GO:0009790, GO:0009987, GO:0016491, GO:0016614, GO:0016616, GO:…	198	287	234	186	216	184	244	249	233	219	219	227	225	233	211	203	241	225
ENSMUSG00000051373	Plpp7	protein_coding	Inactive phospholipid phosphatase 7	Plpp7, Net39, Ppapdc3; Plpp7, Ppapdc3	Q91WB2; A0A0A6YWL5	PLPP7_MOUSE; A0A0A6YWL5_MOUSE	ENSMUST00000057423; ENSMUST00000140762	ENSMUSP00000054337; ENSMUSP00000141597	ENSMUSG00000051373	chr2	32095528	32110820	+			intracellular, cell, nucleus, nuclear envelope, cytoplasm, endoplasmic reticulum, cellular process, regulation of myotube differentiation, negative regulation of myotube differentiation, endomembrane system, myotube differentiation, membrane, integral component of membrane, cell differentiation, intrinsic component of membrane, organelle envelope, envelope, developmental process, muscle cell diff…	GO:0005622, GO:0005623, GO:0005634, GO:0005635, GO:0005737, GO:0005783, GO:0009987, GO:0010830, GO:0010832, GO:0012505, GO:0014902, GO:0016020, GO:0016021, GO:0030154, GO:0031224, GO:0031967, GO:0031975, GO:0032502, GO:0042692, GO:0043226, GO:0043227, GO:0043229, GO:0043231, GO:0044422, GO:0044424, GO:0044425, GO:0044428, GO:0044444, GO:0044446, GO:0044464, GO:0044699, GO:0044763, GO:0044767, GO:…	374	309	341	362	319	333	365	362	296	292	313	296	370	351	334	361	322	374
ENSMUSG00000032363	Adamts7	protein_coding	A disintegrin and metalloproteinase with thrombospondin motifs 7	Adamts7	Q68SA9; E9PX36; F6UD05; D6RI90	ATS7_MOUSE; E9PX36_MOUSE; F6UD05_MOUSE; D6RI90_MOUSE	ENSMUST00000113059, ENSMUST00000113060; ENSMUST00000167122; ENSMUST00000147250; ENSMUST00000134996	ENSMUSP00000108682, ENSMUSP00000108683; ENSMUSP00000129292; ENSMUSP00000115972; ENSMUSP00000119744	ENSMUSG00000032363	chr9	90163069	90208071	+					502	302	326	660	597	632	403	497	467	385	372	362	479	420	478	424	468	431
ENSMUSG00000036461	Elf1	protein_coding	ETS-related transcription factor Elf-1; Uncharacterized protein	Elf1	Q60775; A0A2I3BPX9; Q3V1H4	ELF1_MOUSE; A0A2I3BPX9_MOUSE; Q3V1H4_MOUSE	ENSMUST00000040131, ENSMUST00000110835; ENSMUST00000227192;	ENSMUSP00000046515, ENSMUSP00000106459; ENSMUSP00000153956;	ENSMUSG00000036461	chr14	79481194	79582494	+			regulatory region DNA binding, transcription regulatory region sequence-specific DNA binding, RNA polymerase II regulatory region sequence-specific DNA binding, RNA polymerase II core promoter proximal region sequence-specific DNA binding, RNA polymerase II transcription factor activity, sequence-specific DNA binding, transcription factor activity, RNA polymerase II core promoter proximal region …	GO:0000975, GO:0000976, GO:0000977, GO:0000978, GO:0000981, GO:0000982, GO:0000987, GO:0001012, GO:0001067, GO:0001071, GO:0001077, GO:0001159, GO:0001228, GO:0001816, GO:0001817, GO:0002253, GO:0002376, GO:0002429, GO:0002682, GO:0002683, GO:0002684, GO:0002757, GO:0002764, GO:0002768, GO:0003676, GO:0003677, GO:0003690, GO:0003700, GO:0005488, GO:0005622, GO:0005623, GO:0005634, GO:0005654, GO:…	338	379	389	268	292	331	344	344	352	276	320	379	368	367	349	270	293	269
ENSMUSG00000052026	Slc6a7	protein_coding	Sodium-dependent proline transporter	Slc6a7	Q6PGE7	SC6A7_MOUSE	ENSMUST00000025520	ENSMUSP00000025520	ENSMUSG00000052026	chr18	60995380	61014222	-			amino acid transmembrane transport, transporter activity, neurotransmitter transporter activity, neurotransmitter:sodium symporter activity, organic acid transmembrane transporter activity, cell, plasma membrane, integral component of plasma membrane, transport, ion transport, anion transport, neurotransmitter transport, amino acid transport, cation transmembrane transporter activity, ion transme…	GO:0003333, GO:0005215, GO:0005326, GO:0005328, GO:0005342, GO:0005623, GO:0005886, GO:0005887, GO:0006810, GO:0006811, GO:0006820, GO:0006836, GO:0006865, GO:0008324, GO:0015075, GO:0015077, GO:0015081, GO:0015171, GO:0015175, GO:0015179, GO:0015193, GO:0015291, GO:0015293, GO:0015294, GO:0015370, GO:0015711, GO:0015849, GO:0016020, GO:0016021, GO:0022804, GO:0022857, GO:0022890, GO:0022891, GO:…	0	0	2	6	1	9	1	7	6	3	2	5	3	4	5	2	6	7
ENSMUSG00000059423	Zfp933	protein_coding	Zinc finger protein 933	Zfp933; Zfp933, 2810408P10Rik	Q3V2G0; Q6PEE4	Q3V2G0_MOUSE; Q6PEE4_MOUSE	ENSMUST00000135798; ENSMUST00000105718	ENSMUSP00000118300; ENSMUSP00000101343	ENSMUSG00000059423	chr4	147822986	147848366	-					281	274	264	245	227	235	210	237	212	199	276	242	228	249	260	237	224	227
ENSMUSG00000022426	Josd1	protein_coding	Josephin-1	Josd1	Q9DBJ6	JOS1_MOUSE	ENSMUST00000023061	ENSMUSP00000023061	ENSMUSG00000022426	chr15	79674251	79687919	-					460	554	491	390	357	362	413	408	328	367	374	381	460	375	428	370	401	434
ENSMUSG00000097925	Gm26574	antisense							ENSMUSG00000097925	chr1	189833141	189836620	-					1	4	2	2	2	7	1	1	1	2	1	1	1	4	1	3	1	1
ENSMUSG00000104126	Gm37486	processed_pseudogene							ENSMUSG00000104126	chr1	178299396	178299800	+					2	1	0	2	2	1	0	1	3	1	1	2	3	0	1	0	2	1
ENSMUSG00000054737	Zfp182	protein_coding	Zinc finger protein 182	Zfp182	A2AE18; A2AE19	A2AE18_MOUSE; A2AE19_MOUSE	ENSMUST00000040628, ENSMUST00000115333; ENSMUST00000115334	ENSMUSP00000045005, ENSMUSP00000110989; ENSMUSP00000110990	ENSMUSG00000054737	chrX	21028939	21062316	-			nucleic acid binding transcription factor activity, nucleic acid binding, DNA binding, transcription factor activity, sequence-specific DNA binding, binding, intracellular, cell, nucleus, nucleobase-containing compound metabolic process, transcription, DNA-templated, regulation of transcription, DNA-templated, cellular aromatic compound metabolic process, nitrogen compound metabolic process, meta…	GO:0001071, GO:0003676, GO:0003677, GO:0003700, GO:0005488, GO:0005622, GO:0005623, GO:0005634, GO:0006139, GO:0006351, GO:0006355, GO:0006725, GO:0006807, GO:0008152, GO:0009058, GO:0009059, GO:0009889, GO:0009987, GO:0010467, GO:0010468, GO:0010556, GO:0016070, GO:0018130, GO:0019219, GO:0019222, GO:0019438, GO:0031323, GO:0031326, GO:0032774, GO:0034641, GO:0034645, GO:0034654, GO:0043167, GO:…	93	96	106	115	108	102	91	110	116	95	108	107	88	122	112	104	104	101
ENSMUSG00000072582	Ptrh2	protein_coding	Peptidyl-tRNA hydrolase 2, mitochondrial	Ptrh2, Pth2	Q8R2Y8	PTH2_MOUSE	ENSMUST00000108021, ENSMUST00000108022	ENSMUSP00000103656, ENSMUSP00000103657	ENSMUSG00000072582	chr11	86683985	86692457	+			catalytic activity, aminoacyl-tRNA hydrolase activity, intracellular, cell, cytoplasm, mitochondrion, cytosol, apoptotic process, metabolic process, cell death, negative regulation of metabolic process, cellular process, gene expression, regulation of gene expression, negative regulation of macromolecule metabolic process, negative regulation of gene expression, regulation of cell death, positive…	GO:0003824, GO:0004045, GO:0005622, GO:0005623, GO:0005737, GO:0005739, GO:0005829, GO:0006915, GO:0008152, GO:0008219, GO:0009892, GO:0009987, GO:0010467, GO:0010468, GO:0010605, GO:0010629, GO:0010941, GO:0010942, GO:0012501, GO:0016020, GO:0016787, GO:0016788, GO:0019222, GO:0042981, GO:0043065, GO:0043066, GO:0043067, GO:0043068, GO:0043069, GO:0043170, GO:0043226, GO:0043227, GO:0043229, GO:…	186	172	180	178	193	184	168	176	174	163	171	178	158	174	207	192	193	177
ENSMUSG00000030725	Lipt2	protein_coding	Putative lipoyltransferase 2, mitochondrial	Lipt2	Q9D009	LIPT2_MOUSE	ENSMUST00000032967	ENSMUSP00000032967	ENSMUSG00000030725	chr7	100159277	100161365	+	Metabolic pathways, Lipoic acid metabolism	mmu01100, mmu00785	catalytic activity, binding, protein binding, intracellular, cell, cytoplasm, mitochondrion, organic acid metabolic process, cellular protein modification process, lipid metabolic process, fatty acid metabolic process, fatty acid biosynthetic process, coenzyme metabolic process, metabolic process, lipid biosynthetic process, biosynthetic process, lipoate metabolic process, lipoate biosynthetic pr…	GO:0003824, GO:0005488, GO:0005515, GO:0005622, GO:0005623, GO:0005737, GO:0005739, GO:0006082, GO:0006464, GO:0006629, GO:0006631, GO:0006633, GO:0006732, GO:0008152, GO:0008610, GO:0009058, GO:0009106, GO:0009107, GO:0009108, GO:0009249, GO:0009987, GO:0016053, GO:0016415, GO:0016740, GO:0016746, GO:0016747, GO:0016874, GO:0018065, GO:0019538, GO:0019752, GO:0032787, GO:0033819, GO:0036211, GO:…	69	60	71	73	70	53	72	74	74	65	70	74	78	71	80	88	73	63
ENSMUSG00000038457	Tmem255b	protein_coding	Transmembrane protein 255B	Tmem255b, Fam70b; Tmem255b	G3UWB7; G5E908; A0A1B0GRM2	G3UWB7_MOUSE; G5E908_MOUSE; A0A1B0GRM2_MOUSE	ENSMUST00000167505; ENSMUST00000167071; ENSMUST00000210804	ENSMUSP00000130504; ENSMUSP00000127421; ENSMUSP00000147581	ENSMUSG00000038457	chr8	13435189	13468473	+			membrane, integral component of membrane, intrinsic component of membrane, membrane part	GO:0016020, GO:0016021, GO:0031224, GO:0044425	78	60	77	62	58	67	47	59	63	72	49	76	63	63	52	55	81	63
ENSMUSG00000106813	Gm7181	processed_pseudogene							ENSMUSG00000106813	chr5	42499981	42500414	-					2	1	1	2	1	2	1	1	1	1	3	2	0	2	1	2	1	2
ENSMUSG00000035183	Slc24a5	protein_coding	Sodium/potassium/calcium exchanger 5; Solute carrier family 24, member 5	Slc24a5, Nckx5; Slc24a5	Q8C261; A2ATP8	NCKX5_MOUSE; A2ATP8_MOUSE	ENSMUST00000070353;	ENSMUSP00000063887;	ENSMUSG00000035183	chr2	125068124	125088677	+			transporter activity, ion channel activity, cation channel activity, calcium channel activity, binding, calcium ion binding, intracellular, cell, cytoplasm, Golgi apparatus, trans-Golgi network, melanin metabolic process, cellular aromatic compound metabolic process, transport, ion transport, cation transport, potassium ion transport, sodium ion transport, calcium ion transport, cellular ion home…	GO:0005215, GO:0005216, GO:0005261, GO:0005262, GO:0005488, GO:0005509, GO:0005622, GO:0005623, GO:0005737, GO:0005794, GO:0005802, GO:0006582, GO:0006725, GO:0006810, GO:0006811, GO:0006812, GO:0006813, GO:0006814, GO:0006816, GO:0006873, GO:0006874, GO:0006875, GO:0008152, GO:0008273, GO:0008324, GO:0009058, GO:0009889, GO:0009890, GO:0009892, GO:0009987, GO:0012505, GO:0015075, GO:0015077, GO:…	7	9	10	10	4	12	9	10	13	10	7	6	5	16	14	10	9	6
ENSMUSG00000035852	Misp	protein_coding	Mitotic interactor and substrate of PLK1	Misp	Q9D279; A0A1W2P841; A0A1W2P7Y0	MISP_MOUSE; A0A1W2P841_MOUSE; A0A1W2P7Y0_MOUSE	ENSMUST00000046833, ENSMUST00000169041, ENSMUST00000219305; ENSMUST00000218687; ENSMUST00000219734	ENSMUSP00000048893, ENSMUSP00000130071, ENSMUSP00000151529; ENSMUSP00000151945; ENSMUSP00000151839	ENSMUSG00000035852	chr10	79820989	79830490	+			mitotic cell cycle, nuclear division, actin binding, binding, protein binding, intracellular, cell, cytoplasm, cytoskeleton, plasma membrane, adherens junction, cell-substrate adherens junction, focal adhesion, organelle organization, cell cycle, mitotic nuclear division, cytoskeletal protein binding, cellular process, membrane, cellular component organization, cell cycle process, cell junction, …	GO:0000278, GO:0000280, GO:0003779, GO:0005488, GO:0005515, GO:0005622, GO:0005623, GO:0005737, GO:0005856, GO:0005886, GO:0005912, GO:0005924, GO:0005925, GO:0006996, GO:0007049, GO:0007067, GO:0008092, GO:0009987, GO:0016020, GO:0016043, GO:0022402, GO:0030054, GO:0030055, GO:0043226, GO:0043227, GO:0043228, GO:0043229, GO:0043231, GO:0043232, GO:0044424, GO:0044464, GO:0044699, GO:0044763, GO:…	4	25	21	3	2	6	6	8	8	8	8	11	8	3	4	6	10	8
ENSMUSG00000044141	E130201H02Rik	processed_pseudogene							ENSMUSG00000044141	chr7	120597625	120598475	+					4	2	2	1	1	4	0	3	3	1	2	1	4	1	2	1	2	1
ENSMUSG00000037112	Sik2	protein_coding	Non-specific serine/threonine protein kinase	Sik2	H3BKG1; H3BJC9; F8VPT7	H3BKG1_MOUSE; H3BJC9_MOUSE; F8VPT7_MOUSE	ENSMUST00000176491, ENSMUST00000176663; ENSMUST00000176824; ENSMUST00000041375	ENSMUSP00000134954, ENSMUSP00000135376; ENSMUSP00000134936; ENSMUSP00000038761	ENSMUSG00000037112	chr9	50892801	51009073	-	Glucagon signaling pathway	mmu04922	nucleotide binding, magnesium ion binding, nucleoside binding, purine nucleoside binding, catalytic activity, protein kinase activity, protein serine/threonine kinase activity, binding, ATP binding, intracellular, cell, nucleus, cytoplasm, cellular protein modification process, protein phosphorylation, phosphorus metabolic process, phosphate-containing compound metabolic process, cell communicati…	GO:0000166, GO:0000287, GO:0001882, GO:0001883, GO:0003824, GO:0004672, GO:0004674, GO:0005488, GO:0005524, GO:0005622, GO:0005623, GO:0005634, GO:0005737, GO:0006464, GO:0006468, GO:0006793, GO:0006796, GO:0007154, GO:0007165, GO:0007166, GO:0007167, GO:0007169, GO:0008152, GO:0008286, GO:0009719, GO:0009725, GO:0009966, GO:0009987, GO:0010033, GO:0010243, GO:0010646, GO:0016301, GO:0016310, GO:…	160	202	167	148	143	193	169	209	208	177	204	183	205	192	213	168	188	157
ENSMUSG00000078161	Erich3	protein_coding	Glutamate-rich 3	Erich3, 4922501L14Rik; Erich3	Q8BVT3; A0A087WS75; F6QRE9	Q8BVT3_MOUSE; A0A087WS75_MOUSE; F6QRE9_MOUSE	ENSMUST00000051862; ENSMUST00000189969; ENSMUST00000098496	ENSMUSP00000062837; ENSMUSP00000140929; ENSMUSP00000096097	ENSMUSG00000078161	chr3	154663859	154767790	+					22	11	11	19	18	17	19	19	24	16	17	10	20	25	21	16	29	18
ENSMUSG00000111547	Gm48069	TEC							ENSMUSG00000111547	chr9	20606133	20607616	-					12	16	9	10	10	12	6	9	11	11	7	14	4	10	10	12	9	11
ENSMUSG00000027254	Map1a	protein_coding	Microtubule-associated protein 1A	Map1a, Mtap1, Mtap1a; Map1a, Mtap1a	Q9QYR6; A2ARP8	MAP1A_MOUSE; A2ARP8_MOUSE	ENSMUST00000110639; ENSMUST00000094639	ENSMUSP00000106269; ENSMUSP00000092223	ENSMUSG00000027254	chr2	121289600	121310832	+			microtubule cytoskeleton organization, mitophagy, macromitophagy, photoreceptor outer segment, tissue homeostasis, retina homeostasis, positive regulation of defense response to virus by host, immune effector process, immune system process, regulation of immune system process, regulation of immune effector process, regulation of response to biotic stimulus, system process, actin binding, binding,…	GO:0000226, GO:0000422, GO:0000423, GO:0001750, GO:0001894, GO:0001895, GO:0002230, GO:0002252, GO:0002376, GO:0002682, GO:0002697, GO:0002831, GO:0003008, GO:0003779, GO:0005488, GO:0005515, GO:0005518, GO:0005622, GO:0005623, GO:0005737, GO:0005829, GO:0005856, GO:0005874, GO:0005875, GO:0005929, GO:0006914, GO:0006950, GO:0006952, GO:0006996, GO:0007005, GO:0007010, GO:0007017, GO:0007019, GO:…	136	170	157	129	139	148	135	171	178	156	157	121	114	138	144	124	143	130
ENSMUSG00000025200	Cwf19l1	protein_coding	CWF19-like protein 1	Cwf19l1	Q8CI33; A0A494BBD4; A0A494B9Q5	C19L1_MOUSE; A0A494BBD4_MOUSE; A0A494B9Q5_MOUSE	ENSMUST00000026218; ENSMUST00000236156, ENSMUST00000237415; ENSMUST00000237939	ENSMUSP00000026218; ENSMUSP00000158054, ENSMUSP00000158411; ENSMUSP00000157760	ENSMUSG00000025200	chr19	44108637	44135876	-			catalytic activity	GO:0003824	111	127	84	123	105	104	75	89	93	105	103	95	88	99	105	103	100	89
ENSMUSG00000105427	Gm31678	lincRNA							ENSMUSG00000105427	chr3	137795265	137803469	-					7	5	6	2	3	5	21	14	19	3	10	12	16	10	8	14	17	10
ENSMUSG00000046463	5930403N24Rik	processed_transcript							ENSMUSG00000046463	chr10	37139402	37151315	+					5	6	6	3	5	10	9	5	6	8	3	5	7	4	6	2	4	6
ENSMUSG00000001472	Tcf25	protein_coding	Transcription factor 25; Nuclear localized protein-1 isoform d, Transcription factor 25	Tcf25, D8Ertd325e, Nulp1; Tcf25	Q8R3L2; B2ZAC8; A0A1D5RM90; A0A1D5RLU0	TCF25_MOUSE; B2ZAC8_MOUSE; A0A1D5RM90_MOUSE; A0A1D5RLU0_MOUSE	ENSMUST00000057934, ENSMUST00000108840, ENSMUST00000212470, ENSMUST00000212571; ENSMUST00000212569; ENSMUST00000211932; ENSMUST00000212880	ENSMUSP00000056485, ENSMUSP00000104468, ENSMUSP00000148344, ENSMUSP00000148531; ENSMUSP00000148454; ENSMUSP00000148676; ENSMUSP00000148504	ENSMUSG00000001472	chr8	123373753	123403835	+			negative regulation of transcription from RNA polymerase II promoter, nucleic acid binding transcription factor activity, nucleic acid binding, DNA binding, transcription factor activity, sequence-specific DNA binding, binding, intracellular, cell, nucleus, nucleobase-containing compound metabolic process, transcription, DNA-templated, regulation of transcription, DNA-templated, regulation of tra…	GO:0000122, GO:0001071, GO:0003676, GO:0003677, GO:0003700, GO:0005488, GO:0005622, GO:0005623, GO:0005634, GO:0006139, GO:0006351, GO:0006355, GO:0006357, GO:0006366, GO:0006725, GO:0006807, GO:0008152, GO:0009058, GO:0009059, GO:0009889, GO:0009890, GO:0009892, GO:0009987, GO:0010467, GO:0010468, GO:0010556, GO:0010558, GO:0010605, GO:0010629, GO:0016070, GO:0018130, GO:0019219, GO:0019222, GO:…	1676	1585	1578	1691	1648	1739	1727	1577	1542	1608	1591	1606	1816	1557	1575	1607	1515	1604
ENSMUSG00000112442	Gm47992	TEC							ENSMUSG00000112442	chr10	78298315	78300301	+					0	0	1	1	0	0	0	0	3	0	1	0	0	0	2	0	0	0
ENSMUSG00000029020	Mfn2	protein_coding	Mitofusin-2	Mfn2, Kiaa0214, Marf; Mfn2	Q80U63; A2A7Y8; A8Y5E5	MFN2_MOUSE; A2A7Y8_MOUSE; A8Y5E5_MOUSE	ENSMUST00000030884, ENSMUST00000105714, ENSMUST00000105715, ENSMUST00000105716; ENSMUST00000150881; ENSMUST00000134172	ENSMUSP00000030884, ENSMUSP00000101339, ENSMUSP00000101340, ENSMUSP00000101341; ENSMUSP00000117758; ENSMUSP00000123021	ENSMUSG00000029020	chr4	147873599	147904704	-			autophagosome assembly, nucleotide binding, mitophagy, macromitophagy, eye development, in utero embryonic development, blastocyst development, blastocyst formation, nucleoside binding, purine nucleoside binding, catalytic activity, GTPase activity, binding, protein binding, GTP binding, intracellular, cell, cytoplasm, mitochondrion, mitochondrial envelope, mitochondrial outer membrane, cytosol, …	GO:0000045, GO:0000166, GO:0000422, GO:0000423, GO:0001654, GO:0001701, GO:0001824, GO:0001825, GO:0001882, GO:0001883, GO:0003824, GO:0003924, GO:0005488, GO:0005515, GO:0005525, GO:0005622, GO:0005623, GO:0005737, GO:0005739, GO:0005740, GO:0005741, GO:0005829, GO:0005856, GO:0006605, GO:0006626, GO:0006810, GO:0006839, GO:0006886, GO:0006914, GO:0006915, GO:0006950, GO:0006986, GO:0006996, GO:…	4322	3926	3950	4299	4123	4516	5037	4030	3521	4757	4180	4289	4969	3621	3815	4229	3531	4365
ENSMUSG00000034714	Ttyh2	protein_coding	Protein tweety homolog 2	Ttyh2	Q3TH73	TTYH2_MOUSE	ENSMUST00000045779	ENSMUSP00000037821	ENSMUSG00000034714	chr11	114675431	114720977	+			transporter activity, ion channel activity, anion channel activity, chloride channel activity, cell, plasma membrane, transport, ion transport, anion transport, chloride transport, anion transmembrane transporter activity, ion transmembrane transporter activity, inorganic anion transmembrane transporter activity, chloride transmembrane transporter activity, channel activity, inorganic anion trans…	GO:0005215, GO:0005216, GO:0005253, GO:0005254, GO:0005623, GO:0005886, GO:0006810, GO:0006811, GO:0006820, GO:0006821, GO:0008509, GO:0015075, GO:0015103, GO:0015108, GO:0015267, GO:0015698, GO:0016020, GO:0016021, GO:0022803, GO:0022838, GO:0022857, GO:0022891, GO:0022892, GO:0031224, GO:0032991, GO:0034702, GO:0034707, GO:0043234, GO:0044425, GO:0044464, GO:0051179, GO:0051234, GO:0071944, GO:…	64	69	55	84	69	80	82	59	57	55	59	71	62	57	49	72	83	50
ENSMUSG00000028134	Ptbp2	protein_coding	Polypyrimidine tract-binding protein 2	Ptbp2, Brptb, Nptb; Ptbp2	Q91Z31; Q3V328; A0A0G2JE77; A0A0G2JEB9; A0A0G2JGW0; A0A0G2JFV8	PTBP2_MOUSE; Q3V328_MOUSE; A0A0G2JE77_MOUSE; A0A0G2JEB9_MOUSE; A0A0G2JGW0_MOUSE; A0A0G2JFV8_MOUSE	ENSMUST00000029780, ENSMUST00000200097; ENSMUST00000197464; ENSMUST00000198403; ENSMUST00000197387; ENSMUST00000197833; ENSMUST00000195902	ENSMUSP00000029780, ENSMUSP00000143510; ENSMUSP00000143281; ENSMUSP00000142664; ENSMUSP00000142711; ENSMUSP00000143719; ENSMUSP00000143325	ENSMUSG00000028134	chr3	119718742	119784466	-			nucleotide binding, spliceosomal complex assembly, RNA splicing, via transesterification reactions, RNA splicing, via transesterification reactions with bulged adenosine as nucleophile, mRNA splicing, via spliceosome, nucleic acid binding, RNA binding, mRNA binding, binding, protein binding, intracellular, cell, nucleus, spliceosomal complex, nucleobase-containing compound metabolic process, mRNA…	GO:0000166, GO:0000245, GO:0000375, GO:0000377, GO:0000398, GO:0003676, GO:0003723, GO:0003729, GO:0005488, GO:0005515, GO:0005622, GO:0005623, GO:0005634, GO:0005681, GO:0006139, GO:0006376, GO:0006396, GO:0006397, GO:0006725, GO:0006807, GO:0008152, GO:0008283, GO:0008380, GO:0009892, GO:0009987, GO:0010467, GO:0010468, GO:0010605, GO:0010629, GO:0016043, GO:0016070, GO:0016071, GO:0019219, GO:…	402	432	364	279	370	367	297	335	344	281	326	311	354	396	382	292	292	289
ENSMUSG00000116673	A630089N07Rik	protein_coding	RIKEN cDNA A630089N07 gene	A630089N07Rik	Q8BXW1; A0A338P6J1; A0A338P6W5; A0A338P6Q3; A0A338P6D3	Q8BXW1_MOUSE; A0A338P6J1_MOUSE; A0A338P6W5_MOUSE; A0A338P6Q3_MOUSE; A0A338P6D3_MOUSE	ENSMUST00000232346; ENSMUST00000231268; ENSMUST00000232376; ENSMUST00000231741; ENSMUST00000232533	ENSMUSP00000156036; ENSMUSP00000156011; ENSMUSP00000156146; ENSMUSP00000156068; ENSMUSP00000155945	ENSMUSG00000116673	chr16	98001310	98082450	-					23	18	16	12	12	18	16	29	25	16	34	24	11	25	22	14	17	20
ENSMUSG00000110562	Gm9204	processed_pseudogene							ENSMUSG00000110562	chr8	128633936	128634882	+					2	5	4	4	8	4	4	3	7	3	7	5	5	4	6	4	2	7
ENSMUSG00000033014	Trim33	protein_coding	E3 ubiquitin-protein ligase TRIM33	Trim33	E9QME5; E9QP19; A0A0G2JE09	E9QME5_MOUSE; E9QP19_MOUSE; A0A0G2JE09_MOUSE	ENSMUST00000106860; ENSMUST00000029444; ENSMUST00000198706	ENSMUSP00000102473; ENSMUSP00000029444; ENSMUSP00000142585	ENSMUSG00000033014	chr3	103279293	103358775	+			nucleic acid binding, DNA binding, catalytic activity, binding, protein binding, intracellular, cell, nucleus, nucleoplasm, nucleobase-containing compound metabolic process, transcription, DNA-templated, regulation of transcription, DNA-templated, regulation of transcription from RNA polymerase II promoter, transcription from RNA polymerase II promoter, cellular protein modification process, cell…	GO:0003676, GO:0003677, GO:0003824, GO:0005488, GO:0005515, GO:0005622, GO:0005623, GO:0005634, GO:0005654, GO:0006139, GO:0006351, GO:0006355, GO:0006357, GO:0006366, GO:0006464, GO:0006725, GO:0006807, GO:0007154, GO:0007165, GO:0007166, GO:0007167, GO:0007178, GO:0007179, GO:0008152, GO:0008270, GO:0008766, GO:0009058, GO:0009059, GO:0009719, GO:0009889, GO:0009966, GO:0009968, GO:0009987, GO:…	418	424	398	337	379	367	403	465	406	380	387	411	420	439	463	367	353	392
ENSMUSG00000025203	Scd2	protein_coding	Stearoyl-CoA desaturase 2	Scd2	P13011; A0A494BAV5	SCD2_MOUSE; A0A494BAV5_MOUSE	ENSMUST00000026221; ENSMUST00000237039	ENSMUSP00000026221; ENSMUSP00000158244	ENSMUSG00000025203	chr19	44293674	44306864	+	PPAR signaling pathway, AMPK signaling pathway, Biosynthesis of unsaturated fatty acids, Fatty acid metabolism	mmu03320, mmu04152, mmu01040, mmu01212	response to acid chemical, long-chain fatty acid metabolic process, catalytic activity, stearoyl-CoA 9-desaturase activity, binding, iron ion binding, intracellular, cell, cytoplasm, endoplasmic reticulum, endoplasmic reticulum membrane, organic acid metabolic process, lipid metabolic process, fatty acid metabolic process, fatty acid biosynthetic process, unsaturated fatty acid biosynthetic proce…	GO:0001101, GO:0001676, GO:0003824, GO:0004768, GO:0005488, GO:0005506, GO:0005622, GO:0005623, GO:0005737, GO:0005783, GO:0005789, GO:0006082, GO:0006629, GO:0006631, GO:0006633, GO:0006636, GO:0008152, GO:0008610, GO:0009058, GO:0009987, GO:0010033, GO:0012505, GO:0016020, GO:0016021, GO:0016053, GO:0016215, GO:0016491, GO:0016705, GO:0016717, GO:0019752, GO:0031224, GO:0032787, GO:0032896, GO:…	430	336	325	376	332	335	397	402	320	288	286	273	276	365	369	261	269	199
ENSMUSG00000116121	Gm49486	protein_coding	Galectin	Gm49486	E9QAC6	E9QAC6_MOUSE	ENSMUST00000053926	ENSMUSP00000061125	ENSMUSG00000116121	chr15	79229391	79256674	+					12	4	6	9	19	9	7	5	7	6	9	3	3	10	4	7	10	6
ENSMUSG00000099583	H3c4	protein_coding	Histone H3.2; Histone H3	H3c2, H3-53, H3.2, H3b, Hist1h3b, H3c3, H3-143, Hist1h3c, H3c4, H3-B, Hist1h3d, H3c6, H3-F, Hist1h3e, H3c7, H3.2-221, H3f, Hist1h3f, H3c13, H3.2-616, Hist2h3b, H3c14, H3.2-615, Hist2h3c1, Hist2h3ca1, H3c15, H3.2-614, Hist2h3c2, Hist2h3ca2; Hist2h3b	P84228; B9EI85	H32_MOUSE; B9EI85_MOUSE	ENSMUST00000075558, ENSMUST00000091703, ENSMUST00000091752, ENSMUST00000098843, ENSMUST00000105105, ENSMUST00000105107, ENSMUST00000167403, ENSMUST00000176059;	ENSMUSP00000074994, ENSMUSP00000089295, ENSMUSP00000089346, ENSMUSP00000096442, ENSMUSP00000100737, ENSMUSP00000100739, ENSMUSP00000135215, ENSMUSP00000134751;	ENSMUSG00000099583	chr13	23575763	23577011	+	Alcoholism, Transcriptional misregulation in cancer, Systemic lupus erythematosus	mmu05034, mmu05202, mmu05322			11	16	17	8	9	1	10	11	10	11	11	9	8	12	8	9	9	7
ENSMUSG00000055421	Pcdh9	protein_coding	Protocadherin 9	Pcdh9	F8VPK8; A0A0A6YY09; A0A0A6YWM0; A0A0A6YWY8; A0A0A6YY37	F8VPK8_MOUSE; A0A0A6YY09_MOUSE; A0A0A6YWM0_MOUSE; A0A0A6YWY8_MOUSE; A0A0A6YY37_MOUSE	ENSMUST00000068992, ENSMUST00000195826; ENSMUST00000195376; ENSMUST00000194056; ENSMUST00000193901; ENSMUST00000192221	ENSMUSP00000070935, ENSMUSP00000141396; ENSMUSP00000142224; ENSMUSP00000141602; ENSMUSP00000141759; ENSMUSP00000142260	ENSMUSG00000055421	chr14	93013410	93890679	-					27	27	27	28	27	24	24	35	48	39	36	37	20	28	42	24	45	33
ENSMUSG00000115388	Eppk1	protein_coding	Epiplakin	Eppk1	A0A2I3BRT4	A0A2I3BRT4_MOUSE	ENSMUST00000226781	ENSMUSP00000154609	ENSMUSG00000115388	chr15	76101481	76120195	-					2	1	1	1	0	1	0	2	6	0	0	2	1	2	2	5	2	2
ENSMUSG00000109369	Vmn2r-ps88	unprocessed_pseudogene							ENSMUSG00000109369	chr8	3139098	3139968	+					1	2	8	5	3	2	1	4	6	5	6	2	5	4	2	5	8	6
ENSMUSG00000031971	Ccsap	protein_coding	Centriole, cilia and spindle-associated protein	Ccsap	Q8QZT2	CCSAP_MOUSE	ENSMUST00000034452, ENSMUST00000122421	ENSMUSP00000034452, ENSMUSP00000113319	ENSMUSG00000031971	chr8	123840831	123860209	-			microtubule cytoskeleton organization, astral microtubule, mitotic cell cycle, nuclear division, cilium or flagellum-dependent cell motility, cilium movement, regulation of cilium movement, regulation of cilium beat frequency, binding, protein binding, intracellular, cell, cytoplasm, centrosome, centriole, microtubule organizing center, aster, spindle, cytoskeleton, microtubule, spindle microtubu…	GO:0000226, GO:0000235, GO:0000278, GO:0000280, GO:0001539, GO:0003341, GO:0003352, GO:0003356, GO:0005488, GO:0005515, GO:0005622, GO:0005623, GO:0005737, GO:0005813, GO:0005814, GO:0005815, GO:0005818, GO:0005819, GO:0005856, GO:0005874, GO:0005876, GO:0005881, GO:0005929, GO:0005930, GO:0006928, GO:0006996, GO:0007010, GO:0007017, GO:0007018, GO:0007019, GO:0007049, GO:0007051, GO:0007067, GO:…	19	11	19	22	14	16	10	16	26	7	19	16	16	22	9	20	19	20
ENSMUSG00000079414	Gm11110	lincRNA							ENSMUSG00000079414	chr17	57091370	57105942	-					4	4	0	1	3	1	3	2	1	2	6	1	1	4	4	2	3	3
ENSMUSG00000035283	Adrb1	protein_coding	Beta-1 adrenergic receptor	Adrb1, Adrb1r	P34971	ADRB1_MOUSE	ENSMUST00000038949	ENSMUSP00000040847	ENSMUSG00000035283	chr19	56722199	56733113	+	Adrenergic signaling in cardiomyocytes, Dilated cardiomyopathy, cAMP signaling pathway, Neuroactive ligand-receptor interaction, cGMP-PKG signaling pathway, Calcium signaling pathway, Endocytosis, Renin secretion, Salivary secretion, Gap junction, Regulation of lipolysis in adipocytes	mmu04261, mmu05414, mmu04024, mmu04080, mmu04022, mmu04020, mmu04144, mmu04924, mmu04970, mmu04540, mmu04923	polysaccharide catabolic process, regulation of cell growth, temperature homeostasis, G-protein coupled receptor binding, regulation of systemic arterial blood pressure by hormone, regulation of systemic arterial blood pressure by circulatory renin-angiotensin, regulation of systemic arterial blood pressure by norepinephrine-epinephrine, positive regulation of heart rate by epinephrine-norepineph…	GO:0000272, GO:0001558, GO:0001659, GO:0001664, GO:0001990, GO:0001991, GO:0001993, GO:0001996, GO:0001997, GO:0001999, GO:0002001, GO:0002021, GO:0002024, GO:0002025, GO:0002026, GO:0002027, GO:0003008, GO:0003012, GO:0003013, GO:0003014, GO:0003015, GO:0003018, GO:0003044, GO:0003057, GO:0003061, GO:0003071, GO:0003073, GO:0003081, GO:0003084, GO:0003085, GO:0003099, GO:0003298, GO:0003300, GO:…	370	353	346	334	312	333	334	348	289	342	361	371	260	289	366	377	329	376
ENSMUSG00000031825	Crispld2	protein_coding	Cysteine-rich secretory protein LCCL domain-containing 2	Crispld2	Q8BZQ2	CRLD2_MOUSE	ENSMUST00000034282, ENSMUST00000108972, ENSMUST00000132583	ENSMUSP00000034282, ENSMUSP00000104600, ENSMUSP00000122962	ENSMUSG00000031825	chr8	119992438	120052793	+			binding, glycosaminoglycan binding, extracellular region, proteinaceous extracellular matrix, intracellular, cell, cytoplasm, heparin binding, anatomical structure morphogenesis, cellular process, body morphogenesis, endomembrane system, cytoplasmic, membrane-bounded vesicle, cellular component organization, transport vesicle, extracellular matrix organization, extracellular matrix, cytoplasmic v…	GO:0005488, GO:0005539, GO:0005576, GO:0005578, GO:0005622, GO:0005623, GO:0005737, GO:0008201, GO:0009653, GO:0009987, GO:0010171, GO:0012505, GO:0016023, GO:0016043, GO:0030133, GO:0030198, GO:0031012, GO:0031410, GO:0031982, GO:0031988, GO:0032502, GO:0043062, GO:0043226, GO:0043227, GO:0043229, GO:0043230, GO:0043231, GO:0044421, GO:0044424, GO:0044444, GO:0044464, GO:0044699, GO:0044763, GO:…	714	675	781	835	945	824	878	807	845	1022	941	965	708	721	804	840	772	803
ENSMUSG00000027014	Cwc22	protein_coding	Pre-mRNA-splicing factor CWC22 homolog	Cwc22, Ncm; Cwc22	Q8C5N3; B1AYU4; B1AYU9; B1AYU7; B1AYU8	CWC22_MOUSE; B1AYU4_MOUSE; B1AYU9_MOUSE; B1AYU7_MOUSE; B1AYU8_MOUSE	ENSMUST00000065889, ENSMUST00000111818, ENSMUST00000111821; ENSMUST00000111824; ENSMUST00000128963; ENSMUST00000111819; ENSMUST00000127289	ENSMUSP00000064947, ENSMUSP00000107449, ENSMUSP00000107452; ENSMUSP00000107455; ENSMUSP00000115067; ENSMUSP00000107450; ENSMUSP00000122338	ENSMUSG00000027014	chr2	77881159	77946375	-			RNA splicing, via transesterification reactions, RNA splicing, via transesterification reactions with bulged adenosine as nucleophile, mRNA splicing, via spliceosome, nucleic acid binding, RNA binding, binding, intracellular, cell, nucleus, nucleoplasm, spliceosomal complex, U2-type spliceosomal complex, cytoplasm, Golgi apparatus, nucleobase-containing compound metabolic process, RNA processing,…	GO:0000375, GO:0000377, GO:0000398, GO:0003676, GO:0003723, GO:0005488, GO:0005622, GO:0005623, GO:0005634, GO:0005654, GO:0005681, GO:0005684, GO:0005737, GO:0005794, GO:0006139, GO:0006396, GO:0006397, GO:0006725, GO:0006807, GO:0008152, GO:0008380, GO:0009987, GO:0010467, GO:0012505, GO:0016070, GO:0016071, GO:0016604, GO:0016607, GO:0030529, GO:0031974, GO:0031981, GO:0032991, GO:0034641, GO:…	174	206	154	188	198	182	197	183	190	166	181	174	196	249	214	198	204	180
ENSMUSG00000084408	Gm11870	processed_pseudogene							ENSMUSG00000084408	chr4	16011005	16012326	-					1	1	1	2	1	1	0	1	3	3	2	1	0	2	0	3	2	3
ENSMUSG00000029101	Rgs12	protein_coding	Regulator of G-protein signaling 12; Regulator of G-protein-signaling 12	Rgs12	Q8CGE9; Q3TTW9; E9Q652; D3YXA5; D3Z0G6; D3Z0G7; A0A286YDE1; E9Q1K7; D3Z0G5	RGS12_MOUSE; Q3TTW9_MOUSE; E9Q652_MOUSE; D3YXA5_MOUSE; D3Z0G6_MOUSE; D3Z0G7_MOUSE; A0A286YDE1_MOUSE; E9Q1K7_MOUSE; D3Z0G5_MOUSE	ENSMUST00000030984; ENSMUST00000114280; ENSMUST00000087684; ENSMUST00000156339; ENSMUST00000114284; ENSMUST00000114283; ENSMUST00000225237; ENSMUST00000114281; ENSMUST00000114285	ENSMUSP00000030984; ENSMUSP00000109919; ENSMUSP00000084970; ENSMUSP00000115064; ENSMUSP00000109923; ENSMUSP00000109922; ENSMUSP00000153391; ENSMUSP00000109920; ENSMUSP00000109924	ENSMUSG00000029101	chr5	34949445	35039644	+			G-protein alpha-subunit binding, signal transducer activity, receptor signaling protein activity, GTPase activator activity, binding, protein binding, intracellular, cell, nucleus, cytoplasm, cytosol, plasma membrane, cell communication, signal transduction, G-protein coupled receptor signaling pathway, enzyme activator activity, regulation of G-protein coupled receptor protein signaling pathway,…	GO:0001965, GO:0004871, GO:0005057, GO:0005096, GO:0005488, GO:0005515, GO:0005622, GO:0005623, GO:0005634, GO:0005737, GO:0005829, GO:0005886, GO:0007154, GO:0007165, GO:0007186, GO:0008047, GO:0008277, GO:0009966, GO:0009968, GO:0009987, GO:0010646, GO:0010648, GO:0016020, GO:0023021, GO:0023051, GO:0023052, GO:0023057, GO:0030054, GO:0030234, GO:0030425, GO:0030695, GO:0032991, GO:0036477, GO:…	290	248	275	258	246	253	304	372	324	319	284	304	355	454	367	239	255	262
ENSMUSG00000047669	Msl3l2	protein_coding	MSL3-like 2	Msl3l2	G3X992	G3X992_MOUSE	ENSMUST00000063138	ENSMUSP00000051220	ENSMUSG00000047669	chr10	56106917	56116880	+					25	23	24	23	22	20	13	28	23	24	23	12	17	19	25	21	17	19
ENSMUSG00000003378	Grik5	protein_coding	Glutamate receptor ionotropic, kainate 5	Grik5	Q61626; A0A0U1RPQ6; A0A0U1RQ33	GRIK5_MOUSE; A0A0U1RPQ6_MOUSE; A0A0U1RQ33_MOUSE	ENSMUST00000003468; ENSMUST00000205328; ENSMUST00000206134	ENSMUSP00000003468; ENSMUSP00000146079; ENSMUSP00000146227	ENSMUSG00000003378	chr7	25009849	25072346	-	Neuroactive ligand-receptor interaction, Glutamatergic synapse	mmu04080, mmu04724	regulation of neurotransmitter levels, signal transducer activity, receptor activity, transmembrane signaling receptor activity, ionotropic glutamate receptor activity, transporter activity, ion channel activity, extracellular ligand-gated ion channel activity, excitatory extracellular ligand-gated ion channel activity, extracellular-glutamate-gated ion channel activity, binding, protein binding,…	GO:0001505, GO:0004871, GO:0004872, GO:0004888, GO:0004970, GO:0005215, GO:0005216, GO:0005230, GO:0005231, GO:0005234, GO:0005488, GO:0005515, GO:0005622, GO:0005623, GO:0005737, GO:0005783, GO:0005886, GO:0005887, GO:0006621, GO:0006810, GO:0006811, GO:0006836, GO:0006887, GO:0006906, GO:0006915, GO:0006996, GO:0007154, GO:0007165, GO:0007166, GO:0007267, GO:0007268, GO:0007269, GO:0007270, GO:…	121	126	124	140	124	137	107	119	128	123	103	119	114	107	106	129	143	112
ENSMUSG00000026771	Spopl	protein_coding	Speckle-type POZ protein-like	Spopl	Q2M2N2; A0A0A6YXV6; A0A0A6YWE7; A0A0A6YXL9	SPOPL_MOUSE; A0A0A6YXV6_MOUSE; A0A0A6YWE7_MOUSE; A0A0A6YXL9_MOUSE	ENSMUST00000132484; ENSMUST00000123843; ENSMUST00000028110; ENSMUST00000132827	ENSMUSP00000114974; ENSMUSP00000142158; ENSMUSP00000141519; ENSMUSP00000142047	ENSMUSG00000026771	chr2	23506220	23572106	-	Hedgehog signaling pathway	mmu04340	ubiquitin ligase complex, binding, protein binding, intracellular, cell, nucleus, cytoplasm, cellular protein modification process, proteolysis, ubiquitin-dependent protein catabolic process, metabolic process, catabolic process, macromolecule catabolic process, negative regulation of metabolic process, cellular process, proteasomal protein catabolic process, negative regulation of macromolecule …	GO:0000151, GO:0005488, GO:0005515, GO:0005622, GO:0005623, GO:0005634, GO:0005737, GO:0006464, GO:0006508, GO:0006511, GO:0008152, GO:0009056, GO:0009057, GO:0009892, GO:0009987, GO:0010498, GO:0010605, GO:0016567, GO:0019005, GO:0019222, GO:0019538, GO:0019899, GO:0019941, GO:0030162, GO:0030163, GO:0031323, GO:0031324, GO:0031396, GO:0031397, GO:0031399, GO:0031400, GO:0031461, GO:0031463, GO:…	258	260	231	226	241	251	276	256	246	278	247	296	247	255	283	283	257	247
ENSMUSG00000010529	Gm266	protein_coding	Gene model 266, (NCBI), Predicted gene 266	Gm266	A6H634	A6H634_MOUSE	ENSMUST00000010673	ENSMUSP00000010673	ENSMUSG00000010529	chr12	111484609	111485823	-					4	5	3	4	10	13	9	5	3	9	8	8	3	2	2	11	4	4
ENSMUSG00000023052	Npff	protein_coding	Pro-FMRFamide-related neuropeptide FF	Npff	Q9WVA8	NPFF_MOUSE	ENSMUST00000023814	ENSMUSP00000023814	ENSMUSG00000023052	chr15	102523839	102524942	-			G-protein coupled receptor binding, regulation of heart rate, peptide secretion, regulation of peptide secretion, negative regulation of peptide secretion, system process, circulatory system process, heart process, regulation of membrane depolarization, receptor binding, hormone activity, neuropeptide hormone activity, binding, protein binding, extracellular region, extracellular space, cell, tra…	GO:0001664, GO:0002027, GO:0002790, GO:0002791, GO:0002792, GO:0003008, GO:0003013, GO:0003015, GO:0003254, GO:0005102, GO:0005179, GO:0005184, GO:0005488, GO:0005515, GO:0005576, GO:0005615, GO:0005623, GO:0006810, GO:0006873, GO:0006874, GO:0006875, GO:0007154, GO:0007165, GO:0007166, GO:0007186, GO:0007204, GO:0007218, GO:0007267, GO:0007268, GO:0007600, GO:0008015, GO:0008016, GO:0008104, GO:…	21	21	21	18	18	18	10	10	15	9	7	11	17	7	8	21	21	12
ENSMUSG00000114069	E130119H09Rik	processed_transcript							ENSMUSG00000114069	chr13	53912263	53915748	-					16	31	35	27	42	29	74	57	58	45	49	49	57	42	47	55	62	42
ENSMUSG00000092545	Gm20319	antisense							ENSMUSG00000092545	chr16	26714446	26755502	-					0	1	0	0	0	1	3	0	1	0	0	1	0	0	0	0	0	0
ENSMUSG00000025103	Btbd1	protein_coding	BTB/POZ domain-containing protein 1	Btbd1, Gsrp	P58544	BTBD1_MOUSE	ENSMUST00000026093	ENSMUSP00000026093	ENSMUSG00000025103	chr7	81792074	81829431	-			ubiquitin ligase complex, cytoplasmic mRNA processing body, binding, protein binding, intracellular, cell, cytoplasm, cellular protein modification process, proteolysis, ubiquitin-dependent protein catabolic process, metabolic process, catabolic process, macromolecule catabolic process, cellular process, proteasomal protein catabolic process, protein ubiquitination, SCF ubiquitin ligase complex, …	GO:0000151, GO:0000932, GO:0005488, GO:0005515, GO:0005622, GO:0005623, GO:0005737, GO:0006464, GO:0006508, GO:0006511, GO:0008152, GO:0009056, GO:0009057, GO:0009987, GO:0010498, GO:0016567, GO:0019005, GO:0019222, GO:0019538, GO:0019899, GO:0019941, GO:0030162, GO:0030163, GO:0030529, GO:0031461, GO:0031625, GO:0032446, GO:0032991, GO:0035770, GO:0036211, GO:0036464, GO:0042787, GO:0043161, GO:…	773	716	744	755	738	741	899	795	667	853	800	851	845	758	788	856	676	815
ENSMUSG00000038415	Foxq1	protein_coding	Forkhead box protein Q1	Foxq1, Hfh1, Hfh1l	O70220	FOXQ1_MOUSE	ENSMUST00000042118	ENSMUSP00000036952	ENSMUSG00000038415	chr13	31556134	31560976	+			RNA polymerase II transcription factor activity, sequence-specific DNA binding, nucleic acid binding transcription factor activity, hair follicle development, morphogenesis of an epithelium, nucleic acid binding, DNA binding, transcription factor activity, sequence-specific DNA binding, binding, intracellular, cell, nucleus, nucleobase-containing compound metabolic process, transcription, DNA-tem…	GO:0000981, GO:0001071, GO:0001942, GO:0002009, GO:0003676, GO:0003677, GO:0003700, GO:0005488, GO:0005622, GO:0005623, GO:0005634, GO:0006139, GO:0006351, GO:0006355, GO:0006725, GO:0006807, GO:0007275, GO:0008152, GO:0008544, GO:0009058, GO:0009059, GO:0009653, GO:0009888, GO:0009889, GO:0009987, GO:0010467, GO:0010468, GO:0010556, GO:0016070, GO:0018130, GO:0019219, GO:0019222, GO:0019438, GO:…	0	0	0	0	3	2	1	2	1	5	5	6	8	2	5	4	0	3
ENSMUSG00000029449	Rhof	protein_coding	Rho-related GTP-binding protein RhoF; Ras homolog gene family, member f	Rhof, Arhf; Rhof	Q8BYP3; Q4VA10	RHOF_MOUSE; Q4VA10_MOUSE	ENSMUST00000031401, ENSMUST00000160479, ENSMUST00000186469;	ENSMUSP00000031401, ENSMUSP00000124866, ENSMUSP00000140177;	ENSMUSG00000029449	chr5	123103044	123132692	-			nucleotide binding, nucleoside binding, purine nucleoside binding, binding, GTP binding, extracellular region, intracellular, cell, cytoplasm, cytoskeleton, plasma membrane, organelle organization, cytoskeleton organization, actin filament organization, cell communication, signal transduction, small GTPase mediated signal transduction, cellular process, membrane, cellular component organization, …	GO:0000166, GO:0001882, GO:0001883, GO:0005488, GO:0005525, GO:0005576, GO:0005622, GO:0005623, GO:0005737, GO:0005856, GO:0005886, GO:0006996, GO:0007010, GO:0007015, GO:0007154, GO:0007165, GO:0007264, GO:0009987, GO:0016020, GO:0016043, GO:0017076, GO:0019001, GO:0023052, GO:0030029, GO:0030036, GO:0031982, GO:0031988, GO:0032549, GO:0032550, GO:0032553, GO:0032555, GO:0032561, GO:0035556, GO:…	21	19	15	14	16	13	24	17	12	16	13	10	13	24	20	13	20	12
ENSMUSG00000045281	Gpr20	protein_coding	G-protein coupled receptor 20	Gpr20	Q8BYC4	GPR20_MOUSE	ENSMUST00000064166	ENSMUSP00000063910	ENSMUSG00000045281	chr15	73694604	73707505	-			signal transducer activity, receptor activity, transmembrane signaling receptor activity, G-protein coupled receptor activity, cell, plasma membrane, integral component of plasma membrane, cell communication, signal transduction, G-protein coupled receptor signaling pathway, cellular process, membrane, integral component of membrane, signaling, intrinsic component of membrane, intrinsic component…	GO:0004871, GO:0004872, GO:0004888, GO:0004930, GO:0005623, GO:0005886, GO:0005887, GO:0007154, GO:0007165, GO:0007186, GO:0009987, GO:0016020, GO:0016021, GO:0023052, GO:0031224, GO:0031226, GO:0032991, GO:0038023, GO:0043234, GO:0043235, GO:0044425, GO:0044459, GO:0044464, GO:0044699, GO:0044700, GO:0044763, GO:0050789, GO:0050794, GO:0050896, GO:0051716, GO:0060089, GO:0065007, GO:0071944, GO:…	11	8	8	10	5	5	4	4	6	10	5	5	7	10	7	7	6	7
ENSMUSG00000059049	Frem1	protein_coding	FRAS1-related extracellular matrix protein 1; Frem1 protein	Frem1	Q684R7; A2ADN1; E9Q5Z7	FREM1_MOUSE; A2ADN1_MOUSE; E9Q5Z7_MOUSE	ENSMUST00000071708, ENSMUST00000107230; ENSMUST00000170248	ENSMUSP00000071627, ENSMUSP00000102849; ENSMUSP00000125809	ENSMUSG00000059049	chr4	82897920	83052339	-			skeletal system development, binding, extracellular region, proteinaceous extracellular matrix, basement membrane, cell communication, cell adhesion, cell-matrix adhesion, multicellular organism development, anatomical structure morphogenesis, organ morphogenesis, cellular process, membrane, integral component of membrane, biological adhesion, carbohydrate binding, extracellular matrix, intrinsic…	GO:0001501, GO:0005488, GO:0005576, GO:0005578, GO:0005604, GO:0007154, GO:0007155, GO:0007160, GO:0007275, GO:0009653, GO:0009887, GO:0009987, GO:0016020, GO:0016021, GO:0022610, GO:0030246, GO:0031012, GO:0031224, GO:0031589, GO:0032501, GO:0032502, GO:0043167, GO:0043169, GO:0044420, GO:0044421, GO:0044425, GO:0044699, GO:0044707, GO:0044763, GO:0044767, GO:0046872, GO:0048513, GO:0048705, GO:…	7	4	6	9	14	13	9	12	8	11	5	10	11	11	7	10	10	4
ENSMUSG00000034243	Golgb1	protein_coding	Golgi autoantigen, golgin subfamily b, macrogolgin 1	Golgb1, 628101; Golgb1	Q3U286; Q9CTU9; E9QAH1; E9PVZ8	Q3U286_MOUSE; Q9CTU9_MOUSE; E9QAH1_MOUSE; E9PVZ8_MOUSE	ENSMUST00000023534; ENSMUST00000134616; ENSMUST00000114812; ENSMUST00000039855	ENSMUSP00000023534; ENSMUSP00000116503; ENSMUSP00000110460; ENSMUSP00000045239	ENSMUSG00000034243	chr16	36875140	36933085	+					1078	1334	1152	1121	1137	1126	1097	1141	1261	1142	1144	1182	1113	1044	1141	1047	1129	1048
ENSMUSG00000085287	4833418N02Rik	processed_transcript							ENSMUSG00000085287	chr17	87274886	87282814	-					38	32	19	26	30	31	28	33	37	29	18	23	43	48	30	31	33	23
ENSMUSG00000044365	Cxxc4	protein_coding	CXXC-type zinc finger protein 4	Cxxc4, Idax; Cxxc4	Q6NXI8; M0QWU0	CXXC4_MOUSE; M0QWU0_MOUSE	ENSMUST00000166288; ENSMUST00000181904	ENSMUSP00000128574; ENSMUSP00000138000	ENSMUSG00000044365	chr3	134236484	134262161	+	Wnt signaling pathway	mmu04310			89	62	58	64	77	73	75	58	66	37	51	55	45	91	71	51	64	51
ENSMUSG00000112980	D430020J02Rik	bidirectional_promoter_lncRNA							ENSMUSG00000112980	chr12	116401947	116405210	-					12	5	5	6	3	10	6	13	12	8	7	7	4	7	7	5	4	2
ENSMUSG00000063556	Gm10132	processed_pseudogene							ENSMUSG00000063556	chr14	77251847	77252314	-					0	0	0	1	0	1	1	0	0	1	0	0	1	1	2	0	4	1
ENSMUSG00000054293	P2ry10b	protein_coding	Purinergic receptor P2Y, G-protein-coupled 10B	P2ry10b, A630033H20Rik	Q8BY68; A2ASC3; A2ASC2; A2ASC4	Q8BY68_MOUSE; A2ASC3_MOUSE; A2ASC2_MOUSE; A2ASC4_MOUSE	ENSMUST00000067249, ENSMUST00000167673, ENSMUST00000180182; ENSMUST00000147521; ENSMUST00000137107; ENSMUST00000125676	ENSMUSP00000065588, ENSMUSP00000133122, ENSMUSP00000136348; ENSMUSP00000118187; ENSMUSP00000122348; ENSMUSP00000122347	ENSMUSG00000054293	chrX	107148927	107173661	+	Neuroactive ligand-receptor interaction	mmu04080			27	16	22	15	20	12	12	15	12	8	10	15	11	17	19	11	10	17
ENSMUSG00000041958	Pigs	protein_coding	GPI transamidase component PIG-S; Uncharacterized protein	Pigs	Q6PD26; Q3V307	PIGS_MOUSE; Q3V307_MOUSE	ENSMUST00000048073;	ENSMUSP00000044871;	ENSMUSG00000041958	chr11	78328415	78342782	+	Metabolic pathways, Glycosylphosphatidylinositol(GPI)-anchor biosynthesis	mmu01100, mmu00563	catalytic activity, GPI-anchor transamidase activity, intracellular, cell, cytoplasm, endoplasmic reticulum, endoplasmic reticulum membrane, cellular protein modification process, protein lipidation, GPI anchor metabolic process, GPI anchor biosynthetic process, lipid metabolic process, membrane lipid metabolic process, phospholipid metabolic process, glycerophospholipid metabolic process, phosph…	GO:0003824, GO:0003923, GO:0005622, GO:0005623, GO:0005737, GO:0005783, GO:0005789, GO:0006464, GO:0006497, GO:0006505, GO:0006506, GO:0006629, GO:0006643, GO:0006644, GO:0006650, GO:0006661, GO:0006664, GO:0006793, GO:0006796, GO:0008152, GO:0008610, GO:0008654, GO:0009058, GO:0009059, GO:0009247, GO:0009987, GO:0012505, GO:0016020, GO:0016021, GO:0016255, GO:0016787, GO:0019538, GO:0019637, GO:…	259	268	269	278	279	267	284	255	252	260	297	307	276	249	269	304	311	291
ENSMUSG00000037437	Adam32	protein_coding	Disintegrin and metalloproteinase domain-containing protein 32	Adam32	Q8K410; G3UZF6; G3UXC2	ADA32_MOUSE; G3UZF6_MOUSE; G3UXC2_MOUSE	ENSMUST00000119720, ENSMUST00000121438; ENSMUST00000173559; ENSMUST00000173069	ENSMUSP00000113076, ENSMUSP00000113627; ENSMUSP00000134478; ENSMUSP00000133631	ENSMUSG00000037437	chr8	24836140	24948804	-			catalytic activity, endopeptidase activity, metalloendopeptidase activity, binding, proteolysis, metabolic process, peptidase activity, metallopeptidase activity, zinc ion binding, membrane, integral component of membrane, hydrolase activity, protein metabolic process, intrinsic component of membrane, ion binding, cation binding, macromolecule metabolic process, primary metabolic process, membran…	GO:0003824, GO:0004175, GO:0004222, GO:0005488, GO:0006508, GO:0008152, GO:0008233, GO:0008237, GO:0008270, GO:0016020, GO:0016021, GO:0016787, GO:0019538, GO:0031224, GO:0043167, GO:0043169, GO:0043170, GO:0044238, GO:0044425, GO:0046872, GO:0046914, GO:0070011, GO:0071704	6	2	4	3	5	6	9	9	8	8	7	2	8	6	4	8	10	6
ENSMUSG00000102555	6430511E19Rik	TEC							ENSMUSG00000102555	chr7	92639949	92643783	+					9	11	9	6	8	4	6	4	5	7	5	12	7	8	13	8	10	6
ENSMUSG00000068758	Il3ra	protein_coding	Interleukin-3 receptor subunit alpha	Il3ra, Sut-1; Il3ra	P26952; A0A286YE20; A0A286YE23	IL3RA_MOUSE; A0A286YE20_MOUSE; A0A286YE23_MOUSE	ENSMUST00000090591, ENSMUST00000224163, ENSMUST00000224877; ENSMUST00000223589; ENSMUST00000225775	ENSMUSP00000088079, ENSMUSP00000153358, ENSMUSP00000153086; ENSMUSP00000153460; ENSMUSP00000153664	ENSMUSG00000068758	chr14	14346275	14356011	+	Hematopoietic cell lineage, Cytokine-cytokine receptor interaction, PI3K-Akt signaling pathway, Jak-STAT signaling pathway, Apoptosis	mmu04640, mmu04060, mmu04151, mmu04630, mmu04210	regulation of cell growth, immune system process, immune system development, leukocyte differentiation, myeloid leukocyte differentiation, signal transducer activity, receptor activity, transmembrane signaling receptor activity, cytokine receptor activity, interleukin-3 receptor activity, binding, protein binding, cell, plasma membrane, cell communication, signal transduction, cell surface recept…	GO:0001558, GO:0002376, GO:0002520, GO:0002521, GO:0002573, GO:0004871, GO:0004872, GO:0004888, GO:0004896, GO:0004912, GO:0005488, GO:0005515, GO:0005623, GO:0005886, GO:0007154, GO:0007165, GO:0007166, GO:0007275, GO:0009987, GO:0010033, GO:0016020, GO:0016021, GO:0016043, GO:0016049, GO:0019221, GO:0019838, GO:0019955, GO:0019978, GO:0023052, GO:0030097, GO:0030099, GO:0030154, GO:0030224, GO:…	85	85	84	90	74	78	71	104	93	82	65	77	68	68	57	74	91	74
ENSMUSG00000004099	Dnmt1	protein_coding	DNA (cytosine-5)-methyltransferase 1; DNA (cytosine-5)-methyltransferase	Dnmt1, Dnmt, Met1, Uim; Dnmt1	P13864; J3QNW0	DNMT1_MOUSE; J3QNW0_MOUSE	ENSMUST00000004202, ENSMUST00000216540; ENSMUST00000177754, ENSMUST00000178110	ENSMUSP00000004202, ENSMUSP00000150433; ENSMUSP00000136982, ENSMUSP00000136669	ENSMUSG00000004099	chr9	20907209	20959888	-	Metabolic pathways, MicroRNAs in cancer, Cysteine and methionine metabolism	mmu01100, mmu05206, mmu00270	negative regulation of transcription from RNA polymerase II promoter, nucleotide binding, chromosome, centromeric region, chromatin, heterochromatin, response to acid chemical, nucleic acid binding, DNA binding, chromatin binding, double-stranded DNA binding, RNA binding, catalytic activity, DNA (cytosine-5-)-methyltransferase activity, receptor binding, binding, protein binding, intracellular, c…	GO:0000122, GO:0000166, GO:0000775, GO:0000785, GO:0000792, GO:0001101, GO:0003676, GO:0003677, GO:0003682, GO:0003690, GO:0003723, GO:0003824, GO:0003886, GO:0005102, GO:0005488, GO:0005515, GO:0005622, GO:0005623, GO:0005634, GO:0005657, GO:0005694, GO:0005721, GO:0005737, GO:0006082, GO:0006139, GO:0006259, GO:0006304, GO:0006305, GO:0006306, GO:0006325, GO:0006342, GO:0006346, GO:0006351, GO:…	337	339	280	325	368	389	356	375	381	327	323	351	349	310	341	357	358	340
ENSMUSG00000039099	Wdr93	protein_coding	WD repeat-containing protein 93	Wdr93	Q402B2	WDR93_MOUSE	ENSMUST00000035622	ENSMUSP00000037467	ENSMUSG00000039099	chr7	79743163	79785950	+			catalytic activity, NADH dehydrogenase activity, intracellular, cell, cytoplasm, mitochondrion, mitochondrial envelope, mitochondrial inner membrane, mitochondrial respiratory chain, mitochondrial respiratory chain complex I, generation of precursor metabolites and energy, NADH dehydrogenase (ubiquinone) activity, metabolic process, cellular process, membrane, oxidoreductase activity, oxidoreduct…	GO:0003824, GO:0003954, GO:0005622, GO:0005623, GO:0005737, GO:0005739, GO:0005740, GO:0005743, GO:0005746, GO:0005747, GO:0006091, GO:0008137, GO:0008152, GO:0009987, GO:0016020, GO:0016491, GO:0016651, GO:0016655, GO:0019866, GO:0022900, GO:0030964, GO:0031090, GO:0031966, GO:0031967, GO:0031975, GO:0032991, GO:0043226, GO:0043227, GO:0043229, GO:0043231, GO:0043234, GO:0044237, GO:0044422, GO:…	2	1	3	1	4	4	0	2	5	5	2	1	3	1	2	1	2	7
ENSMUSG00000028234	Rps20	protein_coding	40S ribosomal protein S20	Rps20	P60867; Q5BLK2	RS20_MOUSE; Q5BLK2_MOUSE	ENSMUST00000138502;	ENSMUSP00000120528;	ENSMUSG00000028234	chr4	3831334	3835665	-	Ribosome	mmu03010	nucleic acid binding, RNA binding, structural constituent of ribosome, structural molecule activity, binding, extracellular region, intracellular, cell, cytoplasm, cytosol, ribosome, translation, peptide metabolic process, nitrogen compound metabolic process, metabolic process, biosynthetic process, macromolecule biosynthetic process, cellular process, gene expression, small ribosomal subunit, me…	GO:0003676, GO:0003723, GO:0003735, GO:0005198, GO:0005488, GO:0005576, GO:0005622, GO:0005623, GO:0005737, GO:0005829, GO:0005840, GO:0006412, GO:0006518, GO:0006807, GO:0008152, GO:0009058, GO:0009059, GO:0009987, GO:0010467, GO:0015935, GO:0016020, GO:0019538, GO:0022626, GO:0022627, GO:0030529, GO:0031012, GO:0031982, GO:0031988, GO:0032991, GO:0034641, GO:0034645, GO:0043043, GO:0043170, GO:…	370	330	365	401	380	393	406	340	314	383	374	413	428	329	321	363	291	399
ENSMUSG00000113769	5033406O09Rik	lincRNA							ENSMUSG00000113769	chr12	111941991	111944484	-					4	14	3	10	6	6	6	4	5	3	4	10	11	7	6	2	7	2
ENSMUSG00000046756	Mrps7	protein_coding	28S ribosomal protein S7, mitochondrial	Mrps7	Q80X85	RT07_MOUSE	ENSMUST00000058109	ENSMUSP00000053033	ENSMUSG00000046756	chr11	115603925	115608036	+	Ribosome	mmu03010	ribosomal small subunit assembly, organellar ribosome, organellar small ribosomal subunit, nucleic acid binding, RNA binding, mRNA binding, structural constituent of ribosome, structural molecule activity, binding, intracellular, cell, cytoplasm, mitochondrion, mitochondrial matrix, mitochondrial ribosome, mitochondrial small ribosomal subunit, ribosome, translation, peptide metabolic process, ni…	GO:0000028, GO:0000313, GO:0000314, GO:0003676, GO:0003723, GO:0003729, GO:0003735, GO:0005198, GO:0005488, GO:0005622, GO:0005623, GO:0005737, GO:0005739, GO:0005759, GO:0005761, GO:0005763, GO:0005840, GO:0006412, GO:0006518, GO:0006807, GO:0006996, GO:0008152, GO:0009058, GO:0009059, GO:0009987, GO:0010467, GO:0015935, GO:0016043, GO:0019538, GO:0019843, GO:0022607, GO:0022613, GO:0022618, GO:…	583	567	621	599	567	566	615	559	518	571	604	578	616	586	565	600	562	614
ENSMUSG00000041747	Utp15	protein_coding	U3 small nucleolar RNA-associated protein 15 homolog	Utp15	Q8C7V3	UTP15_MOUSE	ENSMUST00000040972	ENSMUSP00000048204	ENSMUSG00000041747	chr13	98246845	98263041	-	Ribosome biogenesis in eukaryotes	mmu03008	fibrillar center, nucleic acid binding, RNA binding, binding, intracellular, cell, nucleus, nucleolus, cytoplasm, nucleobase-containing compound metabolic process, rRNA processing, RNA processing, cellular aromatic compound metabolic process, nitrogen compound metabolic process, metabolic process, cellular process, gene expression, RNA metabolic process, rRNA metabolic process, ribonucleoprotein …	GO:0001650, GO:0003676, GO:0003723, GO:0005488, GO:0005622, GO:0005623, GO:0005634, GO:0005730, GO:0005737, GO:0006139, GO:0006364, GO:0006396, GO:0006725, GO:0006807, GO:0008152, GO:0009987, GO:0010467, GO:0016070, GO:0016072, GO:0022613, GO:0030054, GO:0031974, GO:0031981, GO:0034470, GO:0034641, GO:0034660, GO:0042254, GO:0043170, GO:0043226, GO:0043227, GO:0043228, GO:0043229, GO:0043231, GO:…	167	163	165	191	185	144	147	151	153	160	159	131	164	155	152	166	187	167
ENSMUSG00000001131	Timp1	protein_coding	Metalloproteinase inhibitor 1	Timp1, Timp, Timp-1	P12032	TIMP1_MOUSE	ENSMUST00000009530, ENSMUST00000115342	ENSMUSP00000009530, ENSMUSP00000110999	ENSMUSG00000001131	chrX	20870166	20874735	+	HIF-1 signaling pathway	mmu04066	reproduction, ameboidal-type cell migration, cell activation, protease binding, enzyme inhibitor activity, endopeptidase inhibitor activity, receptor binding, cytokine activity, binding, protein binding, extracellular region, proteinaceous extracellular matrix, basement membrane, extracellular space, proteolysis, membrane protein ectodomain proteolysis, apoptotic process, movement of cell or subc…	GO:0000003, GO:0001667, GO:0001775, GO:0002020, GO:0004857, GO:0004866, GO:0005102, GO:0005125, GO:0005488, GO:0005515, GO:0005576, GO:0005578, GO:0005604, GO:0005615, GO:0006508, GO:0006509, GO:0006915, GO:0006928, GO:0007154, GO:0007165, GO:0007166, GO:0007229, GO:0007275, GO:0007565, GO:0007566, GO:0008083, GO:0008152, GO:0008191, GO:0008219, GO:0008283, GO:0008284, GO:0009056, GO:0009057, GO:…	22	28	34	23	22	11	16	28	19	18	22	15	13	19	12	17	20	22
ENSMUSG00000031174	Rpgr	protein_coding	X-linked retinitis pigmentosa GTPase regulator	Rpgr	Q3UWJ5; Q3UTY5; Q8CDM3; A2ADP5; A0A067XG46; A2ADP2	Q3UWJ5_MOUSE; Q3UTY5_MOUSE; Q8CDM3_MOUSE; A2ADP5_MOUSE; A0A067XG46_MOUSE; A2ADP2_MOUSE	ENSMUST00000115533; ENSMUST00000115534; ENSMUST00000115532; ENSMUST00000072393; ENSMUST00000044598; ENSMUST00000073392	ENSMUSP00000111195; ENSMUSP00000111196; ENSMUSP00000111194; ENSMUSP00000072229; ENSMUSP00000037358; ENSMUSP00000073106	ENSMUSG00000031174	chrX	10073621	10216920	-			cell morphogenesis, eye development, photoreceptor outer segment, eye photoreceptor cell differentiation, system process, nucleic acid binding, RNA binding, guanyl-nucleotide exchange factor activity, binding, protein binding, intracellular, cell, cytoplasm, Golgi apparatus, centrosome, microtubule organizing center, cytoskeleton, cilium, transport, intracellular protein transport, movement of ce…	GO:0000902, GO:0001654, GO:0001750, GO:0001754, GO:0003008, GO:0003676, GO:0003723, GO:0005085, GO:0005488, GO:0005515, GO:0005622, GO:0005623, GO:0005737, GO:0005794, GO:0005813, GO:0005815, GO:0005856, GO:0005929, GO:0006810, GO:0006886, GO:0006928, GO:0006996, GO:0007017, GO:0007018, GO:0007275, GO:0007399, GO:0007423, GO:0007600, GO:0007601, GO:0008104, GO:0009314, GO:0009416, GO:0009628, GO:…	74	94	87	130	119	98	91	96	120	87	98	89	108	134	124	100	101	97
ENSMUSG00000031917	Nip7	protein_coding	60S ribosome subunit biogenesis protein NIP7 homolog	Nip7	Q9CXK8; E9Q109	NIP7_MOUSE; E9Q109_MOUSE	ENSMUST00000034392; ENSMUST00000170962	ENSMUSP00000034392; ENSMUSP00000126153	ENSMUSG00000031917	chr8	107056877	107060931	+			nucleic acid binding, RNA binding, binding, intracellular, cell, nucleus, nucleolus, cytoplasm, organelle organization, cellular process, cellular component organization, cellular component assembly, ribonucleoprotein complex biogenesis, ribonucleoprotein complex assembly, intracellular ribonucleoprotein complex, preribosome, preribosome, large subunit precursor, membrane-enclosed lumen, nuclear …	GO:0003676, GO:0003723, GO:0005488, GO:0005622, GO:0005623, GO:0005634, GO:0005730, GO:0005737, GO:0006996, GO:0009987, GO:0016043, GO:0022607, GO:0022613, GO:0022618, GO:0030529, GO:0030684, GO:0030687, GO:0031974, GO:0031981, GO:0032991, GO:0034622, GO:0042254, GO:0042255, GO:0042273, GO:0043226, GO:0043227, GO:0043228, GO:0043229, GO:0043231, GO:0043232, GO:0043233, GO:0043933, GO:0044085, GO:…	169	189	160	153	178	163	169	169	163	184	174	160	176	169	184	161	175	187
ENSMUSG00000054099	Slc25a40	protein_coding	Solute carrier family 25 member 40	Slc25a40	Q8BGP6; A0A0G2JF69; A0A0G2JDU9	S2540_MOUSE; A0A0G2JF69_MOUSE; A0A0G2JDU9_MOUSE	ENSMUST00000066921, ENSMUST00000170496; ENSMUST00000198792; ENSMUST00000196727	ENSMUSP00000067611, ENSMUSP00000130630; ENSMUSP00000143045; ENSMUSP00000142511	ENSMUSG00000054099	chr5	8422850	8454797	+			structural constituent of ribosome, structural molecule activity, intracellular, cell, cytoplasm, mitochondrion, mitochondrial envelope, mitochondrial inner membrane, translation, peptide metabolic process, nitrogen compound metabolic process, transport, metabolic process, biosynthetic process, macromolecule biosynthetic process, cellular process, gene expression, membrane, integral component of …	GO:0003735, GO:0005198, GO:0005622, GO:0005623, GO:0005737, GO:0005739, GO:0005740, GO:0005743, GO:0006412, GO:0006518, GO:0006807, GO:0006810, GO:0008152, GO:0009058, GO:0009059, GO:0009987, GO:0010467, GO:0016020, GO:0016021, GO:0019538, GO:0019866, GO:0031090, GO:0031224, GO:0031966, GO:0031967, GO:0031975, GO:0034641, GO:0034645, GO:0043043, GO:0043170, GO:0043226, GO:0043227, GO:0043229, GO:…	186	189	177	187	193	174	194	184	194	179	204	212	199	183	186	216	192	201
ENSMUSG00000027951	Adar	protein_coding	Double-stranded RNA-specific adenosine deaminase	Adar	Q99MU3	DSRAD_MOUSE	ENSMUST00000029563, ENSMUST00000098924, ENSMUST00000107405, ENSMUST00000118341, ENSMUST00000121094	ENSMUSP00000029563, ENSMUSP00000096525, ENSMUSP00000103028, ENSMUSP00000113453, ENSMUSP00000112969	ENSMUSG00000027951	chr3	89715022	89753446	+	Cytosolic DNA-sensing pathway, Measles, Influenza A	mmu04623, mmu05162, mmu05164	ossification, osteoblast differentiation, in utero embryonic development, regulation of protein phosphorylation, negative regulation of protein phosphorylation, regulation of cytokine-mediated signaling pathway, negative regulation of cytokine-mediated signaling pathway, somatic diversification of immune receptors, hematopoietic progenitor cell differentiation, immune effector process, myeloid ce…	GO:0001503, GO:0001649, GO:0001701, GO:0001932, GO:0001933, GO:0001959, GO:0001960, GO:0002200, GO:0002244, GO:0002252, GO:0002262, GO:0002376, GO:0002520, GO:0002566, GO:0002682, GO:0002683, GO:0003676, GO:0003677, GO:0003692, GO:0003723, GO:0003726, GO:0003824, GO:0004000, GO:0005488, GO:0005515, GO:0005622, GO:0005623, GO:0005634, GO:0005654, GO:0005681, GO:0005730, GO:0005737, GO:0006139, GO:…	256	257	283	274	271	298	327	270	303	265	313	281	246	307	253	261	279	278
ENSMUSG00000020133	2310011J03Rik	protein_coding							ENSMUSG00000020133	chr10	80318254	80320537	-					226	204	203	259	213	206	224	236	205	241	244	239	217	227	210	241	237	265
ENSMUSG00000022772	Senp5	protein_coding	Sentrin-specific protease 5	Senp5, Smt3ip3; Senp5	Q6NXL6; F7A4L2; F6S6C3	SENP5_MOUSE; F7A4L2_MOUSE; F6S6C3_MOUSE	ENSMUST00000023457, ENSMUST00000231360; ENSMUST00000155515; ENSMUST00000129900	ENSMUSP00000023457, ENSMUSP00000156109; ENSMUSP00000117481; ENSMUSP00000115257	ENSMUSG00000022772	chr16	31959672	32003287	-			catalytic activity, endopeptidase activity, cysteine-type endopeptidase activity, intracellular, cell, nucleus, nucleolus, cellular protein modification process, proteolysis, cell cycle, metabolic process, peptidase activity, cysteine-type peptidase activity, cellular process, hydrolase activity, protein desumoylation, SUMO-specific protease activity, peptidyl-amino acid modification, peptidyl-ly…	GO:0003824, GO:0004175, GO:0004197, GO:0005622, GO:0005623, GO:0005634, GO:0005730, GO:0006464, GO:0006508, GO:0007049, GO:0008152, GO:0008233, GO:0008234, GO:0009987, GO:0016787, GO:0016926, GO:0016929, GO:0018193, GO:0018205, GO:0019538, GO:0019783, GO:0031974, GO:0031981, GO:0036211, GO:0043170, GO:0043226, GO:0043227, GO:0043228, GO:0043229, GO:0043231, GO:0043232, GO:0043233, GO:0043412, GO:…	417	427	384	353	372	329	363	419	379	375	400	399	401	406	465	386	409	390
ENSMUSG00000018433	Nol11	protein_coding	Nucleolar protein 11	Nol11	Q8BJW5	NOL11_MOUSE	ENSMUST00000018577, ENSMUST00000106757	ENSMUSP00000018577, ENSMUSP00000102368	ENSMUSG00000018433	chr11	107166663	107189381	-			nucleic acid binding, RNA binding, binding, intracellular, cell, nucleus, nucleolus, nucleobase-containing compound metabolic process, transcription, DNA-templated, regulation of transcription, DNA-templated, regulation of transcription from RNA polymerase I promoter, transcription from RNA polymerase I promoter, rRNA processing, RNA processing, cellular aromatic compound metabolic process, nitro…	GO:0003676, GO:0003723, GO:0005488, GO:0005622, GO:0005623, GO:0005634, GO:0005730, GO:0006139, GO:0006351, GO:0006355, GO:0006356, GO:0006360, GO:0006364, GO:0006396, GO:0006725, GO:0006807, GO:0008152, GO:0009058, GO:0009059, GO:0009303, GO:0009889, GO:0009891, GO:0009893, GO:0009987, GO:0010467, GO:0010468, GO:0010556, GO:0010557, GO:0010604, GO:0010628, GO:0016070, GO:0016072, GO:0018130, GO:…	306	360	305	331	339	323	391	353	339	332	327	312	332	345	344	321	310	361
ENSMUSG00000003135	Cnot11	protein_coding	CCR4-NOT transcription complex subunit 11	Cnot11, D1Bwg0212e; Cnot11	Q9CWN7; A0A0A6YW44	CNO11_MOUSE; A0A0A6YW44_MOUSE	ENSMUST00000003219, ENSMUST00000161515; ENSMUST00000195567	ENSMUSP00000003219, ENSMUSP00000125638; ENSMUSP00000141388	ENSMUSG00000003135	chr1	39534992	39546889	+			intracellular, cell, nucleus, cytoplasm, nucleobase-containing compound metabolic process, transcription, DNA-templated, regulation of transcription, DNA-templated, translation, regulation of translation, peptide metabolic process, cellular aromatic compound metabolic process, nitrogen compound metabolic process, metabolic process, biosynthetic process, macromolecule biosynthetic process, regulat…	GO:0005622, GO:0005623, GO:0005634, GO:0005737, GO:0006139, GO:0006351, GO:0006355, GO:0006412, GO:0006417, GO:0006518, GO:0006725, GO:0006807, GO:0008152, GO:0009058, GO:0009059, GO:0009889, GO:0009892, GO:0009987, GO:0010467, GO:0010468, GO:0010556, GO:0010605, GO:0010608, GO:0010629, GO:0016070, GO:0016458, GO:0018130, GO:0019219, GO:0019222, GO:0019438, GO:0019538, GO:0030014, GO:0031047, GO:…	339	337	290	313	326	311	313	310	328	330	296	303	324	296	335	318	331	293
ENSMUSG00000056962	Jmjd6	protein_coding	Bifunctional arginine demethylase and lysyl-hydroxylase JMJD6	Jmjd6, Kiaa0585, Ptdsr; Jmjd6	Q9ERI5; F6VRF7; G3UVU9; F6VMC4	JMJD6_MOUSE; F6VRF7_MOUSE; G3UVU9_MOUSE; F6VMC4_MOUSE	ENSMUST00000047616; ENSMUST00000140349; ENSMUST00000142495; ENSMUST00000140513	ENSMUSP00000047570; ENSMUSP00000120850; ENSMUSP00000117922; ENSMUSP00000115086	ENSMUSG00000056962	chr11	116837432	116843449	-			RNA splicing, via transesterification reactions, RNA splicing, via transesterification reactions with bulged adenosine as nucleophile, mRNA splicing, via spliceosome, sulfonate dioxygenase activity, angiogenesis, blood vessel development, eye development, urogenital system development, cell activation, kidney development, vasculature development, sprouting angiogenesis, myeloid cell homeostasis, …	GO:0000375, GO:0000377, GO:0000398, GO:0000907, GO:0001525, GO:0001568, GO:0001654, GO:0001655, GO:0001775, GO:0001822, GO:0001944, GO:0002040, GO:0002262, GO:0002274, GO:0002376, GO:0002520, GO:0002521, GO:0003676, GO:0003723, GO:0003727, GO:0003824, GO:0004872, GO:0005488, GO:0005506, GO:0005515, GO:0005622, GO:0005623, GO:0005634, GO:0005654, GO:0005730, GO:0005737, GO:0005829, GO:0005886, GO:…	478	525	543	436	365	397	377	354	333	385	381	385	393	427	375	383	430	404
ENSMUSG00000042425	Frmpd3	protein_coding	FERM and PDZ domain-containing 3	Frmpd3	A0A140LIW3	A0A140LIW3_MOUSE	ENSMUST00000208130	ENSMUSP00000146983	ENSMUSG00000042425	chrX	140342263	140435467	+					53	35	36	42	64	55	43	49	38	55	58	69	67	51	69	61	68	64
ENSMUSG00000113930	Gm36235	lincRNA							ENSMUSG00000113930	chr12	15980647	16015545	-					2	6	2	9	18	10	3	10	6	8	7	2	8	6	8	13	7	4
ENSMUSG00000053799	Exoc6	protein_coding	Exocyst complex component	Exoc6	Q3U9D6; A0A5F8MP92; A0A5F8MPW8	Q3U9D6_MOUSE; A0A5F8MP92_MOUSE; A0A5F8MPW8_MOUSE	ENSMUST00000066439; ENSMUST00000238954; ENSMUST00000238817	ENSMUSP00000064332; ENSMUSP00000158866; ENSMUSP00000159143	ENSMUSG00000053799	chr19	37520879	37684059	+					617	565	623	533	550	566	715	653	667	597	623	637	759	691	710	626	603	626
ENSMUSG00000003452	Bicd1	protein_coding	Protein bicaudal D homolog 1	Bicd1	Q8BR07; G3UY88; B2KG46; G3UXK5	BICD1_MOUSE; G3UY88_MOUSE; B2KG46_MOUSE; G3UXK5_MOUSE	ENSMUST00000086829, ENSMUST00000111513; ENSMUST00000172926; ENSMUST00000003544; ENSMUST00000173408	ENSMUSP00000084039, ENSMUSP00000107138; ENSMUSP00000133986; ENSMUSP00000003544; ENSMUSP00000133727	ENSMUSG00000003452	chr6	149408886	149563329	+			microtubule cytoskeleton organization, G-protein coupled receptor binding, receptor binding, binding, protein binding, intracellular, cell, cytoplasm, Golgi apparatus, trans-Golgi network, cytosol, cytoskeleton, microtubule, cytoplasmic microtubule, transport, endocytosis, receptor-mediated endocytosis, movement of cell or subcellular component, organelle organization, cytoskeleton organization, …	GO:0000226, GO:0001664, GO:0005102, GO:0005488, GO:0005515, GO:0005622, GO:0005623, GO:0005737, GO:0005794, GO:0005802, GO:0005829, GO:0005856, GO:0005874, GO:0005881, GO:0006810, GO:0006897, GO:0006898, GO:0006928, GO:0006996, GO:0007010, GO:0007017, GO:0007018, GO:0007154, GO:0007165, GO:0007186, GO:0007200, GO:0008092, GO:0008093, GO:0008104, GO:0008277, GO:0009966, GO:0009968, GO:0009987, GO:…	78	94	91	83	107	75	141	118	118	118	123	124	84	120	122	130	126	116
ENSMUSG00000052298	Cdc42se2	protein_coding	CDC42 small effector protein 2	Cdc42se2	Q8BGH7; B1AZK1	C42S2_MOUSE; B1AZK1_MOUSE	ENSMUST00000064104; ENSMUST00000153209	ENSMUSP00000070725; ENSMUSP00000120253	ENSMUSG00000052298	chr11	54717456	54787675	-			cell morphogenesis, structural molecule activity, extracellular region, intracellular, cell, cytoplasm, cytoskeleton, plasma membrane, transport, endocytosis, phagocytosis, cell communication, signal transduction, regulation of cell shape, anatomical structure morphogenesis, regulation of signal transduction, cellular process, regulation of cell communication, membrane, cellular component organiz…	GO:0000902, GO:0005198, GO:0005576, GO:0005622, GO:0005623, GO:0005737, GO:0005856, GO:0005886, GO:0006810, GO:0006897, GO:0006909, GO:0007154, GO:0007165, GO:0008360, GO:0009653, GO:0009966, GO:0009987, GO:0010646, GO:0016020, GO:0016043, GO:0016192, GO:0022603, GO:0022604, GO:0023051, GO:0023052, GO:0031982, GO:0031988, GO:0032502, GO:0032989, GO:0042995, GO:0043226, GO:0043227, GO:0043228, GO:…	439	450	474	485	441	496	478	453	445	433	422	427	443	420	439	472	416	444
ENSMUSG00000105408	Gm7285	processed_pseudogene							ENSMUSG00000105408	chr5	137601593	137602172	+					9	10	5	4	7	15	3	4	9	15	7	7	8	7	6	8	10	7
ENSMUSG00000080454	Gm24195	miRNA							ENSMUSG00000080454	chr13	54578113	54578249	+					0	3	1	2	3	2	0	1	1	0	1	1	1	1	2	0	0	0
ENSMUSG00000022246	Rai14	protein_coding	Ankycorbin	Rai14, Kiaa1334, Norpeg; Rai14	Q9EP71; A0A2I3BPY7	RAI14_MOUSE; A0A2I3BPY7_MOUSE	ENSMUST00000090339, ENSMUST00000169385; ENSMUST00000227506	ENSMUSP00000087815, ENSMUSP00000126325; ENSMUSP00000153969	ENSMUSG00000022246	chr15	10568969	10714624	-			intracellular, cell, nucleus, nucleoplasm, cytoplasm, mitochondrion, cytoskeleton, actin cytoskeleton, membrane-enclosed lumen, nuclear lumen, organelle, membrane-bounded organelle, non-membrane-bounded organelle, intracellular organelle, intracellular membrane-bounded organelle, intracellular non-membrane-bounded organelle, organelle lumen, organelle part, intracellular part, nuclear part, cytop…	GO:0005622, GO:0005623, GO:0005634, GO:0005654, GO:0005737, GO:0005739, GO:0005856, GO:0015629, GO:0031974, GO:0031981, GO:0043226, GO:0043227, GO:0043228, GO:0043229, GO:0043231, GO:0043232, GO:0043233, GO:0044422, GO:0044424, GO:0044428, GO:0044444, GO:0044446, GO:0044464, GO:0070013	127	123	140	119	117	99	129	147	149	148	127	137	150	134	130	132	136	124
ENSMUSG00000028549	Itgb3bp	protein_coding	Centromere protein R	Itgb3bp, Cenpr, Nrif3	Q9CQ82	CENPR_MOUSE	ENSMUST00000146258, ENSMUST00000230193	ENSMUSP00000117153, ENSMUSP00000154820	ENSMUSG00000028549	chr4	99765402	99929813	-			mitotic cell cycle, nuclear division, chromosome, centromeric region, kinetochore, intracellular, cell, nucleus, nucleoplasm, chromosome, nucleobase-containing compound metabolic process, DNA packaging, chromatin organization, chromatin assembly or disassembly, nucleosome assembly, DNA replication-independent nucleosome assembly, chromatin remodeling, transcription, DNA-templated, regulation of t…	GO:0000278, GO:0000280, GO:0000775, GO:0000776, GO:0005622, GO:0005623, GO:0005634, GO:0005654, GO:0005694, GO:0006139, GO:0006323, GO:0006325, GO:0006333, GO:0006334, GO:0006336, GO:0006338, GO:0006351, GO:0006355, GO:0006461, GO:0006725, GO:0006807, GO:0006915, GO:0006996, GO:0007049, GO:0007067, GO:0008152, GO:0008219, GO:0009058, GO:0009059, GO:0009889, GO:0009987, GO:0010467, GO:0010468, GO:…	84	78	61	76	68	84	90	88	83	83	95	89	61	80	81	70	79	81
ENSMUSG00000039515	Ptpa	protein_coding	Serine/threonine-protein phosphatase 2A activator	Ptpa, Ppp2r4	P58389; B7ZDE0; Q543N6; D6RFC2; A2AWE9; A2AWF0	PTPA_MOUSE; B7ZDE0_MOUSE; Q543N6_MOUSE; D6RFC2_MOUSE; A2AWE9_MOUSE; A2AWF0_MOUSE	ENSMUST00000042055; ENSMUST00000131476, ENSMUST00000136009; ENSMUST00000152165; ENSMUST00000113603; ENSMUST00000113601	ENSMUSP00000046837; ENSMUSP00000116268, ENSMUSP00000114985; ENSMUSP00000117121; ENSMUSP00000109233; ENSMUSP00000109231	ENSMUSG00000039515	chr2	30416039	30447806	+	Insulin resistance	mmu04931	protein phosphatase type 2A complex, nucleotide binding, mitotic cell cycle, nucleoside binding, purine nucleoside binding, peptidyl-prolyl cis-trans isomerase activity, catalytic activity, receptor binding, binding, protein binding, ATP binding, extracellular region, intracellular, cell, nucleus, nucleoplasm, cytoplasm, cellular protein modification process, protein dephosphorylation, phosphorus…	GO:0000159, GO:0000166, GO:0000278, GO:0001882, GO:0001883, GO:0003755, GO:0003824, GO:0005102, GO:0005488, GO:0005515, GO:0005524, GO:0005576, GO:0005622, GO:0005623, GO:0005634, GO:0005654, GO:0005737, GO:0006464, GO:0006470, GO:0006793, GO:0006796, GO:0006915, GO:0007049, GO:0007052, GO:0008047, GO:0008152, GO:0008160, GO:0008219, GO:0008287, GO:0008601, GO:0009892, GO:0009893, GO:0009987, GO:…	777	706	728	737	761	728	835	795	707	773	737	702	733	704	729	838	727	819
ENSMUSG00000032407	U2surp	protein_coding	U2 snRNP-associated SURP motif-containing protein	U2surp, Sr140; U2surp	Q6NV83; A0A087WRG2	SR140_MOUSE; A0A087WRG2_MOUSE	ENSMUST00000078374, ENSMUST00000079659, ENSMUST00000217176; ENSMUST00000191213	ENSMUSP00000077482, ENSMUSP00000078602, ENSMUSP00000151121; ENSMUSP00000140614	ENSMUSG00000032407	chr9	95456898	95511996	-	Spliceosome	mmu03040	nucleotide binding, nucleic acid binding, RNA binding, binding, intracellular, cell, nucleus, nucleoplasm, nucleobase-containing compound metabolic process, RNA processing, cellular aromatic compound metabolic process, nitrogen compound metabolic process, metabolic process, cellular process, gene expression, RNA metabolic process, membrane-enclosed lumen, nuclear lumen, cellular nitrogen compound…	GO:0000166, GO:0003676, GO:0003723, GO:0005488, GO:0005622, GO:0005623, GO:0005634, GO:0005654, GO:0006139, GO:0006396, GO:0006725, GO:0006807, GO:0008152, GO:0009987, GO:0010467, GO:0016070, GO:0031974, GO:0031981, GO:0034641, GO:0036094, GO:0043170, GO:0043226, GO:0043227, GO:0043229, GO:0043231, GO:0043233, GO:0044237, GO:0044238, GO:0044260, GO:0044422, GO:0044424, GO:0044428, GO:0044446, GO:…	868	801	744	755	817	799	790	758	795	760	841	833	699	786	830	736	712	824
ENSMUSG00000020130	Tbc1d15	protein_coding	TBC1 domain family member 15	Tbc1d15	Q9CXF4	TBC15_MOUSE	ENSMUST00000020339	ENSMUSP00000020339	ENSMUSG00000020130	chr10	115197872	115251467	-			GTPase activator activity, binding, protein binding, extracellular region, intracellular, cell, cytoplasm, mitochondrion, transport, intracellular protein transport, vesicle fusion, organelle organization, enzyme activator activity, protein localization, cellular process, endomembrane system, protein transport, cellular component organization, vesicle organization, vesicle-mediated transport, Ras…	GO:0005096, GO:0005488, GO:0005515, GO:0005576, GO:0005622, GO:0005623, GO:0005737, GO:0005739, GO:0006810, GO:0006886, GO:0006906, GO:0006996, GO:0008047, GO:0008104, GO:0009987, GO:0012505, GO:0015031, GO:0016043, GO:0016050, GO:0016192, GO:0017016, GO:0017137, GO:0019899, GO:0030234, GO:0030695, GO:0031267, GO:0031338, GO:0031982, GO:0031988, GO:0032879, GO:0033036, GO:0033043, GO:0034613, GO:…	372	459	469	418	483	451	449	434	447	490	485	468	434	470	470	477	424	456
ENSMUSG00000034394	Lif	protein_coding	Leukemia inhibitory factor	Lif	P09056; F8WH42	LIF_MOUSE; F8WH42_MOUSE	ENSMUST00000066283; ENSMUST00000040750	ENSMUSP00000067066; ENSMUSP00000036853	ENSMUSG00000034394	chr11	4257557	4272514	+	TNF signaling pathway, Cytokine-cytokine receptor interaction, Jak-STAT signaling pathway, Signaling pathways regulating pluripotency of stem cells	mmu04668, mmu04060, mmu04630, mmu04550	reproduction, MAPK cascade, nuclear division, cell morphogenesis, cell morphogenesis involved in differentiation, transcription factor activity, protein binding, transcription factor activity, transcription factor binding, transcription factor activity, RNA polymerase II transcription factor binding, transcription factor activity, transcription factor recruiting, transcription factor activity, RN…	GO:0000003, GO:0000165, GO:0000280, GO:0000902, GO:0000904, GO:0000988, GO:0000989, GO:0001076, GO:0001134, GO:0001135, GO:0001525, GO:0001568, GO:0001654, GO:0001655, GO:0001656, GO:0001701, GO:0001822, GO:0001890, GO:0001892, GO:0001893, GO:0001932, GO:0001933, GO:0001934, GO:0001944, GO:0001974, GO:0002009, GO:0002064, GO:0002376, GO:0002520, GO:0002521, GO:0002573, GO:0002682, GO:0002684, GO:…	10	10	4	8	4	6	13	8	4	10	6	8	5	2	8	6	5	7
ENSMUSG00000009394	Syn2	protein_coding	Synapsin-2	Syn2	Q64332	SYN2_MOUSE	ENSMUST00000009538, ENSMUST00000169345, ENSMUST00000203450	ENSMUSP00000009538, ENSMUSP00000133121, ENSMUSP00000144921	ENSMUSG00000009394	chr6	115134902	115282006	+			nucleotide binding, regulation of neurotransmitter levels, nucleoside binding, purine nucleoside binding, catalytic activity, binding, protein binding, ATP binding, intracellular, cell, cytoplasm, plasma membrane, transport, neurotransmitter transport, cell communication, cell-cell signaling, chemical synaptic transmission, neurotransmitter secretion, synaptic vesicle, cellular process, endomembr…	GO:0000166, GO:0001505, GO:0001882, GO:0001883, GO:0003824, GO:0005488, GO:0005515, GO:0005524, GO:0005622, GO:0005623, GO:0005737, GO:0005886, GO:0006810, GO:0006836, GO:0007154, GO:0007267, GO:0007268, GO:0007269, GO:0008021, GO:0009987, GO:0012505, GO:0012506, GO:0014069, GO:0016020, GO:0016023, GO:0017076, GO:0023052, GO:0023061, GO:0030054, GO:0030133, GO:0030424, GO:0030554, GO:0030658, GO:…	57	41	65	59	41	49	41	59	46	47	61	71	47	80	45	47	55	42
ENSMUSG00000067189	Gm7335	processed_pseudogene							ENSMUSG00000067189	chr17	37713552	37713924	-					0	0	3	0	1	1	0	0	1	0	0	0	0	0	2	1	0	1
ENSMUSG00000031502	Col4a1	protein_coding	Collagen alpha-1(IV) chain	Col4a1	P02463; A0A1B0GSI7; A0A1B0GT69; A0A140LHU8	CO4A1_MOUSE; A0A1B0GSI7_MOUSE; A0A1B0GT69_MOUSE; A0A140LHU8_MOUSE	ENSMUST00000033898; ENSMUST00000209735; ENSMUST00000209661; ENSMUST00000208095	ENSMUSP00000033898; ENSMUSP00000147951; ENSMUSP00000148226; ENSMUSP00000146554	ENSMUSG00000031502	chr8	11198423	11312826	-	ECM-receptor interaction, Pathways in cancer, PI3K-Akt signaling pathway, Focal adhesion, AGE-RAGE signaling pathway in diabetic complications, Amoebiasis, Small cell lung cancer, Protein digestion and absorption	mmu04512, mmu05200, mmu04151, mmu04510, mmu04933, mmu05146, mmu05222, mmu04974	response to acid chemical, angiogenesis, blood vessel development, patterning of blood vessels, eye development, urogenital system development, morphogenesis of a branching structure, vasculature development, morphogenesis of an epithelium, structural molecule activity, extracellular matrix structural constituent, binding, protein binding, extracellular region, proteinaceous extracellular matrix,…	GO:0001101, GO:0001525, GO:0001568, GO:0001569, GO:0001654, GO:0001655, GO:0001763, GO:0001944, GO:0002009, GO:0005198, GO:0005201, GO:0005488, GO:0005515, GO:0005576, GO:0005578, GO:0005581, GO:0005587, GO:0005604, GO:0007154, GO:0007165, GO:0007166, GO:0007167, GO:0007169, GO:0007275, GO:0007389, GO:0007399, GO:0007417, GO:0007420, GO:0007423, GO:0007528, GO:0009653, GO:0009719, GO:0009888, GO:…	4949	4594	4700	3794	3569	3694	3705	3313	2972	3621	3168	3708	3473	2649	2980	2870	2755	3125
ENSMUSG00000047976	Kcna1	protein_coding	Potassium voltage-gated channel subfamily A member 1	Kcna1	P16388	KCNA1_MOUSE	ENSMUST00000055168, ENSMUST00000203094	ENSMUSP00000055225, ENSMUSP00000144947	ENSMUSG00000047976	chr6	126640397	126646384	-			action potential, startle response, system process, muscle system process, transporter activity, ion channel activity, voltage-gated ion channel activity, voltage-gated potassium channel activity, delayed rectifier potassium channel activity, cation channel activity, potassium channel activity, intracellular, cell, cytoplasm, endoplasmic reticulum, cytosol, plasma membrane, integral component of …	GO:0001508, GO:0001964, GO:0003008, GO:0003012, GO:0005215, GO:0005216, GO:0005244, GO:0005249, GO:0005251, GO:0005261, GO:0005267, GO:0005622, GO:0005623, GO:0005737, GO:0005783, GO:0005829, GO:0005886, GO:0005887, GO:0006461, GO:0006810, GO:0006811, GO:0006812, GO:0006813, GO:0006936, GO:0006937, GO:0007154, GO:0007165, GO:0007275, GO:0007399, GO:0007405, GO:0007417, GO:0007420, GO:0007600, GO:…	33	46	16	27	29	24	16	32	43	15	23	19	20	25	42	14	25	19
ENSMUSG00000063109	Dgkeos	antisense							ENSMUSG00000063109	chr11	89064729	89069098	+					5	9	3	3	4	6	3	3	8	6	5	5	1	6	5	6	7	4
ENSMUSG00000112991	Gm36635	lincRNA							ENSMUSG00000112991	chr12	111703082	111705550	+					1	2	1	2	1	2	3	5	4	0	5	1	3	1	1	3	4	1
ENSMUSG00000051934	Spats2	protein_coding	Spermatogenesis-associated serine-rich protein 2	Spats2, Scr59; Spats2	Q8K1N4; A0A2R8VKR1; A0A2R8W6M8; A0A2R8W6T4; A0A2R8VJN7; A0A2R8VJY7	SPAS2_MOUSE; A0A2R8VKR1_MOUSE; A0A2R8W6M8_MOUSE; A0A2R8W6T4_MOUSE; A0A2R8VJN7_MOUSE; A0A2R8VJY7_MOUSE	ENSMUST00000063517; ENSMUST00000229663; ENSMUST00000229147; ENSMUST00000229073; ENSMUST00000229066; ENSMUST00000230628	ENSMUSP00000070549; ENSMUSP00000155814; ENSMUSP00000155137; ENSMUSP00000155388; ENSMUSP00000154863; ENSMUSP00000155049	ENSMUSG00000051934	chr15	99125916	99213215	+			nucleic acid binding, RNA binding, binding, intracellular, cell, cytoplasm, intracellular part, cell part, poly(A) RNA binding, organic cyclic compound binding, heterocyclic compound binding	GO:0003676, GO:0003723, GO:0005488, GO:0005622, GO:0005623, GO:0005737, GO:0044424, GO:0044464, GO:0044822, GO:0097159, GO:1901363	119	123	117	109	122	116	137	148	129	106	103	105	157	152	160	113	118	89
ENSMUSG00000074212	Dnajb14	protein_coding	DnaJ homolog subfamily B member 14	Dnajb14	Q149L6; A0A0G2JFJ4	DJB14_MOUSE; A0A0G2JFJ4_MOUSE	ENSMUST00000090178; ENSMUST00000197711	ENSMUSP00000087641; ENSMUSP00000143194	ENSMUSG00000074212	chr3	137867675	137916557	+			intracellular, cell, cytoplasm, endoplasmic reticulum, endomembrane system, membrane, integral component of membrane, intrinsic component of membrane, organelle, membrane-bounded organelle, intracellular organelle, intracellular membrane-bounded organelle, intracellular part, membrane part, cytoplasmic part, cell part	GO:0005622, GO:0005623, GO:0005737, GO:0005783, GO:0012505, GO:0016020, GO:0016021, GO:0031224, GO:0043226, GO:0043227, GO:0043229, GO:0043231, GO:0044424, GO:0044425, GO:0044444, GO:0044464	528	474	492	366	401	326	513	504	415	410	446	461	447	452	519	467	436	416
ENSMUSG00000053353	2310001K24Rik	antisense							ENSMUSG00000053353	chr2	163471957	163473005	+					20	23	10	8	16	9	4	10	9	11	9	6	14	14	8	10	15	7
ENSMUSG00000014349	Ube2z	protein_coding	Ubiquitin-conjugating enzyme E2 Z	Ube2z, D11Moh35	Q3UE37	UBE2Z_MOUSE	ENSMUST00000100528	ENSMUSP00000098097	ENSMUSG00000014349	chr11	96047432	96065388	-	Ubiquitin mediated proteolysis	mmu04120	nucleotide binding, nucleoside binding, purine nucleoside binding, catalytic activity, ubiquitin-protein transferase activity, binding, protein binding, ATP binding, intracellular, cell, nucleus, nucleoplasm, cytoplasm, cellular protein modification process, proteolysis, ubiquitin-dependent protein catabolic process, apoptotic process, metabolic process, cell death, catabolic process, macromolecu…	GO:0000166, GO:0001882, GO:0001883, GO:0003824, GO:0004842, GO:0005488, GO:0005515, GO:0005524, GO:0005622, GO:0005623, GO:0005634, GO:0005654, GO:0005737, GO:0006464, GO:0006508, GO:0006511, GO:0006915, GO:0008152, GO:0008219, GO:0009056, GO:0009057, GO:0009987, GO:0012501, GO:0016567, GO:0016740, GO:0017076, GO:0019538, GO:0019787, GO:0019899, GO:0019941, GO:0030163, GO:0030554, GO:0031625, GO:…	642	657	619	690	687	689	710	706	643	715	693	696	630	617	660	706	676	705
ENSMUSG00000033809	Alg3	protein_coding	Dol-P-Man:Man(5)GlcNAc(2)-PP-Dol alpha-1,3-mannosyltransferase	Alg3, Not, Not56l; Alg3	Q8K2A8; A0A338P7B5; A0A338P6Q6; A0A338P6K1; A0A338P794; A0A338P6N0; A0A338P706; A0A338P726; A0A338P6Y8; D6RCW8; A0A338P722; A0A338P6V1	ALG3_MOUSE; A0A338P7B5_MOUSE; A0A338P6Q6_MOUSE; A0A338P6K1_MOUSE; A0A338P794_MOUSE; A0A338P6N0_MOUSE; A0A338P706_MOUSE; A0A338P726_MOUSE; A0A338P6Y8_MOUSE; D6RCW8_MOUSE; A0A338P722_MOUSE; A0A338P6V1_MOUSE	ENSMUST00000045918; ENSMUST00000147867, ENSMUST00000231904; ENSMUST00000231386; ENSMUST00000231387; ENSMUST00000232319; ENSMUST00000231471; ENSMUST00000232451; ENSMUST00000231531; ENSMUST00000232458; ENSMUST00000123774; ENSMUST00000231749; ENSMUST00000231362	ENSMUSP00000045272; ENSMUSP00000156272, ENSMUSP00000156363; ENSMUSP00000156072; ENSMUSP00000155988; ENSMUSP00000156269; ENSMUSP00000156022; ENSMUSP00000156184; ENSMUSP00000156241; ENSMUSP00000156158; ENSMUSP00000123378; ENSMUSP00000156234; ENSMUSP00000155979	ENSMUSG00000033809	chr16	20605374	20611735	-	Metabolic pathways, N-Glycan biosynthesis	mmu01100, mmu00510	mannosyltransferase activity, alpha-1,3-mannosyltransferase activity, catalytic activity, intracellular, cell, cytoplasm, endoplasmic reticulum, endoplasmic reticulum membrane, endomembrane system, membrane, integral component of membrane, transferase activity, transferase activity, transferring glycosyl groups, transferase activity, transferring hexosyl groups, intrinsic component of membrane, n…	GO:0000030, GO:0000033, GO:0003824, GO:0005622, GO:0005623, GO:0005737, GO:0005783, GO:0005789, GO:0012505, GO:0016020, GO:0016021, GO:0016740, GO:0016757, GO:0016758, GO:0031224, GO:0042175, GO:0043226, GO:0043227, GO:0043229, GO:0043231, GO:0044422, GO:0044424, GO:0044425, GO:0044432, GO:0044444, GO:0044446, GO:0044464, GO:0052925	102	71	84	89	67	76	100	92	83	70	91	100	89	97	103	102	102	101
ENSMUSG00000041624	Gucy1a2	protein_coding	Guanylate cyclase	Gucy1a2	F8VQK3	F8VQK3_MOUSE	ENSMUST00000115733	ENSMUSP00000111398	ENSMUSG00000041624	chr9	3532778	3894736	+	Platelet activation, cGMP-PKG signaling pathway, Circadian entrainment, Vascular smooth muscle contraction, Oxytocin signaling pathway, Renin secretion, Salivary secretion, Purine metabolism, Long-term depression, Gap junction	mmu04611, mmu04022, mmu04713, mmu04270, mmu04921, mmu04924, mmu04970, mmu00230, mmu04730, mmu04540			2	7	9	10	10	10	7	12	12	7	7	9	5	9	7	14	14	10
ENSMUSG00000097855	A930007I19Rik	antisense							ENSMUSG00000097855	chr19	29464750	29523159	-					6	5	7	11	9	6	7	7	13	5	11	12	7	6	5	7	8	7
ENSMUSG00000095115	Itpripl2	protein_coding	Inositol 1,4,5-trisphosphate receptor-interacting protein-like 2	Itpripl2	Q3UV16	IPIL2_MOUSE	ENSMUST00000178344	ENSMUSP00000136409	ENSMUSG00000095115	chr7	118485111	118491975	-			membrane, integral component of membrane, intrinsic component of membrane, membrane part	GO:0016020, GO:0016021, GO:0031224, GO:0044425	689	756	745	636	730	725	728	707	686	753	700	763	624	615	673	725	752	745
ENSMUSG00000049922	Slc35c1	protein_coding	GDP-fucose transporter 1; GDP-fucose transporter 1, Putative multispan transmembrane protein; Solute carrier family 35, member C1	Slc35c1, Fuct1; Slc35c1, fuct1; Slc35c1	Q8BLX4; Q8R2I1; Q78H73; M0QWB9	FUCT1_MOUSE; Q8R2I1_MOUSE; Q78H73_MOUSE; M0QWB9_MOUSE	ENSMUST00000067631; ENSMUST00000125276; ENSMUST00000136718	ENSMUSP00000063461; ENSMUSP00000119271; ENSMUSP00000137748	ENSMUSG00000049922	chr2	92452764	92460538	-			mitophagy, macromitophagy, positive regulation of defense response to virus by host, immune effector process, immune system process, regulation of immune system process, regulation of immune effector process, regulation of response to biotic stimulus, intracellular, cell, cytoplasm, Golgi apparatus, carbohydrate metabolic process, lipid metabolic process, transport, autophagy, response to stress,…	GO:0000422, GO:0000423, GO:0002230, GO:0002252, GO:0002376, GO:0002682, GO:0002697, GO:0002831, GO:0005622, GO:0005623, GO:0005737, GO:0005794, GO:0005975, GO:0006629, GO:0006810, GO:0006914, GO:0006950, GO:0006952, GO:0006996, GO:0007005, GO:0007154, GO:0007165, GO:0007166, GO:0007219, GO:0008152, GO:0008593, GO:0008643, GO:0009605, GO:0009607, GO:0009615, GO:0009966, GO:0009968, GO:0009987, GO:…	90	82	99	113	107	114	97	109	112	93	87	101	112	97	116	110	107	102
ENSMUSG00000041828	Abca8a	protein_coding	ATP-binding cassette sub-family A member 8-A	Abca8a	Q8K442; F8WGE3; A2A6R7	ABC8A_MOUSE; F8WGE3_MOUSE; A2A6R7_MOUSE	ENSMUST00000100287, ENSMUST00000106664; ENSMUST00000046223; ENSMUST00000106662	ENSMUSP00000097860, ENSMUSP00000102275; ENSMUSP00000045808; ENSMUSP00000102273	ENSMUSG00000041828	chr11	110025634	110095978	-	ABC transporters	mmu02010	nucleotide binding, nucleoside binding, purine nucleoside binding, catalytic activity, transporter activity, binding, ATP binding, intracellular, cell, cytoplasm, mitochondrion, mitochondrial envelope, mitochondrial inner membrane, plasma membrane, transport, lipid transport, lipid localization, primary active transmembrane transporter activity, P-P-bond-hydrolysis-driven transmembrane transporte…	GO:0000166, GO:0001882, GO:0001883, GO:0003824, GO:0005215, GO:0005488, GO:0005524, GO:0005622, GO:0005623, GO:0005737, GO:0005739, GO:0005740, GO:0005743, GO:0005886, GO:0006810, GO:0006869, GO:0010876, GO:0015399, GO:0015405, GO:0016020, GO:0016021, GO:0016462, GO:0016787, GO:0016817, GO:0016818, GO:0016820, GO:0016887, GO:0017076, GO:0017111, GO:0019866, GO:0022804, GO:0022857, GO:0030554, GO:…	1065	1067	934	1385	1544	1519	1475	1403	1323	1295	1345	1360	1266	1228	1323	1277	1088	1250
ENSMUSG00000061576	Dpp6	protein_coding	Dipeptidyl aminopeptidase-like protein 6; Dipeptidyl aminopeptidase-like protein 6, Dpp6 protein	Dpp6, Dpp-6; Dpp6	Q9Z218; Q80VM5; Q5U4C2; D6RFR3; E9PWX1	DPP6_MOUSE; Q80VM5_MOUSE; Q5U4C2_MOUSE; D6RFR3_MOUSE; E9PWX1_MOUSE	ENSMUST00000071500; ENSMUST00000101471; ENSMUST00000120555; ENSMUST00000148039; ENSMUST00000122171	ENSMUSP00000071435; ENSMUSP00000099012; ENSMUSP00000113849; ENSMUSP00000115944; ENSMUSP00000113441	ENSMUSG00000061576	chr5	26817203	27727505	+			action potential, system process, catalytic activity, binding, protein binding, extracellular region, cell, plasma membrane, integral component of plasma membrane, proteolysis, transport, ion transport, cation transport, potassium ion transport, plasma membrane organization, cell communication, voltage-gated potassium channel complex, protein localization, metabolic process, peptidase activity, s…	GO:0001508, GO:0003008, GO:0003824, GO:0005488, GO:0005515, GO:0005576, GO:0005623, GO:0005886, GO:0005887, GO:0006508, GO:0006810, GO:0006811, GO:0006812, GO:0006813, GO:0007009, GO:0007154, GO:0008076, GO:0008104, GO:0008152, GO:0008233, GO:0008236, GO:0009986, GO:0009987, GO:0010256, GO:0010959, GO:0015459, GO:0015672, GO:0016020, GO:0016021, GO:0016043, GO:0016247, GO:0016787, GO:0017171, GO:…	1	0	0	1	0	0	0	13	15	1	2	0	4	4	2	1	2	1
ENSMUSG00000108596	Gm49368	protein_coding	Predicted gene, 49368	Gm49368	Q3U1U4	Q3U1U4_MOUSE	ENSMUST00000098015	ENSMUSP00000095625	ENSMUSG00000108596	chr7	128062683	128128160	+	Hematopoietic cell lineage, Complement and coagulation cascades, Regulation of actin cytoskeleton, Tuberculosis, Cell adhesion molecules (CAMs), Leukocyte transendothelial migration, Legionellosis, Phagosome, Rap1 signaling pathway, Pertussis, Transcriptional misregulation in cancer, Staphylococcus aureus infection, Leishmaniasis, Amoebiasis	mmu04640, mmu04610, mmu04810, mmu05152, mmu04514, mmu04670, mmu05134, mmu04145, mmu04015, mmu05133, mmu05202, mmu05150, mmu05140, mmu05146			0	2	0	0	0	1	3	1	1	1	0	0	7	6	2	1	1	0
ENSMUSG00000061086	Myl4	protein_coding	Myosin light chain 4, Myosin, light polypeptide 4; Myosin light chain 4	Myl4	Q9CZ19; A2A6Q8; D6RFU4	Q9CZ19_MOUSE; A2A6Q8_MOUSE; D6RFU4_MOUSE	ENSMUST00000018800, ENSMUST00000106956, ENSMUST00000106957; ENSMUST00000153761; ENSMUST00000130588	ENSMUSP00000018800, ENSMUSP00000102569, ENSMUSP00000102570; ENSMUSP00000114345; ENSMUSP00000122748	ENSMUSG00000061086	chr11	104550663	104595753	+	Cardiac muscle contraction, Adrenergic signaling in cardiomyocytes	mmu04260, mmu04261			312	588	234	1025	391	310	212	709	297	843	764	1195	403	525	374	238	237	237
ENSMUSG00000107932	Gm44432	TEC							ENSMUSG00000107932	chr6	4610234	4611171	+					4	2	2	3	1	1	0	2	1	2	0	2	3	1	2	2	2	1
ENSMUSG00000045193	Cirbp	protein_coding	Cold-inducible RNA-binding protein	Cirbp, Cirp; Cirbp	P60824; D3YU80; K4DI65	CIRBP_MOUSE; D3YU80_MOUSE; K4DI65_MOUSE	ENSMUST00000105365; ENSMUST00000154726; ENSMUST00000054666	ENSMUSP00000101004; ENSMUSP00000121214; ENSMUSP00000052642	ENSMUSG00000045193	chr10	80165985	80172786	+			nucleotide binding, regulation of cell growth, nucleic acid binding, RNA binding, single-stranded RNA binding, mRNA binding, mRNA 3'-UTR binding, binding, intracellular, cell, nucleus, nucleoplasm, nucleolus, cytoplasm, translation, regulation of translation, peptide metabolic process, nitrogen compound metabolic process, response to stress, organelle organization, cell cycle, metabolic process, …	GO:0000166, GO:0001558, GO:0003676, GO:0003723, GO:0003727, GO:0003729, GO:0003730, GO:0005488, GO:0005622, GO:0005623, GO:0005634, GO:0005654, GO:0005730, GO:0005737, GO:0006412, GO:0006417, GO:0006518, GO:0006807, GO:0006950, GO:0006996, GO:0007049, GO:0008152, GO:0008187, GO:0008266, GO:0009058, GO:0009059, GO:0009266, GO:0009314, GO:0009409, GO:0009411, GO:0009416, GO:0009628, GO:0009889, GO:…	290	214	231	507	523	593	443	462	549	442	431	393	437	487	439	436	434	422
ENSMUSG00000027809	Etfdh	protein_coding	Electron transfer flavoprotein-ubiquinone oxidoreductase, mitochondrial; Electron transfer flavoprotein-ubiquinone oxidoreductase	Etfdh	Q921G7; Q6PF96	ETFD_MOUSE; Q6PF96_MOUSE	ENSMUST00000029386; ENSMUST00000120992	ENSMUSP00000029386; ENSMUSP00000113888	ENSMUSG00000027809	chr3	79603788	79629500	-			catalytic activity, electron-transferring-flavoprotein dehydrogenase activity, binding, intracellular, cell, cytoplasm, mitochondrion, mitochondrial envelope, mitochondrial inner membrane, mitochondrial matrix, organic acid metabolic process, generation of precursor metabolites and energy, lipid metabolic process, fatty acid metabolic process, fatty acid beta-oxidation, transport, response to str…	GO:0003824, GO:0004174, GO:0005488, GO:0005622, GO:0005623, GO:0005737, GO:0005739, GO:0005740, GO:0005743, GO:0005759, GO:0006082, GO:0006091, GO:0006629, GO:0006631, GO:0006635, GO:0006810, GO:0006950, GO:0006979, GO:0008152, GO:0009055, GO:0009056, GO:0009062, GO:0009987, GO:0016020, GO:0016021, GO:0016042, GO:0016054, GO:0016491, GO:0016645, GO:0016649, GO:0017133, GO:0019395, GO:0019752, GO:…	2644	2368	2424	2722	2499	2711	2841	2424	2161	2796	2530	2597	3007	2259	2302	2587	2139	2607
ENSMUSG00000022146	Osmr	protein_coding	Oncostatin-M-specific receptor subunit beta	Osmr	A0A0R4J268; G3X8V6	A0A0R4J268_MOUSE; G3X8V6_MOUSE	ENSMUST00000176826; ENSMUST00000022746	ENSMUSP00000135204; ENSMUSP00000022746	ENSMUSG00000022146	chr15	6813577	6874969	-	Cytokine-cytokine receptor interaction, PI3K-Akt signaling pathway, Jak-STAT signaling pathway	mmu04060, mmu04151, mmu04630	signal transducer activity, receptor activity, transmembrane signaling receptor activity, cytokine receptor activity, oncostatin-M receptor activity, binding, protein binding, cell, plasma membrane, integral component of plasma membrane, oncostatin-M receptor complex, cell communication, signal transduction, cell surface receptor signaling pathway, cell proliferation, positive regulation of cell …	GO:0004871, GO:0004872, GO:0004888, GO:0004896, GO:0004924, GO:0005488, GO:0005515, GO:0005623, GO:0005886, GO:0005887, GO:0005900, GO:0007154, GO:0007165, GO:0007166, GO:0008283, GO:0008284, GO:0009897, GO:0009986, GO:0009987, GO:0010033, GO:0016020, GO:0016021, GO:0016324, GO:0019221, GO:0019838, GO:0019955, GO:0023052, GO:0031224, GO:0031226, GO:0032991, GO:0034097, GO:0038023, GO:0038165, GO:…	384	468	438	389	433	365	338	428	497	443	455	464	370	360	383	353	396	412
ENSMUSG00000069893	9930111J21Rik1	protein_coding	Interferon-gamma-inducible GTPase Ifggb1 protein, Interferon-gamma-inducible GTPase Ifggb2 protein, RIKEN cDNA 9930111J21 gene 1, RIKEN cDNA 9930111J21 gene 2; RIKEN cDNA 9930111J21 gene 1, RIKEN cDNA 9930111J21 gene 2; RIKEN cDNA 9930111J21 gene 1	9930111J21Rik2, 9930111J21Rik, 9930111J21Rik1, Ifggb1, Ifggb2; 9930111J21Rik2, 9930111J21Rik1; 9930111J21Rik1	Q8CB10; Q5SVN9; Q5SVP0	Q8CB10_MOUSE; Q5SVN9_MOUSE; Q5SVP0_MOUSE	ENSMUST00000093152, ENSMUST00000093153; ENSMUST00000132768, ENSMUST00000141200; ENSMUST00000097494	ENSMUSP00000090839, ENSMUSP00000090840; ENSMUSP00000120450, ENSMUSP00000121432; ENSMUSP00000095102	ENSMUSG00000069893	chr11	48946150	48979398	-					14	24	26	16	21	13	22	21	19	24	26	20	12	28	32	21	27	14
ENSMUSG00000032462	Pik3cb	protein_coding	Phosphatidylinositol 4,5-bisphosphate 3-kinase catalytic subunit beta isoform; Phosphatidylinositol-4,5-bisphosphate 3-kinase	Pik3cb	Q8BTI9; D3Z2Z7; S4R1S1	PK3CB_MOUSE; D3Z2Z7_MOUSE; S4R1S1_MOUSE	ENSMUST00000035037; ENSMUST00000124723; ENSMUST00000136965	ENSMUSP00000035037; ENSMUSP00000121466; ENSMUSP00000138346	ENSMUSG00000032462	chr9	99036654	99140621	-	FoxO signaling pathway, Adrenergic signaling in cardiomyocytes, cAMP signaling pathway, Platelet activation, Natural killer cell mediated cytotoxicity, Phospholipase D signaling pathway, cGMP-PKG signaling pathway, Inflammatory mediator regulation of TRP channels, Regulation of actin cytoskeleton, Pathways in cancer, Axon guidance, Osteoclast differentiation, TNF signaling pathway, Cholinergic sy…	mmu04068, mmu04261, mmu04024, mmu04611, mmu04650, mmu04072, mmu04022, mmu04750, mmu04810, mmu05200, mmu04360, mmu04380, mmu04668, mmu04725, mmu04151, mmu04620, mmu04630, mmu05160, mmu05161, mmu05162, mmu05164, mmu04930, mmu04670, mmu04213, mmu04915, mmu05145, mmu05169, mmu04550, mmu04910, mmu04917, mmu04071, mmu04921, mmu05223, mmu01521, mmu04066, mmu04150, mmu04211, mmu05203, mmu04014, mmu04062,…	nucleotide binding, angiogenesis, blood vessel development, cell activation, nucleoside binding, purine nucleoside binding, endothelial cell proliferation, vasculature development, regulation of cell-matrix adhesion, catalytic activity, binding, protein binding, ATP binding, extracellular region, intracellular, cell, nucleus, nucleolus, cytoplasm, plasma membrane, brush border, phosphatidylinosit…	GO:0000166, GO:0001525, GO:0001568, GO:0001775, GO:0001882, GO:0001883, GO:0001935, GO:0001944, GO:0001952, GO:0003824, GO:0005488, GO:0005515, GO:0005524, GO:0005576, GO:0005622, GO:0005623, GO:0005634, GO:0005730, GO:0005737, GO:0005886, GO:0005903, GO:0005942, GO:0006629, GO:0006644, GO:0006650, GO:0006793, GO:0006796, GO:0006810, GO:0006873, GO:0006874, GO:0006875, GO:0006897, GO:0006914, GO:…	275	287	253	239	283	289	293	311	289	258	273	309	332	299	278	261	282	299
ENSMUSG00000000439	Mkrn2	protein_coding	Probable E3 ubiquitin-protein ligase makorin-2	Mkrn2	Q9ERV1	MKRN2_MOUSE	ENSMUST00000000449	ENSMUSP00000000449	ENSMUSG00000000439	chr6	115601902	115622624	+			nucleic acid binding, RNA binding, catalytic activity, binding, intracellular, cell, zinc ion binding, UDP-N-acetylmuramoylalanyl-D-glutamyl-2,6-diaminopimelate-D-alanyl-D-alanine ligase activity, ligase activity, ligase activity, forming carbon-nitrogen bonds, acid-amino acid ligase activity, ribosomal S6-glutamic acid ligase activity, ion binding, cation binding, coenzyme F420-0 gamma-glutamyl …	GO:0003676, GO:0003723, GO:0003824, GO:0005488, GO:0005622, GO:0005623, GO:0008270, GO:0008766, GO:0016874, GO:0016879, GO:0016881, GO:0018169, GO:0043167, GO:0043169, GO:0043773, GO:0043774, GO:0044464, GO:0044822, GO:0046872, GO:0046914, GO:0070735, GO:0070736, GO:0070737, GO:0070738, GO:0070739, GO:0070740, GO:0097159, GO:1901363	381	365	361	360	362	324	403	379	362	360	340	352	404	367	376	395	377	372
ENSMUSG00000056870	Gulp1	protein_coding	PTB domain-containing engulfment adapter protein 1	Gulp1, Ced6; Gulp1	Q8K2A1; E0CXC5; E0CX89	GULP1_MOUSE; E0CXC5_MOUSE; E0CX89_MOUSE	ENSMUST00000074525, ENSMUST00000160854; ENSMUST00000162600; ENSMUST00000159555	ENSMUSP00000074115, ENSMUSP00000125506; ENSMUSP00000124756; ENSMUSP00000124835	ENSMUSG00000056870	chr1	44551511	44796838	+			intracellular, cell, cytoplasm, transport, lipid transport, endocytosis, phagocytosis, phagocytosis, engulfment, apoptotic process, cell death, cellular process, membrane invagination, lipid localization, programmed cell death, cellular component organization, vesicle-mediated transport, macromolecule localization, intracellular part, cell part, single-organism process, single-organism cellular p…	GO:0005622, GO:0005623, GO:0005737, GO:0006810, GO:0006869, GO:0006897, GO:0006909, GO:0006911, GO:0006915, GO:0008219, GO:0009987, GO:0010324, GO:0010876, GO:0012501, GO:0016043, GO:0016192, GO:0033036, GO:0044424, GO:0044464, GO:0044699, GO:0044763, GO:0044765, GO:0051179, GO:0051234, GO:0061024, GO:0071702, GO:0071840, GO:0099024, GO:1902578	88	109	98	84	94	107	88	113	112	73	72	83	101	123	105	87	64	83
ENSMUSG00000054181	A930012O16Rik	processed_transcript							ENSMUSG00000054181	chr2	57236227	57238508	-					4	5	8	9	9	12	9	6	11	7	4	9	7	5	5	7	9	7
ENSMUSG00000039193	Nlrc4	protein_coding	NLR family CARD domain-containing protein 4; Ice protease-activating factor	Nlrc4, Card12, Ipaf; Nlrc4	Q3UP24; A0A3Q4EGE7; A0A3B2W7U6	NLRC4_MOUSE; A0A3Q4EGE7_MOUSE; A0A3B2W7U6_MOUSE	ENSMUST00000052124; ENSMUST00000234086; ENSMUST00000233637	ENSMUSP00000059637; ENSMUSP00000157167; ENSMUSP00000156704	ENSMUSG00000039193	chr17	74425438	74459142	-	NOD-like receptor signaling pathway, Legionellosis, Salmonella infection	mmu04621, mmu05134, mmu05132	nucleotide binding, microtubule cytoskeleton organization, mitotic cell cycle, nuclear division, cytokine production, nucleoside binding, purine nucleoside binding, activation of innate immune response, activation of immune response, immune system process, regulation of immune system process, positive regulation of immune system process, catalytic activity, ubiquitin-protein transferase activity,…	GO:0000166, GO:0000226, GO:0000278, GO:0000280, GO:0001816, GO:0001882, GO:0001883, GO:0002218, GO:0002253, GO:0002376, GO:0002682, GO:0002684, GO:0003824, GO:0004842, GO:0004857, GO:0004866, GO:0004869, GO:0005488, GO:0005515, GO:0005524, GO:0005622, GO:0005623, GO:0005634, GO:0005737, GO:0005819, GO:0005829, GO:0005856, GO:0005874, GO:0005876, GO:0006139, GO:0006351, GO:0006355, GO:0006461, GO:…	15	15	22	13	12	12	10	6	16	11	13	8	9	11	8	10	15	9
ENSMUSG00000043953	Ccrl2	protein_coding	C-C chemokine receptor-like 2	Ccrl2, Ccr11, Lccr; Ccrl2	O35457; A0A0G2JFB5	CCRL2_MOUSE; A0A0G2JFB5_MOUSE	ENSMUST00000111888, ENSMUST00000199839; ENSMUST00000195968	ENSMUSP00000107519, ENSMUSP00000143116; ENSMUSP00000143105	ENSMUSG00000043953	chr9	111054486	111057519	-			G-protein coupled chemoattractant receptor activity, peptide receptor activity, G-protein coupled receptor binding, signal transducer activity, receptor activity, transmembrane signaling receptor activity, cytokine receptor activity, G-protein coupled receptor activity, chemokine receptor activity, receptor binding, cytokine receptor binding, binding, protein binding, cell, plasma membrane, integ…	GO:0001637, GO:0001653, GO:0001664, GO:0004871, GO:0004872, GO:0004888, GO:0004896, GO:0004930, GO:0004950, GO:0005102, GO:0005126, GO:0005488, GO:0005515, GO:0005623, GO:0005886, GO:0005887, GO:0006935, GO:0006950, GO:0006952, GO:0006954, GO:0007154, GO:0007165, GO:0007186, GO:0008528, GO:0009605, GO:0009987, GO:0016020, GO:0016021, GO:0016493, GO:0023052, GO:0031224, GO:0031226, GO:0038023, GO:…	126	125	169	224	237	223	190	168	172	177	192	225	179	164	173	187	192	180
ENSMUSG00000031274	Col4a5	protein_coding	Col4a5 protein, Collagen, type IV, alpha 5	Col4a5	Q63ZW6	Q63ZW6_MOUSE	ENSMUST00000112930, ENSMUST00000112931	ENSMUSP00000108552, ENSMUSP00000108553	ENSMUSG00000031274	chrX	141475385	141689234	+	ECM-receptor interaction, Pathways in cancer, PI3K-Akt signaling pathway, Focal adhesion, AGE-RAGE signaling pathway in diabetic complications, Amoebiasis, Small cell lung cancer, Protein digestion and absorption	mmu04512, mmu05200, mmu04151, mmu04510, mmu04933, mmu05146, mmu05222, mmu04974			714	757	708	803	823	864	650	685	625	782	673	695	596	639	624	685	641	694
ENSMUSG00000021072	Tmx1	protein_coding	Thioredoxin-related transmembrane protein 1	Tmx1, Txndc, Txndc1	Q8VBT0	TMX1_MOUSE	ENSMUST00000021471	ENSMUSP00000021471	ENSMUSG00000021072	chr12	70453095	70468040	+			protein disulfide isomerase activity, catalytic activity, intracellular, cell, nucleus, nucleolus, cytoplasm, endoplasmic reticulum, endoplasmic reticulum membrane, protein folding, transport, response to stress, metabolic process, cellular process, endomembrane system, disulfide oxidoreductase activity, membrane, integral component of membrane, oxidoreductase activity, oxidoreductase activity, a…	GO:0003756, GO:0003824, GO:0005622, GO:0005623, GO:0005634, GO:0005730, GO:0005737, GO:0005783, GO:0005789, GO:0006457, GO:0006810, GO:0006950, GO:0008152, GO:0009987, GO:0012505, GO:0015036, GO:0016020, GO:0016021, GO:0016491, GO:0016667, GO:0016853, GO:0016860, GO:0016864, GO:0019725, GO:0031224, GO:0031974, GO:0031981, GO:0033554, GO:0034976, GO:0042175, GO:0042592, GO:0043226, GO:0043227, GO:…	894	735	780	883	1009	946	765	720	683	769	897	749	654	696	768	872	723	830
ENSMUSG00000050592	Fam78a	protein_coding	Protein FAM78A; Family with sequence similarity 78, member A	Fam78a	Q8C552; A2ATN4	FA78A_MOUSE; A2ATN4_MOUSE	ENSMUST00000056406, ENSMUST00000139629;	ENSMUSP00000052826, ENSMUSP00000115010;	ENSMUSG00000050592	chr2	32050055	32084857	-					456	197	277	460	374	437	609	552	368	326	297	259	384	546	498	408	365	372
ENSMUSG00000059714	Flot1	protein_coding	Flotillin-1; Flotillin	Flot1	O08917; Q540I4; G3UZZ5; G3XA73; G3UWW8; G3UYU4	FLOT1_MOUSE; Q540I4_MOUSE; G3UZZ5_MOUSE; G3XA73_MOUSE; G3UWW8_MOUSE; G3UYU4_MOUSE	ENSMUST00000001569; ENSMUST00000172846, ENSMUST00000173493; ENSMUST00000173628; ENSMUST00000173147; ENSMUST00000174080	ENSMUSP00000001569; ENSMUSP00000134681, ENSMUSP00000134699; ENSMUSP00000133289; ENSMUSP00000133454; ENSMUSP00000134227	ENSMUSG00000059714	chr17	35823230	35832791	+	Insulin signaling pathway	mmu04910	lytic vacuole, syncytium formation by plasma membrane fusion, cell morphogenesis, cell morphogenesis involved in differentiation, membrane raft assembly, cytokine production, regulation of cytokine production, positive regulation of cytokine production, uropod, regulation of protein phosphorylation, positive regulation of protein phosphorylation, synaptic transmission, dopaminergic, protease bind…	GO:0000323, GO:0000768, GO:0000902, GO:0000904, GO:0001765, GO:0001816, GO:0001817, GO:0001819, GO:0001931, GO:0001932, GO:0001934, GO:0001963, GO:0002020, GO:0002090, GO:0002218, GO:0002221, GO:0002224, GO:0002253, GO:0002376, GO:0002682, GO:0002684, GO:0002757, GO:0002758, GO:0002764, GO:0005102, GO:0005488, GO:0005515, GO:0005576, GO:0005622, GO:0005623, GO:0005634, GO:0005737, GO:0005764, GO:…	1089	922	1041	1115	1100	1097	1210	981	915	1151	1039	1065	1135	934	1009	1050	959	1065
ENSMUSG00000018566	Slc2a4	protein_coding	Solute carrier family 2, facilitated glucose transporter member 4; Glucose transporter type 4, insulin-responsive	Slc2a4, Glut4; Slc2a4	P14142; J3QP46; J3QMU2; J3QK17; J3QNF4	GLUT4_MOUSE; J3QP46_MOUSE; J3QMU2_MOUSE; J3QK17_MOUSE; J3QNF4_MOUSE	ENSMUST00000018710; ENSMUST00000135437; ENSMUST00000178363; ENSMUST00000141837; ENSMUST00000179298	ENSMUSP00000018710; ENSMUSP00000137092; ENSMUSP00000136455; ENSMUSP00000136806; ENSMUSP00000136726	ENSMUSG00000018566	chr11	69942539	69948188	-	FoxO signaling pathway, Type II diabetes mellitus, Insulin signaling pathway, AMPK signaling pathway, Insulin resistance, Adipocytokine signaling pathway	mmu04068, mmu04930, mmu04910, mmu04152, mmu04931, mmu04920	response to hypoxia, transporter activity, sugar:proton symporter activity, glucose transmembrane transporter activity, hydrogen:glucose symporter activity, insulin-responsive hydrogen:glucose symporter activity, cation:sugar symporter activity, binding, protein binding, extracellular region, intracellular, cell, cytoplasm, endosome, late endosome, multivesicular body, vacuole, Golgi apparatus, G…	GO:0001666, GO:0005215, GO:0005351, GO:0005355, GO:0005356, GO:0005360, GO:0005402, GO:0005488, GO:0005515, GO:0005576, GO:0005622, GO:0005623, GO:0005737, GO:0005768, GO:0005770, GO:0005771, GO:0005773, GO:0005794, GO:0005798, GO:0005829, GO:0005886, GO:0005887, GO:0005905, GO:0006810, GO:0006950, GO:0006970, GO:0008152, GO:0008324, GO:0008643, GO:0008645, GO:0009058, GO:0009059, GO:0009628, GO:…	2143	1833	1993	2173	2038	2365	2402	1927	1647	2347	2000	2186	2425	1857	1891	2098	1814	2133
ENSMUSG00000029657	Hsph1	protein_coding	Heat shock protein 105 kDa	Hsph1, Hsp105, Hsp110, Kiaa0201; Hsph1	Q61699; A0A0J9YTZ7; E9Q0U7; D3Z027; D3Z3I9	HS105_MOUSE; A0A0J9YTZ7_MOUSE; E9Q0U7_MOUSE; D3Z027_MOUSE; D3Z3I9_MOUSE	ENSMUST00000074846, ENSMUST00000201452, ENSMUST00000202361; ENSMUST00000200805; ENSMUST00000202089; ENSMUST00000200825; ENSMUST00000201559	ENSMUSP00000074392, ENSMUSP00000144654, ENSMUSP00000144413; ENSMUSP00000143925; ENSMUSP00000144297; ENSMUSP00000143913; ENSMUSP00000144043	ENSMUSG00000029657	chr5	149614287	149636376	-	Protein processing in endoplasmic reticulum	mmu04141	MAPK cascade, nucleotide binding, microtubule cytoskeleton organization, response to reactive oxygen species, cell activation, nucleoside binding, purine nucleoside binding, regulation of protein phosphorylation, negative regulation of protein phosphorylation, positive regulation of protein phosphorylation, immune system process, regulation of immune system process, positive regulation of immune …	GO:0000165, GO:0000166, GO:0000226, GO:0000302, GO:0001775, GO:0001882, GO:0001883, GO:0001932, GO:0001933, GO:0001934, GO:0002376, GO:0002682, GO:0002684, GO:0002694, GO:0002696, GO:0005488, GO:0005515, GO:0005524, GO:0005576, GO:0005622, GO:0005623, GO:0005634, GO:0005654, GO:0005737, GO:0005829, GO:0005856, GO:0005874, GO:0006139, GO:0006351, GO:0006355, GO:0006357, GO:0006366, GO:0006457, GO:…	1097	1172	1211	715	489	528	653	743	702	865	877	745	708	798	710	810	780	880
ENSMUSG00000040356	Skiv2l	protein_coding	Superkiller viralicidic activity 2-like (S. cerevisiae)	Skiv2l	Q6NZR5; G3UZ05; G3UYT1	Q6NZR5_MOUSE; G3UZ05_MOUSE; G3UYT1_MOUSE	ENSMUST00000046022; ENSMUST00000172966; ENSMUST00000173415	ENSMUSP00000036265; ENSMUSP00000134294; ENSMUSP00000134209	ENSMUSG00000040356	chr17	34839228	34850210	-	RNA degradation	mmu03018			388	433	372	457	432	475	340	362	377	400	392	386	407	365	407	377	436	383
ENSMUSG00000003235	Eif2b5	protein_coding	Translation initiation factor eIF-2B subunit epsilon	Eif2b5	Q8CHW4; F6T9C3	EI2BE_MOUSE; F6T9C3_MOUSE	ENSMUST00000003320; ENSMUST00000148714	ENSMUSP00000003320; ENSMUSP00000121169	ENSMUSG00000003235	chr16	20498817	20509323	+	RNA transport	mmu03013	reproduction, ovarian follicle development, developmental process involved in reproduction, nucleic acid binding, RNA binding, translation initiation factor activity, guanyl-nucleotide exchange factor activity, binding, protein binding, intracellular, cell, nucleus, cytoplasm, eukaryotic translation initiation factor 2B complex, translation, translational initiation, regulation of translation, pe…	GO:0000003, GO:0001541, GO:0003006, GO:0003676, GO:0003723, GO:0003743, GO:0005085, GO:0005488, GO:0005515, GO:0005622, GO:0005623, GO:0005634, GO:0005737, GO:0005851, GO:0006412, GO:0006413, GO:0006417, GO:0006518, GO:0006807, GO:0006915, GO:0006950, GO:0007272, GO:0007275, GO:0007399, GO:0007417, GO:0007548, GO:0007568, GO:0008135, GO:0008152, GO:0008219, GO:0008366, GO:0008406, GO:0008585, GO:…	623	634	655	632	647	713	624	595	600	658	657	645	679	623	658	678	575	670
ENSMUSG00000061650	Med9	protein_coding	Mediator of RNA polymerase II transcription subunit 9	Med9, Med25	Q8VCS6	MED9_MOUSE	ENSMUST00000081980	ENSMUSP00000080641	ENSMUSG00000061650	chr11	59948206	59962205	+			transcription factor activity, protein binding, transcription factor activity, transcription factor binding, transcription factor activity, RNA polymerase II transcription factor binding, RNA polymerase II transcription cofactor activity, transcription cofactor activity, binding, protein binding, intracellular, cell, nucleus, nucleoplasm, nucleobase-containing compound metabolic process, transcri…	GO:0000988, GO:0000989, GO:0001076, GO:0001104, GO:0003712, GO:0005488, GO:0005515, GO:0005622, GO:0005623, GO:0005634, GO:0005654, GO:0006139, GO:0006351, GO:0006355, GO:0006357, GO:0006366, GO:0006725, GO:0006807, GO:0008152, GO:0009058, GO:0009059, GO:0009889, GO:0009987, GO:0010467, GO:0010468, GO:0010556, GO:0016070, GO:0016592, GO:0018130, GO:0019219, GO:0019222, GO:0019438, GO:0031323, GO:…	285	285	314	306	310	301	309	301	276	297	310	312	320	314	321	319	327	328
ENSMUSG00000110626	Gm45805	lincRNA							ENSMUSG00000110626	chr8	126755571	126758334	-					20	35	19	25	22	28	16	24	24	19	25	21	21	24	18	20	21	16
ENSMUSG00000078652	Psme3	protein_coding	Proteasome activator complex subunit 3; Proteaseome (Prosome, macropain) 28 subunit, 3, Psme3 protein	Psme3	P61290; Q4FK54; A2A4J3; A2A4J1	PSME3_MOUSE; Q4FK54_MOUSE; A2A4J3_MOUSE; A2A4J1_MOUSE	ENSMUST00000019470; ENSMUST00000142640; ENSMUST00000151385	ENSMUSP00000019470; ENSMUSP00000118279; ENSMUSP00000116996	ENSMUSG00000078652	chr11	101316213	101323537	+	Hepatitis C, Antigen processing and presentation, Proteasome	mmu05160, mmu04612, mmu03050	G1/S transition of mitotic cell cycle, mitotic cell cycle, proteasome complex, p53 binding, binding, protein binding, intracellular, cell, nucleus, nucleoplasm, cytoplasm, proteolysis, apoptotic process, cell cycle, cell communication, signal transduction, cell surface receptor signaling pathway, regulation of mitotic cell cycle, enzyme activator activity, metabolic process, cell death, proteasom…	GO:0000082, GO:0000278, GO:0000502, GO:0002039, GO:0005488, GO:0005515, GO:0005622, GO:0005623, GO:0005634, GO:0005654, GO:0005737, GO:0006508, GO:0006915, GO:0007049, GO:0007154, GO:0007165, GO:0007166, GO:0007346, GO:0008047, GO:0008152, GO:0008219, GO:0008537, GO:0009056, GO:0009057, GO:0009893, GO:0009894, GO:0009966, GO:0009968, GO:0009987, GO:0010498, GO:0010564, GO:0010604, GO:0010646, GO:…	681	701	697	715	702	728	668	695	649	736	721	704	730	679	710	768	689	746
ENSMUSG00000039737	Prkrip1	protein_coding	PRKR-interacting protein 1	Prkrip1	Q9CWV6; D3YXD3; F7ATT9	PKRI1_MOUSE; D3YXD3_MOUSE; F7ATT9_MOUSE	ENSMUST00000151786; ENSMUST00000149151; ENSMUST00000123921	ENSMUSP00000120659; ENSMUSP00000120639; ENSMUSP00000117902	ENSMUSG00000039737	chr5	136178127	136198963	-			regulation of protein phosphorylation, negative regulation of protein phosphorylation, system process, renal system process, nucleic acid binding, RNA binding, double-stranded RNA binding, enzyme inhibitor activity, protein kinase inhibitor activity, binding, protein binding, extracellular region, intracellular, cell, nucleus, nucleolus, cellular protein modification process, protein phosphorylat…	GO:0001932, GO:0001933, GO:0003008, GO:0003014, GO:0003676, GO:0003723, GO:0003725, GO:0004857, GO:0004860, GO:0005488, GO:0005515, GO:0005576, GO:0005622, GO:0005623, GO:0005634, GO:0005730, GO:0006464, GO:0006468, GO:0006469, GO:0006793, GO:0006796, GO:0008152, GO:0009892, GO:0009987, GO:0010563, GO:0010605, GO:0016310, GO:0019207, GO:0019210, GO:0019220, GO:0019222, GO:0019538, GO:0019887, GO:…	139	147	146	133	157	152	118	125	131	143	121	130	136	139	136	154	155	131
ENSMUSG00000114995	Gm49284	TEC							ENSMUSG00000114995	chr15	31621972	31624035	+					91	114	102	98	88	70	71	72	96	72	80	69	82	86	77	91	75	68
ENSMUSG00000078816	Prkcg	protein_coding	Protein kinase C gamma type; Protein kinase C	Prkcg, Pkcc, Pkcg, Prkcc; Prkcg, Prkcc	P63318; Q2NKI4; Q3UN66	KPCG_MOUSE; Q2NKI4_MOUSE; Q3UN66_MOUSE	ENSMUST00000100301, ENSMUST00000181455, ENSMUST00000230345; ENSMUST00000172109;	ENSMUSP00000097874, ENSMUSP00000137923, ENSMUSP00000155298; ENSMUSP00000131351;	ENSMUSG00000078816	chr7	3289179	3331099	+	MicroRNAs in cancer, Insulin secretion, Natural killer cell mediated cytotoxicity, Glutamatergic synapse, Calcium signaling pathway, Inflammatory mediator regulation of TRP channels, Pathways in cancer, Circadian entrainment, Cholinergic synapse, Hepatitis B, Tight junction, Leukocyte transendothelial migration, Melanogenesis, MAPK signaling pathway, Wnt signaling pathway, Sphingolipid signaling …	mmu05206, mmu04911, mmu04650, mmu04724, mmu04020, mmu04750, mmu05200, mmu04713, mmu04725, mmu05161, mmu04530, mmu04670, mmu04916, mmu04010, mmu04310, mmu04071, mmu04270, mmu04723, mmu04726, mmu04727, mmu04921, mmu04925, mmu05223, mmu01521, mmu04066, mmu04150, mmu04014, mmu04728, mmu04015, mmu04070, mmu04720, mmu04970, mmu04971, mmu05031, mmu05214, mmu04510, mmu04972, mmu05205, mmu04918, mmu05032,…	nucleotide binding, nucleoside binding, purine nucleoside binding, catalytic activity, protein kinase activity, protein serine/threonine kinase activity, protein kinase C activity, calcium-dependent protein kinase C activity, protein serine/threonine/tyrosine kinase activity, binding, protein binding, ATP binding, intracellular, cell, nucleus, cytoplasm, cytosol, plasma membrane, cell-cell juncti…	GO:0000166, GO:0001882, GO:0001883, GO:0003824, GO:0004672, GO:0004674, GO:0004697, GO:0004698, GO:0004712, GO:0005488, GO:0005515, GO:0005524, GO:0005622, GO:0005623, GO:0005634, GO:0005737, GO:0005829, GO:0005886, GO:0005911, GO:0006139, GO:0006259, GO:0006281, GO:0006282, GO:0006298, GO:0006464, GO:0006468, GO:0006508, GO:0006725, GO:0006793, GO:0006796, GO:0006807, GO:0006810, GO:0006897, GO:…	80	74	79	79	63	72	41	35	51	43	65	45	58	49	51	61	90	60
ENSMUSG00000026755	Arpc5l	protein_coding	Actin-related protein 2/3 complex subunit 5-like protein	Arpc5l	Q9D898; A0A0R3P9C9	ARP5L_MOUSE; A0A0R3P9C9_MOUSE	ENSMUST00000112862; ENSMUST00000090993	ENSMUSP00000108483; ENSMUSP00000088516	ENSMUSG00000026755	chr2	39005348	39015877	+	Regulation of actin cytoskeleton, Endocytosis, Salmonella infection, Bacterial invasion of epithelial cells, Fc gamma R-mediated phagocytosis	mmu04810, mmu04144, mmu05132, mmu05100, mmu04666	actin binding, binding, protein binding, extracellular region, intracellular, cell, cytoplasm, cytoskeleton, Arp2/3 protein complex, adherens junction, cell-substrate adherens junction, focal adhesion, protein complex assembly, organelle organization, cytoskeleton organization, actin filament organization, regulation of actin polymerization or depolymerization, cytoskeletal protein binding, actin…	GO:0003779, GO:0005488, GO:0005515, GO:0005576, GO:0005622, GO:0005623, GO:0005737, GO:0005856, GO:0005885, GO:0005912, GO:0005924, GO:0005925, GO:0006461, GO:0006996, GO:0007010, GO:0007015, GO:0008064, GO:0008092, GO:0008154, GO:0009987, GO:0010638, GO:0015629, GO:0016043, GO:0022607, GO:0030029, GO:0030036, GO:0030041, GO:0030054, GO:0030055, GO:0030832, GO:0030833, GO:0030838, GO:0031334, GO:…	702	618	663	637	574	579	604	547	526	678	610	601	631	585	603	618	552	663
ENSMUSG00000017453	Pipox	protein_coding	Peroxisomal sarcosine oxidase; Sarcosine oxidase	Pipox, Pso; Pipox	Q9D826; Q3UEJ8	SOX_MOUSE; Q3UEJ8_MOUSE	ENSMUST00000017597;	ENSMUSP00000017597;	ENSMUSG00000017453	chr11	77880615	77894096	-	Metabolic pathways, Glycine, serine and threonine metabolism, Peroxisome, Lysine degradation	mmu01100, mmu00260, mmu04146, mmu00310	catalytic activity, receptor binding, binding, protein binding, intracellular, cell, cytoplasm, peroxisome, organic acid metabolic process, acetyl-CoA metabolic process, cellular amino acid metabolic process, lysine metabolic process, lysine catabolic process, cellular modified amino acid metabolic process, acyl-CoA metabolic process, cellular aromatic compound metabolic process, coenzyme metabol…	GO:0003824, GO:0005102, GO:0005488, GO:0005515, GO:0005622, GO:0005623, GO:0005737, GO:0005777, GO:0006082, GO:0006084, GO:0006520, GO:0006553, GO:0006554, GO:0006575, GO:0006637, GO:0006725, GO:0006732, GO:0006760, GO:0006790, GO:0006807, GO:0008115, GO:0008152, GO:0009056, GO:0009063, GO:0009066, GO:0009068, GO:0009987, GO:0016054, GO:0016491, GO:0016645, GO:0016647, GO:0019474, GO:0019477, GO:…	6	13	9	10	4	6	9	11	10	11	12	8	9	22	9	10	6	15
ENSMUSG00000052087	Rgs14	protein_coding	Regulator of G-protein signaling 14; Regulator of G-protein-signaling 14	Rgs14	P97492; D6RCH4	RGS14_MOUSE; D6RCH4_MOUSE	ENSMUST00000063771; ENSMUST00000149858	ENSMUSP00000068731; ENSMUSP00000121508	ENSMUSG00000052087	chr13	55369732	55384687	+	Rap1 signaling pathway	mmu04015	MAPK cascade, microtubule cytoskeleton organization, mitotic cell cycle, nuclear division, spindle pole, regulation of protein phosphorylation, negative regulation of protein phosphorylation, G-protein alpha-subunit binding, system process, signal transducer activity, receptor signaling protein activity, GDP-dissociation inhibitor activity, GTPase activator activity, structural molecule activity,…	GO:0000165, GO:0000226, GO:0000278, GO:0000280, GO:0000922, GO:0001932, GO:0001933, GO:0001965, GO:0003008, GO:0004871, GO:0005057, GO:0005092, GO:0005096, GO:0005198, GO:0005488, GO:0005515, GO:0005622, GO:0005623, GO:0005634, GO:0005654, GO:0005737, GO:0005813, GO:0005815, GO:0005819, GO:0005856, GO:0005874, GO:0005886, GO:0006139, GO:0006351, GO:0006355, GO:0006464, GO:0006468, GO:0006469, GO:…	9	7	6	2	8	16	7	11	13	10	9	7	9	8	9	13	14	9
ENSMUSG00000028931	Kcnab2	protein_coding	Voltage-gated potassium channel subunit beta-2; K(+) channel subunit beta-2; K(+) channel subunit beta-1	Kcnab2, Ckbeta2, I2rf5, Kcnb3; Kcnab2	P62482; Q3UPV6; A0A571BEM7; E0CXZ9; A0A571BF54; E0CXI4; A0A571BE49; A0A571BFX6; A0A571BGH0; E0CYS2	KCAB2_MOUSE; Q3UPV6_MOUSE; A0A571BEM7_MOUSE; E0CXZ9_MOUSE; A0A571BF54_MOUSE; E0CXI4_MOUSE; A0A571BE49_MOUSE; A0A571BFX6_MOUSE; A0A571BGH0_MOUSE; E0CYS2_MOUSE	ENSMUST00000105648, ENSMUST00000160884; ENSMUST00000030768, ENSMUST00000159840; ENSMUST00000238715; ENSMUST00000159186; ENSMUST00000238252; ENSMUST00000161236; ENSMUST00000161496; ENSMUST00000159435; ENSMUST00000238738; ENSMUST00000162017	ENSMUSP00000101273, ENSMUSP00000125058; ENSMUSP00000030768, ENSMUSP00000124156; ENSMUSP00000158839; ENSMUSP00000124588; ENSMUSP00000158771; ENSMUSP00000125270; ENSMUSP00000158599; ENSMUSP00000158609; ENSMUSP00000158843; ENSMUSP00000123939	ENSMUSG00000028931	chr4	152390742	152477910	-			C-3 sterol dehydrogenase (C-4 sterol decarboxylase) activity, hematopoietic progenitor cell differentiation, immune system process, immune system development, system process, catalytic activity, alditol:NADP+ 1-oxidoreductase activity, aldo-keto reductase (NADP) activity, isocitrate dehydrogenase activity, mevaldate reductase activity, transporter activity, ion channel activity, voltage-gated ion…	GO:0000252, GO:0002244, GO:0002376, GO:0002520, GO:0003008, GO:0003824, GO:0004032, GO:0004033, GO:0004448, GO:0004495, GO:0005215, GO:0005216, GO:0005244, GO:0005249, GO:0005261, GO:0005267, GO:0005488, GO:0005515, GO:0005622, GO:0005623, GO:0005737, GO:0005829, GO:0005856, GO:0005874, GO:0005886, GO:0005887, GO:0006139, GO:0006461, GO:0006725, GO:0006732, GO:0006733, GO:0006739, GO:0006753, GO:…	22	14	22	27	23	21	51	30	33	24	36	24	30	22	22	27	32	20
ENSMUSG00000020230	Prmt2	protein_coding	Protein arginine N-methyltransferase 2	Prmt2; Prmt2, Hrmt1l1	M0QW88; Q3UKX1; Q3UID4; A0A1W2P6Z3	M0QW88_MOUSE; Q3UKX1_MOUSE; Q3UID4_MOUSE; A0A1W2P6Z3_MOUSE	ENSMUST00000128099, ENSMUST00000137857; ENSMUST00000020452, ENSMUST00000099571; ENSMUST00000099572; ENSMUST00000217726	ENSMUSP00000137707, ENSMUSP00000137725; ENSMUSP00000020452, ENSMUSP00000097166; ENSMUSP00000097167; ENSMUSP00000151456	ENSMUSG00000020230	chr10	76207222	76237865	-					144	159	125	151	177	158	137	145	170	199	184	186	149	149	147	193	178	201
ENSMUSG00000020642	Rnf144a	protein_coding	E3 ubiquitin-protein ligase RNF144A	Rnf144a, Kiaa0161, Rnf144, Ubce7ip4, Uip4; Rnf144a	Q925F3; A0A1Y7VMM6	R144A_MOUSE; A0A1Y7VMM6_MOUSE	ENSMUST00000020971, ENSMUST00000062149; ENSMUST00000222082	ENSMUSP00000020971, ENSMUSP00000056073; ENSMUSP00000152807	ENSMUSG00000020642	chr12	26300964	26415254	-			ubiquitin ligase complex, protein polyubiquitination, catalytic activity, ubiquitin-protein transferase activity, binding, protein binding, intracellular, cell, cytoplasm, Golgi apparatus, plasma membrane, cellular protein modification process, proteolysis, ubiquitin-dependent protein catabolic process, metabolic process, zinc ion binding, UDP-N-acetylmuramoylalanyl-D-glutamyl-2,6-diaminopimelate…	GO:0000151, GO:0000209, GO:0003824, GO:0004842, GO:0005488, GO:0005515, GO:0005622, GO:0005623, GO:0005737, GO:0005794, GO:0005886, GO:0006464, GO:0006508, GO:0006511, GO:0008152, GO:0008270, GO:0008766, GO:0009056, GO:0009057, GO:0009893, GO:0009894, GO:0009896, GO:0009987, GO:0010498, GO:0010604, GO:0012505, GO:0016020, GO:0016021, GO:0016567, GO:0016740, GO:0016874, GO:0016879, GO:0016881, GO:…	379	399	405	202	278	224	331	319	344	196	196	265	257	275	304	230	194	181
ENSMUSG00000024366	Gfra3	protein_coding	GDNF family receptor alpha-3	Gfra3	O35118	GFRA3_MOUSE	ENSMUST00000025224	ENSMUSP00000025224	ENSMUSG00000024366	chr18	34689898	34720387	-			cell morphogenesis, cell morphogenesis involved in differentiation, neuron migration, signal transducer activity, receptor activity, transmembrane signaling receptor activity, binding, protein binding, intracellular, cell, cytoplasm, plasma membrane, movement of cell or subcellular component, chemotaxis, cell communication, signal transduction, cell surface receptor signaling pathway, enzyme link…	GO:0000902, GO:0000904, GO:0001764, GO:0004871, GO:0004872, GO:0004888, GO:0005488, GO:0005515, GO:0005622, GO:0005623, GO:0005737, GO:0005886, GO:0006928, GO:0006935, GO:0007154, GO:0007165, GO:0007166, GO:0007167, GO:0007169, GO:0007275, GO:0007399, GO:0007409, GO:0007411, GO:0008046, GO:0009605, GO:0009653, GO:0009897, GO:0009986, GO:0009987, GO:0015026, GO:0016020, GO:0016043, GO:0016477, GO:…	33	38	14	27	20	28	26	20	19	17	24	27	25	19	22	16	22	14
ENSMUSG00000049191	Rtl5	protein_coding	Retrotransposon Gag-like protein 5; Gag-like protein, Rgag4 protein	Rtl5, Kiaa2001, Rgag4; Rtl5, Rgag4	Q5DTT4; Q8C065	RTL5_MOUSE; Q8C065_MOUSE	ENSMUST00000113631, ENSMUST00000119076, ENSMUST00000188731;	ENSMUSP00000109261, ENSMUSP00000133001, ENSMUSP00000139504;	ENSMUSG00000049191	chrX	102066544	102071304	-					49	48	40	40	44	61	40	51	65	40	53	50	51	52	52	49	64	57
ENSMUSG00000029229	Chic2	protein_coding	Cysteine-rich hydrophobic domain-containing protein 2	Chic2	Q9D9G3	CHIC2_MOUSE	ENSMUST00000075452	ENSMUSP00000074903	ENSMUSG00000029229	chr5	74997988	75044774	-			intracellular, cell, cytoplasm, Golgi apparatus, Golgi-associated vesicle, plasma membrane, transport, post-Golgi vesicle-mediated transport, Golgi to plasma membrane transport, endomembrane system, membrane, cytoplasmic, membrane-bounded vesicle, vesicle-mediated transport, cytoplasmic vesicle, vesicle, membrane-bounded vesicle, organelle, membrane-bounded organelle, intracellular organelle, int…	GO:0005622, GO:0005623, GO:0005737, GO:0005794, GO:0005798, GO:0005886, GO:0006810, GO:0006892, GO:0006893, GO:0012505, GO:0016020, GO:0016023, GO:0016192, GO:0031410, GO:0031982, GO:0031988, GO:0043226, GO:0043227, GO:0043229, GO:0043231, GO:0044422, GO:0044424, GO:0044431, GO:0044444, GO:0044446, GO:0044464, GO:0048193, GO:0051179, GO:0051234, GO:0071944, GO:0097708, GO:0098876	180	218	222	186	199	193	181	185	172	154	168	180	191	184	170	162	176	171
ENSMUSG00000000826	Dnajc5	protein_coding	DnaJ homolog subfamily C member 5	Dnajc5, Cspalpha; Dnajc5	P60904; A2AUE1; G5E8T0	DNJC5_MOUSE; A2AUE1_MOUSE; G5E8T0_MOUSE	ENSMUST00000072334, ENSMUST00000108796, ENSMUST00000108797; ENSMUST00000152578; ENSMUST00000116365	ENSMUSP00000072175, ENSMUSP00000104424, ENSMUSP00000104425; ENSMUSP00000116120; ENSMUSP00000112066	ENSMUSG00000000826	chr2	181520485	181555133	+	Protein processing in endoplasmic reticulum	mmu04141	lytic vacuole, glycoprotein binding, binding, protein binding, extracellular region, intracellular, cell, cytoplasm, mitochondrion, lysosome, lysosomal membrane, vacuole, vacuolar membrane, plasma membrane, apoptotic process, synaptic vesicle, cell death, cellular process, regulation of cell death, programmed cell death, endomembrane system, membrane, cytoplasmic, membrane-bounded vesicle, transp…	GO:0000323, GO:0001948, GO:0005488, GO:0005515, GO:0005576, GO:0005622, GO:0005623, GO:0005737, GO:0005739, GO:0005764, GO:0005765, GO:0005773, GO:0005774, GO:0005886, GO:0006915, GO:0008021, GO:0008219, GO:0009987, GO:0010941, GO:0012501, GO:0012505, GO:0016020, GO:0016023, GO:0030133, GO:0030424, GO:0031090, GO:0031410, GO:0031982, GO:0031988, GO:0033267, GO:0042981, GO:0042995, GO:0043005, GO:…	1167	1181	1189	1107	1079	1108	1090	1069	986	1166	1115	1093	1160	1074	1092	1188	1089	1153
ENSMUSG00000091989	Ndufab1-ps	processed_pseudogene							ENSMUSG00000091989	chr7	80507787	80508254	+					1	2	1	3	0	1	3	2	2	1	3	2	3	1	2	2	2	1
ENSMUSG00000003037	Rab8a	protein_coding	Ras-related protein Rab-8A; Rab8A	Rab8a, Mel, Rab8; Rab8a, Rab8A	P55258; Q0PD50	RAB8A_MOUSE; Q0PD50_MOUSE	ENSMUST00000003121;	ENSMUSP00000003121;	ENSMUSG00000003037	chr8	72161200	72183904	+	Endocytosis, AMPK signaling pathway, Pancreatic secretion	mmu04144, mmu04152, mmu04972	nucleotide binding, cell morphogenesis, cell morphogenesis involved in differentiation, nucleoside binding, purine nucleoside binding, catalytic activity, GTPase activity, binding, protein binding, GTP binding, extracellular region, intracellular, cell, nucleus, nucleolus, cytoplasm, endosome, vacuole, vacuolar membrane, Golgi apparatus, Golgi-associated vesicle, centrosome, microtubule organizin…	GO:0000166, GO:0000902, GO:0000904, GO:0001882, GO:0001883, GO:0003824, GO:0003924, GO:0005488, GO:0005515, GO:0005525, GO:0005576, GO:0005622, GO:0005623, GO:0005634, GO:0005730, GO:0005737, GO:0005768, GO:0005773, GO:0005774, GO:0005794, GO:0005798, GO:0005813, GO:0005815, GO:0005856, GO:0005886, GO:0005929, GO:0006810, GO:0006887, GO:0006904, GO:0006906, GO:0006996, GO:0007009, GO:0007154, GO:…	331	290	346	311	334	285	341	309	321	367	320	327	283	320	315	327	351	325
ENSMUSG00000073752	Gm10570	antisense							ENSMUSG00000073752	chr4	130306556	130308674	-					26	21	18	15	31	27	21	21	24	16	19	27	25	17	19	17	25	19
ENSMUSG00000017478	Zc3h18	protein_coding	Zinc finger CCCH domain-containing protein 18	Zc3h18, Nhn1; Zc3h18	Q0P678; H3BKL4; G3X8T2; H3BIW0	ZCH18_MOUSE; H3BKL4_MOUSE; G3X8T2_MOUSE; H3BIW0_MOUSE	ENSMUST00000093073; ENSMUST00000176699; ENSMUST00000017622; ENSMUST00000176629	ENSMUSP00000090761; ENSMUSP00000135438; ENSMUSP00000017622; ENSMUSP00000134743	ENSMUSG00000017478	chr8	122376609	122417360	+			nucleic acid binding, RNA binding, binding, intracellular, cell, nucleus, nucleoplasm, membrane-enclosed lumen, nuclear lumen, ion binding, cation binding, organelle, membrane-bounded organelle, intracellular organelle, intracellular membrane-bounded organelle, organelle lumen, organelle part, intracellular part, nuclear part, intracellular organelle part, cell part, poly(A) RNA binding, metal io…	GO:0003676, GO:0003723, GO:0005488, GO:0005622, GO:0005623, GO:0005634, GO:0005654, GO:0031974, GO:0031981, GO:0043167, GO:0043169, GO:0043226, GO:0043227, GO:0043229, GO:0043231, GO:0043233, GO:0044422, GO:0044424, GO:0044428, GO:0044446, GO:0044464, GO:0044822, GO:0046872, GO:0070013, GO:0097159, GO:1901363	539	583	513	448	512	473	485	526	500	479	467	446	485	469	563	505	558	481
ENSMUSG00000031955	Bcar1	protein_coding	Breast cancer anti-estrogen resistance protein 1	Bcar1, Cas, Crkas	Q61140	BCAR1_MOUSE	ENSMUST00000166232, ENSMUST00000212349	ENSMUSP00000129584, ENSMUSP00000148364	ENSMUSG00000031955	chr8	111710474	111743809	-	Regulation of actin cytoskeleton, Leukocyte transendothelial migration, Chemokine signaling pathway, Rap1 signaling pathway, Focal adhesion, Bacterial invasion of epithelial cells	mmu04810, mmu04670, mmu04062, mmu04015, mmu04510, mmu05100	ameboidal-type cell migration, ruffle, activation of immune response, immune system process, immune response-activating cell surface receptor signaling pathway, regulation of immune system process, positive regulation of immune system process, immune response-activating signal transduction, immune response-regulating signaling pathway, immune response-regulating cell surface receptor signaling pa…	GO:0001667, GO:0001726, GO:0002253, GO:0002376, GO:0002429, GO:0002682, GO:0002684, GO:0002757, GO:0002764, GO:0002768, GO:0004871, GO:0005488, GO:0005515, GO:0005622, GO:0005623, GO:0005634, GO:0005730, GO:0005737, GO:0005856, GO:0005886, GO:0005912, GO:0005924, GO:0005925, GO:0006928, GO:0006935, GO:0006955, GO:0006996, GO:0007010, GO:0007015, GO:0007154, GO:0007155, GO:0007165, GO:0007166, GO:…	344	323	319	302	301	290	300	313	260	266	287	259	301	309	282	315	338	294
ENSMUSG00000082186	Gm12403	processed_pseudogene							ENSMUSG00000082186	chr4	41168646	41169604	+					7	7	6	0	8	4	1	5	8	8	3	5	3	9	5	2	10	12
ENSMUSG00000020660	Pomc	protein_coding	Pro-opiomelanocortin	Pomc, Pomc1; Pomc	P01193; A0A1W2P7R2; A0A1W2P724	COLI_MOUSE; A0A1W2P7R2_MOUSE; A0A1W2P724_MOUSE	ENSMUST00000020990, ENSMUST00000218089, ENSMUST00000219543; ENSMUST00000218169; ENSMUST00000220006	ENSMUSP00000020990, ENSMUSP00000151367, ENSMUSP00000151504; ENSMUSP00000151769; ENSMUSP00000151450	ENSMUSG00000020660	chr12	3954951	3960642	+	Melanogenesis, Adipocytokine signaling pathway	mmu04916, mmu04920	G-protein coupled receptor binding, cytokine production, regulation of cytokine production, negative regulation of cytokine production, system process, circulatory system process, receptor binding, hormone activity, neuropeptide hormone activity, binding, protein binding, extracellular region, extracellular space, intracellular, cell, cytoplasm, carbohydrate metabolic process, polysaccharide meta…	GO:0001664, GO:0001816, GO:0001817, GO:0001818, GO:0003008, GO:0003013, GO:0005102, GO:0005179, GO:0005184, GO:0005488, GO:0005515, GO:0005576, GO:0005615, GO:0005622, GO:0005623, GO:0005737, GO:0005975, GO:0005976, GO:0005977, GO:0005996, GO:0006006, GO:0006073, GO:0006091, GO:0006109, GO:0006112, GO:0006139, GO:0006351, GO:0006355, GO:0006357, GO:0006366, GO:0006725, GO:0006807, GO:0006810, GO:…	4	0	2	2	2	1	3	4	1	0	1	2	0	1	0	4	4	2
ENSMUSG00000023031	Cela1	protein_coding	Chymotrypsin-like elastase family member 1	Cela1, Ela1; Cela1	Q91X79; A0A2R8VHL3; A0A2R8VHA6	CELA1_MOUSE; A0A2R8VHL3_MOUSE; A0A2R8VHA6_MOUSE	ENSMUST00000023775; ENSMUST00000230572, ENSMUST00000230740; ENSMUST00000229869, ENSMUST00000230744	ENSMUSP00000023775; ENSMUSP00000155576, ENSMUSP00000155197; ENSMUSP00000154894, ENSMUSP00000155165	ENSMUSG00000023031	chr15	100674421	100687921	-			negative regulation of transcription from RNA polymerase II promoter, angiogenesis, blood vessel development, vasculature development, catalytic activity, endopeptidase activity, serine-type endopeptidase activity, binding, extracellular region, extracellular space, nucleobase-containing compound metabolic process, transcription, DNA-templated, regulation of transcription, DNA-templated, regulati…	GO:0000122, GO:0001525, GO:0001568, GO:0001944, GO:0003824, GO:0004175, GO:0004252, GO:0005488, GO:0005576, GO:0005615, GO:0006139, GO:0006351, GO:0006355, GO:0006357, GO:0006366, GO:0006508, GO:0006516, GO:0006725, GO:0006807, GO:0006950, GO:0006952, GO:0006954, GO:0007154, GO:0007165, GO:0007166, GO:0007267, GO:0007275, GO:0008152, GO:0008233, GO:0008236, GO:0008283, GO:0009056, GO:0009057, GO:…	2	1	1	4	4	7	10	5	6	8	2	5	5	7	12	4	3	5
ENSMUSG00000060657	Marf1	protein_coding	Meiosis regulator and mRNA stability factor 1	Marf1	A0A2R8VH96	A0A2R8VH96_MOUSE	ENSMUST00000229614	ENSMUSP00000154869	ENSMUSG00000060657	chr16	14109173	14163351	-			reproduction, nucleotide binding, nuclear division, developmental process involved in reproduction, nucleic acid binding, RNA binding, binding, intracellular, cell, cytoplasm, peroxisome, nucleobase-containing compound metabolic process, DNA metabolic process, DNA repair, double-strand break repair, cellular aromatic compound metabolic process, phosphorus metabolic process, phosphate-containing c…	GO:0000003, GO:0000166, GO:0000280, GO:0003006, GO:0003676, GO:0003723, GO:0005488, GO:0005622, GO:0005623, GO:0005737, GO:0005777, GO:0006139, GO:0006259, GO:0006281, GO:0006302, GO:0006725, GO:0006793, GO:0006796, GO:0006807, GO:0006950, GO:0006974, GO:0006996, GO:0007049, GO:0007126, GO:0007143, GO:0007276, GO:0007281, GO:0007292, GO:0008152, GO:0009892, GO:0009987, GO:0010467, GO:0010468, GO:…	920	1047	938	922	946	938	859	935	942	914	986	958	875	874	924	926	912	884
[truncated: 20,290 more rows]

## Sheet: Old_and_Young_categories
8wk osc: (n=1,231)	1y MQ osc: (n=302)		Unique 8wk osc: (n=1,089)	Common osc: (n=142)	Unique 1y osc: (n=160)
Arntl	Arntl		Il1b	Arntl	Pak7	Column D	DE	nonDE	1089	Loss with age
Fam124b	Fam124b		Hspa1b	Fam124b	Ptch2	Column E	DE	DE	142	Rhythmic
[truncated: 1,229 more rows]

## Sheet: KEGG_Old_Young
Unique 8wk osc: (n=1089)
[truncated: 20 more rows]

## Sheet: Old_Young_MQ_NR_Categories
Loss with age: (n=979)	Regain upon NR: (n=110)	Unchanged: (n=86)	Loss upon NR: (n=56)	Gain with age: (n=49)	Gain water only: (n=111)	Novel osc upon NR: (n=213)
[truncated: 979 more rows]

[truncated: 2 more sheets: KEGG_Old_Young_NR, LISA_Old_Young_NR]
