# Supplementary material for: NAD+ controls circadian rhythmicity during cardiac aging
Source: Commun Biol. 2026 Mar 11;9:476. doi: 10.1038/s42003-026-09818-1 (PMC13039344; doi:10.1038/s42003-026-09818-1)
Supplement: Supplementary file 6 — Supplementary Data 03 [file 42003_2026_9818_MOESM6_ESM.xlsx]

## Sheet: RNA_Seq_Data_HL1
Gene_id	Ctrl1	Ctrl2	Ctrl3	FK1	FK2	FK3	FKNR1	FKNR2	FKNR3	FKNREx1	FKNREx2	FKNREx3	Gene_name	Gene_chr	Gene_start	Gene_end	Gene_strand	Gene_length	Gene_biotype	Gene_description
ENSMUSG00000076258	8285.44	8248.67	4970.43	14611.4	2070.35	12403	8943.4	6143.12	8115.83	5517.25	3778.84	3338.01	Gm23935	16	11144125	11144181	+	57	miRNA	predicted gene, 23935 [Source:MGI Symbol;Acc:MGI:5453712]
ENSMUSG00000064341	3272.07	3889.12	3787.9	4462.83	4327.09	4116.88	5273.79	5391.12	4733.72	4494.85	4585.85	3302.49	mt-Nd1	MT	2751	3707	+	957	protein_coding	mitochondrially encoded NADH dehydrogenase 1 [Source:MGI Symbol;Acc:MGI:101787]
ENSMUSG00000064351	2396.24	3069.35	2516.77	3684.92	3283.95	3243.2	6262.22	5756.06	4812.47	4987.76	5018.88	2344.26	mt-Co1	MT	5328	6872	+	1545	protein_coding	mitochondrially encoded cytochrome c oxidase I [Source:MGI Symbol;Acc:MGI:102504]
ENSMUSG00000068220	3809.77	3698.43	4399.78	2069.98	2567.74	1874.7	2580.99	3116.17	2822.08	2640.07	2602.8	2787.49	Lgals1	15	78926725	78930465	+	903	protein_coding	lectin, galactose binding, soluble 1 [Source:MGI Symbol;Acc:MGI:96777]
ENSMUSG00000037742	2884.33	3044.2	3191.59	3535.01	3616.27	3411.83	2528.92	2724.74	2741.4	3001.26	2883.5	3156.65	Eef1a1	9	78478449	78489151	-	2493	protein_coding	eukaryotic translation elongation factor 1 alpha 1 [Source:MGI Symbol;Acc:MGI:1096881]
ENSMUSG00000024661	2546.25	2747.09	3275.5	2586.06	3093.13	2304.19	2279.85	2388.43	2293.34	2543.1	2483.45	2664.06	Fth1	19	9982703	9985092	+	866	protein_coding	ferritin heavy polypeptide 1 [Source:MGI Symbol;Acc:MGI:95588]
ENSMUSG00000091957	2181.68	2077.38	2078.9	2149.22	2416.6	1868.71	1540.48	1849.85	1771.58	2091.89	1972.29	2242.82	Rps2-ps10	18	61259008	61259972	-	965	transcribed_processed_pseudogene	ribosomal protein S2, pseudogene 10 [Source:MGI Symbol;Acc:MGI:3645604]
ENSMUSG00000023944	2146.69	2087.09	2036.9	2090.13	2297.75	2098.47	1787.82	1919.01	1866.05	2215.24	2032.82	2224.31	Hsp90ab1	17	45567775	45573271	-	2999	protein_coding	heat shock protein 90 alpha (cytosolic), class B member 1 [Source:MGI Symbol;Acc:MGI:96247]
ENSMUSG00000064370	1221.89	1610.21	1422.87	1936.33	1772.63	1698.35	2917.5	2894.78	2336.31	2319.26	2336.11	1247.25	mt-Cytb	MT	14145	15288	+	1144	protein_coding	mitochondrially encoded cytochrome b [Source:MGI Symbol;Acc:MGI:102501]
ENSMUSG00000064345	1215.32	1429.09	1426.86	1716.31	1553.2	1558.39	2144.03	2179.53	1847.95	1725.2	1826.43	1236.85	mt-Nd2	MT	3914	4951	+	1038	protein_coding	mitochondrially encoded NADH dehydrogenase 2 [Source:MGI Symbol;Acc:MGI:102500]
ENSMUSG00000007892	1451	1354.19	1652.08	1318.42	1650.94	1109.44	992.392	1129.95	1083.39	1451.15	1319.84	1400.07	Rplp1	9	61913284	61914542	-	499	protein_coding	ribosomal protein, large, P1 [Source:MGI Symbol;Acc:MGI:1927099]
ENSMUSG00000067274	1315.17	1416.03	1581.6	1463.15	1618.31	1371.75	1045.14	1167.45	1186.18	1413.27	1412.23	1492.19	Rplp0	5	115559467	115563727	+	1659	protein_coding	ribosomal protein, large, P0 [Source:MGI Symbol;Acc:MGI:1927636]
ENSMUSG00000083773	1299.52	1489.91	1555.51	1373.42	1405.83	1210.81	1075.19	1170.02	1252.32	1360.69	1430.64	1590.37	Gm13394	2	28933610	28934609	-	1000	processed_pseudogene	predicted gene 13394 [Source:MGI Symbol;Acc:MGI:3651848]
ENSMUSG00000026238	1422.34	1302.61	1330.2	996.965	1061.17	997.8	1062.49	1170.98	1137.51	1238.95	1034.46	1169.33	Ptma	1	86526726	86530712	+	1462	protein_coding	prothymosin alpha [Source:MGI Symbol;Acc:MGI:97803]
ENSMUSG00000003814	974.616	958.851	1026.97	943.412	1059.15	926.002	852.25	872.785	901.577	983.846	903.956	938.129	Calr	8	84841850	84846934	-	2880	protein_coding	calreticulin [Source:MGI Symbol;Acc:MGI:88252]
ENSMUSG00000063457	853.718	933.73	989.587	863.328	981.325	801.657	675.894	752.909	754.502	973.657	855.094	823.328	Rps15	10	80292453	80294114	+	630	protein_coding	ribosomal protein S15 [Source:MGI Symbol;Acc:MGI:98117]
ENSMUSG00000032399	892.885	932.571	996.785	934.916	989.441	859.663	772.701	817.238	804.918	903.491	857.321	944.155	Rpl4	9	64173375	64178666	+	2007	protein_coding	ribosomal protein L4 [Source:MGI Symbol;Acc:MGI:1915141]
ENSMUSG00000029580	833.02	920.836	996.501	903.997	958.612	850.08	696.454	773.016	799.246	846.298	819.647	804.151	Actb	5	142903115	142906754	-	2679	protein_coding	actin, beta [Source:MGI Symbol;Acc:MGI:87904]
ENSMUSG00000045799	1144.81	979.672	1002.98	652.844	750.772	704.239	809.544	875.716	783.14	860.211	672.561	968.826	Gm9800	14	8800000	8800335	-	336	processed_pseudogene	predicted gene 9800 [Source:MGI Symbol;Acc:MGI:3710580]
ENSMUSG00000028081	755.477	792.094	881.07	830.61	841.601	703.356	621.366	670.839	664.122	738.787	673.122	779.239	Rps3a1	3	86137940	86142702	-	977	protein_coding	ribosomal protein S3A1 [Source:MGI Symbol;Acc:MGI:1202063]
ENSMUSG00000034994	726.924	757.003	752.556	788.785	884.53	804.409	623.24	658.763	676.141	802.439	830.01	824.632	Eef2	10	81176631	81182498	+	3324	protein_coding	eukaryotic translation elongation factor 2 [Source:MGI Symbol;Acc:MGI:95288]
ENSMUSG00000064367	593.386	655.492	578.418	801.674	588.766	823.976	1379.43	1347.57	1079.4	1114.6	1112.66	590.214	mt-Nd5	MT	11742	13565	+	1824	protein_coding	mitochondrially encoded NADH dehydrogenase 5 [Source:MGI Symbol;Acc:MGI:102496]
ENSMUSG00000093674	707.622	782.905	923.087	660.524	745.213	584.359	549.305	581.793	675.591	759.963	675.6	667.715	Rpl41	10	128548114	128549305	-	1168	protein_coding	ribosomal protein L41 [Source:MGI Symbol;Acc:MGI:1915195]
ENSMUSG00000025130	875.365	839.259	890.663	705.127	721.659	646.44	736.688	782.445	779.668	732.678	698.961	778.038	P4hb	11	120560298	120573253	-	2861	protein_coding	prolyl 4-hydroxylase, beta polypeptide [Source:MGI Symbol;Acc:MGI:97464]
ENSMUSG00000083061	700.547	686.091	787.961	697.71	808.439	627.206	474.028	589.166	613.191	691.584	615.711	715.114	Gm12191	11	49678710	49679057	-	348	processed_pseudogene	predicted gene 12191 [Source:MGI Symbol;Acc:MGI:3651293]
ENSMUSG00000032518	644.422	676.654	769.826	626.232	710.937	554.095	503.564	551.907	543.645	578.043	594.785	630.288	Rpsa	9	120127689	120132369	+	3170	protein_coding	ribosomal protein SA [Source:MGI Symbol;Acc:MGI:105381]
ENSMUSG00000064368	449.558	576.767	528.269	739.321	663.628	621.579	970.467	972.635	804.722	840.288	749.688	421.53	mt-Nd6	MT	13552	14070	-	519	protein_coding	mitochondrially encoded NADH dehydrogenase 6 [Source:MGI Symbol;Acc:MGI:102495]
ENSMUSG00000064363	388.993	519.896	469.493	634.669	643.616	522.145	1077.76	878.238	731.907	745.71	774.495	366.03	mt-Nd4	MT	10167	11544	+	1378	protein_coding	mitochondrially encoded NADH dehydrogenase 4 [Source:MGI Symbol;Acc:MGI:102498]
ENSMUSG00000079523	654.546	686.136	765.22	543.754	621.937	496.142	518.12	561.731	603.44	620.297	581.127	547.773	Tmsb10	6	72957347	72958748	-	1276	protein_coding	thymosin, beta 10 [Source:MGI Symbol;Acc:MGI:109146]
ENSMUSG00000058546	567.989	607.544	646.933	635.056	688.705	670.345	483.11	563.505	590.978	625.858	590.878	595.712	Rpl23a	11	78180932	78183584	-	847	protein_coding	ribosomal protein L23A [Source:MGI Symbol;Acc:MGI:3040672]
ENSMUSG00000026864	638.15	591.84	614.46	739.353	731.59	668.174	539.178	568.672	557.264	598.218	548.687	655.259	Hspa5	2	34771970	34777547	+	4229	protein_coding	heat shock protein 5 [Source:MGI Symbol;Acc:MGI:95835]
ENSMUSG00000056201	611.504	638.761	681.013	587.405	614.42	558.553	541.178	545.289	566.668	603.442	578.108	595.279	Cfl1	19	5490455	5495201	+	2354	protein_coding	cofilin 1, non-muscle [Source:MGI Symbol;Acc:MGI:101757]
ENSMUSG00000071644	573.795	573.559	640.713	559	615.017	497.573	450.484	499.251	485.874	538.333	516.382	562.83	Eef1g	19	8967041	8978479	+	2600	protein_coding	eukaryotic translation elongation factor 1 gamma [Source:MGI Symbol;Acc:MGI:1914410]
ENSMUSG00000040385	599.948	623.836	673.865	515.852	569.842	471.862	473.411	509.707	517.653	534.731	517.446	581.749	Ppp1ca	19	4192158	4195419	+	1379	protein_coding	protein phosphatase 1 catalytic subunit alpha [Source:MGI Symbol;Acc:MGI:103016]
ENSMUSG00000028639	588.21	586.212	623.909	563.521	612.888	545.014	478.182	506.597	498.387	607.831	565.579	602.104	Ybx1	4	119277981	119294604	-	2531	protein_coding	Y box protein 1 [Source:MGI Symbol;Acc:MGI:99146]
ENSMUSG00000025980	528.488	514.384	531.353	621.511	636.938	605.42	460.074	484.275	494.608	581.949	536.094	603.043	Hspd1	1	55077835	55088243	-	2642	protein_coding	heat shock protein 1 (chaperonin) [Source:MGI Symbol;Acc:MGI:96242]
ENSMUSG00000060126	546.529	550.083	660.111	530.273	619.658	483.458	466.031	486.906	484.369	497.958	469.827	501.465	Tpt1	14	75845093	75848525	+	2380	protein_coding	tumor protein, translationally-controlled 1 [Source:MGI Symbol;Acc:MGI:104890]
ENSMUSG00000035885	605.553	602.785	686.456	468.51	555.995	478.088	499.178	427.698	502.586	513.052	531.813	488.666	Cox8a	19	7215158	7217616	-	545	protein_coding	cytochrome c oxidase subunit 8A [Source:MGI Symbol;Acc:MGI:105959]
ENSMUSG00000017404	494.03	537.971	627.262	508.945	584.129	456.999	375.615	413.265	425.09	500.617	474.603	505.531	Rpl19	11	98026710	98030492	+	1022	protein_coding	ribosomal protein L19 [Source:MGI Symbol;Acc:MGI:98020]
ENSMUSG00000021270	543.198	531.149	512.106	652.827	613.914	644.81	488.838	511.729	521.207	540.396	508.807	586.876	Hsp90aa1	12	110690605	110702728	-	3931	protein_coding	heat shock protein 90, alpha (cytosolic), class A member 1 [Source:MGI Symbol;Acc:MGI:96250]
ENSMUSG00000057113	512.51	502.178	573.082	588.141	650.28	603.29	452.259	490.772	521.436	478.105	480.301	549.924	Npm1	11	33152287	33163206	-	2665	protein_coding	nucleophosmin 1 [Source:MGI Symbol;Acc:MGI:106184]
ENSMUSG00000003970	491.366	494.002	600.318	512.447	587.644	444.866	382.983	410.954	391.881	515.23	506.021	527.775	Rpl8	15	76904078	76906314	+	1359	protein_coding	ribosomal protein L8 [Source:MGI Symbol;Acc:MGI:1350927]
ENSMUSG00000036438	595.94	589.9	668.759	493.244	522.706	452.163	503.86	532.933	551.939	497.871	458.538	519.646	Calm2	17	87433412	87446935	-	1467	protein_coding	calmodulin 2 [Source:MGI Symbol;Acc:MGI:103250]
ENSMUSG00000028495	492.833	513.068	555.193	517.775	602.603	505.214	404.819	425.756	420.579	497.426	461.805	501.638	Rps6	4	86854660	86857412	-	1586	protein_coding	ribosomal protein S6 [Source:MGI Symbol;Acc:MGI:98159]
ENSMUSG00000032294	527.314	507.836	508.575	494.343	530.174	477.39	449.727	486.85	473.891	515.498	476.018	534.769	Pkm	9	59656368	59679375	+	5001	protein_coding	pyruvate kinase, muscle [Source:MGI Symbol;Acc:MGI:97591]
ENSMUSG00000025393	518.347	536.381	565.854	508.425	550.112	494.956	430.376	458.267	464.393	496.992	474.061	525.533	Atp5b	10	128083273	128090391	+	4237	protein_coding	ATP synthase, H+ transporting mitochondrial F1 complex, beta subunit [Source:MGI Symbol;Acc:MGI:107801]
ENSMUSG00000095597	456.167	497.834	545.514	521.013	571.317	457.947	383.698	434.343	407.103	465.26	438.3	503.95	Gm6472	X	152909505	152910155	-	651	transcribed_processed_pseudogene	predicted pseudogene 6472 [Source:MGI Symbol;Acc:MGI:3648396]
ENSMUSG00000038274	483.707	470.137	544.425	426.872	535.689	361.804	323.806	377.592	379.48	450.337	421.65	442.888	Fau	19	6057888	6059524	+	815	protein_coding	Finkel-Biskis-Reilly murine sarcoma virus (FBR-MuSV) ubiquitously expressed (fox derived) [Source:MGI Symbol;Acc:MGI:102547]
ENSMUSG00000064337	391.366	427.85	466.251	586.872	558.962	472.15	538.848	543.076	478.393	526.792	491.389	372.593	mt-Rnr1	MT	70	1024	+	955	Mt_rRNA	mitochondrially encoded 12S rRNA [Source:MGI Symbol;Acc:MGI:102493]
ENSMUSG00000020849	510.948	501.659	540.426	492.016	494.817	475.572	431.47	460.087	463.226	487.456	449.62	526.682	Ywhae	11	75732869	75765845	+	2568	protein_coding	tyrosine 3-monooxygenase/tryptophan 5-monooxygenase activation protein, epsilon polypeptide [Source:MGI Symbol;Acc:MGI:894689]
ENSMUSG00000050708	404.606	452.696	513.045	569.297	621.737	442.764	328.304	312.058	322.096	392.912	402.989	451.767	Ftl1	7	45457944	45459884	-	1340	protein_coding	ferritin light polypeptide 1 [Source:MGI Symbol;Acc:MGI:95589]
ENSMUSG00000027248	480.033	504.192	520.676	461.631	462.256	419.635	418.445	446.872	461.119	442.096	415.344	468.825	Pdia3	2	121413775	121438687	+	3139	protein_coding	protein disulfide isomerase associated 3 [Source:MGI Symbol;Acc:MGI:95834]
ENSMUSG00000004207	483.655	508.535	522.352	435.957	440.182	404.041	456.297	467.289	468.79	419.844	433.699	447.032	Psap	10	60277627	60302597	+	2744	protein_coding	prosaposin [Source:MGI Symbol;Acc:MGI:97783]
ENSMUSG00000049517	435.837	433.98	509.205	414.527	493.535	370.812	341.452	369.179	359.918	435.926	399.07	442.804	Rps23	13	90922958	90924950	+	1268	protein_coding	ribosomal protein S23 [Source:MGI Symbol;Acc:MGI:1913725]
ENSMUSG00000047675	427.66	430.426	511.79	424.053	498.332	362.144	325.476	339.883	338.552	429.271	385.637	418.774	Rps8	4	117153827	117156243	-	1726	protein_coding	ribosomal protein S8 [Source:MGI Symbol;Acc:MGI:98166]
ENSMUSG00000020911	448.524	474.674	524.961	360.281	421.854	319.924	391.254	444.446	433.815	415.119	404.612	416.773	Krt19	11	100140810	100148665	-	1855	protein_coding	keratin 19 [Source:MGI Symbol;Acc:MGI:96693]
ENSMUSG00000052397	500.806	480.29	472.729	409.698	425.909	413.194	451.304	460.667	475.288	489.786	476.984	472.627	Ezr	17	6738041	6782784	-	3290	protein_coding	ezrin [Source:MGI Symbol;Acc:MGI:98931]
ENSMUSG00000011752	494.816	482.096	507.174	425.993	421.463	398.844	403.793	444.959	467.701	419.647	422.679	483.731	Pgam1	19	41911871	41918664	+	1831	protein_coding	phosphoglycerate mutase 1 [Source:MGI Symbol;Acc:MGI:97552]
ENSMUSG00000024659	442.111	452.323	500.915	488.419	515.346	438.356	412.422	445.571	434.861	394.251	379.815	463.331	Anxa1	19	20373428	20390944	-	2608	protein_coding	annexin A1 [Source:MGI Symbol;Acc:MGI:96819]
ENSMUSG00000023456	473.782	456.552	471.594	372.349	430.899	357.831	368.405	433.496	416.722	399.954	368.708	412.525	Tpi1	6	124810586	124814296	-	2753	protein_coding	triosephosphate isomerase 1 [Source:MGI Symbol;Acc:MGI:98797]
ENSMUSG00000001525	443.455	461.722	497.995	404.602	449.13	397.948	348.037	382.751	400.785	432.765	431.971	448.531	Tubb5	17	35833921	35838306	-	3327	protein_coding	tubulin, beta 5 class I [Source:MGI Symbol;Acc:MGI:107812]
ENSMUSG00000057841	405.607	415.741	502.18	387.664	461.174	343.56	292.15	339.273	328.533	420.809	378.601	423.714	Rpl32	6	115805505	115808747	-	963	protein_coding	ribosomal protein L32 [Source:MGI Symbol;Acc:MGI:98038]
ENSMUSG00000024608	419.726	415.215	475.165	397.295	430.944	353.444	321.716	340.621	317.341	424.111	351.828	432.507	Rps14	18	60774510	60778546	+	1384	protein_coding	ribosomal protein S14 [Source:MGI Symbol;Acc:MGI:98107]
ENSMUSG00000057863	409.52	398.807	465.605	351.19	458.074	305.876	320.149	313.7	313.194	426.36	389.7	395.85	Rpl36	17	56613416	56614243	+	383	protein_coding	ribosomal protein L36 [Source:MGI Symbol;Acc:MGI:1860603]
ENSMUSG00000020048	475.579	454.116	416.007	450.512	401.523	410	432.281	439.664	448.554	422.052	384.164	458.168	Hsp90b1	10	86690209	86705509	-	4032	protein_coding	heat shock protein 90, beta (Grp94), member 1 [Source:MGI Symbol;Acc:MGI:98817]
ENSMUSG00000043716	397.971	426.326	469.32	432.76	450.311	380.99	335.973	367.632	369.036	377.788	371.645	386.773	Rpl7	1	16101295	16104662	-	2687	protein_coding	ribosomal protein L7 [Source:MGI Symbol;Acc:MGI:98073]
ENSMUSG00000068396	399.484	421.685	466.993	398.779	431.953	344.718	326.311	335.767	305.945	400.583	372.312	409.944	Rpl34-ps1	6	71124610	71124963	+	354	processed_pseudogene	ribosomal protein L34, pseudogene 1 [Source:MGI Symbol;Acc:MGI:3704270]
ENSMUSG00000055302	378.688	403.248	444.165	430.933	461.815	364.738	342.068	386.39	349.396	393.547	362.868	471.712	Mrfap1	5	36794867	36796772	-	1648	protein_coding	Morf4 family associated protein 1 [Source:MGI Symbol;Acc:MGI:1914818]
ENSMUSG00000018593	464.755	475.864	521.217	342.033	391.497	339.56	350.744	399.629	400.391	384.446	400.666	412.357	Sparc	11	55394500	55423183	-	3788	protein_coding	secreted acidic cysteine rich glycoprotein [Source:MGI Symbol;Acc:MGI:98373]
ENSMUSG00000064339	295.318	320.526	327.917	539.502	435.803	446.173	601.526	534.252	448.531	497.35	464.681	269.961	mt-Rnr2	MT	1094	2675	+	1582	Mt_rRNA	mitochondrially encoded 16S rRNA [Source:MGI Symbol;Acc:MGI:102492]
ENSMUSG00000078812	401.274	407.285	476.217	367.802	414.646	342.926	319.508	336.334	340.593	406.835	371.146	417.648	Eif5a	11	69916714	69921958	-	2377	protein_coding	eukaryotic translation initiation factor 5A [Source:MGI Symbol;Acc:MGI:106248]
ENSMUSG00000025362	366.239	382.48	421.37	401.4	451.237	391.413	307.045	362.908	382.605	396.341	387.456	374.217	Rps26	10	128624534	128626747	-	1544	protein_coding	ribosomal protein S26 [Source:MGI Symbol;Acc:MGI:1351628]
ENSMUSG00000042985	422.848	439.837	456.926	377.56	410.368	379.529	358.114	384.386	391.412	400.657	402.177	417.079	Upk3b	5	136038496	136046487	+	3530	protein_coding	uroplakin 3B [Source:MGI Symbol;Acc:MGI:2140882]
ENSMUSG00000024966	426.375	433.942	429.329	371.574	392.555	374.745	357.465	376.645	387.797	406.359	389.468	427.087	Stip1	19	7020696	7040026	-	2173	protein_coding	stress-induced phosphoprotein 1 [Source:MGI Symbol;Acc:MGI:109130]
ENSMUSG00000003429	377.802	381.932	458.661	363.488	429.433	335.832	273.717	307.568	300.724	361.757	337.417	374.34	Rps11	7	45122379	45124439	-	865	protein_coding	ribosomal protein S11 [Source:MGI Symbol;Acc:MGI:1351329]
ENSMUSG00000045128	338.366	369.119	429.28	368.386	412.079	299.731	238.368	273.181	277.905	358.463	347.328	380.899	Rpl18a	8	70894722	70897412	-	1739	protein_coding	ribosomal protein L18A [Source:MGI Symbol;Acc:MGI:1924058]
ENSMUSG00000062825	324.542	374.132	417.581	438.438	445.196	405.895	302.569	314.964	342.542	371.144	402.278	385.421	Actg1	11	120345690	120348542	-	2658	protein_coding	actin, gamma, cytoplasmic 1 [Source:MGI Symbol;Acc:MGI:87906]
ENSMUSG00000046434	377.688	376.468	378.977	397.809	432.659	406.189	372.081	398.478	364.732	404.603	365.582	385.837	Hnrnpa1	15	103240432	103246692	+	3153	protein_coding	heterogeneous nuclear ribonucleoprotein A1 [Source:MGI Symbol;Acc:MGI:104820]
ENSMUSG00000022283	391.118	419.68	421.074	396.054	376.409	393.51	353.637	368.123	403.331	412.154	400.152	416.559	Pabpc1	15	36595661	36609668	-	6540	protein_coding	poly(A) binding protein, cytoplasmic 1 [Source:MGI Symbol;Acc:MGI:1349722]
ENSMUSG00000031320	353.508	361.973	417.388	405.758	443.875	347.668	293.039	315.492	312.093	350.297	338.27	369.976	Rps4x	X	102184941	102189394	-	1631	protein_coding	ribosomal protein S4, X-linked [Source:MGI Symbol;Acc:MGI:98158]
ENSMUSG00000068240	339.629	410.666	383.592	357.923	368.849	300.829	239.222	303.85	323.306	380.416	363.179	376.944	Gm11808	4	3973092	3973595	-	504	protein_coding	predicted gene 11808 [Source:MGI Symbol;Acc:MGI:3649356]
ENSMUSG00000025132	383.115	403.668	415.435	354.85	396.906	345.768	309.104	320.529	341.904	359.404	360.342	375.723	Arhgdia	11	120578104	120581624	-	2258	protein_coding	Rho GDP dissociation inhibitor (GDI) alpha [Source:MGI Symbol;Acc:MGI:2178103]
ENSMUSG00000033307	337.326	361.303	439.29	351.795	406.107	327.13	256.322	303.045	308.734	376.199	385.719	349.923	Mif	10	75859353	75860240	-	745	protein_coding	macrophage migration inhibitory factor (glycosylation-inhibiting factor) [Source:MGI Symbol;Acc:MGI:96982]
ENSMUSG00000024740	414.279	393.626	370.206	353.013	355.157	367.896	381.557	384.419	387.37	379.621	385.294	403.775	Ddb1	19	10605625	10629813	+	4155	protein_coding	damage specific DNA binding protein 1 [Source:MGI Symbol;Acc:MGI:1202384]
ENSMUSG00000064193	374.123	357.162	406.84	350.652	382.238	296.91	282.528	333.376	316.155	344.169	333.656	367.263	Gm4735	2	80837141	80838442	+	1302	processed_pseudogene	predicted gene 4735 [Source:MGI Symbol;Acc:MGI:3645521]
ENSMUSG00000025203	443.532	446.298	422.796	368.839	328.424	359.2	409.928	424.87	445.105	367.914	393.72	404.652	Scd2	19	44293676	44306864	+	5453	protein_coding	stearoyl-Coenzyme A desaturase 2 [Source:MGI Symbol;Acc:MGI:98240]
ENSMUSG00000028333	367.375	373.827	390.747	358.919	405.934	346.831	311.373	336.895	301.893	350.978	314.573	369.746	Anp32b	4	46450902	46472657	+	1716	protein_coding	acidic (leucine-rich) nuclear phosphoprotein 32 family, member B [Source:MGI Symbol;Acc:MGI:1914878]
ENSMUSG00000015656	355.12	357.552	385.419	379.059	419.039	362.791	304.611	309.095	308.486	339.546	332.177	347.174	Hspa8	9	40800984	40810087	+	4301	protein_coding	heat shock protein 8 [Source:MGI Symbol;Acc:MGI:105384]
ENSMUSG00000023004	347.725	352.25	391.12	337.786	347.432	318.06	276.007	302.544	305.137	340.762	350.697	368.876	Tuba1b	15	98931425	98934565	-	1875	protein_coding	tubulin, alpha 1B [Source:MGI Symbol;Acc:MGI:107804]
ENSMUSG00000025794	320.284	325.862	361.308	354.388	393.129	309.092	245.061	260.309	271.381	353.41	282.14	315.583	Rpl14	9	120571444	120574654	+	1651	protein_coding	ribosomal protein L14 [Source:MGI Symbol;Acc:MGI:1914365]
ENSMUSG00000001025	396.096	360.443	408.103	272.903	339.713	245.396	295.007	328.338	299.817	338.364	299.871	322.283	S100a6	3	90612882	90624181	+	1367	protein_coding	S100 calcium binding protein A6 (calcyclin) [Source:MGI Symbol;Acc:MGI:1339467]
ENSMUSG00000028989	596.262	628.403	627.478	153.487	148.069	163.797	488.627	517.002	506.826	227.84	263.521	192.776	Angptl7	4	148495183	148500460	-	2157	protein_coding	angiopoietin-like 7 [Source:MGI Symbol;Acc:MGI:3605801]
ENSMUSG00000028367	346.218	342.884	416.488	323.972	374.144	283.067	281.032	299.246	277.859	321.745	291.044	335.216	Txn1	4	57943373	57956411	-	1051	protein_coding	thioredoxin 1 [Source:MGI Symbol;Acc:MGI:98874]
ENSMUSG00000025809	388.306	374.733	372.466	312.676	294.367	317.961	365.526	378.518	386.5	338.9	320.59	364.975	Itgb1	8	128685654	128733200	+	4081	protein_coding	integrin beta 1 (fibronectin receptor beta) [Source:MGI Symbol;Acc:MGI:96610]
ENSMUSG00000020733	376.866	382.168	402.335	284.889	322.243	268.336	280.074	290.19	296.03	320.597	322.69	317.382	Slc9a3r1	11	115163341	115181181	+	1925	protein_coding	solute carrier family 9 (sodium/hydrogen exchanger), member 3 regulator 1 [Source:MGI Symbol;Acc:MGI:1349482]
ENSMUSG00000070436	365.252	371.75	380.265	247.643	283.846	257.522	287.281	311.217	322.471	350.018	346.966	348.885	Serpinh1	7	99345376	99353239	-	2443	protein_coding	serine (or cysteine) peptidase inhibitor, clade H, member 1 [Source:MGI Symbol;Acc:MGI:88283]
ENSMUSG00000107176	332.831	297.721	377.146	325.026	388.426	289.403	256.183	289.911	268.196	320.111	260.793	308.402	Gm9794	6	66875321	66875743	-	423	processed_pseudogene	predicted pseudogene 9794 [Source:MGI Symbol;Acc:MGI:3642653]
ENSMUSG00000019505	324.695	329.923	368.657	288.789	343.31	282.167	253.184	283.235	290.612	307.644	295.327	333.69	Ubb	11	62551171	62553213	+	1675	protein_coding	ubiquitin B [Source:MGI Symbol;Acc:MGI:98888]
ENSMUSG00000026193	408.675	350.161	308.453	159.635	143.809	216.655	546.88	480.049	484.36	358.989	420.68	330.935	Fn1	1	71585520	71653200	-	11685	protein_coding	fibronectin 1 [Source:MGI Symbol;Acc:MGI:95566]
ENSMUSG00000048076	334.392	341.978	372.507	305.616	339.273	303.831	278.988	299.201	300.956	325.749	309.73	347.344	Arf1	11	59211412	59228270	-	2089	protein_coding	ADP-ribosylation factor 1 [Source:MGI Symbol;Acc:MGI:99431]
ENSMUSG00000016559	314.225	312.309	349.958	326.923	354.814	304.666	272.961	307.585	305.987	308.638	285.657	347.755	H3f3b	11	116021912	116027962	-	2976	protein_coding	H3 histone, family 3B [Source:MGI Symbol;Acc:MGI:1101768]
ENSMUSG00000071528	358.618	325.225	362.079	301.264	326.872	263.483	290.682	304.965	286.627	311.998	241.432	264.366	Usmg5	19	47083471	47090625	-	341	protein_coding	upregulated during skeletal muscle growth 5 [Source:MGI Symbol;Acc:MGI:1891435]
ENSMUSG00000029430	301.515	320.555	370.79	319.412	339.653	283.137	240.737	258.386	272.625	295.585	271.515	304.284	Ran	5	129020069	129024323	+	2646	protein_coding	RAN, member RAS oncogene family [Source:MGI Symbol;Acc:MGI:1333112]
ENSMUSG00000023175	311.271	326.346	353.655	287.825	294.646	255.806	265.033	279.389	290.714	279.38	283.283	286.83	Bsg	10	79704491	79711969	+	1814	protein_coding	basigin [Source:MGI Symbol;Acc:MGI:88208]
ENSMUSG00000028691	306.737	327.102	374.366	334.286	327.989	306.918	272.802	287.111	293.985	287.958	260.788	296.321	Prdx1	4	116685544	116700822	+	3043	protein_coding	peroxiredoxin 1 [Source:MGI Symbol;Acc:MGI:99523]
ENSMUSG00000024844	294.329	318.379	362.087	306.15	353.099	252.153	219.996	226	230.881	288.003	263.946	290.325	Banf1	19	5364641	5366645	-	820	protein_coding	barrier to autointegration factor 1 [Source:MGI Symbol;Acc:MGI:1346330]
ENSMUSG00000024359	294.383	284.991	282.699	347.82	352.758	346.459	249.186	263.793	265.283	304.201	291.843	327.343	Hspa9	18	34937414	34954357	-	3932	protein_coding	heat shock protein 9 [Source:MGI Symbol;Acc:MGI:96245]
ENSMUSG00000031447	251.427	282.332	307.277	408.011	421.707	398.248	244.101	252.013	265.628	262.259	268.393	293.076	Lamp1	8	13159161	13175338	+	2675	protein_coding	lysosomal-associated membrane protein 1 [Source:MGI Symbol;Acc:MGI:96745]
ENSMUSG00000084349	299.162	294.622	295.401	285.203	305.727	271.604	220.095	257.905	250.049	291.126	266.086	307.14	Rpl3-ps1	X	13202571	13203780	+	1210	processed_pseudogene	ribosomal protein L3, pseudogene 1 [Source:MGI Symbol;Acc:MGI:3644217]
ENSMUSG00000060803	288.876	354.987	395.37	243.163	291.567	230.216	239.327	253.185	246.954	277.964	262.219	278.628	Gstp1	19	4035407	4037921	-	757	protein_coding	glutathione S-transferase, pi 1 [Source:MGI Symbol;Acc:MGI:95865]
ENSMUSG00000063229	296.323	284.892	313.087	266.247	283.358	246.545	258.582	288.69	277.595	264.686	258.933	293.825	Ldha	7	46841475	46855627	+	3310	protein_coding	lactate dehydrogenase A [Source:MGI Symbol;Acc:MGI:96759]
ENSMUSG00000071866	208.487	265.514	336.861	284.128	326.757	285.212	243.169	254.049	252.284	292.658	287.46	302.193	Ppia	11	6415443	6419817	+	3508	protein_coding	peptidylprolyl isomerase A [Source:MGI Symbol;Acc:MGI:97749]
ENSMUSG00000026547	304.835	319.964	351.783	231.977	258.189	225.166	261.775	270.139	278.277	268.706	270.917	249.151	Tagln2	1	172500047	172507380	+	2082	protein_coding	transgelin 2 [Source:MGI Symbol;Acc:MGI:1312985]
ENSMUSG00000069682	247.745	287.081	282.983	281.185	320.271	240.049	196.611	215.052	224.877	252.291	244.847	256.037	Gm10275	10	29698746	29699380	-	635	transcribed_processed_pseudogene	predicted pseudogene 10275 [Source:MGI Symbol;Acc:MGI:3704354]
ENSMUSG00000027907	286.605	304.888	335.977	266.394	301.07	250.932	267.933	262.122	260.757	276.725	265.251	265.818	S100a11	3	93520488	93526287	+	511	protein_coding	S100 calcium binding protein A11 [Source:MGI Symbol;Acc:MGI:1338798]
ENSMUSG00000073702	262.915	265.445	318.034	245.137	297.78	229.242	224.015	232.47	225.784	257.828	246.543	264.345	Rpl31	1	39367842	39371911	+	1662	protein_coding	ribosomal protein L31 [Source:MGI Symbol;Acc:MGI:2149632]
ENSMUSG00000034024	277.192	285.843	300.477	292.427	313.021	278.483	230.544	240.501	244.094	269.726	256.443	285.734	Cct2	10	117051001	117063814	-	2557	protein_coding	chaperonin containing Tcp1, subunit 2 (beta) [Source:MGI Symbol;Acc:MGI:107186]
ENSMUSG00000061477	245.452	274.424	296.873	277.558	321.184	235.478	213.694	215.944	208.729	244.492	229.035	287.226	Rps7	12	28630854	28635953	-	2015	protein_coding	ribosomal protein S7 [Source:MGI Symbol;Acc:MGI:1333818]
ENSMUSG00000062070	291.51	274.212	290.101	250.386	266.28	232.744	238.595	267.86	277.518	250.069	243.555	276.275	Pgk1	X	106187100	106203699	+	2244	protein_coding	phosphoglycerate kinase 1 [Source:MGI Symbol;Acc:MGI:97555]
ENSMUSG00000018293	279.523	295.032	358.037	239.474	284.266	196.6	206.947	234.161	230.227	249.52	249.108	251.116	Pfn1	11	70651850	70654644	-	2405	protein_coding	profilin 1 [Source:MGI Symbol;Acc:MGI:97549]
ENSMUSG00000062647	288.729	252.065	230.179	348.133	326.505	273.288	191.177	245.182	234.975	341.782	281.339	237.622	Rpl7a	2	26910764	26913318	+	1781	protein_coding	ribosomal protein L7A [Source:MGI Symbol;Acc:MGI:1353472]
ENSMUSG00000039001	292.132	267.899	315.57	242.186	302.667	191.151	191.065	197.791	236.669	253.357	235.676	254.863	Rps21	2	180257377	180258445	+	810	protein_coding	ribosomal protein S21 [Source:MGI Symbol;Acc:MGI:1913731]
ENSMUSG00000060938	254.444	266.346	295.966	264.967	298.871	235.315	209.591	223.085	224.21	252.007	247.379	252.973	Rpl26	11	68901583	68906989	+	1444	protein_coding	ribosomal protein L26 [Source:MGI Symbol;Acc:MGI:106022]
ENSMUSG00000000740	249.259	251.434	286.757	282.319	312.582	238.618	188.531	204.682	207.857	253.768	252.243	251.578	Rpl13	8	123102350	123105244	+	2595	protein_coding	ribosomal protein L13 [Source:MGI Symbol;Acc:MGI:105922]
ENSMUSG00000007041	288.444	295.849	325.263	227.103	252.206	205.412	226.09	259.425	239.274	235.101	230.523	263.21	Clic1	17	35049966	35058749	+	1799	protein_coding	chloride intracellular channel 1 [Source:MGI Symbol;Acc:MGI:2148924]
ENSMUSG00000004980	288.743	272.916	273.691	272.123	290.202	277.315	294.954	305.452	285.249	284.302	248.191	263.603	Hnrnpa2b1	6	51460932	51469894	-	6584	protein_coding	heterogeneous nuclear ribonucleoprotein A2/B1 [Source:MGI Symbol;Acc:MGI:104819]
ENSMUSG00000020571	303.953	304.895	306.977	227.984	239.729	206.17	240.498	264.642	252.179	267.807	234.909	282.456	Pdia6	12	17266545	17284770	+	3745	protein_coding	protein disulfide isomerase associated 6 [Source:MGI Symbol;Acc:MGI:1919103]
ENSMUSG00000099764	221.554	256.048	304.466	247.5	258.665	229.241	181.484	205.776	238.245	283.628	257.378	262.723	Rps10-ps2	16	20822145	20822640	-	496	processed_pseudogene	ribosomal protein S10, pseudogene 2 [Source:MGI Symbol;Acc:MGI:3645627]
ENSMUSG00000031633	264.139	258.504	297.635	265.888	304.802	254.682	210.901	227.955	232.133	250.522	233.72	253.983	Slc25a4	8	46206797	46211284	-	2353	protein_coding	solute carrier family 25 (mitochondrial carrier, adenine nucleotide translocator), member 4 [Source:MGI Symbol;Acc:MGI:1353495]
ENSMUSG00000025967	251.497	246.059	276.485	264.019	311.78	235.408	197.754	208.032	202.39	240.092	218.131	241.367	Eef1b2	1	63176825	63180486	+	2532	protein_coding	eukaryotic translation elongation factor 1 beta 2 [Source:MGI Symbol;Acc:MGI:1929520]
ENSMUSG00000059796	251.221	255.935	272.948	269.85	277.998	241.702	218.666	235.983	247.272	257.26	243.328	266.781	Eif4a1	11	69666936	69672423	-	4334	protein_coding	eukaryotic translation initiation factor 4A1 [Source:MGI Symbol;Acc:MGI:95303]
ENSMUSG00000006304	268.776	278.376	309.85	243.756	268.531	236.46	237.648	240.672	252.755	238.571	230.414	254.151	Arpc2	1	74236084	74268209	+	2033	protein_coding	actin related protein 2/3 complex, subunit 2 [Source:MGI Symbol;Acc:MGI:1923959]
ENSMUSG00000096210	292.215	317.821	321.63	225.748	244.308	216.497	252.939	281.194	283.959	222.906	219.686	229.199	H1f0	15	79028450	79030504	+	2055	protein_coding	H1 histone family, member 0 [Source:MGI Symbol;Acc:MGI:95893]
ENSMUSG00000049436	221.835	244.345	261.724	276.748	296.843	265.567	215.235	235.431	241.994	256.665	260.831	267.902	Upk1b	16	38773184	38800328	-	2089	protein_coding	uroplakin 1B [Source:MGI Symbol;Acc:MGI:98912]
ENSMUSG00000026043	326.128	315.367	297.334	201.969	190.627	195.424	295.604	302.842	301.317	242.256	251.873	258.851	Col3a1	1	45311538	45349706	+	9816	protein_coding	collagen, type III, alpha 1 [Source:MGI Symbol;Acc:MGI:88453]
ENSMUSG00000030695	242.685	248.029	269.44	242.894	273.699	222.985	213.503	224.87	231.403	235.314	228.247	243.571	Aldoa	7	126795234	126800751	-	2911	protein_coding	aldolase A, fructose-bisphosphate [Source:MGI Symbol;Acc:MGI:87994]
ENSMUSG00000041697	228.081	273.714	295.659	227.752	256.155	204.946	187.446	194.893	220.955	257.581	242.615	241.153	Cox6a1	5	115345642	115348981	-	702	protein_coding	cytochrome c oxidase subunit 6A1 [Source:MGI Symbol;Acc:MGI:103099]
ENSMUSG00000046721	238.264	249.364	238.025	240.479	283.058	252.825	197.816	217.458	227.678	245.727	226.801	227.947	Rpl14-ps1	7	45324965	45325617	+	653	processed_pseudogene	ribosomal protein L14, pseudogene 1 [Source:MGI Symbol;Acc:MGI:3710579]
ENSMUSG00000025428	248.797	252.719	272.946	251.137	267.567	237.936	207.18	218.042	218.384	241.105	232.218	261.534	Atp5a1	18	77773729	77782869	+	3135	protein_coding	ATP synthase, H+ transporting, mitochondrial F1 complex, alpha subunit 1 [Source:MGI Symbol;Acc:MGI:88115]
ENSMUSG00000020358	264.139	255.89	261.344	251.006	258.457	248.331	204.467	227.673	222.203	259.857	230.967	263.153	Hnrnpab	11	51600100	51606847	-	2782	protein_coding	heterogeneous nuclear ribonucleoprotein A/B [Source:MGI Symbol;Acc:MGI:1330294]
ENSMUSG00000021660	243.216	254.264	291.976	229.369	265.894	218.958	196.816	215.228	212.246	228.869	209.495	238.804	Btf3	13	98309896	98317006	-	1739	protein_coding	basic transcription factor 3 [Source:MGI Symbol;Acc:MGI:1202875]
ENSMUSG00000044303	272.323	296.12	338.683	171.495	190.211	140.998	206.913	229.671	233.89	212.673	216.744	212.185	Cdkn2a	4	89274471	89294653	-	1172	protein_coding	cyclin dependent kinase inhibitor 2A [Source:MGI Symbol;Acc:MGI:104738]
ENSMUSG00000029614	215.096	235.427	262.022	237.882	264.853	205.884	174.427	186.036	193.17	232.836	215.08	236.359	Rpl6	5	121204481	121209241	+	3140	protein_coding	ribosomal protein L6 [Source:MGI Symbol;Acc:MGI:108057]
ENSMUSG00000017009	273.659	268.409	290.842	174.432	191.257	177.352	233.862	258.975	259.378	245.102	224.01	245.563	Sdc4	2	164424247	164443887	-	2547	protein_coding	syndecan 4 [Source:MGI Symbol;Acc:MGI:1349164]
ENSMUSG00000012848	211.618	230.867	262.353	241.202	253.03	195.401	164.77	186.047	192.321	232.465	217.633	238.438	Rps5	7	12922290	12926686	+	1734	protein_coding	ribosomal protein S5 [Source:MGI Symbol;Acc:MGI:1097682]
ENSMUSG00000041571	236.315	241.063	284.018	189.124	241.78	173.274	162.702	193.808	185.7	217.818	207.574	227.771	Selenow	7	15917208	15922402	-	736	protein_coding	selenoprotein W [Source:MGI Symbol;Acc:MGI:1100878]
ENSMUSG00000024991	258.921	221.284	177.63	265.766	246.827	286.842	262.08	264.516	249.375	276.878	246.034	273.693	Eif3a	19	60761116	60790693	-	5176	protein_coding	eukaryotic translation initiation factor 3, subunit A [Source:MGI Symbol;Acc:MGI:95301]
ENSMUSG00000071415	218.677	223.922	257.106	242.338	277.161	228.929	175.284	204.22	192.381	231.476	206.255	220.926	Rpl23	11	97777527	97782437	-	1770	protein_coding	ribosomal protein L23 [Source:MGI Symbol;Acc:MGI:1929455]
ENSMUSG00000081051	205.32	226.243	263.941	223.098	256.426	179.853	135.052	159.128	161.603	220.424	208.121	247.027	Gm15427	1	95498621	95499151	+	531	processed_pseudogene	predicted pseudogene 15427 [Source:MGI Symbol;Acc:MGI:3642341]
ENSMUSG00000029998	290.102	280.753	268.611	187.777	185.188	204.395	260.644	264.892	268.472	243.967	247.056	259.59	Pcyox1	6	86386006	86397154	-	4932	protein_coding	prenylcysteine oxidase 1 [Source:MGI Symbol;Acc:MGI:1914131]
ENSMUSG00000005054	221.86	256.834	275.969	263.327	282.348	248.677	208.706	200.883	227.818	209.843	193.964	208.195	Cstb	10	78425669	78427622	+	603	protein_coding	cystatin B [Source:MGI Symbol;Acc:MGI:109514]
ENSMUSG00000024665	315.212	306.278	283.69	187.254	192.821	197.592	262.562	270.275	281.434	219.562	235.573	216.413	Fads2	19	10064164	10101503	-	1508	protein_coding	fatty acid desaturase 2 [Source:MGI Symbol;Acc:MGI:1930079]
ENSMUSG00000031799	242.801	249.058	256.41	251.982	251.707	242.578	214.183	232.973	238.538	223.99	212.608	238.006	Tpm4	8	72134975	72153142	+	2203	protein_coding	tropomyosin 4 [Source:MGI Symbol;Acc:MGI:2449202]
ENSMUSG00000037563	223.035	231.431	283.044	210.793	258.356	175.038	166.77	182.868	180.989	232.754	200.384	224.754	Rps16	7	28350652	28353155	+	1266	protein_coding	ribosomal protein S16 [Source:MGI Symbol;Acc:MGI:98118]
ENSMUSG00000035530	204.15	210.33	246.54	263.026	289.491	227.547	177.895	185.997	181.196	211.786	202.031	214.469	Eif1	11	100319885	100322096	+	2098	protein_coding	eukaryotic translation initiation factor 1 [Source:MGI Symbol;Acc:MGI:105125]
ENSMUSG00000025823	258.828	263.377	266.325	231.212	226.11	209.296	235.023	243.034	242.512	233.533	223.758	243.343	Pdia4	6	47796141	47813430	-	2399	protein_coding	protein disulfide isomerase associated 4 [Source:MGI Symbol;Acc:MGI:104864]
ENSMUSG00000054717	256.811	254.489	262.656	213.897	233.236	201.143	219.214	245.919	227.832	218.346	201.077	233.661	Hmgb2	8	57511907	57515999	+	3003	protein_coding	high mobility group box 2 [Source:MGI Symbol;Acc:MGI:96157]
ENSMUSG00000031765	205.83	218.315	270.12	275.064	316.477	243.802	197.109	209.737	212.363	185.86	195.895	187.352	Mt1	8	94179082	94180327	+	1246	protein_coding	metallothionein 1 [Source:MGI Symbol;Acc:MGI:97171]
ENSMUSG00000020719	216.853	222.778	216.62	252.855	234.991	238.373	253.582	257.328	257.765	241.768	237.349	248.9	Ddx5	11	106780355	106789185	-	5775	protein_coding	DEAD (Asp-Glu-Ala-Asp) box polypeptide 5 [Source:MGI Symbol;Acc:MGI:105037]
ENSMUSG00000060802	218.031	252.044	277.278	240.744	280.967	249.251	193.192	200.242	219.98	214.063	217.784	221.49	B2m	2	122147686	122153083	+	860	protein_coding	beta-2 microglobulin [Source:MGI Symbol;Acc:MGI:88127]
ENSMUSG00000006333	209.062	217.188	239.547	214.809	256.295	199.795	154.631	183.083	173.87	212.642	201.603	212.75	Rps9	7	3703993	3706897	+	2522	protein_coding	ribosomal protein S9 [Source:MGI Symbol;Acc:MGI:1924096]
ENSMUSG00000016319	213.582	211.639	249.39	239.399	264.569	222.93	170.647	183.577	189.596	216.242	207.287	235.064	Slc25a5	X	36795651	36798807	+	1646	protein_coding	solute carrier family 25 (mitochondrial carrier, adenine nucleotide translocator), member 5 [Source:MGI Symbol;Acc:MGI:1353496]
ENSMUSG00000034892	243.311	193.761	255.239	184.732	281.136	183.299	183.835	221.229	186.722	233.432	188.357	183.071	Rps29	12	69157722	69159186	-	693	protein_coding	ribosomal protein S29 [Source:MGI Symbol;Acc:MGI:107681]
ENSMUSG00000020368	254.505	230.382	233.194	226.047	228.977	233.668	225.253	229.134	241.371	239.835	215.907	242.064	Canx	11	50293961	50325673	-	4693	protein_coding	calnexin [Source:MGI Symbol;Acc:MGI:88261]
ENSMUSG00000001175	236.573	241.67	259.633	210.056	208.832	200.739	206.954	213.195	224.789	223.248	210.865	233.562	Calm1	12	100199435	100209814	+	4706	protein_coding	calmodulin 1 [Source:MGI Symbol;Acc:MGI:88251]
ENSMUSG00000062997	206.057	216.76	259.685	198.865	235.985	198.599	156.298	187.829	204.508	230.001	197.773	191.141	Rpl35	2	39001580	39005624	-	1241	protein_coding	ribosomal protein L35 [Source:MGI Symbol;Acc:MGI:1913739]
ENSMUSG00000035413	255.774	274.678	301.86	172.115	176.968	150.19	208.81	214.951	219.511	195.096	197.454	208.279	Tmem98	11	80810175	80822033	+	1633	protein_coding	transmembrane protein 98 [Source:MGI Symbol;Acc:MGI:1923457]
ENSMUSG00000037894	215.788	236.54	275.289	214.917	228.544	195.665	172.923	199.356	198.251	208.5	198.646	221.977	H2afz	3	137864487	137866922	+	1776	protein_coding	H2A histone family, member Z [Source:MGI Symbol;Acc:MGI:1888388]
ENSMUSG00000020649	238.541	243.974	245.616	194.273	196.354	189.137	223.6	237.685	226.948	229.134	227.057	232.519	Rrm2	12	24708241	24714146	+	2771	protein_coding	ribonucleotide reductase M2 [Source:MGI Symbol;Acc:MGI:98181]
ENSMUSG00000059058	248.467	230.589	257.477	173.736	211.9	153.321	179.092	197.103	198.052	220.215	181.354	194.005	Tma7-ps	1	171711088	171711282	+	195	processed_pseudogene	translational machinery associated 7 homolog (S. cerevisiae), pseudogene [Source:MGI Symbol;Acc:MGI:3705453]
ENSMUSG00000006998	227.158	212.686	204.429	202.27	218.565	201.626	185.228	196.829	196.048	220.082	209.845	244.049	Psmd2	16	20651652	20663414	+	4038	protein_coding	proteasome (prosome, macropain) 26S subunit, non-ATPase, 2 [Source:MGI Symbol;Acc:MGI:1096584]
ENSMUSG00000020585	234.223	248.265	273.926	192.464	197.88	179.898	205.573	212.261	218.238	190.724	180.116	209.105	Laptm4a	12	8921664	8938742	+	1773	protein_coding	lysosomal-associated protein transmembrane 4A [Source:MGI Symbol;Acc:MGI:108017]
ENSMUSG00000051223	213.708	216.755	227.556	232.21	210.889	232.249	215.646	225.164	232.427	210.924	202.733	234.989	Bzw1	1	58392898	58407353	+	4033	protein_coding	basic leucine zipper and W2 domains 1 [Source:MGI Symbol;Acc:MGI:1914132]
ENSMUSG00000008682	198.809	206.949	226.727	208.697	235.58	183.111	168.865	178.093	175.251	191.721	182.171	192.987	Rpl10	X	74270812	74273135	+	2053	protein_coding	ribosomal protein L10 [Source:MGI Symbol;Acc:MGI:105943]
ENSMUSG00000020402	204.066	206.548	236.209	201.321	223.247	188.271	177.435	192.344	185.271	188.631	184.852	196.963	Vdac1	11	52360860	52389397	+	2620	protein_coding	voltage-dependent anion channel 1 [Source:MGI Symbol;Acc:MGI:106919]
ENSMUSG00000030220	202.168	215.779	235.213	186.247	210.512	178.028	163.936	182.715	187.37	194.925	186.47	199.817	Arhgdib	6	136923655	136941899	-	1707	protein_coding	Rho, GDP dissociation inhibitor (GDI) beta [Source:MGI Symbol;Acc:MGI:101940]
ENSMUSG00000081485	190.031	224.538	253.971	205.897	204.141	138.571	161.733	158.45	185.113	187.106	172.162	218.888	Gm12338	11	75599763	75599954	-	192	processed_pseudogene	predicted gene 12338 [Source:MGI Symbol;Acc:MGI:3650622]
ENSMUSG00000062933	551.429	396.481	141.697	190.246	130.395	180.122	135.109	181.887	219.673	240.574	131.242	126.823	Gm10123	9	96895658	96896147	+	490	processed_pseudogene	predicted pseudogene 10123 [Source:MGI Symbol;Acc:MGI:3704342]
ENSMUSG00000038900	197.714	197.627	214.768	193.471	224.936	172.885	150.186	163.046	155.766	192.879	177.81	192.619	Rpl12	2	32961559	32965345	+	3598	protein_coding	ribosomal protein L12 [Source:MGI Symbol;Acc:MGI:98002]
ENSMUSG00000058558	185.199	198.809	220.52	197.033	232.432	190.9	159.779	174.826	173.313	190.587	172.003	197.36	Rpl5	5	107900502	107909005	+	3920	protein_coding	ribosomal protein L5 [Source:MGI Symbol;Acc:MGI:102854]
ENSMUSG00000063524	197.813	200.962	206.084	189.242	205.789	189.576	176.921	196.12	205.45	200.115	199.306	197.153	Eno1	4	150236721	150248879	+	5379	protein_coding	enolase 1, alpha non-neuron [Source:MGI Symbol;Acc:MGI:95393]
ENSMUSG00000021178	211.537	202.963	205.893	190.205	212.532	186.304	174.189	195.378	187.705	197.228	172.825	213.817	Psmc1	12	100110154	100123405	+	1933	protein_coding	protease (prosome, macropain) 26S subunit, ATPase 1 [Source:MGI Symbol;Acc:MGI:106054]
ENSMUSG00000081895	310.831	245.774	351.511	296.288	275.669	113.67	143.323	254.697	269.393	146.622	94.5637	82.4428	Rpl17-ps10	7	72648757	72649311	-	555	processed_pseudogene	ribosomal protein L17, pseudogene 10 [Source:MGI Symbol;Acc:MGI:3642871]
ENSMUSG00000046330	193.613	190.901	234.712	189.576	219.338	154.443	153.581	162.976	159.677	198.462	168.876	185.652	Rpl37a	1	72711290	72713813	+	1410	protein_coding	ribosomal protein L37a [Source:MGI Symbol;Acc:MGI:98068]
ENSMUSG00000029767	222.869	208.426	203.012	198.712	194.485	211.493	205.679	218.01	222.811	208.916	200.975	228.433	Calu	6	29348069	29377110	+	4663	protein_coding	calumenin [Source:MGI Symbol;Acc:MGI:1097158]
ENSMUSG00000056612	198.68	215.32	267.597	174.021	192.154	150.316	148.486	157.639	175.633	180.616	179.843	182.103	Ppp1r14b	19	6975048	6977324	+	919	protein_coding	protein phosphatase 1, regulatory inhibitor subunit 14B [Source:MGI Symbol;Acc:MGI:107682]
ENSMUSG00000028452	194.848	211.528	197.183	173.945	189.848	171.491	185.853	195.658	194.366	211.425	198.096	221.591	Vcp	4	42979963	43000507	-	4851	protein_coding	valosin containing protein [Source:MGI Symbol;Acc:MGI:99919]
ENSMUSG00000097815	187.263	179.14	148.176	224.414	199.377	246.109	248.798	265.126	256.07	223.006	245.461	274.793	Gm26809	6	18844220	18847360	+	2981	lincRNA	predicted gene, 26809 [Source:MGI Symbol;Acc:MGI:5477303]
ENSMUSG00000113061	198.806	178.068	241.387	184.984	229.923	145.595	164.574	129.534	125.463	171.5	153.675	178.585	Gm11361	13	28257528	28258134	+	607	protein_coding	predicted pseudogene 11361 [Source:MGI Symbol;Acc:MGI:3649931]
ENSMUSG00000057322	191.277	196.7	222.396	152.021	217.025	152.98	156.925	171.473	174.652	201.594	183.326	171.884	Rpl38	11	114668524	114672331	+	542	protein_coding	ribosomal protein L38 [Source:MGI Symbol;Acc:MGI:1914921]
ENSMUSG00000027342	195.762	210.379	235.298	216.726	231.223	186.037	162.795	177.071	180.128	188.53	170.356	209.071	Pcna	2	132249162	132253314	-	2400	protein_coding	proliferating cell nuclear antigen [Source:MGI Symbol;Acc:MGI:97503]
ENSMUSG00000006699	216.104	223.339	242.181	178.279	184.534	180.515	186.917	200.836	213.773	190.09	172.221	201.769	Cdc42	4	137319696	137357720	-	2966	protein_coding	cell division cycle 42 [Source:MGI Symbol;Acc:MGI:106211]
ENSMUSG00000073676	188.358	190.553	213.122	182.445	229.31	157.957	145.275	161.365	157.253	195.741	171.744	186.227	Hspe1	1	55088132	55091307	+	1474	protein_coding	heat shock protein 1 (chaperonin 10) [Source:MGI Symbol;Acc:MGI:104680]
ENSMUSG00000063316	199.59	206.393	239.5	170.512	204.357	161.293	142.587	145.88	157.613	189.099	175.264	181.42	Rpl27	11	101442298	101445529	+	1535	protein_coding	ribosomal protein L27 [Source:MGI Symbol;Acc:MGI:98036]
ENSMUSG00000031584	190.321	193.582	209.99	206.739	217.262	193.229	164.503	182.612	180.563	208.711	195.395	219.267	Gsr	8	33652523	33698163	+	2754	protein_coding	glutathione reductase [Source:MGI Symbol;Acc:MGI:95804]
ENSMUSG00000020612	216.817	210.752	220.69	196.609	190.32	183.886	196.258	205.744	203.31	198.33	185.963	202.48	Prkar1a	11	109649405	109669656	+	4321	protein_coding	protein kinase, cAMP dependent regulatory, type I, alpha [Source:MGI Symbol;Acc:MGI:104878]
ENSMUSG00000063696	183.346	173.205	237.425	183.854	227.749	155.762	150.579	142.649	150.965	180.317	170.796	168.393	Gm8730	8	102864845	102865798	-	954	processed_pseudogene	predicted pseudogene 8730 [Source:MGI Symbol;Acc:MGI:3644565]
ENSMUSG00000062328	97.2551	137.829	176.708	122.716	154.301	199.783	142.647	71.6537	68.5648	216.334	241.052	252.26	Rpl17	18	75000477	75003381	+	775	protein_coding	ribosomal protein L17 [Source:MGI Symbol;Acc:MGI:2448270]
ENSMUSG00000030189	182.012	183.788	211.423	183.376	208.531	177.441	145.361	150.604	154.501	198.192	188	207.409	Ybx3	6	131364855	131388476	-	3075	protein_coding	Y box protein 3 [Source:MGI Symbol;Acc:MGI:2137670]
ENSMUSG00000026728	168.241	179.98	201.854	206.69	230.569	200.765	153.529	162.441	170.337	185.682	186.152	186.771	Vim	2	13573927	13582826	+	4743	protein_coding	vimentin [Source:MGI Symbol;Acc:MGI:98932]
ENSMUSG00000020372	172.899	185.126	207.903	192.201	213.916	168.55	136.151	150.409	152.065	179.41	174.013	186.166	Rack1	11	48800332	48806434	+	5119	protein_coding	receptor for activated C kinase 1 [Source:MGI Symbol;Acc:MGI:101849]
ENSMUSG00000025066	212.783	201.869	216.713	177.413	189.593	163.815	175.051	186.958	177.54	180.953	157.375	194.04	Sfr1	19	47731756	47735588	+	1583	protein_coding	SWI5 dependent recombination repair 1 [Source:MGI Symbol;Acc:MGI:1915038]
ENSMUSG00000082908	182.016	198.213	219.609	181.026	199.112	156.134	148.113	162.587	164.264	188.702	162.704	182.979	Gm13736	2	87526145	87526397	+	253	processed_pseudogene	predicted gene 13736 [Source:MGI Symbol;Acc:MGI:3650137]
ENSMUSG00000045954	234.467	234.27	223.781	158.582	165.883	167.574	225.036	247.259	241.393	161.201	158.835	184.447	Cavin2	1	51289126	51302960	+	3055	protein_coding	caveolae associated 2 [Source:MGI Symbol;Acc:MGI:99513]
ENSMUSG00000028757	192.284	205.622	229.329	163.773	180.711	155.476	159.082	169.858	180.356	174.994	178.831	185.281	Ddost	4	138304730	138312628	+	2120	protein_coding	dolichyl-di-phosphooligosaccharide-protein glycotransferase [Source:MGI Symbol;Acc:MGI:1194508]
ENSMUSG00000031818	168.559	175.873	214.218	182.83	209.921	158.483	134.157	147.012	151.28	171.669	157.619	158.218	Cox4i1	8	120668222	120674207	+	1550	protein_coding	cytochrome c oxidase subunit 4I1 [Source:MGI Symbol;Acc:MGI:88473]
ENSMUSG00000063856	182.62	158.235	229.771	187.597	198.482	174.529	141.493	158.132	170.031	149.429	176.009	178.472	Gpx1	9	108338903	108340343	+	1441	protein_coding	glutathione peroxidase 1 [Source:MGI Symbol;Acc:MGI:104887]
ENSMUSG00000059040	183.4	175.822	201.011	173.987	196.658	155.24	152.585	165.638	162.865	172.118	168.295	172.355	Eno1b	18	48045335	48048378	+	1757	protein_coding	enolase 1B, retrotransposed [Source:MGI Symbol;Acc:MGI:3648653]
ENSMUSG00000021024	190.353	192.066	215.658	173.817	187.475	138.998	133.385	153.303	145.541	164.684	139.16	192.632	Psma6	12	55384222	55418454	+	1234	protein_coding	proteasome (prosome, macropain) subunit, alpha type 6 [Source:MGI Symbol;Acc:MGI:1347006]
ENSMUSG00000025613	182.151	186.027	201.17	190.595	200.274	179.478	159.921	168.424	168.838	178.589	166.484	183.927	Cct8	16	87483326	87495873	-	3088	protein_coding	chaperonin containing Tcp1, subunit 8 (theta) [Source:MGI Symbol;Acc:MGI:107183]
ENSMUSG00000000290	179.141	190.144	192.584	173.055	192.232	182.483	193.062	191.344	194.636	179.266	194.131	194.215	Itgb2	10	77530252	77565708	+	3052	protein_coding	integrin beta 2 [Source:MGI Symbol;Acc:MGI:96611]
ENSMUSG00000101188	175.177	185.627	174.864	199.993	184.144	184.13	156.52	161.895	183.096	181.355	183.985	201.551	Eif4a-ps4	1	60703932	60705149	+	1218	processed_pseudogene	eukaryotic translation initiation factor 4A, pseudogene 4 [Source:MGI Symbol;Acc:MGI:1195958]
ENSMUSG00000004044	195.128	186.779	191.103	164.814	181.978	165.609	154.861	172.218	170.483	177.08	167.547	191.35	Cavin1	11	100956733	100970887	-	3587	protein_coding	caveolae associated 1 [Source:MGI Symbol;Acc:MGI:1277968]
ENSMUSG00000056076	177.387	175.222	181.128	174.955	189.279	167.907	151.877	152.813	159.113	181.51	171.444	184.866	Eif3b	5	140419328	140443360	+	3346	protein_coding	eukaryotic translation initiation factor 3, subunit B [Source:MGI Symbol;Acc:MGI:106478]
ENSMUSG00000022312	172.135	194.959	201.446	174.602	187.158	167.138	141.651	157.146	163.495	169.352	170.561	177.603	Eif3h	15	51786558	51865523	-	1612	protein_coding	eukaryotic translation initiation factor 3, subunit H [Source:MGI Symbol;Acc:MGI:1915385]
ENSMUSG00000024853	179.23	176.476	170.366	181.183	196.91	178.103	159.749	168.052	167.18	175.501	172.614	175.376	Sf3b2	19	5273923	5295455	-	3231	protein_coding	splicing factor 3b, subunit 2 [Source:MGI Symbol;Acc:MGI:2441856]
ENSMUSG00000100862	219.494	190.96	245.442	180.157	173.492	197.807	193.275	189.974	184.507	180.892	166.901	169.033	Gm10925	1	24613974	24614651	-	678	unprocessed_pseudogene	predicted gene 10925 [Source:MGI Symbol;Acc:MGI:3809095]
ENSMUSG00000020460	156.977	196.373	225.954	176.398	255.776	114.552	64.5572	76.4406	125.985	156.524	126.103	114.232	Rps27a	11	29545846	29548109	-	1972	protein_coding	ribosomal protein S27A [Source:MGI Symbol;Acc:MGI:1925544]
ENSMUSG00000036752	171.159	164.832	191.208	188.029	200.644	180.839	142.265	149.395	152.996	169.648	170.892	182.849	Tubb4b	2	25222160	25224702	-	2088	protein_coding	tubulin, beta 4B class IVB [Source:MGI Symbol;Acc:MGI:1915472]
ENSMUSG00000051695	184.02	194.392	223.161	182.853	204.261	169.618	152.196	160.412	158.757	170.677	177.045	174.728	Pcbp1	6	86524492	86526321	-	1830	protein_coding	poly(rC) binding protein 1 [Source:MGI Symbol;Acc:MGI:1345635]
ENSMUSG00000024587	181.273	174.334	167.602	183.235	185.145	186.118	148.393	160.324	160.915	190.7	178.725	207.55	Nars	18	64499665	64516557	-	2632	protein_coding	asparaginyl-tRNA synthetase [Source:MGI Symbol;Acc:MGI:1917473]
ENSMUSG00000026234	174.3	158.893	149.402	200.995	202.949	203.201	151.442	163.962	158.985	179.794	161.82	189.223	Ncl	1	86344719	86359400	-	10188	protein_coding	nucleolin [Source:MGI Symbol;Acc:MGI:97286]
ENSMUSG00000071650	191.251	188.153	182.23	154.735	153.576	161.909	186.336	189.822	192.601	193.299	193.797	196.295	Ganab	19	8898090	8916663	+	3862	protein_coding	alpha glucosidase 2 alpha neutral subunit [Source:MGI Symbol;Acc:MGI:1097667]
ENSMUSG00000079067	174.929	192.413	202.505	150.489	168.52	159.907	172.335	181.684	170.02	174.114	158.945	203.328	Hmgn2-ps1	5	84123313	84123591	+	279	processed_pseudogene	high mobility group nucleosomal binding domain 2, pseudogene 1 [Source:MGI Symbol;Acc:MGI:3783162]
ENSMUSG00000054766	191.399	185.048	191.263	173.36	183.225	172.094	157.448	168.004	168.739	168.778	157.1	182.192	Set	2	30057378	30072577	+	4070	protein_coding	SET nuclear oncogene [Source:MGI Symbol;Acc:MGI:1860267]
ENSMUSG00000022234	176.476	176.66	190.136	172.235	183.092	159.152	138.867	148.08	152.069	169.341	159.795	173.589	Cct5	15	31590800	31601804	-	2766	protein_coding	chaperonin containing Tcp1, subunit 5 (epsilon) [Source:MGI Symbol;Acc:MGI:107185]
ENSMUSG00000020869	189.802	183.048	186.792	160.933	178.15	168.646	151.649	162.637	165.928	179.094	172.51	200.485	Lrrc59	11	94629767	94645216	+	3073	protein_coding	leucine rich repeat containing 59 [Source:MGI Symbol;Acc:MGI:2138133]
ENSMUSG00000061787	172.327	163.485	195.608	161.996	192.166	148.648	138.275	150.945	145.722	172.813	153.156	164.573	Rps17	7	81342732	81345254	-	1274	protein_coding	ribosomal protein S17 [Source:MGI Symbol;Acc:MGI:1309526]
ENSMUSG00000080242	170.218	164.83	178.893	194.16	225.17	195.886	137.966	160.336	148.203	180.161	170.813	188.239	Atp6v0c-ps2	6	37806086	37806550	+	465	processed_pseudogene	ATPase, H+ transporting, lysosomal V0 subunit C, pseudogene 2 [Source:MGI Symbol;Acc:MGI:2151816]
ENSMUSG00000037805	153.065	162.754	192.083	174.354	186.638	152.488	134.554	146.048	140.158	167.953	164.037	156.091	Rpl10a	17	28328471	28331033	+	2431	protein_coding	ribosomal protein L10A [Source:MGI Symbol;Acc:MGI:1343877]
ENSMUSG00000009927	169.371	176.213	198.905	170.358	186.678	152.521	129.455	151.442	151.069	166.048	143.124	164.929	Rps25	9	44407139	44410427	+	2691	protein_coding	ribosomal protein S25 [Source:MGI Symbol;Acc:MGI:1922867]
ENSMUSG00000027828	197.343	193.523	200.494	162.871	157.469	163.338	182.422	191.247	202.111	174.561	165.933	189.573	Ssr3	3	65379655	65392623	-	4172	protein_coding	signal sequence receptor, gamma [Source:MGI Symbol;Acc:MGI:1914687]
ENSMUSG00000020708	170.227	168.716	179.61	157.703	181.998	153.243	139.176	147.849	146.603	155.459	148.152	165.995	Psmc5	11	106256154	106263120	+	1394	protein_coding	protease (prosome, macropain) 26S subunit, ATPase 5 [Source:MGI Symbol;Acc:MGI:105047]
ENSMUSG00000030057	174.99	183.911	201.578	164.237	176.036	150.279	153.677	161.02	165.715	167.791	154.534	179.093	Cnbp	6	87842615	87851106	-	3036	protein_coding	cellular nucleic acid binding protein [Source:MGI Symbol;Acc:MGI:88431]
ENSMUSG00000005161	180.02	196.324	219.613	130.447	144.774	114.049	151.882	164.159	159.289	153.454	149.181	161.023	Prdx2	8	84969587	84974834	+	3050	protein_coding	peroxiredoxin 2 [Source:MGI Symbol;Acc:MGI:109486]
ENSMUSG00000040078	187.53	202.513	206.758	167.365	199.181	177.501	165.432	179.428	156.472	161.956	156.97	176.305	Ptges3-ps	6	85843980	85844459	+	480	processed_pseudogene	prostaglandin E synthase 3, pseudogene [Source:MGI Symbol;Acc:MGI:3704271]
ENSMUSG00000071655	160.79	170.818	190.57	161.398	194.403	156.106	133.782	139.217	137.897	164.576	149.559	147.095	Ubxn1	19	8871559	8875663	+	1068	protein_coding	UBX domain protein 1 [Source:MGI Symbol;Acc:MGI:1289301]
ENSMUSG00000022285	184.982	195.969	201.473	160.026	153.908	150.151	164.547	172.715	178.521	171.746	158.058	187.244	Ywhaz	15	36770770	36796929	-	4118	protein_coding	tyrosine 3-monooxygenase/tryptophan 5-monooxygenase activation protein, zeta polypeptide [Source:MGI Symbol;Acc:MGI:109484]
ENSMUSG00000037815	181.735	180.94	169.032	164.998	166.641	172.535	173.865	179.157	182.137	175.038	176.565	183.667	Ctnna1	18	35118888	35254773	+	3698	protein_coding	catenin (cadherin associated protein), alpha 1 [Source:MGI Symbol;Acc:MGI:88274]
ENSMUSG00000071662	160.429	163.278	185.684	174.501	196.931	149.065	126.996	143.947	135.495	143.599	146.619	170.122	Polr2g	19	8793129	8798557	-	868	protein_coding	polymerase (RNA) II (DNA directed) polypeptide G [Source:MGI Symbol;Acc:MGI:1914960]
ENSMUSG00000019370	202.01	193.38	200.893	145.084	152.393	131.814	146.761	156.964	152.243	157.313	156.305	166.285	Calm3	7	16915379	16924114	-	2423	protein_coding	calmodulin 3 [Source:MGI Symbol;Acc:MGI:103249]
ENSMUSG00000084319	172.149	161.966	211.398	168.047	181.101	137.673	130.191	123.592	136.962	153.499	127.435	151.311	Tpt1-ps3	6	99877816	99878334	-	519	processed_pseudogene	tumor protein, translationally-controlled, pseudogene 3 [Source:MGI Symbol;Acc:MGI:2664997]
ENSMUSG00000014867	180.385	184.709	187.205	151.198	160.131	142.469	153.401	158.974	164.397	165.657	161.221	178.911	Surf4	2	26920040	26933928	-	3281	protein_coding	surfeit gene 4 [Source:MGI Symbol;Acc:MGI:98445]
ENSMUSG00000059291	163.697	163.298	196.087	146.448	176.663	131.647	124.406	144.131	132.989	156.66	142.899	157.489	Rpl11	4	136028265	136053428	-	2697	protein_coding	ribosomal protein L11 [Source:MGI Symbol;Acc:MGI:1914275]
ENSMUSG00000039067	163.599	171.834	178.271	166.276	184.69	146.14	135.89	149.373	140.423	156.507	143.806	172.886	Psmd7	8	107580381	107588464	-	2261	protein_coding	proteasome (prosome, macropain) 26S subunit, non-ATPase, 7 [Source:MGI Symbol;Acc:MGI:1351511]
ENSMUSG00000010663	191.477	204.367	197.883	138.837	144.04	138.134	171.034	173.08	176.773	159.583	161.278	162.215	Fads1	19	10182888	10196870	+	3456	protein_coding	fatty acid desaturase 1 [Source:MGI Symbol;Acc:MGI:1923517]
ENSMUSG00000063011	125.692	125.867	127.826	166.685	181.083	153.81	121.583	128.768	125.366	182.526	190.233	187.283	Msln	17	25748614	25754327	-	2114	protein_coding	mesothelin [Source:MGI Symbol;Acc:MGI:1888992]
ENSMUSG00000017466	175.762	186.81	183.468	123.799	128.624	133.091	171.469	168.479	179.723	177.053	183.665	172.326	Timp2	11	118301069	118355740	-	3896	protein_coding	tissue inhibitor of metalloproteinase 2 [Source:MGI Symbol;Acc:MGI:98753]
ENSMUSG00000025781	165.193	168.743	190.57	167.522	176.594	160.877	128.577	142.514	152.432	150.512	143.186	154.129	Atp5c1	2	10056016	10080510	-	1908	protein_coding	ATP synthase, H+ transporting, mitochondrial F1 complex, gamma polypeptide 1 [Source:MGI Symbol;Acc:MGI:1261437]
ENSMUSG00000001794	163.888	192.56	211.057	135.817	146.806	128.721	148.635	151.795	160.929	148.452	154.318	147.329	Capns1	7	30186936	30198811	-	2477	protein_coding	calpain, small subunit 1 [Source:MGI Symbol;Acc:MGI:88266]
ENSMUSG00000030738	149.107	147.914	138.896	171.839	183.943	186.004	133.444	142.482	148.357	165.492	168.166	175.28	Eif3c	7	126546455	126566411	-	3511	protein_coding	eukaryotic translation initiation factor 3, subunit C [Source:MGI Symbol;Acc:MGI:1926966]
ENSMUSG00000032231	158.734	154.933	173.674	144.227	161.498	136.817	134.521	147.139	148.817	154.155	151.836	165.627	Anxa2	9	69453620	69491795	+	3731	protein_coding	annexin A2 [Source:MGI Symbol;Acc:MGI:88246]
ENSMUSG00000012405	159.219	167.222	189.564	156.825	174.53	146.672	125.696	129.914	136.646	157.043	149.08	158.298	Rpl15	14	18267823	18271391	-	2473	protein_coding	ribosomal protein L15 [Source:MGI Symbol;Acc:MGI:1913730]
ENSMUSG00000042406	134.519	145.74	153.871	172.595	182.681	153.941	115.953	121.004	127.095	164.995	160.017	173.196	Atf4	15	80255184	80257541	+	2358	protein_coding	activating transcription factor 4 [Source:MGI Symbol;Acc:MGI:88096]
ENSMUSG00000068039	160.144	167.541	170.132	161.194	166.046	146.094	139.981	143.095	151.41	156.033	148.824	168.486	Tcp1	17	12915701	12925067	+	5030	protein_coding	t-complex protein 1 [Source:MGI Symbol;Acc:MGI:98535]
ENSMUSG00000006932	182.271	178.92	180.394	155.632	140.395	153.433	167.903	168.926	174.129	162.467	168.096	178.064	Ctnnb1	9	120929216	120960507	+	5192	protein_coding	catenin (cadherin associated protein), beta 1 [Source:MGI Symbol;Acc:MGI:88276]
ENSMUSG00000064356	1740.48	109.535	137.328	25.1362	49.1792	36.6392	22.9891	42.2183	46.6427	27.627	37.5414	74.0026	mt-Atp8	MT	7766	7969	+	204	protein_coding	mitochondrially encoded ATP synthase 8 [Source:MGI Symbol;Acc:MGI:99926]
ENSMUSG00000028692	164.793	169.637	189.992	137.108	152.173	127.181	129.277	145.638	139.318	149.965	141.282	159.382	Akr1a1	4	116636510	116651680	-	2750	protein_coding	aldo-keto reductase family 1, member A1 (aldehyde reductase) [Source:MGI Symbol;Acc:MGI:1929955]
ENSMUSG00000006728	177.994	176.819	195.194	144.836	159.707	134.837	147.19	152.139	153.269	139.377	138.111	147.441	Cdk4	10	127063534	127067920	+	3249	protein_coding	cyclin-dependent kinase 4 [Source:MGI Symbol;Acc:MGI:88357]
ENSMUSG00000083596	140.405	137.652	172.631	151.445	149.272	131.978	116.799	139.014	128.774	148.529	147.95	143.732	Rpl21-ps15	X	151215167	151215649	-	483	processed_pseudogene	ribosomal protein L21, pseudogene 15 [Source:MGI Symbol;Acc:MGI:3705426]
ENSMUSG00000020267	162.627	156.349	184.384	139.524	163.657	119.558	130.799	125.745	134.031	151.239	135.453	134.635	Hint1	11	54866383	54870501	+	872	protein_coding	histidine triad nucleotide binding protein 1 [Source:MGI Symbol;Acc:MGI:1321133]
ENSMUSG00000035242	154.036	162.108	183.891	127.455	142.838	111.549	115.734	128.579	126.061	160.297	145.987	163.803	Oaz1	10	80826656	80829290	+	2558	protein_coding	ornithine decarboxylase antizyme 1 [Source:MGI Symbol;Acc:MGI:109433]
ENSMUSG00000053931	181.14	191.276	212.293	139.044	137.569	125.988	169.788	172.17	170.936	140.151	137.711	151.783	Cnn3	3	121426497	121458207	+	3037	protein_coding	calponin 3, acidic [Source:MGI Symbol;Acc:MGI:1919244]
ENSMUSG00000024640	149.035	150.538	162.186	157.743	165.806	158.779	118.56	119.994	127.042	167.427	154.64	179.892	Psat1	19	15904678	15947337	-	4254	protein_coding	phosphoserine aminotransferase 1 [Source:MGI Symbol;Acc:MGI:2183441]
ENSMUSG00000040681	154.968	136.562	195.641	156.369	166.348	134.001	120.24	140.172	145.641	157.488	158.455	154.991	Hmgn1	16	96120618	96127729	-	3221	protein_coding	high mobility group nucleosomal binding domain 1 [Source:MGI Symbol;Acc:MGI:96120]
ENSMUSG00000019362	150.664	159.92	179.822	143.221	157.897	127.562	122.995	130.702	126.469	147.686	126.245	138.778	D8Ertd738e	8	84246238	84249719	-	616	protein_coding	DNA segment, Chr 8, ERATO Doi 738, expressed [Source:MGI Symbol;Acc:MGI:1289231]
ENSMUSG00000060036	149.515	147.167	163.747	160.76	167.071	142.944	121.136	128.977	129.648	140.518	139.902	144.022	Rpl3	15	80077791	80091868	-	3175	protein_coding	ribosomal protein L3 [Source:MGI Symbol;Acc:MGI:1351605]
ENSMUSG00000028851	159.784	147.631	156.427	138.463	169.954	134.255	119.884	132.244	124.143	144.014	132.165	140.944	Nudc	4	133532542	133545996	-	1425	protein_coding	nudC nuclear distribution protein [Source:MGI Symbol;Acc:MGI:106014]
ENSMUSG00000045983	167.906	151.293	129.408	155.523	139.044	161.206	158.747	160.853	161.844	178.651	173.14	179.195	Eif4g1	16	20668313	20692884	+	7301	protein_coding	eukaryotic translation initiation factor 4, gamma 1 [Source:MGI Symbol;Acc:MGI:2384784]
ENSMUSG00000031954	160.009	156.004	161.265	142.383	156.763	134.625	127.473	140.294	134.91	139.269	125.794	144.166	Cfdp1	8	111768491	111854291	-	1178	protein_coding	craniofacial development protein 1 [Source:MGI Symbol;Acc:MGI:1344403]
ENSMUSG00000041203	147.051	141.749	180.678	153.881	159.439	132.283	117.161	133.866	129.263	152.013	136.847	132.622	Trir	8	85026823	85030286	+	902	protein_coding	telomerase RNA component interacting RNase [Source:MGI Symbol;Acc:MGI:1922833]
ENSMUSG00000028788	158.192	164.987	171.242	146.902	147.569	146.124	141.495	147.273	158.438	152.296	142.15	162.974	Ptp4a2	4	129811219	129850003	+	4377	protein_coding	protein tyrosine phosphatase 4a2 [Source:MGI Symbol;Acc:MGI:1277117]
ENSMUSG00000029777	139.871	145.452	150.565	153.304	164.891	139.836	116.727	122.693	128.836	146.981	148.318	160.531	Gars	6	55038007	55079500	+	3119	protein_coding	glycyl-tRNA synthetase [Source:MGI Symbol;Acc:MGI:2449057]
ENSMUSG00000082585	155.493	181.845	152.612	140.951	118.414	123.593	117.483	147.523	153.154	156.328	142.388	191.745	Gm15387	15	74093686	74094333	-	648	processed_pseudogene	predicted gene 15387 [Source:MGI Symbol;Acc:MGI:3705374]
ENSMUSG00000027067	154.624	148.613	144.799	152.745	169.213	153.345	126.324	136.296	130.67	142.777	137.947	148.847	Ssrp1	2	85037234	85047109	+	3737	protein_coding	structure specific recognition protein 1 [Source:MGI Symbol;Acc:MGI:107912]
ENSMUSG00000026042	169.206	151.097	141.176	158.114	141.641	153.367	159.762	163.41	162.363	159.326	162.034	165.097	Col5a2	1	45374321	45503282	-	9591	protein_coding	collagen, type V, alpha 2 [Source:MGI Symbol;Acc:MGI:88458]
ENSMUSG00000024360	148.873	147.458	149.442	167.156	166.112	165.121	139.186	141.623	148.153	146.482	136.856	159.967	Etf1	18	34902785	34932007	-	3709	protein_coding	eukaryotic translation termination factor 1 [Source:MGI Symbol;Acc:MGI:2385071]
ENSMUSG00000068882	157.364	156.779	156.832	152.624	152.173	150.14	143.383	153.124	158.65	142.682	128.97	151.238	Ssb	2	69861562	69871846	+	2160	protein_coding	Sjogren syndrome antigen B [Source:MGI Symbol;Acc:MGI:98423]
ENSMUSG00000053279	143.78	157.778	168.881	141.528	157.051	136.982	143.203	148.389	146.054	129.628	134.629	155.521	Aldh1a1	19	20492715	20643462	+	4934	protein_coding	aldehyde dehydrogenase family 1, subfamily A1 [Source:MGI Symbol;Acc:MGI:1353450]
ENSMUSG00000071072	149.092	150.751	169.578	152.239	162.22	139.869	126.347	135.407	142.8	141.244	128.029	147.495	Ptges3	10	128058954	128077272	+	2217	protein_coding	prostaglandin E synthase 3 [Source:MGI Symbol;Acc:MGI:1929282]
ENSMUSG00000031502	169.802	144.995	127.928	149.673	130.648	158.054	166.962	162.857	170.294	159.623	168.857	159.207	Col4a1	8	11198423	11312826	-	7464	protein_coding	collagen, type IV, alpha 1 [Source:MGI Symbol;Acc:MGI:88454]
ENSMUSG00000102070	98.3689	118.144	135.577	147.378	158.807	103.216	152.04	162.396	143.935	171.498	188.823	93.2011	Gm28661	1	24614885	24615565	-	681	unprocessed_pseudogene	predicted gene 28661 [Source:MGI Symbol;Acc:MGI:5579367]
ENSMUSG00000002477	158.753	155.546	178.93	132.791	152.318	130.942	127.021	143.289	128.936	127.371	114.239	122.657	Snrpd1	18	10617796	10628230	+	837	protein_coding	small nuclear ribonucleoprotein D1 [Source:MGI Symbol;Acc:MGI:98344]
ENSMUSG00000030744	143.942	141.692	158.504	137.572	158.541	119.69	108.066	112.784	116.472	139.935	123.395	137.572	Rps3	7	99477896	99483738	-	4483	protein_coding	ribosomal protein S3 [Source:MGI Symbol;Acc:MGI:1350917]
ENSMUSG00000032199	149.902	158.24	158.772	129.059	129.69	130.513	134.116	138.586	147.62	141.033	141.187	150.284	Polr2m	9	71478437	71485935	-	2424	protein_coding	polymerase (RNA) II (DNA directed) polypeptide M [Source:MGI Symbol;Acc:MGI:107282]
ENSMUSG00000031555	158.307	154.038	152.53	143.592	130.229	153.818	162.476	162.772	169.325	153.501	157.653	164.968	Adam9	8	24949611	25016927	-	4115	protein_coding	a disintegrin and metallopeptidase domain 9 (meltrin gamma) [Source:MGI Symbol;Acc:MGI:105376]
ENSMUSG00000030122	148.077	154.979	168.767	150.891	178.236	126.636	113.731	110.919	109.57	130.732	110.485	121.508	Ptms	6	124913681	124920103	-	1619	protein_coding	parathymosin [Source:MGI Symbol;Acc:MGI:1916452]
ENSMUSG00000029390	148.356	149.698	167.701	149.086	142.757	136.902	136.433	138.957	145.742	139.169	132.68	156.447	Tmed2	5	124540695	124550506	+	2527	protein_coding	transmembrane p24 trafficking protein 2 [Source:MGI Symbol;Acc:MGI:1929269]
ENSMUSG00000005610	136.499	137.959	139.982	171.412	150.812	170.437	142.131	142.037	150.613	146.287	148.053	164.172	Eif4g2	7	111067750	111083030	-	10166	protein_coding	eukaryotic translation initiation factor 4, gamma 2 [Source:MGI Symbol;Acc:MGI:109207]
ENSMUSG00000021546	151.605	153.01	154.815	141.025	138.216	135.3	139.996	145.914	151.852	143.604	134.327	154.432	Hnrnpk	13	58391142	58403343	-	6466	protein_coding	heterogeneous nuclear ribonucleoprotein K [Source:MGI Symbol;Acc:MGI:99894]
ENSMUSG00000001440	148.275	133.63	129.621	149.305	142.363	154.516	134.377	140.743	141.6	157.361	150.842	167.11	Kpnb1	11	97159714	97187881	-	6590	protein_coding	karyopherin (importin) beta 1 [Source:MGI Symbol;Acc:MGI:107532]
ENSMUSG00000046364	138.069	130.875	153.67	133.631	155.929	123.4	109.956	119.417	112.891	136.87	129.311	132.215	Rpl27a	7	109519147	109522367	+	2774	protein_coding	ribosomal protein L27A [Source:MGI Symbol;Acc:MGI:1347076]
ENSMUSG00000058799	144.842	138.548	145.336	150.429	155.845	145.348	129.921	136.585	130.486	141.052	129.42	146.731	Nap1l1	10	111473223	111498150	+	4994	protein_coding	nucleosome assembly protein 1-like 1 [Source:MGI Symbol;Acc:MGI:1855693]
ENSMUSG00000004897	152.957	141.371	146.389	148.674	158.679	137.615	118.211	121.625	120.519	140.684	130.363	142.137	Hdgf	3	87906321	87916132	+	2873	protein_coding	hepatoma-derived growth factor [Source:MGI Symbol;Acc:MGI:1194494]
ENSMUSG00000073411	138.467	133.065	155.638	148.068	166.532	127.715	100.791	111.665	112.081	133.557	132.188	138.777	H2-D1	17	35262730	35267499	+	2579	protein_coding	histocompatibility 2, D region locus 1 [Source:MGI Symbol;Acc:MGI:95896]
ENSMUSG00000027800	161.89	173.369	191.721	98.8772	103.678	89.2879	142.315	152.229	139.231	133.765	125.962	139.275	Tm4sf1	3	57285611	57301988	-	4163	protein_coding	transmembrane 4 superfamily member 1 [Source:MGI Symbol;Acc:MGI:104678]
ENSMUSG00000042712	158.309	162.387	181.873	139.554	156.31	126.191	132.073	144.453	138.241	117.497	102.388	128.808	Tceal9	X	136245079	136247139	+	1037	protein_coding	transcription elongation factor A like 9 [Source:MGI Symbol;Acc:MGI:109567]
ENSMUSG00000028416	137.13	142.819	152.814	128.525	146.598	114.402	110.269	120.319	119.675	129.163	112.395	129.161	Bag1	4	40936398	40948294	-	1349	protein_coding	BCL2-associated athanogene 1 [Source:MGI Symbol;Acc:MGI:108047]
ENSMUSG00000029581	142.67	151.599	158.767	138.452	149.183	129.104	115.417	116.041	128.233	140.336	140.472	140.459	Fscn1	5	142960343	142973185	+	3012	protein_coding	fascin actin-bundling protein 1 [Source:MGI Symbol;Acc:MGI:1352745]
ENSMUSG00000030357	155.423	152.918	156.318	126.103	137.677	113.896	109.96	123.425	119.79	130.677	121.509	130.028	Fkbp4	6	128429735	128438677	-	2795	protein_coding	FK506 binding protein 4 [Source:MGI Symbol;Acc:MGI:95543]
ENSMUSG00000064354	89.306	115.067	123.158	129.111	121.442	100.838	131.27	133.87	126.58	149.748	180.009	89.3847	mt-Co2	MT	7013	7696	+	684	protein_coding	mitochondrially encoded cytochrome c oxidase II [Source:MGI Symbol;Acc:MGI:102503]
ENSMUSG00000031701	148.519	148.373	155.16	140.954	142.079	132.467	124.765	130.749	128.228	137.144	123.054	142.832	Dnaja2	8	85537633	85555344	-	2975	protein_coding	DnaJ heat shock protein family (Hsp40) member A2 [Source:MGI Symbol;Acc:MGI:1931882]
ENSMUSG00000020680	151.719	131.571	122.157	114.125	142.678	120.64	136.393	150.491	132.654	143.163	121.653	132.403	Taf15	11	83473086	83506743	+	2919	protein_coding	TATA-box binding protein associated factor 15 [Source:MGI Symbol;Acc:MGI:1917689]
ENSMUSG00000018362	137.627	136.975	151.067	140.574	146.413	135.229	124.075	136.51	132.903	136.748	131.637	144.346	Kpna2	11	106988629	106999541	-	2873	protein_coding	karyopherin (importin) alpha 2 [Source:MGI Symbol;Acc:MGI:103561]
ENSMUSG00000079111	143.836	155.201	171.607	122.759	125.813	112.54	133.658	130.138	137.499	133.077	129.743	137.945	Kdelr2	5	143403838	143421901	+	1829	protein_coding	KDEL (Lys-Asp-Glu-Leu) endoplasmic reticulum protein retention receptor 2 [Source:MGI Symbol;Acc:MGI:1914163]
ENSMUSG00000009630	132.278	144.868	162.354	144.699	140.439	131.947	112.822	126.912	130.641	136.977	132.021	145.925	Ppp2cb	8	33599625	33619441	+	1469	protein_coding	protein phosphatase 2 (formerly 2A), catalytic subunit, beta isoform [Source:MGI Symbol;Acc:MGI:1321161]
ENSMUSG00000029447	141.867	137.534	147.105	151.483	150.408	146.223	122.609	129.327	134.546	134.183	122.821	139.453	Cct6a	5	129786998	129846371	+	3620	processed_transcript	chaperonin containing Tcp1, subunit 6a (zeta) [Source:MGI Symbol;Acc:MGI:107943]
ENSMUSG00000029484	138.821	144.703	156.88	138.977	151.746	136.582	118.86	129.204	120.262	127.467	119.333	122.075	Anxa3	5	96793339	96845966	+	3643	protein_coding	annexin A3 [Source:MGI Symbol;Acc:MGI:1201378]
ENSMUSG00000015837	125.114	117.916	141.876	164.627	169.119	150.374	105.567	110.134	115.214	118.725	123.229	141.886	Sqstm1	11	50199366	50210827	-	3356	protein_coding	sequestosome 1 [Source:MGI Symbol;Acc:MGI:107931]
ENSMUSG00000031422	143.802	145.662	152.75	125.359	131.261	121.964	128.767	137.197	134.784	137.602	126.527	142.76	Morf4l2	X	136732942	136743690	-	3135	protein_coding	mortality factor 4 like 2 [Source:MGI Symbol;Acc:MGI:1927167]
ENSMUSG00000054091	147.054	144.517	168.382	119.203	133.616	103.863	123.564	129.063	125.272	125.099	109.08	116.108	1810037I17Rik	3	122924203	122926184	+	1160	protein_coding	RIKEN cDNA 1810037I17 gene [Source:MGI Symbol;Acc:MGI:1914954]
ENSMUSG00000000171	131.218	138.44	156.322	141.985	154.227	128.798	114.181	111.455	119.155	123.289	117.473	132.744	Sdhd	9	50596357	50603812	-	1231	protein_coding	succinate dehydrogenase complex, subunit D, integral membrane protein [Source:MGI Symbol;Acc:MGI:1914175]
ENSMUSG00000019179	127.668	130.542	150.706	127.68	145.434	117.498	102.466	109.19	113.422	125.272	128.631	132.492	Mdh2	5	135778480	135790398	+	3562	protein_coding	malate dehydrogenase 2, NAD (mitochondrial) [Source:MGI Symbol;Acc:MGI:97050]
ENSMUSG00000047215	131.759	126.658	148.186	127.157	145.166	109.017	105.384	104.124	101.892	120.482	112.396	130.202	Rpl9	5	65388364	65391444	-	3081	protein_coding	ribosomal protein L9 [Source:MGI Symbol;Acc:MGI:1298373]
ENSMUSG00000028413	158.003	150.495	152.349	108.254	112.05	110.648	147.661	147.49	152.388	129.229	134.33	143.282	B4galt1	4	40804602	40854005	-	4234	protein_coding	UDP-Gal:betaGlcNAc beta 1,4- galactosyltransferase, polypeptide 1 [Source:MGI Symbol;Acc:MGI:95705]
ENSMUSG00000042079	135.296	144.507	146.082	133.208	137.438	131.028	116.915	129.066	127.116	129.011	124.064	146.424	Hnrnpf	6	117900324	117925622	+	3047	protein_coding	heterogeneous nuclear ribonucleoprotein F [Source:MGI Symbol;Acc:MGI:2138741]
ENSMUSG00000036751	131.864	127.213	150.495	120.092	142.303	98.0219	114.087	104.761	97.6829	112.266	103.636	121.859	Cox6b1	7	30616861	30626151	-	708	protein_coding	cytochrome c oxidase, subunit 6B1 [Source:MGI Symbol;Acc:MGI:107460]
ENSMUSG00000021134	123.348	120.35	105.402	127.712	131.775	132.72	144.77	148.422	132.621	150.357	126.949	141.601	Srsf5	12	80945504	80950507	+	3988	protein_coding	serine/arginine-rich splicing factor 5 [Source:MGI Symbol;Acc:MGI:98287]
ENSMUSG00000019804	122.256	137.589	163.009	126.333	134.633	113.058	114.844	118.053	119.751	117.934	121.153	123.209	Snx3	10	42502030	42535381	+	1413	protein_coding	sorting nexin 3 [Source:MGI Symbol;Acc:MGI:1860188]
ENSMUSG00000029632	137.771	137.695	161.92	112.758	123.346	103.226	93.2066	120.633	115.788	112.478	105.753	116.82	Ndufa4	6	11900292	11907497	-	1381	protein_coding	Ndufa4, mitochondrial complex associated [Source:MGI Symbol;Acc:MGI:107686]
ENSMUSG00000024870	119.3	127.103	132.25	125.033	133.509	119.327	105.753	111.569	116.232	126.618	124.807	131.261	Rab1b	19	5099207	5106996	-	1835	protein_coding	RAB1B, member RAS oncogene family [Source:MGI Symbol;Acc:MGI:1923558]
ENSMUSG00000067870	123.284	117.048	137.477	112.583	125.958	94.5645	93.4726	93.0651	97.6351	123.607	103.537	130.344	Rpl31-ps8	15	90764279	90764656	-	378	processed_pseudogene	ribosomal protein L31, pseudogene 8 [Source:MGI Symbol;Acc:MGI:3647726]
ENSMUSG00000075706	117.963	131.065	150.805	110.712	121.121	97.2004	94.2328	102.971	104.419	124.499	109.178	118.122	Gpx4	10	80047166	80056439	+	1724	protein_coding	glutathione peroxidase 4 [Source:MGI Symbol;Acc:MGI:104767]
ENSMUSG00000070493	121.217	135.754	146.595	116.667	127.832	103.723	97.5451	102.504	107.536	124.722	118.283	120.741	Chchd2	5	129881156	129887470	-	2269	protein_coding	coiled-coil-helix-coiled-coil-helix domain containing 2 [Source:MGI Symbol;Acc:MGI:1261428]
ENSMUSG00000041959	129.314	133.276	144.426	113.618	127.603	103.017	95.9849	108.677	111.498	117.422	105.91	116.511	S100a10	3	93555080	93564643	+	1212	protein_coding	S100 calcium binding protein A10 (calpactin) [Source:MGI Symbol;Acc:MGI:1339468]
ENSMUSG00000007836	135.082	137.425	149.126	121.793	126.167	113.999	108.406	119.073	124.475	134.241	120.772	126.496	Hnrnpa0	13	58125879	58128556	-	2678	protein_coding	heterogeneous nuclear ribonucleoprotein A0 [Source:MGI Symbol;Acc:MGI:1924384]
ENSMUSG00000005846	126.671	128.009	130.334	140.934	134.047	131.635	112.942	118.754	126.775	117.021	106.489	127.173	Rsl1d1	16	11192970	11203331	-	2258	protein_coding	ribosomal L1 domain containing 1 [Source:MGI Symbol;Acc:MGI:1913659]
ENSMUSG00000030432	110.697	120.004	139.642	111.259	134.972	102.396	84.2833	96.5022	99.4707	128.547	114.919	115.878	Rpl28	7	4792874	4795066	+	1840	protein_coding	ribosomal protein L28 [Source:MGI Symbol;Acc:MGI:101839]
ENSMUSG00000086922	119.571	125.973	152.069	114.655	123.623	96.9033	97.8434	106.339	111.943	121.928	108.39	123.543	Gm13835	6	31141979	31142663	-	685	processed_pseudogene	predicted gene 13835 [Source:MGI Symbol;Acc:MGI:3650921]
ENSMUSG00000041859	129.774	127.426	125.684	121.857	129.878	120.321	117.494	122.173	123.976	121.496	121.464	129.262	Mcm3	1	20802968	20820312	-	3752	protein_coding	minichromosome maintenance complex component 3 [Source:MGI Symbol;Acc:MGI:101845]
ENSMUSG00000018326	128.132	137.541	142.854	119.858	125.986	118.575	121.598	126.113	123.44	124.177	119.043	135.08	Ywhab	2	163994960	164018588	+	3382	protein_coding	tyrosine 3-monooxygenase/tryptophan 5-monooxygenase activation protein, beta polypeptide [Source:MGI Symbol;Acc:MGI:1891917]
ENSMUSG00000047250	139.287	151.525	145.697	92.6195	90.144	84.5941	140.007	142.865	138.37	122.741	127.188	113.845	Ptgs1	2	36230426	36252272	+	3884	protein_coding	prostaglandin-endoperoxide synthase 1 [Source:MGI Symbol;Acc:MGI:97797]
ENSMUSG00000017778	126.638	125.825	148.517	118.733	147.641	108.889	102.416	108.315	114.627	117.312	105.43	109.383	Cox7c	13	86044816	86046904	-	1131	protein_coding	cytochrome c oxidase subunit 7C [Source:MGI Symbol;Acc:MGI:103226]
ENSMUSG00000024835	116.518	129.975	138.796	121.874	138.698	117.815	104.865	108.241	112.733	109.956	112.505	115.604	Coro1b	19	4148619	4154035	+	2372	protein_coding	coronin, actin binding protein 1B [Source:MGI Symbol;Acc:MGI:1345963]
ENSMUSG00000043091	120.401	121.073	133.943	123.816	120.897	109.68	95.2245	102.934	104.258	113.883	118.189	132.71	Tuba1c	15	99029891	99038110	+	2287	protein_coding	tubulin, alpha 1C [Source:MGI Symbol;Acc:MGI:1095409]
ENSMUSG00000024772	121.615	126.161	130.737	115.311	126.867	112.064	95.3648	102.466	108.789	119.936	120.664	121.823	Ehd1	19	6276725	6300096	+	3705	protein_coding	EH-domain containing 1 [Source:MGI Symbol;Acc:MGI:1341878]
ENSMUSG00000032562	125.139	134.763	140.595	112.601	116.542	109.541	107.245	112.467	118.628	120.955	121.222	125.577	Gnai2	9	107614125	107635367	-	3779	protein_coding	guanine nucleotide binding protein (G protein), alpha inhibiting 2 [Source:MGI Symbol;Acc:MGI:95772]
ENSMUSG00000079477	118.545	131.774	135.691	135.394	141.98	143.217	112.713	114.345	117.599	112.621	111.34	118.856	Rab7	6	87999106	88045270	-	2610	protein_coding	RAB7, member RAS oncogene family [Source:MGI Symbol;Acc:MGI:105068]
ENSMUSG00000060419	105.404	131.615	146.278	106.04	126.279	97.565	81.7713	86.96	92.4922	125.407	104.707	116.846	Rps16-ps2	5	129128077	129128517	-	441	processed_pseudogene	ribosomal protein S16, pseudogene 2 [Source:MGI Symbol;Acc:MGI:3704259]
ENSMUSG00000084106	117.547	115.377	124.716	116.135	129.107	121.963	91.0124	109.79	110.482	129.568	112.877	116.43	Gm6136	1	86908793	86909683	-	891	processed_pseudogene	predicted pseudogene 6136 [Source:MGI Symbol;Acc:MGI:3646897]
ENSMUSG00000032216	140.406	132.987	122.281	112.346	97.0392	125.881	146.288	143.923	153.028	132.317	139.22	142.863	Nedd4	9	72662346	72749852	+	10973	protein_coding	neural precursor cell expressed, developmentally down-regulated 4 [Source:MGI Symbol;Acc:MGI:97297]
ENSMUSG00000034993	99.9773	101.695	105.154	169.747	200.305	178.474	77.5489	81.0186	82.6618	107.097	107.616	111.258	Vat1	11	101458745	101466230	-	2766	protein_coding	vesicle amine transport 1 [Source:MGI Symbol;Acc:MGI:1349450]
ENSMUSG00000058655	126.64	120.711	113.492	125.43	125.325	130.961	108.326	114.074	116.917	124.259	121.478	129.631	Eif4b	15	102073773	102097173	+	4468	protein_coding	eukaryotic translation initiation factor 4B [Source:MGI Symbol;Acc:MGI:95304]
ENSMUSG00000025228	113.886	116.305	118.03	122.195	126.68	121.493	98.6355	105.887	109.399	122.833	120.541	128.213	Actr1a	19	46376814	46395735	-	2742	protein_coding	ARP1 actin-related protein 1A, centractin alpha [Source:MGI Symbol;Acc:MGI:1858964]
ENSMUSG00000061613	122.28	120.17	133.223	104.438	128.144	106.719	102.704	112.532	105.772	108.41	107.247	110.08	U2af1	17	31647082	31658754	-	974	protein_coding	U2 small nuclear ribonucleoprotein auxiliary factor (U2AF) 1 [Source:MGI Symbol;Acc:MGI:98884]
ENSMUSG00000057278	131.79	135.023	151.561	92.5118	118.028	75.0868	95.8197	107.339	102.941	115.497	95.8023	105.178	Snrpg	6	86371304	86379328	+	1570	protein_coding	small nuclear ribonucleoprotein polypeptide G [Source:MGI Symbol;Acc:MGI:1915261]
ENSMUSG00000053398	97.8595	105.817	114.027	127.921	136.117	118.799	79.6714	86.6277	86.3012	123.474	118.185	130.179	Phgdh	3	98313170	98339990	-	2486	protein_coding	3-phosphoglycerate dehydrogenase [Source:MGI Symbol;Acc:MGI:1355330]
ENSMUSG00000047187	125.79	127.787	139.455	112.27	114.897	111.661	116.743	117.617	125.069	113.957	110.38	121.731	Rab2a	4	8535644	8607778	+	2133	protein_coding	RAB2A, member RAS oncogene family [Source:MGI Symbol;Acc:MGI:1928750]
ENSMUSG00000029247	128.823	129.402	140.88	120.619	120.152	111.605	110.37	116.833	118.932	114.202	109.054	124.894	Paics	5	76951307	76967509	+	3139	protein_coding	phosphoribosylaminoimidazole carboxylase, phosphoribosylaminoribosylaminoimidazole, succinocarboxamide synthetase [Source:MGI Symbol;Acc:MGI:1914304]
ENSMUSG00000021520	106.171	122.878	142.597	115.022	110.45	107.738	97.1448	118.469	110.697	114.021	104.107	107.863	Uqcrb	13	66900617	66905378	-	876	protein_coding	ubiquinol-cytochrome c reductase binding protein [Source:MGI Symbol;Acc:MGI:1914780]
ENSMUSG00000022314	135.209	125.545	123.726	120.359	112.957	128.527	129.301	127.654	133.753	126.936	123.622	135.648	Rad21	15	51962240	51991747	-	4232	protein_coding	RAD21 cohesin complex component [Source:MGI Symbol;Acc:MGI:108016]
ENSMUSG00000001119	145.566	145.04	130.366	81.1105	82.6341	86.5885	145.317	146.643	140.168	117.765	124.259	107.191	Col6a1	10	76708792	76726168	-	4380	protein_coding	collagen, type VI, alpha 1 [Source:MGI Symbol;Acc:MGI:88459]
ENSMUSG00000046841	127.417	122.53	134.989	106.028	108.252	100.21	108.132	115.007	116.69	121.347	113.208	125.117	Ckap4	10	84526305	84534062	-	3089	protein_coding	cytoskeleton-associated protein 4 [Source:MGI Symbol;Acc:MGI:2444926]
ENSMUSG00000022257	128.232	148.42	159.838	110.654	106.058	96.6187	117.377	125.185	126.39	103.491	102.687	108.945	Laptm4b	15	34238028	34284302	+	1938	protein_coding	lysosomal-associated protein transmembrane 4B [Source:MGI Symbol;Acc:MGI:1890494]
ENSMUSG00000058922	125.744	111.876	113.31	110.846	135.725	124.129	115.916	117.967	111.505	125.899	102.946	129.652	Gm10052	9	123689233	123690192	-	960	processed_pseudogene	predicted pseudogene 10052 [Source:MGI Symbol;Acc:MGI:3704348]
ENSMUSG00000000787	129.146	116.431	111.716	128.135	109.858	135.806	127.018	130.064	132.755	133.412	124.891	146.554	Ddx3x	X	13280970	13294052	+	5277	protein_coding	DEAD/H (Asp-Glu-Ala-Asp/His) box polypeptide 3, X-linked [Source:MGI Symbol;Acc:MGI:103064]
ENSMUSG00000018567	117.138	123.504	151.247	130.198	144.8	113.851	96.1007	100.824	108.911	92.696	89.6596	96.3558	Gabarap	11	69991143	69994951	+	1844	protein_coding	gamma-aminobutyric acid receptor associated protein [Source:MGI Symbol;Acc:MGI:1861742]
ENSMUSG00000029064	125.778	124.43	135.966	109.332	113.747	110.157	107.77	112.061	112.298	116.306	114.155	117.373	Gnb1	4	155491361	155559269	+	4268	protein_coding	guanine nucleotide binding protein (G protein), beta 1 [Source:MGI Symbol;Acc:MGI:95781]
ENSMUSG00000084838	47.6163	243.63	283.07	34.786	47.5646	230.604	146.466	81.3522	56.3871	34.7079	70.0948	56.9226	Gm10241	16	20176727	20177012	-	286	processed_pseudogene	predicted pseudogene 10241 [Source:MGI Symbol;Acc:MGI:3704461]
ENSMUSG00000096403	110.84	121.01	125.699	119.94	123.801	108.556	99.7054	105.215	112.291	114.646	118.67	125.825	Gm9825	6	7982541	7983383	-	843	processed_pseudogene	predicted gene 9825 [Source:MGI Symbol;Acc:MGI:3708729]
ENSMUSG00000005779	107.97	114.109	134.921	100.549	112.28	85.0574	84.3656	94.1963	90.6019	106.007	99.7656	114.469	Psmb4	3	94884093	94886961	-	1951	protein_coding	proteasome (prosome, macropain) subunit, beta type 4 [Source:MGI Symbol;Acc:MGI:1098257]
ENSMUSG00000038467	111.087	121.515	127.723	109.752	125.54	100.019	89.6708	95.4631	105.826	111.486	104.818	113.432	Chmp4b	2	154651705	154694785	+	2027	protein_coding	charged multivesicular body protein 4B [Source:MGI Symbol;Acc:MGI:1922858]
ENSMUSG00000026032	121.018	115.389	140.517	92.9391	125.192	88.5705	97.9261	108.329	100.957	107.462	90.7783	113.404	Ndufb3	1	58586384	58595964	+	763	protein_coding	NADH:ubiquinone oxidoreductase subunit B3 [Source:MGI Symbol;Acc:MGI:1913745]
ENSMUSG00000064372	98.104	105.534	87.4756	92.2335	103.422	92.4834	111.451	133.022	114.344	118.85	102.118	100.619	mt-Tp	MT	15356	15422	-	67	Mt_tRNA	mitochondrially encoded tRNA proline [Source:MGI Symbol;Acc:MGI:102478]
ENSMUSG00000024087	142.024	135.523	134.59	102.654	93.4608	106.206	139.774	136.174	146.729	117.676	118.455	129.233	Cyp1b1	17	79706953	79715041	-	5128	protein_coding	cytochrome P450, family 1, subfamily b, polypeptide 1 [Source:MGI Symbol;Acc:MGI:88590]
ENSMUSG00000025403	98.7712	103.768	107.314	113.692	130.595	112.856	84.5611	86.6755	87.6295	123.841	128.21	129.11	Shmt2	10	127517123	127522444	-	3109	protein_coding	serine hydroxymethyltransferase 2 (mitochondrial) [Source:MGI Symbol;Acc:MGI:1277989]
ENSMUSG00000033161	114.166	111.742	108.322	127.145	125.634	126.161	101.659	103.003	104.28	118.626	118.289	124.54	Atp1a1	3	101576219	101604684	-	4568	protein_coding	ATPase, Na+/K+ transporting, alpha 1 polypeptide [Source:MGI Symbol;Acc:MGI:88105]
ENSMUSG00000007739	110.17	114.428	121.189	126.046	124.669	118.192	95.8974	99.9866	101.607	105.161	101.572	115.344	Cct4	11	22990519	23003780	+	4201	protein_coding	chaperonin containing Tcp1, subunit 4 (delta) [Source:MGI Symbol;Acc:MGI:104689]
ENSMUSG00000041841	97.907	107.722	125.57	107.096	131.773	98.6123	85.2504	98.0884	96.5953	118.302	105.1	99.953	Rpl37	15	5116645	5119140	+	1684	protein_coding	ribosomal protein L37 [Source:MGI Symbol;Acc:MGI:1914531]
ENSMUSG00000041548	127.947	127.035	134.95	106.871	112.73	103.71	97.041	102.902	105.807	108.448	103.484	110.077	Hspb8	5	116408491	116422864	-	1950	protein_coding	heat shock protein 8 [Source:MGI Symbol;Acc:MGI:2135756]
ENSMUSG00000001847	120.45	123.723	135.963	115.865	112.206	108.197	111.318	115.689	122.974	112.673	113.877	121.773	Rac1	5	143503634	143528036	-	4496	protein_coding	Rac family small GTPase 1 [Source:MGI Symbol;Acc:MGI:97845]
ENSMUSG00000076432	120.43	123.527	134.718	110.964	114.381	111.817	106.95	114.631	121.289	112.42	108.853	120.451	Ywhaq	12	21390071	21417637	-	3061	protein_coding	tyrosine 3-monooxygenase/tryptophan 5-monooxygenase activation protein theta [Source:MGI Symbol;Acc:MGI:891963]
ENSMUSG00000002602	118.672	116.619	114.205	116.173	110.53	119.891	110.876	109.96	116.845	119.933	127.818	127.967	Axl	7	25757273	25788705	-	5033	protein_coding	AXL receptor tyrosine kinase [Source:MGI Symbol;Acc:MGI:1347244]
ENSMUSG00000061983	98.524	96.4704	159.528	128.195	121.702	91.1345	76.2831	87.7897	81.3717	106.696	106.693	114.086	Rps12	10	23785183	23787275	-	2027	protein_coding	ribosomal protein S12 [Source:MGI Symbol;Acc:MGI:98105]
ENSMUSG00000034120	107.047	112.894	123.36	127.333	125.837	116.483	107.334	116.566	115.649	117.207	111.767	121.214	Srsf2	11	116849901	116853094	-	2958	protein_coding	serine/arginine-rich splicing factor 2 [Source:MGI Symbol;Acc:MGI:98284]
ENSMUSG00000081824	106.973	108.891	123.097	99.6074	120.203	86.8028	76.6475	100.204	85.0974	117.289	106.622	109.15	BC002163	16	42955631	42955949	+	319	processed_pseudogene	cDNA sequence BC002163 [Source:MGI Symbol;Acc:MGI:3612445]
ENSMUSG00000039016	115.038	115.894	135.245	121.836	118.095	106.463	95.7222	95.9541	98.1928	108.591	92.0235	109.515	Timm8b	9	50603910	50605320	+	518	protein_coding	translocase of inner mitochondrial membrane 8B [Source:MGI Symbol;Acc:MGI:1353424]
ENSMUSG00000021939	120.321	123.57	132.037	117.756	133.462	114.038	99.0397	102.14	105.935	97.6167	96.2266	106.616	Ctsb	14	63122462	63145923	+	6051	protein_coding	cathepsin B [Source:MGI Symbol;Acc:MGI:88561]
ENSMUSG00000027404	115.03	112.058	128.903	104.068	125.317	96.9753	94.1512	94.4574	96.4131	101.004	99.5008	109.609	Snrpb	2	130171414	130179403	-	1976	protein_coding	small nuclear ribonucleoprotein B [Source:MGI Symbol;Acc:MGI:98342]
ENSMUSG00000016256	106.305	113.573	123.86	111.591	122.281	98.9014	78.5194	84.3291	84.457	109.259	99.1812	109.642	Ctsz	2	174427493	174439039	-	1441	protein_coding	cathepsin Z [Source:MGI Symbol;Acc:MGI:1891190]
ENSMUSG00000007850	113.786	103.972	104.751	111.489	104.851	108.897	134.296	136.914	123.85	132.546	119.492	114.899	Hnrnph1	11	50376990	50386528	+	5842	protein_coding	heterogeneous nuclear ribonucleoprotein H1 [Source:MGI Symbol;Acc:MGI:1891925]
ENSMUSG00000029752	93.9438	95.9825	99.1883	127.46	128.496	125.06	74.7487	80.8246	84.0209	117.551	114.045	119.52	Asns	6	7675169	7693254	-	2735	protein_coding	asparagine synthetase [Source:MGI Symbol;Acc:MGI:1350929]
ENSMUSG00000090841	101.059	105.892	119.902	109.025	112.873	95.8282	79.3198	97.0578	96.2198	105.488	99.9376	100.566	Myl6	10	128490860	128494145	-	3187	protein_coding	myosin, light polypeptide 6, alkali, smooth muscle and non-muscle [Source:MGI Symbol;Acc:MGI:109318]
ENSMUSG00000024953	144.722	142.689	160.29	80.852	88.9369	69.8324	102.218	109.996	103.883	94.3779	84.784	83.4357	Prdx5	19	6906697	6910106	-	2139	protein_coding	peroxiredoxin 5 [Source:MGI Symbol;Acc:MGI:1859821]
ENSMUSG00000038235	123.59	119.033	126.3	97.3318	111.745	99.1672	101.151	107.29	104.46	108.044	96.9126	107.994	F11r	1	171437535	171464603	+	2663	protein_coding	F11 receptor [Source:MGI Symbol;Acc:MGI:1321398]
ENSMUSG00000020149	116.886	121.775	124.221	111.962	115.962	112.268	107.639	113.184	114.44	107.369	99.5356	119.252	Rab1a	11	20201432	20226856	+	3799	protein_coding	RAB1A, member RAS oncogene family [Source:MGI Symbol;Acc:MGI:97842]
ENSMUSG00000018770	107.953	113.549	137.766	101.239	126.324	87.0079	84.4248	91.6301	87.7679	101.53	93.1951	105.044	Atp5g3	2	73908447	73911326	-	2181	protein_coding	ATP synthase, H+ transporting, mitochondrial F0 complex, subunit C3 (subunit 9) [Source:MGI Symbol;Acc:MGI:2442035]
ENSMUSG00000024474	112.418	107.547	101.459	107.35	120.994	109.488	101.58	108.023	100.547	109.774	99.0963	107.343	Ik	18	36744656	36757639	+	1996	protein_coding	IK cytokine [Source:MGI Symbol;Acc:MGI:1345142]
ENSMUSG00000025503	105.042	113.835	120.439	98.2127	119.68	97.8799	87.7289	93.6114	96.4866	104.409	95.6605	104.818	Taldo1	7	141392199	141402968	+	2171	protein_coding	transaldolase 1 [Source:MGI Symbol;Acc:MGI:1274789]
ENSMUSG00000003955	122.662	111.615	128.204	93.5326	86.9721	73.3998	105.687	116.145	115.029	88.0783	83.11	91.2077	Fam162a	16	36043761	36071594	-	850	protein_coding	family with sequence similarity 162, member A [Source:MGI Symbol;Acc:MGI:1917436]
ENSMUSG00000020361	120.334	112.684	108.078	112.494	110.753	109.576	105.758	109.726	107.895	113.39	104.078	115.393	Hspa4	11	53259814	53300457	-	5528	protein_coding	heat shock protein 4 [Source:MGI Symbol;Acc:MGI:1342292]
ENSMUSG00000024758	113.289	117.624	125.84	107.974	109.556	105.272	109.828	111.747	112.402	103.675	104.676	113.151	Rtn3	19	7425901	7483289	-	5030	protein_coding	reticulon 3 [Source:MGI Symbol;Acc:MGI:1339970]
ENSMUSG00000039105	110.448	116.249	130.505	118.585	132.364	105.673	92.1065	95.7767	91.4465	90.8536	86.2046	99.6462	Atp6v1g1	4	63544772	63550750	+	1135	protein_coding	ATPase, H+ transporting, lysosomal V1 subunit G1 [Source:MGI Symbol;Acc:MGI:1913540]
ENSMUSG00000030654	125.071	115.516	125.545	104.659	107.75	108.708	111.61	115.788	115.348	112.437	103.458	126.488	Arl6ip1	7	118118891	118129662	-	2482	protein_coding	ADP-ribosylation factor-like 6 interacting protein 1 [Source:MGI Symbol;Acc:MGI:1858943]
ENSMUSG00000011179	89.0522	91.1887	95.5066	114.594	116.034	115.124	72.9845	80.8647	83.0425	122.067	117.338	130.787	Odc1	12	17544794	17551505	+	3405	protein_coding	ornithine decarboxylase, structural 1 [Source:MGI Symbol;Acc:MGI:97402]
ENSMUSG00000020914	118.051	110.03	92.8366	103.983	93.5115	113.376	127.664	127.875	130.761	124.372	119.884	122.209	Top2a	11	98992943	99024189	-	9013	protein_coding	topoisomerase (DNA) II alpha [Source:MGI Symbol;Acc:MGI:98790]
ENSMUSG00000032330	110.489	110.899	132.656	108.083	112.852	81.1881	75.7737	83.7451	80.896	91.2483	85.3927	104.006	Cox7a2	9	79755361	79759878	-	944	protein_coding	cytochrome c oxidase subunit 7A2 [Source:MGI Symbol;Acc:MGI:1316715]
ENSMUSG00000079139	123.353	104.088	110.964	115.354	121.247	114.452	100.828	105.607	106.793	108.728	95.1953	107.809	Gm4204	1	135231995	135233225	+	1231	processed_pseudogene	predicted gene 4204 [Source:MGI Symbol;Acc:MGI:3782381]
ENSMUSG00000034566	116.009	109.838	123.218	92.9796	113.314	83.2441	88.2974	96.5187	91.8368	90.2687	88.1966	97.9568	Atp5h	11	115415689	115419962	-	1465	protein_coding	ATP synthase, H+ transporting, mitochondrial F0 complex, subunit D [Source:MGI Symbol;Acc:MGI:1918929]
ENSMUSG00000027712	116.239	113.712	122.055	103.834	116.337	95.6308	90.961	97.5363	101.166	103.291	93.9591	107.556	Anxa5	3	36448923	36475894	-	1777	protein_coding	annexin A5 [Source:MGI Symbol;Acc:MGI:106008]
ENSMUSG00000038482	115.225	116.431	122.221	109.592	108.988	109.555	105.951	108.008	112.143	116.869	112.893	116.292	Tfdp1	8	13338751	13378448	+	3670	protein_coding	transcription factor Dp 1 [Source:MGI Symbol;Acc:MGI:101934]
ENSMUSG00000053907	109.76	110.532	108.499	123.783	118.397	116.355	120.67	120.875	115.567	100.344	104.277	104.77	Mat2a	6	72432799	72439558	-	4486	protein_coding	methionine adenosyltransferase II, alpha [Source:MGI Symbol;Acc:MGI:2443731]
ENSMUSG00000024097	105.28	111.934	109.657	109.501	111.565	98.5263	104.689	107.3	103.027	110.135	102.073	108.457	Srsf7	17	80200089	80207305	-	2279	protein_coding	serine/arginine-rich splicing factor 7 [Source:MGI Symbol;Acc:MGI:1926232]
ENSMUSG00000021996	89.8267	93.316	104.124	125.479	138.962	119.91	72.5181	78.0845	79.7125	107.008	95.585	110.442	Esd	14	74732297	74750765	+	3366	protein_coding	esterase D/formylglutathione hydrolase [Source:MGI Symbol;Acc:MGI:95421]
ENSMUSG00000023272	104.766	107.194	120.821	120.092	127.501	101.837	82.8638	90.9981	90.7075	97.0771	90.2807	98.7034	Creld2	15	88819646	88826683	+	1366	protein_coding	cysteine-rich with EGF-like domains 2 [Source:MGI Symbol;Acc:MGI:1923987]
ENSMUSG00000002102	103.327	103.289	105.512	106.702	118.629	98.356	84.7062	90.8578	91.3263	102.108	97.2879	110.437	Psmc3	2	91054009	91066369	+	2607	protein_coding	proteasome (prosome, macropain) 26S subunit, ATPase 3 [Source:MGI Symbol;Acc:MGI:1098754]
ENSMUSG00000045545	104.756	108.049	111.394	120.986	137.374	118.495	88.3959	90.4741	90.9374	87.8612	86.2779	90.8095	Krt14	11	100203162	100207548	-	1758	protein_coding	keratin 14 [Source:MGI Symbol;Acc:MGI:96688]
ENSMUSG00000028837	101.144	117.883	131.853	92.0955	109.278	84.8529	84.0674	97.0496	96.8108	101.925	104.322	107.189	Psmb2	4	126677630	126709714	+	1204	protein_coding	proteasome (prosome, macropain) subunit, beta type 2 [Source:MGI Symbol;Acc:MGI:1347045]
ENSMUSG00000000278	106.816	105.444	107.491	121.095	124.552	120.965	85.8742	91.0504	90.2827	103.221	99.8687	116.092	Scpep1	11	88924020	88955465	-	2097	protein_coding	serine carboxypeptidase 1 [Source:MGI Symbol;Acc:MGI:1921867]
ENSMUSG00000113948	87.0006	121.802	93.1836	113.588	108.112	92.9876	75.9136	74.5224	92.1739	110.128	74.9477	101.901	Rpl17-ps3	12	67510756	67511311	+	556	processed_pseudogene	ribosomal protein L17, pseudogene 3 [Source:MGI Symbol;Acc:MGI:3642206]
ENSMUSG00000036098	124.242	118.471	108.25	81.727	78.6167	91.341	132.022	123.631	126.731	124.256	131.717	111.932	Myrf	19	10208272	10240748	-	8562	protein_coding	myelin regulatory factor [Source:MGI Symbol;Acc:MGI:2684944]
ENSMUSG00000037820	149.459	146.243	135.609	70.8864	71.5894	70.3363	117.584	124.714	126.005	93.4109	103.275	98.4403	Tgm2	2	158116402	158146436	-	4608	protein_coding	transglutaminase 2, C polypeptide [Source:MGI Symbol;Acc:MGI:98731]
ENSMUSG00000059534	102.981	103.326	116.615	106.866	106.714	86.4735	74.3789	85.8437	87.1556	98.8088	91.4589	99.1027	Uqcr10	11	4701973	4704342	-	584	protein_coding	ubiquinol-cytochrome c reductase, complex III subunit X [Source:MGI Symbol;Acc:MGI:1913402]
ENSMUSG00000032301	109.093	111.054	122.724	108.015	114.492	99.8742	91.0443	97.1051	95.8538	102.239	91.6319	103.718	Psma4	9	54950790	54958030	+	2370	protein_coding	proteasome (prosome, macropain) subunit, alpha type 4 [Source:MGI Symbol;Acc:MGI:1347060]
ENSMUSG00000040731	121.396	120.398	111.453	94.7604	103.049	92.7197	103.22	110.244	104.089	100.377	99.9841	107.68	Eif4h	5	134619721	134639490	-	5551	protein_coding	eukaryotic translation initiation factor 4H [Source:MGI Symbol;Acc:MGI:1341822]
ENSMUSG00000067038	78.3995	110.963	122.596	92.0905	101.544	83.2561	48.4812	65.2268	81.5067	112.026	98.4891	105.181	Rps12-ps3	19	59322290	59322783	+	494	protein_coding	ribosomal protein S12, pseudogene 3 [Source:MGI Symbol;Acc:MGI:3704503]
ENSMUSG00000068749	114.383	110.066	118.785	98.769	99.6639	81.7937	86.9619	95.6873	89.7193	99.5858	90.8411	112.625	Psma5	3	108256926	108279974	+	1321	protein_coding	proteasome (prosome, macropain) subunit, alpha type 5 [Source:MGI Symbol;Acc:MGI:1347009]
ENSMUSG00000081603	123.057	82.0108	125.393	107.915	140.462	104.498	77.548	90.1799	89.0297	72.8098	78.9876	108.798	Gm14681	X	66778442	66778852	-	411	processed_pseudogene	predicted gene 14681 [Source:MGI Symbol;Acc:MGI:3705734]
ENSMUSG00000061518	106.669	108.921	118.473	99.6953	116.148	96.0742	79.7882	99.3318	100.802	100.788	92.5228	90.0649	Cox5b	1	36691449	36693681	+	1587	protein_coding	cytochrome c oxidase subunit 5B [Source:MGI Symbol;Acc:MGI:88475]
ENSMUSG00000056629	103.058	94.5859	101.364	93.4056	111.439	89.3125	85.2261	92.9353	90.2779	106.559	94.7453	96.0019	Fkbp2	19	6977741	6980461	-	663	protein_coding	FK506 binding protein 2 [Source:MGI Symbol;Acc:MGI:95542]
ENSMUSG00000049775	113.943	120.648	135.856	101.88	106.169	83.9235	97.9713	96.3856	102.42	89.5623	81.3465	84.952	Tmsb4x	X	167207093	167209315	-	1371	protein_coding	thymosin, beta 4, X chromosome [Source:MGI Symbol;Acc:MGI:99510]
ENSMUSG00000014226	109.267	106.578	125.702	112.062	113.392	108.534	92.8543	96.3463	97.3496	100.152	91.6073	103.105	Cacybp	1	160202367	160212875	-	2390	protein_coding	calcyclin binding protein [Source:MGI Symbol;Acc:MGI:1270839]
ENSMUSG00000000753	98.6063	106.45	117.052	97.6499	105.565	86.796	82.1656	82.8452	84.9267	101.545	104.293	101.891	Serpinf1	11	75409769	75422701	-	2359	protein_coding	serine (or cysteine) peptidase inhibitor, clade F, member 1 [Source:MGI Symbol;Acc:MGI:108080]
ENSMUSG00000052957	132.633	140.195	164.973	76.7902	78.8338	68.2209	113.13	122.829	127.641	90.4289	92.9121	102.102	Gas1	13	60174405	60177365	-	2961	protein_coding	growth arrest specific 1 [Source:MGI Symbol;Acc:MGI:95655]
ENSMUSG00000006589	105.453	114.684	134.637	90.9925	103.053	78.9176	84.8329	86.1745	86.8594	93.0968	93.2026	89.5691	Aprt	8	122574635	122576909	-	1615	protein_coding	adenine phosphoribosyl transferase [Source:MGI Symbol;Acc:MGI:88061]
ENSMUSG00000018379	107.441	106.592	108.794	111.234	107.275	108.186	111.876	113.26	115.704	108.815	98.8617	109.165	Srsf1	11	88047373	88053755	+	5710	protein_coding	serine/arginine-rich splicing factor 1 [Source:MGI Symbol;Acc:MGI:98283]
ENSMUSG00000025016	116.918	111.364	111.443	108.263	101.302	109.072	106.478	109.248	115.229	108.662	98.9769	116.021	Tm9sf3	19	41210842	41264004	-	6144	protein_coding	transmembrane 9 superfamily member 3 [Source:MGI Symbol;Acc:MGI:1914262]
ENSMUSG00000031530	113.653	105.491	92.5047	100.579	89.7847	107.914	115.292	123.354	122.897	107.901	117.033	120.231	Dusp4	8	34807297	34819894	+	2740	protein_coding	dual specificity phosphatase 4 [Source:MGI Symbol;Acc:MGI:2442191]
ENSMUSG00000066553	83.3216	101.166	103.85	124.562	128.154	100.782	69.0964	86.4487	96.4563	95.6859	92.4539	107.367	Gm6969	12	24638669	24639010	-	342	processed_pseudogene	predicted pseudogene 6969 [Source:MGI Symbol;Acc:MGI:3645320]
ENSMUSG00000001891	122.233	119.716	125.314	104.22	98.7625	101.519	113.852	115.561	119.16	91.1801	85.7984	102.494	Ugp2	11	21321138	21371201	-	3069	protein_coding	UDP-glucose pyrophosphorylase 2 [Source:MGI Symbol;Acc:MGI:2183447]
ENSMUSG00000026895	103.175	95.3984	120.439	101.246	110.4	83.2122	74.0354	82.711	78.2119	93.161	84.8932	95.7066	Ndufa8	2	36036326	36049406	-	861	protein_coding	NADH:ubiquinone oxidoreductase subunit A8 [Source:MGI Symbol;Acc:MGI:1915625]
ENSMUSG00000018848	101.178	103.6	102.499	106.921	109.043	103.633	84.9842	92.7189	90.6629	103.033	96.1824	113.564	Rars	11	35808381	35834506	-	3228	protein_coding	arginyl-tRNA synthetase [Source:MGI Symbol;Acc:MGI:1914297]
ENSMUSG00000005732	100.666	106.537	122.846	101.571	115.438	90.24	82.5639	92.3582	84.6834	88.108	85.33	89.9051	Ranbp1	16	18239784	18248732	-	1666	protein_coding	RAN binding protein 1 [Source:MGI Symbol;Acc:MGI:96269]
ENSMUSG00000048578	122.736	114.464	101.542	92.594	86.6281	96.0094	112.871	114.878	113.757	107.738	106.521	113.026	Mlec	5	115142981	115158179	-	6007	protein_coding	malectin [Source:MGI Symbol;Acc:MGI:1924015]
ENSMUSG00000023010	105.594	111.265	112.19	94.6432	101.755	85.9481	89.4921	94.1581	95.3715	101.052	98.5646	107.78	Tmbim6	15	99392882	99410049	+	4578	protein_coding	transmembrane BAX inhibitor motif containing 6 [Source:MGI Symbol;Acc:MGI:99682]
ENSMUSG00000085442	61.2347	117.483	93.5726	122.735	103.358	91.9984	62.5329	65.0083	80.9241	98.6263	93.7729	114.271	Gm3362	15	37943327	37943792	-	466	processed_pseudogene	predicted pseudogene 3362 [Source:MGI Symbol;Acc:MGI:3781540]
ENSMUSG00000062937	116.015	127.966	134.028	79.5575	79.2103	78.031	105.05	109.871	112.222	99.9411	92.6723	102.196	Mtap	4	89137122	89181081	+	3226	protein_coding	methylthioadenosine phosphorylase [Source:MGI Symbol;Acc:MGI:1914152]
ENSMUSG00000031311	111.474	109.861	114.217	94.8072	102.696	94.6719	94.8518	101.446	105.402	102.284	99.7914	103.076	Nono	X	101429318	101448591	+	4375	protein_coding	non-POU-domain-containing, octamer binding protein [Source:MGI Symbol;Acc:MGI:1855692]
ENSMUSG00000021877	107.863	111.137	124.895	101.996	98.7672	94.6204	101.3	100.586	106.364	101.614	99.2065	106.402	Arf4	14	26638074	26665084	+	3603	protein_coding	ADP-ribosylation factor 4 [Source:MGI Symbol;Acc:MGI:99433]
ENSMUSG00000020427	114.38	121.133	136.779	103.603	104.783	99.454	100.752	104.589	116.86	83.3855	80.8249	89.2917	Igfbp3	11	7206086	7213923	-	3130	protein_coding	insulin-like growth factor binding protein 3 [Source:MGI Symbol;Acc:MGI:96438]
ENSMUSG00000028478	97.1733	102.954	117.304	101.314	116.456	90.9664	82.8678	85.1256	80.3615	91.851	85.6569	93.7905	Clta	4	44004452	44032846	+	1800	protein_coding	clathrin, light polypeptide (Lca) [Source:MGI Symbol;Acc:MGI:894297]
ENSMUSG00000067288	96.0319	97.9086	129.174	81.787	113.478	70.8415	103.006	84.3799	92.6403	97.0114	91.8341	84.1113	Rps28	17	33819027	33824562	-	1464	protein_coding	ribosomal protein S28 [Source:MGI Symbol;Acc:MGI:1859516]
ENSMUSG00000091537	104.552	108.05	119.719	89.0735	100.162	72.5248	81.85	83.4583	89.7847	96.7745	81.5469	97.0218	Tma7	9	109074568	109082587	-	1359	protein_coding	translational machinery associated 7 [Source:MGI Symbol;Acc:MGI:1913417]
ENSMUSG00000101111	108.828	97.0987	130.491	101.872	114.177	81.6095	100.484	84.8214	97.5298	93.386	80.189	89.4866	Gm28437	1	24613189	24613971	-	783	unprocessed_pseudogene	predicted gene 28437 [Source:MGI Symbol;Acc:MGI:5579143]
ENSMUSG00000019173	103.098	106.321	118.428	100.439	103.661	96.6243	86.4979	90.7552	93.8967	99.2377	99.6755	108.361	Rab5c	11	100715009	100738215	-	2194	protein_coding	RAB5C, member RAS oncogene family [Source:MGI Symbol;Acc:MGI:105306]
ENSMUSG00000024590	118.888	111.988	110.397	94.091	100.421	92.1508	99.472	108.452	109.588	99.8629	98.7172	100.337	Lmnb1	18	56707813	56753424	+	2962	protein_coding	lamin B1 [Source:MGI Symbol;Acc:MGI:96795]
ENSMUSG00000014294	91.5856	100.813	115.305	81.7547	103.527	65.2679	67.8996	82.1013	79.627	98.7204	89.489	95.1636	Ndufa2	18	36742332	36744557	-	572	protein_coding	NADH:ubiquinone oxidoreductase subunit A2 [Source:MGI Symbol;Acc:MGI:1343103]
ENSMUSG00000055839	93.8087	106.754	116.239	81.1337	106.824	84.6296	73.7693	82.2335	84.0019	102.554	92.3832	90.6985	Elob	17	23824738	23829136	-	1398	protein_coding	elongin B [Source:MGI Symbol;Acc:MGI:1914923]
ENSMUSG00000059734	91.9605	98.0898	110.036	90.7948	100.958	81.3959	73.144	82.7158	82.6782	92.1665	92.1869	96.1446	Ndufs8	19	3908870	3912717	-	963	protein_coding	NADH:ubiquinone oxidoreductase core subunit S8 [Source:MGI Symbol;Acc:MGI:2385079]
ENSMUSG00000051391	112.08	105.713	109.183	90.9934	92.2562	93.3119	95.476	99.6811	102.847	108.077	107.111	114.376	Ywhag	5	135908409	135934616	-	5500	protein_coding	tyrosine 3-monooxygenase/tryptophan 5-monooxygenase activation protein, gamma polypeptide [Source:MGI Symbol;Acc:MGI:108109]
ENSMUSG00000028820	95.0079	97.4512	97.5781	109.665	103.055	106.809	106.318	109.673	107.69	106.905	106.059	103.486	Sfpq	4	127021324	127037013	+	4743	protein_coding	splicing factor proline/glutamine rich (polypyrimidine tract binding protein associated) [Source:MGI Symbol;Acc:MGI:1918764]
ENSMUSG00000083833	89.1488	102.831	111.716	90.286	107.289	73.4458	74.0952	67.1559	79.452	90.5629	93.1539	102.008	Gm13841	5	115801677	115802159	-	483	processed_pseudogene	predicted gene 13841 [Source:MGI Symbol;Acc:MGI:3650890]
ENSMUSG00000020496	99.983	104.593	116.095	97.7962	107.575	97.047	76.0887	83.4984	87.0513	91.452	93.3816	94.6052	Rnf187	11	58932288	58938916	-	1949	protein_coding	ring finger protein 187 [Source:MGI Symbol;Acc:MGI:1914224]
ENSMUSG00000029467	103.721	98.1863	96.7655	103.345	100.492	111.922	103.695	104.736	107.615	112.227	109.087	119.954	Atp2a2	5	122453513	122502225	-	6081	protein_coding	ATPase, Ca++ transporting, cardiac muscle, slow twitch 2 [Source:MGI Symbol;Acc:MGI:88110]
ENSMUSG00000020737	99.0296	104.65	107.254	84.7178	99.9173	81.5636	83.542	89.6847	90.1817	96.5444	88.8311	92.1414	Jpt1	11	115497353	115514387	-	2149	protein_coding	Jupiter microtubule associated homolog 1 [Source:MGI Symbol;Acc:MGI:1096361]
ENSMUSG00000031353	103.965	105.191	105.693	100.355	98.9191	99.328	93.427	97.9962	100.629	97.0451	89.4141	98.8611	Rbbp7	X	162760402	162779092	+	2909	protein_coding	retinoblastoma binding protein 7, chromatin remodeling factor [Source:MGI Symbol;Acc:MGI:1194910]
ENSMUSG00000020321	98.6048	102.652	118.602	97.6766	105.987	86.1447	86.576	88.4511	87.0804	91.8294	88.8116	96.7222	Mdh1	11	21556787	21572367	-	2567	protein_coding	malate dehydrogenase 1, NAD (soluble) [Source:MGI Symbol;Acc:MGI:97051]
ENSMUSG00000095098	93.9707	101.62	117.41	76.7157	90.4664	70.7777	63.5501	79.9275	74.8466	98.4544	83.2198	87.0855	Ccdc85b	19	5456789	5457397	-	609	protein_coding	coiled-coil domain containing 85B [Source:MGI Symbol;Acc:MGI:2147607]
ENSMUSG00000079641	104.711	96.6777	125.255	79.158	105.743	69.4879	78.1089	88.8045	83.308	89.1267	78.2832	92.3475	Rpl39	X	37082520	37085402	-	1434	protein_coding	ribosomal protein L39 [Source:MGI Symbol;Acc:MGI:1914498]
ENSMUSG00000032218	94.7858	109.318	118.8	89.0286	95.3786	82.6404	90.8256	95.0727	103.347	95.4497	92.7439	99.1444	Ccnb2	9	70407692	70421547	-	1531	protein_coding	cyclin B2 [Source:MGI Symbol;Acc:MGI:88311]
ENSMUSG00000041028	97.4127	94.8487	99.4496	110.338	105.394	106.274	83.4022	83.8716	88.6473	104.919	97.1518	111.309	Ghitm	14	37120092	37135272	-	3756	protein_coding	growth hormone inducible transmembrane protein [Source:MGI Symbol;Acc:MGI:1913342]
ENSMUSG00000032966	103.332	106.978	129.171	85.9614	96.5504	74.8241	88.5727	92.8291	97.2913	88.2102	87.7166	95.0624	Fkbp1a	2	151542483	151561692	+	3857	protein_coding	FK506 binding protein 1a [Source:MGI Symbol;Acc:MGI:95541]
ENSMUSG00000024583	98.0285	103.027	108.862	102.715	107.291	96.2281	86.6314	91.6267	98.0537	90.1909	85.3487	91.9739	Txnl1	18	63662801	63692359	-	2558	protein_coding	thioredoxin-like 1 [Source:MGI Symbol;Acc:MGI:1860078]
ENSMUSG00000082127	112.317	102.805	120.648	92.1442	91.6575	77.6437	92.3962	81.7256	95.902	90.6356	68.3986	97.2559	Gm13577	2	64474745	64474949	-	205	processed_pseudogene	predicted gene 13577 [Source:MGI Symbol;Acc:MGI:3649301]
ENSMUSG00000072235	93.9772	106.4	118.799	87.1198	97.0935	81.3855	95.2808	89.0478	95.7689	84.9625	86.0454	96.7967	Tuba1a	15	98949837	98953703	-	1803	protein_coding	tubulin, alpha 1A [Source:MGI Symbol;Acc:MGI:98869]
ENSMUSG00000032959	97.3737	100.954	117.173	91.1746	110.389	75.5053	78.6505	83.031	82.4096	77.4926	83.1941	76.788	Pebp1	5	117282654	117287625	-	1768	protein_coding	phosphatidylethanolamine binding protein 1 [Source:MGI Symbol;Acc:MGI:1344408]
ENSMUSG00000031848	89.7903	93.9454	107.167	79.4211	96.2022	69.1348	65.0078	72.6525	71.8177	92.548	87.2349	90.4069	Lsm4	8	70673248	70678752	+	1038	protein_coding	LSM4 homolog, U6 small nuclear RNA and mRNA degradation associated [Source:MGI Symbol;Acc:MGI:1354692]
ENSMUSG00000059208	105.736	94.6711	97.2946	89.37	96.9583	84.5725	94.2016	101.821	92.8166	95.0977	92.2004	99.8568	Hnrnpm	17	33646233	33686860	-	4701	protein_coding	heterogeneous nuclear ribonucleoprotein M [Source:MGI Symbol;Acc:MGI:1926465]
ENSMUSG00000042043	107.012	98.8675	120.108	89.6	102.005	81.8958	84.6633	82.7911	85.2768	97.2457	76.7261	86.7507	Tbca	13	94788910	94842922	+	811	protein_coding	tubulin cofactor A [Source:MGI Symbol;Acc:MGI:107549]
ENSMUSG00000035199	97.033	101.473	111.229	90.7243	96.9907	77.1057	78.2439	84.9541	82.1666	96.0456	87.0065	102.628	Arl6ip5	6	97210689	97233315	+	1442	protein_coding	ADP-ribosylation factor-like 6 interacting protein 5 [Source:MGI Symbol;Acc:MGI:1929501]
ENSMUSG00000064358	84.7426	102.666	138.647	102.357	93.6973	83.7777	83.1071	94.5508	102.849	84.2695	102.461	102.408	mt-Co3	MT	8607	9390	+	784	protein_coding	mitochondrially encoded cytochrome c oxidase III [Source:MGI Symbol;Acc:MGI:102502]
ENSMUSG00000002233	97.8626	102.909	107.654	96.9726	115.736	90.5953	73.8977	80.374	83.0661	84.0475	79.4738	86.256	Rhoc	3	104788375	104794459	+	1618	protein_coding	ras homolog family member C [Source:MGI Symbol;Acc:MGI:106028]
ENSMUSG00000031503	104.751	90.942	77.2358	102.871	92.1314	111.379	107.009	103.331	106.548	106.692	111.71	104.282	Col4a2	8	11312805	11449287	+	6619	protein_coding	collagen, type IV, alpha 2 [Source:MGI Symbol;Acc:MGI:88455]
ENSMUSG00000036309	94.0631	103.345	106.208	94.6518	95.8272	89.5232	83.444	91.569	91.8457	91.765	80.0874	93.1419	Skp1a	11	52231995	52246858	+	2211	protein_coding	S-phase kinase-associated protein 1A [Source:MGI Symbol;Acc:MGI:103575]
ENSMUSG00000007564	97.6304	98.4144	104.777	96.366	100.326	92.453	84.9099	85.8979	89.6755	89.8836	92.6318	98.3356	Ppp2r1a	17	20945311	20965916	+	3411	protein_coding	protein phosphatase 2, regulatory subunit A, alpha [Source:MGI Symbol;Acc:MGI:1926334]
ENSMUSG00000047459	99.4315	97.4959	112.183	80.1401	97.3662	80.6405	75.0891	80.5585	81.8559	92.7215	86.561	91.6548	Dynlrb1	2	155236533	155250277	+	1009	protein_coding	dynein light chain roadblock-type 1 [Source:MGI Symbol;Acc:MGI:1914318]
ENSMUSG00000073639	112.985	103.368	113.859	90.1207	92.8194	94.3905	100.949	102.935	106.14	95.7427	88.3354	102.492	Rab18	18	6765205	6790231	+	2257	protein_coding	RAB18, member RAS oncogene family [Source:MGI Symbol;Acc:MGI:102790]
ENSMUSG00000008540	106.874	116.767	127.214	93.5766	99.2553	85.0926	88.5528	95.8716	99.2114	83.9023	80.8175	91.4905	Mgst1	6	138140316	138156755	+	2013	protein_coding	microsomal glutathione S-transferase 1 [Source:MGI Symbol;Acc:MGI:1913850]
ENSMUSG00000028609	110.972	94.5032	113.513	90.6143	106.056	86.3068	86.6877	89.4253	84.5929	91.8933	76.7526	90.7645	Magoh	4	107879755	107887424	+	770	protein_coding	mago homolog, exon junction complex core component [Source:MGI Symbol;Acc:MGI:1330312]
ENSMUSG00000028832	99.5036	100.741	102.865	86.2864	100.062	85.4139	85.7807	86.7224	85.362	90.4854	82.1828	88.9379	Stmn1	4	134468320	134473843	+	1922	protein_coding	stathmin 1 [Source:MGI Symbol;Acc:MGI:96739]
ENSMUSG00000032366	106.443	106.471	109.325	90.4052	94.6906	91.2199	89.1117	90.4872	92.1293	95.8497	88.6839	90.3076	Tpm1	9	67022590	67049406	-	6485	protein_coding	tropomyosin 1, alpha [Source:MGI Symbol;Acc:MGI:98809]
ENSMUSG00000021486	89.0994	96.6645	107.671	90.3877	98.2926	79.046	79.3382	83.7007	84.4779	90.5548	90.4381	93.922	Prelid1	13	55320500	55325272	+	2726	protein_coding	PRELI domain containing 1 [Source:MGI Symbol;Acc:MGI:1913744]
ENSMUSG00000106106	119.418	107.023	136.548	150.054	83.677	107.953	81.4993	77.2871	76.4895	81.3028	60.5937	112.622	CT010467.1	17	39846353	39848827	-	2466	rRNA	18s RNA, related sequence 5
ENSMUSG00000027642	95.7946	100.393	104.984	87.2093	94.2339	85.3751	82.9439	87.4283	89.0028	94.1027	95.2094	98.1785	Rpn2	2	157279017	157326319	+	4430	protein_coding	ribophorin II [Source:MGI Symbol;Acc:MGI:98085]
ENSMUSG00000033940	99.1346	98.6471	114.613	91.617	108.703	74.9437	79.4207	80.6099	80.858	85.1072	77.8341	83.9324	Brk1	6	113604772	113616951	+	1095	protein_coding	BRICK1, SCAR/WAVE actin-nucleating complex subunit [Source:MGI Symbol;Acc:MGI:1915406]
ENSMUSG00000032042	102.177	99.0343	98.1457	87.0552	87.5238	88.6217	95.2458	99.4278	99.0291	98.9109	96.0854	100.605	Srpr	9	35200175	35247973	+	3364	protein_coding	signal recognition particle receptor ('docking protein') [Source:MGI Symbol;Acc:MGI:1914648]
ENSMUSG00000015932	99.4585	105.757	112.535	98.5712	95.2767	94.3968	94.9472	97.1097	95.6652	81.5498	82.8916	93.6906	Dstn	2	143915320	143943324	+	1911	protein_coding	destrin [Source:MGI Symbol;Acc:MGI:1929270]
ENSMUSG00000028656	103.647	104.014	102.333	95.9208	98.758	102.571	90.9853	95.2011	95.8652	91.0369	94.0657	100.413	Cap1	4	122859047	122886056	-	3494	protein_coding	CAP, adenylate cyclase-associated protein 1 (yeast) [Source:MGI Symbol;Acc:MGI:88262]
ENSMUSG00000002015	105.194	103.311	109.589	86.9355	97.8551	80.187	78.4386	85.9078	82.5048	86.323	80.2874	91.0735	Bcap31	X	73686178	73716175	-	1219	protein_coding	B cell receptor associated protein 31 [Source:MGI Symbol;Acc:MGI:1350933]
ENSMUSG00000026341	99.8214	100.186	103.693	100.639	99.6723	99.1308	92.1155	94.163	97.0599	90.301	84.7356	98.5554	Actr3	1	125392905	125435727	-	4631	protein_coding	ARP3 actin-related protein 3 [Source:MGI Symbol;Acc:MGI:1921367]
ENSMUSG00000046432	88.3861	91.7196	109.869	89.9518	115.081	84.6988	68.6018	72.5738	75.357	88.7155	82.8476	87.3803	Bex3	X	136270253	136271978	+	973	protein_coding	brain expressed X-linked 3 [Source:MGI Symbol;Acc:MGI:1338016]
ENSMUSG00000020163	91.9812	93.0129	104.051	81.6377	95.3012	71.111	58.2466	78.0096	72.0925	82.9885	80.5149	89.1154	Uqcr11	10	80402997	80406830	-	641	protein_coding	ubiquinol-cytochrome c reductase, complex III subunit XI [Source:MGI Symbol;Acc:MGI:1913844]
ENSMUSG00000028044	98.5026	96.6933	116.766	82.4389	91.5908	70.1633	74.444	82.919	78.6009	87.4464	83.893	96.239	Cks1b	3	89415472	89418383	-	1126	protein_coding	CDC28 protein kinase 1b [Source:MGI Symbol;Acc:MGI:1889208]
ENSMUSG00000094497	70.2434	106.384	91.169	75.6769	82.9973	86.3549	58.5408	68.5753	90.2435	98.7685	100.382	102.008	Gm8210	1	43189156	43189638	+	483	processed_pseudogene	predicted pseudogene 8210 [Source:MGI Symbol;Acc:MGI:3643593]
ENSMUSG00000006398	100.442	100.97	102.366	86.8568	102.545	85.0635	79.7781	87.532	88.6724	95.1645	86.1713	94.9642	Cdc20	4	118432901	118437352	-	1868	protein_coding	cell division cycle 20 [Source:MGI Symbol;Acc:MGI:1859866]
ENSMUSG00000001506	101.081	92.8267	90.8019	74.3988	74.9429	69.7837	91.237	86.7807	89.6858	113.869	114.362	104.374	Col1a1	11	94936224	94953042	+	6563	protein_coding	collagen, type I, alpha 1 [Source:MGI Symbol;Acc:MGI:88467]
ENSMUSG00000025935	97.8127	99.1192	105.256	96.3451	93.5588	96.8185	90.6171	95.4808	99.9566	94.5584	91.5472	103.153	Tram1	1	13564698	13589910	-	3162	protein_coding	translocating chain-associating membrane protein 1 [Source:MGI Symbol;Acc:MGI:1919515]
ENSMUSG00000033813	98.6783	96.4311	96.4184	107.266	92.9405	106.966	94.4743	92.7413	102.789	100.899	92.6247	108.575	Tcea1	1	4857814	4897909	+	3017	protein_coding	transcription elongation factor A (SII) 1 [Source:MGI Symbol;Acc:MGI:1196624]
ENSMUSG00000028937	97.1192	100.727	105.757	78.8024	90.7058	73.2612	73.1638	81.0167	79.7307	87.4265	86.8145	88.1443	Acot7	4	152178134	152271855	+	2124	protein_coding	acyl-CoA thioesterase 7 [Source:MGI Symbol;Acc:MGI:1917275]
ENSMUSG00000029762	91.164	93.1267	101.057	86.6312	98.6625	84.1979	87.8438	89.9846	89.1704	84.3402	81.8573	89.5153	Akr1b8	6	34354119	34368463	+	1499	protein_coding	aldo-keto reductase family 1, member B8 [Source:MGI Symbol;Acc:MGI:107673]
ENSMUSG00000039630	95.1555	90.7749	86.5159	104.371	101.881	104.409	96.8379	98.6893	96.0822	95.5145	88.6943	93.0367	Hnrnpu	1	178321108	178337797	-	11599	protein_coding	heterogeneous nuclear ribonucleoprotein U [Source:MGI Symbol;Acc:MGI:1858195]
ENSMUSG00000026021	98.8907	101.435	110.216	84.7623	85.595	72.2501	81.2378	85.2222	85.1466	85.3495	72.8042	96.746	Sumo1	1	59586558	59670834	-	2076	protein_coding	small ubiquitin-like modifier 1 [Source:MGI Symbol;Acc:MGI:1197010]
ENSMUSG00000018286	89.2729	95.3086	103.713	83.136	95.8764	74.724	68.3463	72.5586	71.8141	86.0458	85.9722	89.1296	Psmb6	11	70525367	70527858	+	1872	protein_coding	proteasome (prosome, macropain) subunit, beta type 6 [Source:MGI Symbol;Acc:MGI:104880]
ENSMUSG00000060373	98.6254	95.3488	102.192	88.9018	95.9198	87.5981	84.3317	87.6203	88.3293	92.8703	83.1717	95.0812	Hnrnpc	14	52073377	52104028	-	4322	protein_coding	heterogeneous nuclear ribonucleoprotein C [Source:MGI Symbol;Acc:MGI:107795]
ENSMUSG00000041355	93.9213	98.9217	108.162	76.7918	86.6409	77.5379	77.3112	84.4556	82.6507	90.0238	82.1721	92.5325	Ssr2	3	88575876	88588419	+	1864	protein_coding	signal sequence receptor, beta [Source:MGI Symbol;Acc:MGI:1913506]
ENSMUSG00000028393	88.7736	94.0937	108.551	84.422	93.3148	74.0602	68.8695	75.2997	75.4049	80.6697	81.037	79.077	Alad	4	62509169	62519918	-	1871	protein_coding	aminolevulinate, delta-, dehydratase [Source:MGI Symbol;Acc:MGI:96853]
ENSMUSG00000005514	93.9	96.5451	91.1852	80.3518	87.2735	74.3246	78.0981	86.2297	85.9544	91.8375	91.5544	98.0876	Por	5	135670033	135735326	+	4021	protein_coding	P450 (cytochrome) oxidoreductase [Source:MGI Symbol;Acc:MGI:97744]
ENSMUSG00000001473	85.9986	96.7996	105.742	83.0398	98.4257	79.3504	74.6597	75.4787	77.1915	86.3177	89.4359	90.8	Tubb6	18	67390717	67402748	+	1757	protein_coding	tubulin, beta 6 class V [Source:MGI Symbol;Acc:MGI:1915201]
ENSMUSG00000044147	102.349	100.422	107.717	90.083	87.9314	83.9178	85.0678	89.8309	93.9544	90.8779	92.3606	98.8803	Arf6	12	69372150	69373783	+	1534	protein_coding	ADP-ribosylation factor 6 [Source:MGI Symbol;Acc:MGI:99435]
ENSMUSG00000034088	94.1802	86.6051	73.5646	82.753	80.6729	96.5311	92.238	92.1015	95.3013	102.844	105.384	107.722	Hdlbp	1	93405940	93478815	-	11320	protein_coding	high density lipoprotein (HDL) binding protein [Source:MGI Symbol;Acc:MGI:99256]
ENSMUSG00000024997	87.2931	92.0346	99.796	100.524	102.222	96.8447	74.1817	79.6089	84.3782	90.7294	88.7925	94.9359	Prdx3	19	60864051	60874556	-	1478	protein_coding	peroxiredoxin 3 [Source:MGI Symbol;Acc:MGI:88034]
ENSMUSG00000022841	85.3099	92.5173	94.2575	92.016	96.4026	81.8727	73.6023	81.1521	85.7145	88.6159	89.0811	95.8699	Ap2m1	16	20535478	20544909	+	4120	protein_coding	adaptor-related protein complex 2, mu 1 subunit [Source:MGI Symbol;Acc:MGI:1298405]
ENSMUSG00000064357	105.42	94.7068	120.488	84.1149	69.1659	89.9659	97.9501	140.186	93.4909	69.5177	89.4295	84.8288	mt-Atp6	MT	7927	8607	+	681	protein_coding	mitochondrially encoded ATP synthase 6 [Source:MGI Symbol;Acc:MGI:99927]
ENSMUSG00000037071	111.086	112.42	106.771	88.588	86.5864	97.9236	98.9252	101.105	103.724	84.2851	84.9106	89.1055	Scd1	19	44394451	44407709	-	4836	protein_coding	stearoyl-Coenzyme A desaturase 1 [Source:MGI Symbol;Acc:MGI:98239]
ENSMUSG00000086583	94.4387	90.9476	106.788	90.2351	86.0646	90.4146	57.5068	70.2648	72.9851	76.1112	73.8302	85.7935	Gm15500	7	114705217	114706235	-	1019	transcribed_processed_pseudogene	predicted pseudogene 15500 [Source:MGI Symbol;Acc:MGI:3782947]
ENSMUSG00000071659	102.969	89.1736	80.3967	92.224	89.8845	95.7702	95.4608	100.581	93.9249	98.3947	87.0152	93.7613	Hnrnpul2	19	8819401	8834142	+	5726	protein_coding	heterogeneous nuclear ribonucleoprotein U-like 2 [Source:MGI Symbol;Acc:MGI:1915943]
ENSMUSG00000047126	93.0929	84.5931	77.6622	90.5681	76.6035	101.09	112.959	106.806	109.906	103.229	106.813	104.631	Cltc	11	86694351	86757565	-	8499	protein_coding	clathrin, heavy polypeptide (Hc) [Source:MGI Symbol;Acc:MGI:2388633]
ENSMUSG00000022698	101.412	95.721	96.3613	94.6794	88.0033	96.7435	91.6121	95.7914	97.021	92.9356	85.3404	102.214	Naa50	16	44139830	44163366	+	4648	protein_coding	N(alpha)-acetyltransferase 50, NatE catalytic subunit [Source:MGI Symbol;Acc:MGI:1919367]
ENSMUSG00000076281	126.363	113.21	64.4353	213.754	36.5444	176.651	127.808	72.1658	83.4659	52.3083	39.5172	64.7974	Gm24270	9	56223715	56223771	-	57	miRNA	predicted gene, 24270 [Source:MGI Symbol;Acc:MGI:5454047]
ENSMUSG00000005469	99.9006	102.531	107.292	76.275	82.6466	79.6184	82.81	85.6453	89.2689	92.1146	92.7067	93.7833	Prkaca	8	83972993	83996443	+	2488	protein_coding	protein kinase, cAMP dependent, catalytic, alpha [Source:MGI Symbol;Acc:MGI:97592]
ENSMUSG00000049577	84.8867	91.7143	89.1762	83.8761	87.5944	86.9736	79.2744	75.5934	81.718	101.557	109.385	97.6979	Zfpm1	8	122282141	122337251	+	3503	protein_coding	zinc finger protein, multitype 1 [Source:MGI Symbol;Acc:MGI:1095400]
ENSMUSG00000032437	98.1973	96.7927	97.6302	87.9349	87.8718	88.6299	89.8877	96.1426	94.0645	90.2685	87.3831	96.9571	Stt3b	9	115242581	115310421	-	4221	protein_coding	STT3, subunit of the oligosaccharyltransferase complex, homolog B (S. cerevisiae) [Source:MGI Symbol;Acc:MGI:1915542]
ENSMUSG00000064080	95.7594	98.4035	91.7926	77.5956	74.8377	80.142	94.616	95.5514	99.7565	91.2099	103.063	98.5862	Fbln2	6	91212455	91272540	+	6370	protein_coding	fibulin 2 [Source:MGI Symbol;Acc:MGI:95488]
ENSMUSG00000022665	130.106	132.868	124.007	46.7879	47.6601	51.5644	118.183	123.465	121.211	68.2662	76.6896	68.6019	Ccdc80	16	45093402	45128077	+	4293	protein_coding	coiled-coil domain containing 80 [Source:MGI Symbol;Acc:MGI:1915146]
ENSMUSG00000028745	92.1402	93.4008	102.117	82.1014	86.9288	72.5596	75.8817	80.7094	79.4333	83.5005	83.0855	89.8044	Capzb	4	139192899	139291818	+	3299	protein_coding	capping protein (actin filament) muscle Z-line, beta [Source:MGI Symbol;Acc:MGI:104652]
ENSMUSG00000024393	90.282	82.9073	66.4503	87.4708	76.7379	90.9087	101.034	94.2374	100.408	107.4	114.469	98.1874	Prrc2a	17	35149076	35164897	-	7631	protein_coding	proline-rich coiled-coil 2A [Source:MGI Symbol;Acc:MGI:1915467]
ENSMUSG00000024974	91.9871	86.4642	78.8712	92.1868	79.7586	89.4484	103.069	103.027	102.882	97.1652	93.8738	99.3574	Smc3	19	53600398	53645833	+	5541	protein_coding	structural maintenance of chromosomes 3 [Source:MGI Symbol;Acc:MGI:1339795]
ENSMUSG00000025364	86.9999	88.3324	94.3368	91.7653	97.0745	93.6419	70.5385	79.829	77.2375	86.0388	81.8875	89.3783	Pa2g4	10	128557766	128565987	-	2804	protein_coding	proliferation-associated 2G4 [Source:MGI Symbol;Acc:MGI:894684]
ENSMUSG00000081534	98.5623	104.67	107.289	84.2134	90.971	81.4106	74.4629	77.4574	82.1461	82.0923	81.2339	81.9628	Slc48a1	15	97778520	97792692	+	2751	protein_coding	solute carrier family 48 (heme transporter), member 1 [Source:MGI Symbol;Acc:MGI:1914989]
ENSMUSG00000002658	90.432	87.8198	79.4192	84.8212	103.071	88.6648	73.1637	79.9322	75.0168	84.2203	74.4979	83.8723	Gtf2f1	17	57003405	57011288	-	1717	protein_coding	general transcription factor IIF, polypeptide 1 [Source:MGI Symbol;Acc:MGI:1923848]
ENSMUSG00000027566	87.6897	95.5961	108.044	74.9102	81.298	69.1696	77.0674	77.1021	77.4594	87.2608	76.8859	85.7177	Psma7	2	180036374	180042433	-	3071	protein_coding	proteasome (prosome, macropain) subunit, alpha type 7 [Source:MGI Symbol;Acc:MGI:1347070]
ENSMUSG00000031996	97.9724	94.6357	90.3488	78.9488	79.602	82.4317	89.281	92.487	95.5977	97.4156	96.7897	99.8429	Aplp2	9	31149557	31211815	-	5875	protein_coding	amyloid beta (A4) precursor-like protein 2 [Source:MGI Symbol;Acc:MGI:88047]
ENSMUSG00000020483	94.8301	85.5849	83.8144	85.6842	95.0434	84.1217	76.4687	82.0792	78.2621	88.0709	77.6864	93.0807	Dynll2	11	87979525	87987533	-	2736	protein_coding	dynein light chain LC8-type 2 [Source:MGI Symbol;Acc:MGI:1915347]
ENSMUSG00000070713	128.815	103.539	75.0897	67.4354	79.3338	111.943	108.232	81.0808	77.5015	110.725	72.9953	97.046	Gm10282	8	72304110	72305260	-	1151	protein_coding	predicted pseudogene 10282 [Source:MGI Symbol;Acc:MGI:3704312]
ENSMUSG00000029840	103.685	94.4785	93.1523	93.797	83.5617	96.1046	94.8463	100.499	104.54	93.2522	89.1679	103.818	Mtpn	6	35508906	35539888	-	3960	protein_coding	myotrophin [Source:MGI Symbol;Acc:MGI:99445]
ENSMUSG00000040945	97.2279	97.8098	97.8269	74.4905	76.8469	72.7292	77.3876	86.0476	83.9232	90.1447	91.7799	93.5607	Rcc2	4	140700541	140723220	+	4155	protein_coding	regulator of chromosome condensation 2 [Source:MGI Symbol;Acc:MGI:1919784]
ENSMUSG00000028234	80.6379	83.8337	98.5526	84.5716	95.8682	71.4464	61.8585	66.8142	67.5205	88.8162	80.8313	85.3227	Rps20	4	3831334	3835665	-	4080	protein_coding	ribosomal protein S20 [Source:MGI Symbol;Acc:MGI:1914677]
ENSMUSG00000031960	81.2073	82.4493	74.8489	91.7294	95.244	91.866	70.0636	74.3455	76.6311	91.5872	89.5885	96.3805	Aars	8	111033144	111057664	+	9282	protein_coding	alanyl-tRNA synthetase [Source:MGI Symbol;Acc:MGI:2384560]
ENSMUSG00000032115	93.3949	87.4581	82.4953	88.3274	86.5504	85.452	82.3476	85.2939	87.5422	94.9451	93.172	103.995	Hyou1	9	44379490	44392369	+	7230	protein_coding	hypoxia up-regulated 1 [Source:MGI Symbol;Acc:MGI:108030]
ENSMUSG00000043483	97.6551	84.6234	100.261	88.2058	97.7883	73.1924	65.8636	71.751	74.2543	81.8686	70.9213	77.9195	Gm6863	12	96922423	96923058	-	636	processed_pseudogene	predicted gene 6863 [Source:MGI Symbol;Acc:MGI:3647386]
ENSMUSG00000027940	91.5706	89.858	94.4609	83.3258	85.5945	81.0889	84.1122	84.7604	86.5267	91.2452	85.7036	96.9747	Tpm3	3	90072649	90100902	+	6085	protein_coding	tropomyosin 3, gamma [Source:MGI Symbol;Acc:MGI:1890149]
ENSMUSG00000006498	86.5651	91.1549	89.1083	86.1566	83.6136	94.5145	91.8416	89.7196	94.6139	94.7985	99.152	98.3619	Ptbp1	10	79854427	79864771	+	4740	protein_coding	polypyrimidine tract binding protein 1 [Source:MGI Symbol;Acc:MGI:97791]
ENSMUSG00000025508	89.0519	80.4103	97.7943	76.9727	93.1258	70.2588	65.2212	72.8134	66.1485	83.8471	76.1653	74.9711	Rplp2	7	141447370	141451585	+	2072	protein_coding	ribosomal protein, large P2 [Source:MGI Symbol;Acc:MGI:1914436]
ENSMUSG00000025328	91.5639	93.4134	87.8818	82.0347	84.9107	81.8814	77.3261	87.2383	89.9466	91.6348	91.7624	90.3594	Padi3	4	140785365	140810648	-	3447	protein_coding	peptidyl arginine deiminase, type III [Source:MGI Symbol;Acc:MGI:1338891]
ENSMUSG00000026914	87.1902	91.2393	96.8359	85.9916	90.1169	75.4498	76.7582	78.7227	81.2526	84.5192	73.665	90.8548	Psmd14	2	61711694	61800376	+	2820	protein_coding	proteasome (prosome, macropain) 26S subunit, non-ATPase, 14 [Source:MGI Symbol;Acc:MGI:1913284]
ENSMUSG00000022769	86.3201	87.4836	101.454	85.4394	102.824	75.2178	71.2564	75.4489	71.3533	86.0776	76.0315	82.6563	Sdf2l1	16	17130138	17132383	-	1108	protein_coding	stromal cell-derived factor 2-like 1 [Source:MGI Symbol;Acc:MGI:2149842]
ENSMUSG00000063904	90.8061	89.783	91.6739	80.9081	87.1607	75.9681	76.5368	77.8235	80.6556	85.3926	83.6601	88.9585	Dpp3	19	4907229	4928287	-	2683	protein_coding	dipeptidylpeptidase 3 [Source:MGI Symbol;Acc:MGI:1922471]
ENSMUSG00000036427	85.1174	84.4275	92.352	79.7409	87.4924	71.2844	75.8557	81.0017	78.8723	80.8816	80.2133	80.232	Gpi1	7	34201330	34230336	-	6452	protein_coding	glucose phosphate isomerase 1 [Source:MGI Symbol;Acc:MGI:95797]
ENSMUSG00000001642	81.427	82.7074	88.1507	88.7314	94.4223	81.723	67.6514	74.3971	73.9738	84.7345	85.7443	92.1532	Akr1b3	6	34302434	34317478	-	8384	protein_coding	aldo-keto reductase family 1, member B3 (aldose reductase) [Source:MGI Symbol;Acc:MGI:1353494]
ENSMUSG00000006442	76.2321	83.8036	99.0373	80.117	90.8174	71.9327	67.4292	64.5273	70.4673	87.0927	86.8277	92.1473	Srm	4	148591503	148594993	+	1599	protein_coding	spermidine synthase [Source:MGI Symbol;Acc:MGI:102690]
ENSMUSG00000005410	84.6423	85.7892	85.1022	91.9791	95.5402	87.6774	70.2076	80.9968	81.6072	85.3241	84.4822	90.262	Mcm5	8	75109569	75128439	+	3993	protein_coding	minichromosome maintenance complex component 5 [Source:MGI Symbol;Acc:MGI:103197]
ENSMUSG00000024646	88.1218	89.6147	112.677	90.3746	96.9437	75.485	79.5053	80.8782	82.7946	78.6598	76.0725	83.8656	Cyb5a	18	84851338	84880401	+	2143	protein_coding	cytochrome b5 type A (microsomal) [Source:MGI Symbol;Acc:MGI:1926952]
ENSMUSG00000031924	94.5644	94.0347	89.2217	77.0735	75.8081	82.9709	87.8886	88.4203	89.9184	94.9583	93.1711	100.05	Cyb5b	8	107150640	107187471	+	4374	protein_coding	cytochrome b5 type B [Source:MGI Symbol;Acc:MGI:1913677]
ENSMUSG00000031628	99.7754	99.7623	97.943	77.2363	76.8791	75.8974	87.8897	92.9213	96.1824	85.4589	83.3191	95.3563	Casp3	8	46617291	46639689	+	3357	protein_coding	caspase 3 [Source:MGI Symbol;Acc:MGI:107739]
ENSMUSG00000063882	89.4091	90.5695	103.73	85.4933	94.7816	67.4677	66.4756	70.525	71.3215	80.9517	69.1041	78.3268	Uqcrh	4	116066965	116075071	-	1237	protein_coding	ubiquinol-cytochrome c reductase hinge protein [Source:MGI Symbol;Acc:MGI:1913826]
ENSMUSG00000023046	84.2398	93.7436	101.933	73.5447	86.589	65.9968	65.2267	68.704	72.3549	79.6207	78.847	73.1363	Igfbp6	15	102144362	102149511	+	1112	protein_coding	insulin-like growth factor binding protein 6 [Source:MGI Symbol;Acc:MGI:96441]
ENSMUSG00000040010	77.264	77.9794	80.0205	86.2362	95.615	90.8548	63.8648	64.8967	69.0112	98.2757	96.0935	99.8204	Slc7a5	8	121881150	121907694	-	3708	protein_coding	solute carrier family 7 (cationic amino acid transporter, y+ system), member 5 [Source:MGI Symbol;Acc:MGI:1298205]
ENSMUSG00000054405	90.4412	93.7302	92.8563	83.4691	89.1147	79.7587	74.0092	79.3577	77.3165	83.3662	74.7595	84.4189	Dnajc8	4	132535550	132553742	+	2555	protein_coding	DnaJ heat shock protein family (Hsp40) member C8 [Source:MGI Symbol;Acc:MGI:1915848]
ENSMUSG00000019916	97.2784	93.278	90.4631	67.5306	69.6045	67.4858	85.7179	94.05	93.9175	87.4812	81.4568	94.1706	P4ha1	10	59323296	59373304	+	4114	protein_coding	procollagen-proline, 2-oxoglutarate 4-dioxygenase (proline 4-hydroxylase), alpha 1 polypeptide [Source:MGI Symbol;Acc:MGI:97463]
ENSMUSG00000009549	86.4254	92.6325	101.85	80.7595	89.753	72.8205	67.8214	76.5894	76.4043	80.5411	76.9991	78.139	Srp14	2	118475850	118479711	-	1195	protein_coding	signal recognition particle 14 [Source:MGI Symbol;Acc:MGI:107169]
ENSMUSG00000027593	84.9832	87.9065	94.9038	81.2642	88.2758	72.855	65.3655	70.4813	69.6665	81.8777	74.5297	81.7605	Raly	2	154791096	154867261	+	3292	protein_coding	hnRNP-associated with lethal yellow [Source:MGI Symbol;Acc:MGI:97850]
ENSMUSG00000037852	84.0888	91.5665	94.9929	92.5429	95.5638	85.4408	82.2853	77.0418	76.1453	76.3727	74.2158	83.2626	Cpe	8	64592542	64693054	-	2609	protein_coding	carboxypeptidase E [Source:MGI Symbol;Acc:MGI:101932]
ENSMUSG00000016458	94.7033	97.9087	107.069	75.5711	75.1059	76.7672	93.6653	94.073	97.2213	83.744	87.2496	85.4127	Wt1	2	105126529	105173616	+	6195	protein_coding	Wilms tumor 1 homolog [Source:MGI Symbol;Acc:MGI:98968]
ENSMUSG00000114277	96.6087	82.2223	106.916	95.4239	96.8087	74.4622	66.228	76.7377	74.0983	71.0685	66.0387	99.2635	Gm48583	13	60641790	60642009	+	220	processed_pseudogene	predicted gene, 48583 [Source:MGI Symbol;Acc:MGI:6098152]
ENSMUSG00000008475	92.57	92.1146	97.2691	88.964	87.7486	80.8409	84.3818	86.3935	91.3591	80.805	76.0559	85.0463	Arpc5	1	152766542	152775597	+	2276	protein_coding	actin related protein 2/3 complex, subunit 5 [Source:MGI Symbol;Acc:MGI:1915021]
ENSMUSG00000020720	84.0374	87.3073	95.3285	83.022	87.7979	79.3115	74.8378	83.4647	82.9718	82.6316	78.1864	85.9039	Psmd12	11	107479484	107504362	+	2649	protein_coding	proteasome (prosome, macropain) 26S subunit, non-ATPase, 12 [Source:MGI Symbol;Acc:MGI:1914247]
ENSMUSG00000028618	87.3137	92.5053	99.9426	89.0828	86.2622	81.2032	80.7436	79.8824	90.773	84.0221	79.7572	83.089	Tmem59	4	107178399	107200996	+	2056	protein_coding	transmembrane protein 59 [Source:MGI Symbol;Acc:MGI:1929278]
ENSMUSG00000022673	86.0987	89.6123	89.0861	92.417	89.5108	86.0441	87.9046	90.9978	93.4252	83.0145	86.7354	90.7309	Mcm4	16	15623897	15637400	-	3589	protein_coding	minichromosome maintenance complex component 4 [Source:MGI Symbol;Acc:MGI:103199]
ENSMUSG00000030007	82.6263	85.3094	89.9681	83.8072	86.7088	77.3691	66.9138	74.2167	71.946	77.8069	76.4841	85.2928	Cct7	6	85451514	85468475	+	6778	protein_coding	chaperonin containing Tcp1, subunit 7 (eta) [Source:MGI Symbol;Acc:MGI:107184]
ENSMUSG00000032575	83.0852	82.051	93.1574	93.7983	96.1078	77.6746	60.2094	64.1025	66.8669	80.7693	69.2476	87.0521	Manf	9	106838312	106891979	-	3524	protein_coding	mesencephalic astrocyte-derived neurotrophic factor [Source:MGI Symbol;Acc:MGI:1922090]
ENSMUSG00000024556	95.9849	98.2332	92.4688	82.2453	80.9524	78.3067	89.0605	92.9402	97.6362	81.519	76.956	85.4475	Me2	18	73770040	73815392	-	2455	protein_coding	malic enzyme 2, NAD(+)-dependent, mitochondrial [Source:MGI Symbol;Acc:MGI:2147351]
ENSMUSG00000030224	84.068	87.0993	92.7749	88.9452	92.4095	86.4661	72.8066	74.2013	78.7719	82.5822	78.2902	88.0106	Strap	6	137735078	137751932	+	3090	protein_coding	serine/threonine kinase receptor associated protein [Source:MGI Symbol;Acc:MGI:1329037]
ENSMUSG00000033953	90.4967	87.4482	98.02	88.3741	84.7583	78.7385	83.8134	85.3651	91.2589	79.7276	74.1495	89.7913	Ppp3r1	11	17159263	17200375	+	3228	protein_coding	protein phosphatase 3, regulatory subunit B, alpha isoform (calcineurin B, type I) [Source:MGI Symbol;Acc:MGI:107172]
ENSMUSG00000040713	89.3162	98.032	105.82	90.4007	92.7067	86.653	78.8613	82.4135	83.9599	74.7995	74.9556	80.1888	Creg1	1	165763746	165775308	+	2362	protein_coding	cellular repressor of E1A-stimulated genes 1 [Source:MGI Symbol;Acc:MGI:1344382]
ENSMUSG00000016541	80.1	86.7765	94.2822	84.4416	91.5398	81.7934	73.4338	74.1497	80.9084	76.607	76.2408	78.7707	Atxn10	15	85336245	85463212	+	1937	protein_coding	ataxin 10 [Source:MGI Symbol;Acc:MGI:1859293]
ENSMUSG00000036781	97.1919	89.933	108.934	70.6285	78.0928	61.1286	68.0744	60.912	70.6071	79.6726	63.2821	72.4206	Rps27l	9	66946086	66949516	+	816	protein_coding	ribosomal protein S27-like [Source:MGI Symbol;Acc:MGI:1915191]
ENSMUSG00000037916	78.7182	78.438	87.8006	80.4398	88.4279	70.9414	60.9378	66.5078	63.0121	78.5771	75.3322	84.8462	Ndufv1	19	4007497	4012806	-	2521	protein_coding	NADH:ubiquinone oxidoreductase core subunit V1 [Source:MGI Symbol;Acc:MGI:107851]
ENSMUSG00000059070	77.1703	79.2778	92.1194	78.4837	92.466	67.4257	54.9016	62.2114	60.6886	78.7649	72.6569	77.181	Rpl18	7	45715457	45720836	+	4043	protein_coding	ribosomal protein L18 [Source:MGI Symbol;Acc:MGI:98003]
ENSMUSG00000003072	77.575	82.1433	97.0326	74.4245	87.3809	63.153	59.1582	65.6951	68.4763	76.4743	76.9764	74.9909	Atp5d	10	80138632	80145818	+	1928	protein_coding	ATP synthase, H+ transporting, mitochondrial F1 complex, delta subunit [Source:MGI Symbol;Acc:MGI:1913293]
ENSMUSG00000026879	97.7432	98.5913	96.4868	72.2449	72.2294	66.0954	79.8717	82.5617	82.2748	74.2071	76.593	73.5462	Gsn	2	35256380	35307892	+	3157	protein_coding	gelsolin [Source:MGI Symbol;Acc:MGI:95851]
ENSMUSG00000024691	88.5079	82.6279	81.3844	96.505	88.5874	96.1754	87.9177	91.4724	92.5476	82.0384	77.4103	82.5664	Fam111a	19	12545740	12589768	+	4125	protein_coding	family with sequence similarity 111, member A [Source:MGI Symbol;Acc:MGI:1915508]
ENSMUSG00000021577	89.6121	86.3681	86.6393	80.1977	85.3513	77.9241	74.025	76.3193	76.4586	81.7013	77.4735	86.8918	Sdha	13	74322254	74350280	-	4126	protein_coding	succinate dehydrogenase complex, subunit A, flavoprotein (Fp) [Source:MGI Symbol;Acc:MGI:1914195]
ENSMUSG00000031948	83.2942	86.0721	86.5126	76.2559	83.2694	75.7718	68.2874	72.6523	75.2145	81.6241	81.983	84.7789	Kars	8	111993443	112011323	-	4464	protein_coding	lysyl-tRNA synthetase [Source:MGI Symbol;Acc:MGI:1934754]
ENSMUSG00000031207	94.3511	86.0142	85.6296	81.4549	79.922	89.6294	88.8974	89.7603	91.9364	92.4274	89.2565	94.9432	Msn	X	96096042	96168552	+	6327	protein_coding	moesin [Source:MGI Symbol;Acc:MGI:97167]
ENSMUSG00000024493	77.6669	73.4643	66.4819	87.4386	88.7039	89.0248	69.8445	72.8735	72.7402	92.3727	87.7613	94.1106	Lars	18	42202350	42262122	-	3856	protein_coding	leucyl-tRNA synthetase [Source:MGI Symbol;Acc:MGI:1913808]
ENSMUSG00000044080	92.7264	91.2512	108.434	67.5092	77.4261	57.3657	72.3653	79.3376	75.2568	68.0583	64.3045	65.3621	S100a1	3	90511034	90514392	-	694	protein_coding	S100 calcium binding protein A1 [Source:MGI Symbol;Acc:MGI:1338917]
ENSMUSG00000019432	72.3821	78.6111	76.1825	87.921	87.7186	82.5837	72.1431	76.7716	74.9391	79.2187	86.1651	82.9405	Ddx39b	17	35241746	35253707	+	3783	protein_coding	DEAD (Asp-Glu-Ala-Asp) box polypeptide 39B [Source:MGI Symbol;Acc:MGI:99240]
ENSMUSG00000024346	82.9575	81.0142	95.3774	74.9581	81.5482	71.5216	64.4716	73.0851	68.6973	80.5539	69.462	74.5808	Pfdn1	18	36403679	36454495	-	1077	protein_coding	prefoldin 1 [Source:MGI Symbol;Acc:MGI:1914449]
ENSMUSG00000056124	89.6355	86.8627	85.3902	74.4264	70.5806	77.9016	98.8089	99.751	102.555	87.7965	87.7986	93.6847	B4galt6	18	20684599	20746404	-	5808	protein_coding	UDP-Gal:betaGlcNAc beta 1,4-galactosyltransferase, polypeptide 6 [Source:MGI Symbol;Acc:MGI:1928380]
ENSMUSG00000001380	81.2933	78.4777	85.4206	81.9418	86.9472	80.0275	67.6904	75.4323	70.7211	80.1142	81.0815	88.5911	Hars	18	36766530	36783205	-	1987	protein_coding	histidyl-tRNA synthetase [Source:MGI Symbol;Acc:MGI:108087]
ENSMUSG00000029781	98.8372	96.9656	93.6017	65.6483	71.0267	66.5518	83.2871	85.8004	85.7662	74.0708	74.5022	83.6091	Fkbp9	6	56832059	56879358	+	3314	protein_coding	FK506 binding protein 9 [Source:MGI Symbol;Acc:MGI:1350921]
ENSMUSG00000014769	81.5192	85.6651	95.415	76.1517	83.6802	67.5012	68.689	73.0056	75.5292	75.5146	72.017	79.4511	Psmb1	17	15475021	15499751	-	4595	protein_coding	proteasome (prosome, macropain) subunit, beta type 1 [Source:MGI Symbol;Acc:MGI:104884]
ENSMUSG00000054408	86.9284	89.772	93.0479	78.9169	75.553	78.7956	85.9402	86.8961	90.9977	83.705	79.3422	87.8156	Spcs3	8	54520433	54529998	-	3466	protein_coding	signal peptidase complex subunit 3 homolog (S. cerevisiae) [Source:MGI Symbol;Acc:MGI:1923937]
ENSMUSG00000107092	64.6695	65.6725	80.5728	78.0911	90.2434	75.1323	49.0848	50.4027	55.6578	80.0775	78.7515	86.4082	Gm7993	5	95974240	95975623	+	1384	processed_pseudogene	predicted gene 7993 [Source:MGI Symbol;Acc:MGI:3647399]
ENSMUSG00000022246	97.207	94.3249	84.2999	62.7266	57.16	66.7684	97.7572	101.263	104.764	85.5262	88.1548	90.1257	Rai14	15	10568969	10714624	-	8462	protein_coding	retinoic acid induced 14 [Source:MGI Symbol;Acc:MGI:1922896]
ENSMUSG00000001924	85.0807	82.666	79.0692	77.7231	77.1882	79.5202	78.9224	79.215	79.568	88.9285	86.5832	89.8217	Uba1	X	20658326	20683179	+	4819	protein_coding	ubiquitin-like modifier activating enzyme 1 [Source:MGI Symbol;Acc:MGI:98890]
ENSMUSG00000005683	81.5992	82.8321	90.085	83.8929	88.2142	85.5769	72.6192	76.4881	77.8818	80.8441	82.7677	86.6157	Cs	10	128337734	128362479	+	5779	protein_coding	citrate synthase [Source:MGI Symbol;Acc:MGI:88529]
ENSMUSG00000066026	87.4184	90.6597	102.84	64.4906	75.7701	56.4306	71.6032	80.0023	74.0396	73.3052	72.7901	70.6026	Dhrs3	4	144892827	144928209	+	2927	protein_coding	dehydrogenase/reductase (SDR family) member 3 [Source:MGI Symbol;Acc:MGI:1315215]
ENSMUSG00000071172	81.4588	82.5191	86.3462	82.5278	84.0745	76.1163	74.9352	81.3302	79.1669	78.3096	71.9852	83.4479	Srsf3	17	29032628	29043373	+	7899	protein_coding	serine/arginine-rich splicing factor 3 [Source:MGI Symbol;Acc:MGI:98285]
ENSMUSG00000026003	77.2656	79.6734	91.7082	85.0315	92.7393	81.936	72.8962	71.1648	76.629	78.7603	74.5819	81.2679	Acadl	1	66830839	66863277	-	2005	protein_coding	acyl-Coenzyme A dehydrogenase, long-chain [Source:MGI Symbol;Acc:MGI:87866]
ENSMUSG00000035478	69.547	74.3837	86.2661	76.4937	86.6262	71.4128	57.4933	61.8898	62.4818	81.1573	77.5814	77.2578	Mbd3	10	80392539	80399550	-	1987	protein_coding	methyl-CpG binding domain protein 3 [Source:MGI Symbol;Acc:MGI:1333812]
ENSMUSG00000101939	67.9943	84.3681	86.7522	67.964	79.2303	79.3631	74.1706	73.5255	104.135	88.7411	67.0032	65.2733	Gm28438	1	24612775	24613119	-	345	unprocessed_pseudogene	predicted gene 28438 [Source:MGI Symbol;Acc:MGI:5579144]
ENSMUSG00000071014	83.6754	84.2221	94.9241	78.0777	87.5375	66.8768	61.8375	66.6459	66.4075	80.6114	70.6251	80.4237	Ndufb6	4	40270591	40279421	-	659	protein_coding	NADH:ubiquinone oxidoreductase subunit B6 [Source:MGI Symbol;Acc:MGI:2684983]
ENSMUSG00000022443	86.0585	74.8109	57.9559	69.7785	60.9087	73.875	98.0194	94.7088	92.8642	96.8192	101.242	91.3776	Myh9	15	77760587	77842175	-	12928	protein_coding	myosin, heavy polypeptide 9, non-muscle [Source:MGI Symbol;Acc:MGI:107717]
ENSMUSG00000051255	95.5217	104.513	93.3422	79.3329	71.0797	56.1079	85.0904	73.4686	54.989	69.4158	74.9748	74.2759	Gm6563	19	23675844	23676712	+	869	protein_coding	predicted pseudogene 6563 [Source:MGI Symbol;Acc:MGI:3646907]
ENSMUSG00000110331	80.6469	75.8124	90.1999	80.5754	96.363	61.3594	59.9102	61.3565	57.0125	71.5335	58.1006	62.6064	Nudc-ps1	8	29286431	29286981	-	551	processed_pseudogene	nuclear distribution gene C homolog (Aspergillus), pseudogene 1 [Source:MGI Symbol;Acc:MGI:2142657]
ENSMUSG00000024914	83.4657	78.8217	92.8896	69.2023	83.9961	63.6856	63.2371	62.1192	64.6595	78.0678	71.5788	71.0172	Drap1	19	5422805	5424979	-	1741	protein_coding	Dr1 associated protein 1 (negative cofactor 2 alpha) [Source:MGI Symbol;Acc:MGI:1913806]
ENSMUSG00000005566	76.5884	83.0948	87.4479	80.9192	89.3566	79.2338	72.634	72.7229	74.095	74.9774	79.0373	77.1075	Trim28	7	12999114	13031035	+	4158	protein_coding	tripartite motif-containing 28 [Source:MGI Symbol;Acc:MGI:109274]
ENSMUSG00000024194	66.7104	78.2742	92.052	86.3039	99.4321	75.0082	62.8605	68.9933	70.3414	79.1643	68.5897	69.8389	Cuta	17	26937973	26939478	-	649	protein_coding	cutA divalent cation tolerance homolog [Source:MGI Symbol;Acc:MGI:1914925]
ENSMUSG00000044533	77.7719	72.6249	90.9769	71.0337	100.144	69.1168	59.3157	70.5712	65.4145	69.88	75.8367	73.1479	Rps2	17	24718116	24721929	+	1830	protein_coding	ribosomal protein S2 [Source:MGI Symbol;Acc:MGI:105110]
ENSMUSG00000020088	82.149	83.241	90.5039	72.9595	74.3144	70.8277	74.2265	80.2664	82.5258	79.6143	80.0113	91.3822	Sar1a	10	61680299	61693297	+	3740	protein_coding	secretion associated Ras related GTPase 1A [Source:MGI Symbol;Acc:MGI:98230]
ENSMUSG00000027405	73.8019	77.5583	77.4109	78.8014	82.4496	77.8989	70.136	72.8497	69.8617	80.9089	78.1967	75.4792	Nop56	2	130274430	130279313	+	4099	protein_coding	NOP56 ribonucleoprotein [Source:MGI Symbol;Acc:MGI:1914384]
ENSMUSG00000025290	73.446	75.1283	85.6021	77.2652	86.1361	73.8148	62.9701	69.8274	68.7786	78.5044	70.8672	71.2761	Rps24	14	24487125	24496959	+	6256	protein_coding	ribosomal protein S24 [Source:MGI Symbol;Acc:MGI:98147]
ENSMUSG00000061904	72.2789	76.6699	89.0922	82.7348	91.3868	76.1709	66.8291	69.7388	68.2623	76.8749	76.3663	78.5403	Slc25a3	10	91116574	91124059	-	5550	protein_coding	solute carrier family 25 (mitochondrial carrier, phosphate carrier), member 3 [Source:MGI Symbol;Acc:MGI:1353498]
ENSMUSG00000091478	78.6225	72.7408	92.6901	73.6853	81.0912	82.3546	90.3988	61.7185	66.3893	88.9996	62.3406	64.1269	Gm10039	11	100361716	100362126	-	411	processed_pseudogene	predicted pseudogene 10039 [Source:MGI Symbol;Acc:MGI:3704382]
ENSMUSG00000032249	95.6752	88.4235	90.3874	68.7587	70.6544	64.2562	78.7242	80.2021	79.6764	80.7836	68.0156	76.9388	Anp32a	9	62341293	62378812	+	3166	protein_coding	acidic (leucine-rich) nuclear phosphoprotein 32 family, member A [Source:MGI Symbol;Acc:MGI:108447]
ENSMUSG00000079435	79.7408	76.9237	86.7385	72.7188	88.0526	66.7375	56.3713	69.9815	69.4779	78.7411	68.5272	75.5092	Rpl36a	X	134585654	134588062	+	1655	protein_coding	ribosomal protein L36A [Source:MGI Symbol;Acc:MGI:1201789]
ENSMUSG00000024949	80.651	80.8287	79.0948	67.2474	73.0233	71.2382	80.9836	81.3507	82.969	89.2127	89.1147	88.3911	Sf1	19	6363690	6378030	+	6211	protein_coding	splicing factor 1 [Source:MGI Symbol;Acc:MGI:1095403]
ENSMUSG00000057506	74.6837	75.8418	89.4928	78.0205	87.1036	67.3539	56.5258	64.3215	68.729	71.8102	64.3292	73.5145	Bloc1s2	19	44139266	44146446	-	878	protein_coding	biogenesis of lysosomal organelles complex-1, subunit 2 [Source:MGI Symbol;Acc:MGI:1920939]
ENSMUSG00000024381	76.9357	79.2638	87.646	72.6699	80.7376	66.663	63.6256	70.2253	67.8946	71.9202	71.7399	73.9998	Bin1	18	32377217	32435736	+	2451	protein_coding	bridging integrator 1 [Source:MGI Symbol;Acc:MGI:108092]
ENSMUSG00000062683	79.3292	86.2718	83.2068	66.6175	87.2804	70.4954	61.0262	69.7854	71.6349	86.3755	73.8445	76.6628	Atp5g2	15	102662864	102672352	-	1675	protein_coding	ATP synthase, H+ transporting, mitochondrial F0 complex, subunit C2 (subunit 9) [Source:MGI Symbol;Acc:MGI:1915192]
ENSMUSG00000021282	81.65	79.9675	80.3678	86.0158	80.7145	84.2293	79.5938	81.6697	84.121	82.1793	80.1456	88.7109	Eif5	12	111538016	111546752	+	6820	protein_coding	eukaryotic translation initiation factor 5 [Source:MGI Symbol;Acc:MGI:95309]
ENSMUSG00000069744	77.9995	77.6027	93.536	76.7549	82.1568	65.2136	60.9334	66.6759	64.0628	73.0849	73.3036	75.4748	Psmb3	11	97703399	97713500	+	2300	protein_coding	proteasome (prosome, macropain) subunit, beta type 3 [Source:MGI Symbol;Acc:MGI:1347014]
ENSMUSG00000116875	75.1844	85.2617	92.2174	77.5684	75.5894	67.5032	71.3284	66.3289	71.011	74.0722	71.3054	84.9656	AC115954.1	16	24529394	24530362	+	969	processed_pseudogene	mortality factor 4 like 1 (Morf4l1) pseudogene
ENSMUSG00000044894	70.9152	72.1729	83.6931	75.2556	87.5523	60.534	45.6561	51.5539	54.4505	72.1256	66.9532	73.5584	Uqcrq	11	53427922	53430831	-	1831	protein_coding	ubiquinol-cytochrome c reductase, complex III subunit VII [Source:MGI Symbol;Acc:MGI:107807]
ENSMUSG00000024425	87.2672	87.5823	95.7065	82.6592	81.9133	76.7469	82.7895	84.0844	79.6312	75.1063	69.4818	80.3159	Ndfip1	18	38418975	38464399	+	930	protein_coding	Nedd4 family interacting protein 1 [Source:MGI Symbol;Acc:MGI:1929601]
ENSMUSG00000027808	83.7203	82.7177	91.5758	82.2367	79.4992	80.2684	77.9204	80.5674	83.5214	85.9692	73.6966	84.277	Serp1	3	58519817	58525892	-	4611	protein_coding	stress-associated endoplasmic reticulum protein 1 [Source:MGI Symbol;Acc:MGI:92638]
ENSMUSG00000029713	75.3978	82.229	90.6178	76.1502	82.335	65.0352	63.5732	64.8017	66.2726	70.7654	74.3048	76.2288	Gnb2	5	137528127	137533510	-	3402	protein_coding	guanine nucleotide binding protein (G protein), beta 2 [Source:MGI Symbol;Acc:MGI:95784]
ENSMUSG00000022477	79.871	82.5075	81.0785	77.1001	76.3258	73.6109	68.3929	71.8125	72.8833	78.3504	79.9129	86.1627	Aco2	15	81872309	81915133	+	4302	protein_coding	aconitase 2, mitochondrial [Source:MGI Symbol;Acc:MGI:87880]
ENSMUSG00000030934	82.6875	82.1165	86.4892	75.8435	77.3841	70.2673	71.2302	79.1244	78.7541	79.6545	76.2718	83.1133	Oat	7	132557478	132576398	-	2360	protein_coding	ornithine aminotransferase [Source:MGI Symbol;Acc:MGI:97394]
ENSMUSG00000032314	79.0185	82.0416	88.5571	75.9513	82.9366	70.7013	65.7047	69.5149	69.1253	74.9208	68.0655	78.0098	Etfa	9	55454508	55512243	-	1835	protein_coding	electron transferring flavoprotein, alpha polypeptide [Source:MGI Symbol;Acc:MGI:106092]
ENSMUSG00000000346	77.2524	85.1006	91.3756	78.3753	80.492	79.725	71.1395	78.3093	80.6276	72.8341	72.9241	78.9016	Dazap2	15	100615349	100620761	+	2900	protein_coding	DAZ associated protein 2 [Source:MGI Symbol;Acc:MGI:1344344]
ENSMUSG00000001056	70.0977	71.8234	88.1005	70.1389	89.9924	72.8251	53.0012	60.1598	57.754	69.0091	63.0194	75.3784	Nhp2	11	51619735	51623714	+	1146	protein_coding	NHP2 ribonucleoprotein [Source:MGI Symbol;Acc:MGI:1098547]
ENSMUSG00000028419	79.8583	84.0595	89.1541	78.1909	81.0476	75.4407	71.1902	75.683	76.136	71.8356	68.7311	74.928	Chmp5	4	40948407	40965303	+	1519	protein_coding	charged multivesicular body protein 5 [Source:MGI Symbol;Acc:MGI:1924209]
ENSMUSG00000076437	77.8134	80.8791	92.1018	63.9002	82.3154	62.2172	58.3741	64.4811	66.7783	71.2746	68.4856	74.4124	Selenoh	2	84669215	84670770	-	1131	protein_coding	selenoprotein H [Source:MGI Symbol;Acc:MGI:1919907]
ENSMUSG00000068101	67.1807	75.9295	83.63	57.3793	71.5612	53.0017	57.1611	63.3055	67.1949	77.2411	78.9309	84.4465	Cenpm	15	82233779	82244748	-	1617	protein_coding	centromere protein M [Source:MGI Symbol;Acc:MGI:1913820]
ENSMUSG00000031708	82.7422	88.7324	95.0686	58.2097	68.7042	49.7217	65.5026	70.1299	68.607	81.5169	76.9376	74.4179	Tecr	8	83571698	83607971	-	2191	protein_coding	trans-2,3-enoyl-CoA reductase [Source:MGI Symbol;Acc:MGI:1915408]
ENSMUSG00000016257	79.353	76.9528	83.7327	79.808	87.8786	81.4108	64.6502	73.4413	68.8356	74.0702	69.0883	74.8214	Prelid3b	2	174465067	174473081	-	1860	protein_coding	PRELI domain containing 3B [Source:MGI Symbol;Acc:MGI:1913640]
ENSMUSG00000024091	78.3237	85.2406	92.9705	78.8314	82.5625	76.1905	71.0488	74.9971	77.5576	76.147	68.7533	77.6118	Vapa	17	65578327	65613555	-	3492	protein_coding	vesicle-associated membrane protein, associated protein A [Source:MGI Symbol;Acc:MGI:1353561]
ENSMUSG00000070319	75.4846	74.1674	83.8758	73.4063	87.3357	65.7624	56.0885	63.4088	60.2312	71.3651	67.8924	72.1874	Eif3g	9	20894349	20898623	-	1984	protein_coding	eukaryotic translation initiation factor 3, subunit G [Source:MGI Symbol;Acc:MGI:1858258]
ENSMUSG00000054693	90.9834	86.5827	82.6144	72.195	63.6754	76.3276	91.4528	92.3688	97.776	83.8967	82.4566	93.6575	Adam10	9	70678997	70780229	+	4913	protein_coding	a disintegrin and metallopeptidase domain 10 [Source:MGI Symbol;Acc:MGI:109548]
ENSMUSG00000007815	84.4272	84.3954	92.5507	70.6535	77.6075	70.7729	68.2308	72.409	76.476	75.5403	68.6881	76.7513	Rhoa	9	108306129	108337934	+	7494	protein_coding	ras homolog family member A [Source:MGI Symbol;Acc:MGI:1096342]
ENSMUSG00000109324	76.7302	78.2494	83.9173	62.0364	74.3474	58.0289	55.9276	63.8911	61.0475	73.4007	66.7113	82.7525	Prmt1	7	44975989	44986568	-	3425	protein_coding	protein arginine N-methyltransferase 1 [Source:MGI Symbol;Acc:MGI:107846]
ENSMUSG00000038014	83.2902	82.1497	79.2623	76.3307	69.3913	80.7017	81.868	80.5685	85.4439	87.6644	88.4282	89.0533	Fam120a	13	48879219	48968017	-	5105	protein_coding	family with sequence similarity 120, member A [Source:MGI Symbol;Acc:MGI:2446163]
ENSMUSG00000078453	76.5192	79.8625	101.27	72.4229	84.2568	63.0054	63.2529	73.5241	70.0966	69.2436	66.684	72.7701	Abracl	10	18011260	18023288	-	1056	protein_coding	ABRA C-terminal like [Source:MGI Symbol;Acc:MGI:1920362]
ENSMUSG00000025007	77.771	76.0074	74.3547	68.7976	72.212	74.6682	65.4687	67.1559	71.2613	83.6777	88.5684	87.3925	Aldh18a1	19	40550257	40588463	-	4072	protein_coding	aldehyde dehydrogenase 18 family, member A1 [Source:MGI Symbol;Acc:MGI:1888908]
ENSMUSG00000031167	74.345	74.3181	81.638	82.449	90.9938	76.2265	63.8588	70.3379	69.562	76.4595	66.974	82.8995	Rbm3	X	8138975	8145880	-	4698	protein_coding	RNA binding motif (RNP1, RRM) protein 3 [Source:MGI Symbol;Acc:MGI:1099460]
ENSMUSG00000041168	68.487	66.263	61.1992	73.0354	79.7345	70.3716	55.4105	60.315	56.192	82.5555	76.6341	83.8589	Lonp1	17	56614297	56626887	-	4374	protein_coding	lon peptidase 1, mitochondrial [Source:MGI Symbol;Acc:MGI:1921392]
ENSMUSG00000005370	81.716	76.6527	69.3917	78.4646	70.3417	75.3883	80.8312	86.4524	83.9026	79.7131	78.4649	82.6926	Msh6	17	87975050	87990883	+	4254	protein_coding	mutS homolog 6 [Source:MGI Symbol;Acc:MGI:1343961]
ENSMUSG00000001910	80.2926	79.8159	75.0736	69.6854	73.8897	74.4557	72.4696	71.0886	76.6351	79.207	83.2175	81.6161	Nacc1	8	84670483	84687862	-	4300	protein_coding	nucleus accumbens associated 1, BEN and BTB (POZ) domain containing [Source:MGI Symbol;Acc:MGI:1914080]
ENSMUSG00000024847	77.9054	75.8962	80.1621	65.6391	74.0263	63.5193	55.7335	64.5713	62.2886	75.0865	68.7693	75.9013	Aip	19	4114446	4125858	-	1937	protein_coding	aryl-hydrocarbon receptor-interacting protein [Source:MGI Symbol;Acc:MGI:109622]
ENSMUSG00000016921	69.8808	71.3888	73.0435	83.9279	81.9107	77.7125	77.3188	77.0114	79.1423	81.5809	78.2633	83.9586	Srsf6	2	162931528	162937121	+	4810	protein_coding	serine/arginine-rich splicing factor 6 [Source:MGI Symbol;Acc:MGI:1915246]
ENSMUSG00000002265	93.6743	76.1915	66.7434	66.6718	51.8017	77.0392	116.286	106.803	109.341	85.119	88.5022	80.0685	Peg3	7	6703892	6730431	-	13324	protein_coding	paternally expressed 3 [Source:MGI Symbol;Acc:MGI:104748]
ENSMUSG00000025580	73.0425	78.4671	83.8529	71.937	80.7545	68.0558	59.0711	64.4948	64.7217	69.4314	67.5241	76.128	Eif4a3	11	119288363	119300089	-	2122	protein_coding	eukaryotic translation initiation factor 4A3 [Source:MGI Symbol;Acc:MGI:1923731]
ENSMUSG00000021242	83.6327	84.8071	93.4276	66.2889	73.194	62.7558	65.409	70.7575	66.8055	66.4093	63.3226	65.3805	Npc2	12	84754562	84773152	-	5438	protein_coding	NPC intracellular cholesterol transporter 2 [Source:MGI Symbol;Acc:MGI:1915213]
ENSMUSG00000057561	80.7826	77.4949	81.5242	86.9999	81.6698	88.1354	71.6425	75.7997	75.6628	75.0578	66.307	83.6372	Eif1a	18	46597704	46610225	+	2879	protein_coding	eukaryotic translation initiation factor 1A [Source:MGI Symbol;Acc:MGI:95298]
ENSMUSG00000052456	68.8837	71.769	81.0738	83.4605	86.6941	79.7607	61.7015	60.4116	65.1287	68.6426	68.7061	75.473	Asna1	8	85017931	85025281	-	1881	protein_coding	arsA arsenite transporter, ATP-binding, homolog 1 (bacterial) [Source:MGI Symbol;Acc:MGI:1928379]
ENSMUSG00000028426	82.4324	79.4374	75.9708	73.0684	74.5441	79.4611	73.2813	75.7864	81.2648	81.5245	76.3057	82.2943	Rad23b	4	55350043	55392237	+	5733	protein_coding	RAD23 homolog B, nucleotide excision repair protein [Source:MGI Symbol;Acc:MGI:105128]
ENSMUSG00000020738	124.63	30.0535	18.3208	103.13	108.848	9.12414	32.6014	95.5698	102.387	108.831	87.4037	121.498	Sumo2	11	115523102	115536276	-	1736	protein_coding	small ubiquitin-like modifier 2 [Source:MGI Symbol;Acc:MGI:2158813]
ENSMUSG00000029730	74.512	78.6837	76.7589	72.722	77.0112	70.8573	67.2278	70.4008	68.7627	73.9947	71.0199	77.9316	Mcm7	5	138164583	138172422	-	4426	protein_coding	minichromosome maintenance complex component 7 [Source:MGI Symbol;Acc:MGI:1298398]
ENSMUSG00000001555	76.7603	81.6649	82.9374	63.6279	68.4374	59.9978	67.7779	68.2802	73.5755	72.3744	75.6136	77.7408	Fkbp10	11	100415697	100424824	+	2935	protein_coding	FK506 binding protein 10 [Source:MGI Symbol;Acc:MGI:104769]
ENSMUSG00000015165	72.7148	76.1846	79.6545	74.8443	79.7158	71.3656	67.3989	70.2433	71.7505	76.1845	76.8438	72.6873	Hnrnpl	7	28808541	28822266	+	5953	protein_coding	heterogeneous nuclear ribonucleoprotein L [Source:MGI Symbol;Acc:MGI:104816]
ENSMUSG00000015749	95.9254	84.1648	81.1909	58.3298	62.3357	62.3483	82.2151	86.2136	81.942	78.6149	69.5611	82.9397	Anp32e	3	95929246	95947390	+	3566	protein_coding	acidic (leucine-rich) nuclear phosphoprotein 32 family, member E [Source:MGI Symbol;Acc:MGI:1913721]
ENSMUSG00000038633	70.1051	71.9472	83.0912	92.7968	94.3737	92.9248	67.4805	70.3667	73.65	60.3719	67.9614	72.2849	Degs1	1	182275772	182282804	-	2591	protein_coding	delta(4)-desaturase, sphingolipid 1 [Source:MGI Symbol;Acc:MGI:1097711]
ENSMUSG00000037070	78.7182	84.5856	86.1899	76.8981	77.924	63.2662	61.3537	68.0267	70.3562	70.8765	67.0263	72.6906	Rbmxl1	8	78505269	78508898	-	1695	protein_coding	RNA binding motif protein, X-linked like-1 [Source:MGI Symbol;Acc:MGI:1343045]
ENSMUSG00000022193	77.1859	71.7412	89.8797	61.5727	81.286	61.1281	57.4845	63.3433	60.0415	71.7506	69.5601	66.2529	Psmb5	14	54614119	54618022	-	899	protein_coding	proteasome (prosome, macropain) subunit, beta type 5 [Source:MGI Symbol;Acc:MGI:1194513]
ENSMUSG00000019818	81.7084	82.0419	86.0138	81.8227	76.2214	79.2828	79.284	79.5427	83.2288	76.1702	72.6209	80.9381	Cd164	10	41519414	41531048	+	4449	protein_coding	CD164 antigen [Source:MGI Symbol;Acc:MGI:1859568]
ENSMUSG00000024777	67.2164	68.0202	69.7905	78.0716	81.5415	77.1873	59.1992	60.6095	63.9948	80.5586	83.8748	76.8578	Ppp2r5b	19	6227765	6235872	-	2895	protein_coding	protein phosphatase 2, regulatory subunit B', beta [Source:MGI Symbol;Acc:MGI:2388480]
ENSMUSG00000036275	75.9239	79.6977	83.918	73.7591	72.111	74.1296	70.2178	73.4898	76.9265	71.916	71.569	73.0556	9530068E07Rik	11	52396428	52408728	+	3296	protein_coding	RIKEN cDNA 9530068E07 gene [Source:MGI Symbol;Acc:MGI:2654705]
ENSMUSG00000063015	81.161	86.5849	93.7005	65.522	66.3854	62.7635	75.4727	77.4464	77.6426	75.9908	71.9032	78.6981	Ccni	5	93181933	93206495	-	3303	protein_coding	cyclin I [Source:MGI Symbol;Acc:MGI:1341077]
ENSMUSG00000026355	71.8266	78.0352	74.519	75.7256	75.0727	73.031	69.4003	73.116	74.2375	71.3576	72.6168	76.5898	Mcm6	1	128331590	128359664	-	4666	protein_coding	minichromosome maintenance complex component 6 [Source:MGI Symbol;Acc:MGI:1298227]
ENSMUSG00000034424	65.5819	69.7355	74.2847	71.0285	80.1217	62.9842	62.2277	70.0663	62.2765	68.7375	64.2828	88.7952	Gcsh	8	116981810	116993537	-	1579	protein_coding	glycine cleavage system protein H (aminomethyl carrier) [Source:MGI Symbol;Acc:MGI:1915383]
ENSMUSG00000074656	76.3118	75.2746	75.542	78.2273	80.5786	76.9159	63.704	68.9381	69.2753	74.0885	66.595	79.0856	Eif2s2	2	154871410	154892935	-	6755	protein_coding	eukaryotic translation initiation factor 2, subunit 2 (beta) [Source:MGI Symbol;Acc:MGI:1914454]
ENSMUSG00000025868	71.6725	79.6662	98.8268	69.5961	79.3798	48.469	50.3098	52.3703	57.2777	71.8235	62.1345	73.5436	Higd2a	13	54590207	54591158	+	648	protein_coding	HIG1 domain family, member 2A [Source:MGI Symbol;Acc:MGI:1914294]
ENSMUSG00000025190	70.8433	74.5698	81.392	80.4219	81.5223	70.6977	64.0924	61.7328	62.1658	75.2418	74.7094	76.943	Got1	19	43499752	43524605	-	2539	protein_coding	glutamic-oxaloacetic transaminase 1, soluble [Source:MGI Symbol;Acc:MGI:95791]
ENSMUSG00000014077	74.7362	74.9268	77.7094	80.9408	78.9591	81.539	70.7506	73.8674	75.8228	73.4903	76.1959	86.7722	Chp1	2	119547697	119587027	+	3499	protein_coding	calcineurin-like EF hand protein 1 [Source:MGI Symbol;Acc:MGI:1927185]
ENSMUSG00000043110	91.4742	94.5743	92.0595	63.3401	55.121	65.821	93.3432	89.4916	94.5316	71.3021	77.2832	75.2503	Lrrn4	2	132868305	132880891	-	3715	protein_coding	leucine rich repeat neuronal 4 [Source:MGI Symbol;Acc:MGI:2445154]
ENSMUSG00000057522	80.774	73.2447	69.3755	77.4296	75.4268	73.826	67.9157	72.0109	66.0993	79.6504	69.3785	85.339	Spop	11	95414080	95493406	+	3159	protein_coding	speckle-type POZ protein [Source:MGI Symbol;Acc:MGI:1343085]
ENSMUSG00000031231	73.7254	81.9655	90.5039	70.9395	73.7111	62.5253	59.1463	61.2726	70.5404	68.5581	66.4937	71.2153	Cox7b	X	106015700	106022450	+	1214	protein_coding	cytochrome c oxidase subunit 7B [Source:MGI Symbol;Acc:MGI:1913392]
ENSMUSG00000028964	75.8286	78.9085	81.5021	60.9233	75.007	56.3805	57.3968	63.2443	60.0015	72.5306	59.833	70.2854	Park7	4	150897133	150914437	-	2479	protein_coding	Parkinson disease (autosomal recessive, early onset) 7 [Source:MGI Symbol;Acc:MGI:2135637]
ENSMUSG00000062554	97.9329	41.1711	56.0961	89.38	107.337	76.235	26.6498	91.4326	71.8004	48.8626	26.1607	49.694	Gm12751	4	34354043	34354423	+	381	processed_pseudogene	predicted gene 12751 [Source:MGI Symbol;Acc:MGI:3651049]
ENSMUSG00000046718	60.8475	54.5083	72.8227	63.0957	92.554	58.4557	61.7175	76.2067	65.7802	45.6622	67.0694	82.1217	Bst2	8	71534255	71537456	-	903	protein_coding	bone marrow stromal cell antigen 2 [Source:MGI Symbol;Acc:MGI:1916800]
ENSMUSG00000020250	73.4081	68.2368	68.4898	88.9658	87.9133	95.0969	61.8399	63.6559	66.8292	76.185	73.4457	83.5337	Txnrd1	10	82833951	82897712	+	7086	protein_coding	thioredoxin reductase 1 [Source:MGI Symbol;Acc:MGI:1354175]
ENSMUSG00000052833	75.2476	75.0984	80.4769	73.158	80.0454	66.36	61.7317	67.7788	63.5523	68.857	64.4326	71.7313	Sae1	7	16320234	16387806	-	2597	protein_coding	SUMO1 activating enzyme subunit 1 [Source:MGI Symbol;Acc:MGI:1929264]
ENSMUSG00000028792	75.6651	74.4548	78.1632	67.8094	76.738	68.714	58.4466	66.6354	64.3081	75.5418	67.785	78.353	Ak2	4	128991958	129011529	+	2140	protein_coding	adenylate kinase 2 [Source:MGI Symbol;Acc:MGI:87978]
ENSMUSG00000047945	80.1405	82.4638	92.1185	64.28	71.1692	56.9208	62.4395	68.5842	72.7757	66.378	66.943	68.8801	Marcksl1	4	129513581	129515985	+	1605	protein_coding	MARCKS-like 1 [Source:MGI Symbol;Acc:MGI:97143]
ENSMUSG00000021377	83.3153	78.7465	70.5022	75.9306	71.541	80.4095	81.7141	85.2395	84.0667	80.5186	70.9249	79.4634	Dek	13	47084775	47106201	-	3185	protein_coding	DEK oncogene (DNA binding) [Source:MGI Symbol;Acc:MGI:1926209]
ENSMUSG00000019054	72.8855	77.1596	86.0323	61.8542	66.6929	52.4198	56.928	58.2229	62.8411	64.4479	62.9815	70.3158	Fis1	5	136953275	136966234	+	1714	protein_coding	fission, mitochondrial 1 [Source:MGI Symbol;Acc:MGI:1913687]
ENSMUSG00000040048	78.2331	71.6382	79.8144	67.5956	82.0875	59.1253	51.4056	62.3891	57.5752	63.2502	57.0524	67.2388	Ndufb10	17	24722060	24724478	-	1217	protein_coding	NADH:ubiquinone oxidoreductase subunit B10 [Source:MGI Symbol;Acc:MGI:1915592]
ENSMUSG00000021832	71.7308	75.2328	78.089	78.2326	79.1032	72.7827	67.2693	72.0633	70.7741	71.713	65.5364	73.5422	Psmc6	14	45329788	45349705	+	3498	protein_coding	proteasome (prosome, macropain) 26S subunit, ATPase, 6 [Source:MGI Symbol;Acc:MGI:1914339]
ENSMUSG00000049124	90.7503	75.4956	88.4697	46.3252	75.9909	53.6766	69.8311	77.8155	69.9641	68.3882	49.966	52.6733	Gm8186	17	26098872	26099257	-	386	protein_coding	predicted gene 8186 [Source:MGI Symbol;Acc:MGI:3643110]
ENSMUSG00000007338	76.6611	76.9207	86.926	64.5701	69.6417	66.075	63.3531	68.9009	71.4877	64.9509	68.1664	68.344	Mrpl49	19	6053630	6057751	-	1722	protein_coding	mitochondrial ribosomal protein L49 [Source:MGI Symbol;Acc:MGI:108180]
ENSMUSG00000029223	65.3332	75.2737	72.9496	78.5507	73.7948	54.7689	58.8677	55.6873	45.9139	71.34	60.9357	62.621	Uchl1	5	66676091	66687234	+	1632	protein_coding	ubiquitin carboxy-terminal hydrolase L1 [Source:MGI Symbol;Acc:MGI:103149]
ENSMUSG00000000751	77.3846	79.8972	79.5879	70.5809	69.4364	67.1377	64.5591	69.1813	70.9612	65.4531	65.3828	70.6375	Rpa1	11	75298166	75348324	-	5578	protein_coding	replication protein A1 [Source:MGI Symbol;Acc:MGI:1915525]
ENSMUSG00000047731	76.2577	71.9941	68.4709	66.6002	67.2001	68.6038	65.8951	67.6762	70.5676	75.6787	73.2764	81.8974	Wbp1l	19	46599084	46657389	+	4463	protein_coding	WW domain binding protein 1 like [Source:MGI Symbol;Acc:MGI:107577]
ENSMUSG00000030751	70.5851	75.3111	80.5009	68.3094	73.8323	62.486	60.8941	65.1001	66.5631	69.1616	62.4545	71.2194	Psma1	7	114264606	114276118	-	2952	protein_coding	proteasome (prosome, macropain) subunit, alpha type 1 [Source:MGI Symbol;Acc:MGI:1347005]
ENSMUSG00000029063	75.567	75.0609	79.073	68.9165	68.3668	65.3312	63.9292	65.6507	71.2525	78.2525	77.1492	80.4262	Nadk	4	155562378	155591001	+	3747	protein_coding	NAD kinase [Source:MGI Symbol;Acc:MGI:2183149]
ENSMUSG00000001729	74.7036	75.7178	77.9923	65.634	73.3721	66.1617	61.609	65.1405	67.369	76.8826	75.976	74.3688	Akt1	12	112653821	112674884	-	4098	protein_coding	thymoma viral proto-oncogene 1 [Source:MGI Symbol;Acc:MGI:87986]
ENSMUSG00000031839	68.7145	78.0919	87.8028	65.894	74.2626	56.7905	60.97	63.7546	63.8925	68.3447	60.1852	71.3899	Hsbp1	8	119344488	119348922	+	1861	protein_coding	heat shock factor binding protein 1 [Source:MGI Symbol;Acc:MGI:1915446]
ENSMUSG00000028936	74.3916	67.9057	77.2859	65.9592	77.2088	59.2951	60.6569	62.3665	59.0164	72.0468	63.1407	67.0858	Rpl22	4	152325742	152334071	+	2911	protein_coding	ribosomal protein L22 [Source:MGI Symbol;Acc:MGI:99262]
ENSMUSG00000064348	57.0984	45.4434	46.2266	48.7656	94.0028	68.1821	86.5745	63.9709	58.6319	97.3032	95.5719	34.8486	mt-Tn	MT	5089	5159	-	71	Mt_tRNA	mitochondrially encoded tRNA asparagine [Source:MGI Symbol;Acc:MGI:102479]
ENSMUSG00000034349	73.143	71.0664	63.6783	79.7471	70.6773	83.7731	79.7287	79.8824	82.8222	80.3075	74.1082	80.6237	Smc4	3	69004738	69034623	+	5210	protein_coding	structural maintenance of chromosomes 4 [Source:MGI Symbol;Acc:MGI:1917349]
ENSMUSG00000032369	81.7557	83.4825	92.6661	66.3106	64.5605	59.9315	74.6595	73.7404	74.6246	64.5394	64.3632	71.1786	Plscr1	9	92249750	92272278	+	2462	protein_coding	phospholipid scramblase 1 [Source:MGI Symbol;Acc:MGI:893575]
ENSMUSG00000004460	70.7394	71.0988	74.0759	72.4315	80.5814	70.0827	61.2343	66.2192	65.9859	68.2717	65.1522	71.7064	Dnajb11	16	22857845	22879634	+	3236	protein_coding	DnaJ heat shock protein family (Hsp40) member B11 [Source:MGI Symbol;Acc:MGI:1915088]
ENSMUSG00000030062	72.4637	72.2544	77.8938	68.0333	67.6009	62.9406	62.586	65.0609	66.7543	71.2224	71.0391	75.4528	Rpn1	6	88084482	88105304	+	4512	protein_coding	ribophorin I [Source:MGI Symbol;Acc:MGI:98084]
ENSMUSG00000030603	70.1295	68.8707	74.4779	67.7773	76.6492	61.9495	58.2251	59.6867	57.9961	72.2506	64.63	71.6843	Psmc4	7	28041707	28050101	-	2163	protein_coding	proteasome (prosome, macropain) 26S subunit, ATPase, 4 [Source:MGI Symbol;Acc:MGI:1346093]
ENSMUSG00000029472	62.9256	68.6879	67.5951	71.5752	74.1766	67.746	60.2098	64.1009	62.8944	75.0716	74.1429	75.9893	Anapc5	5	122787459	122821339	-	6111	protein_coding	anaphase-promoting complex subunit 5 [Source:MGI Symbol;Acc:MGI:1929722]
ENSMUSG00000001739	67.5072	71.6867	75.9374	69.909	74.6341	63.5428	59.2084	64.5148	58.7316	73.5773	74.5128	67.7163	Cldn15	5	136966616	136975858	+	2124	protein_coding	claudin 15 [Source:MGI Symbol;Acc:MGI:1913103]
ENSMUSG00000010376	71.8514	73.9292	85.1166	65.793	76.9308	56.9087	57.8806	55.2851	55.7882	66.7813	57.8304	62.6177	Nedd8	14	55662263	55672124	-	1261	protein_coding	neural precursor cell expressed, developmentally down-regulated gene 8 [Source:MGI Symbol;Acc:MGI:97301]
ENSMUSG00000028953	68.4993	67.0319	68.411	77.3673	80.9509	82.9421	60.0651	64.2143	64.3811	70.8955	70.012	75.8072	Abcf2	5	24565345	24577467	-	2569	protein_coding	ATP-binding cassette, sub-family F (GCN20), member 2 [Source:MGI Symbol;Acc:MGI:1351657]
ENSMUSG00000025630	72.3976	72.8825	80.9942	69.056	75.0948	59.6684	62.169	68.2451	68.0372	65.0768	60.8992	74.6385	Hprt	X	52988137	53021659	+	1289	protein_coding	hypoxanthine guanine phosphoribosyl transferase [Source:MGI Symbol;Acc:MGI:96217]
ENSMUSG00000058355	73.6115	70.5637	66.1837	78.5445	73.4735	83.3633	73.8716	73.8858	78.2318	77.0817	74.1417	81.2137	Abce1	8	79683462	79711740	-	6004	protein_coding	ATP-binding cassette, sub-family E (OABP), member 1 [Source:MGI Symbol;Acc:MGI:1195458]
ENSMUSG00000032050	78.9473	73.0584	71.2047	71.4142	67.2805	75.9271	78.0783	76.2756	80.2649	78.1687	74.9149	81.4957	Rdx	9	52047173	52088735	+	4639	protein_coding	radixin [Source:MGI Symbol;Acc:MGI:97887]
ENSMUSG00000004849	68.6367	68.8047	74.9807	68.8116	78.5812	60.505	50.2755	56.0071	54.7171	64.1191	61.7306	70.9344	Ap1s1	5	137034993	137046135	-	2198	protein_coding	adaptor protein complex AP-1, sigma 1 [Source:MGI Symbol;Acc:MGI:1098244]
ENSMUSG00000086841	64.4058	66.1225	65.3745	58.8158	78.1205	59.5161	51.2479	59.4499	51.3373	61.8603	68.1352	66.75	2410006H16Rik	11	62602877	62604807	+	462	processed_transcript	RIKEN cDNA 2410006H16 gene [Source:MGI Symbol;Acc:MGI:1916471]
ENSMUSG00000090862	65.54	62.373	78.6821	67.4917	82.8416	55.882	50.9631	53.9786	52.3366	63.5332	57.892	62.0699	Rps13	7	116331505	116334195	-	2691	protein_coding	ribosomal protein S13 [Source:MGI Symbol;Acc:MGI:1915302]
ENSMUSG00000027423	68.4756	70.7687	74.5155	75.6091	76.4421	71.1223	62.5803	63.6316	67.661	68.8824	64.8863	68.3093	Snx5	2	144250123	144270906	-	4177	protein_coding	sorting nexin 5 [Source:MGI Symbol;Acc:MGI:1916428]
ENSMUSG00000023048	76.778	64.4075	76.7191	69.0799	76.6937	60.4713	60.8353	52.5593	69.3146	66.7853	70.0837	71.7863	Prr13	15	102459028	102462806	+	1562	protein_coding	proline rich 13 [Source:MGI Symbol;Acc:MGI:1913401]
ENSMUSG00000009291	81.7435	85.7443	92.6169	54.7926	53.9362	53.1515	72.3787	72.6335	73.7537	63.3615	65.5788	72.1337	Pttg1ip	10	77581720	77598732	+	3877	protein_coding	pituitary tumor-transforming 1 interacting protein [Source:MGI Symbol;Acc:MGI:2652132]
ENSMUSG00000021477	70.1477	70.4576	77.0611	87.3844	93.6627	83.4767	57.5585	58.1218	59.6727	63.6998	59.3277	66.4953	Ctsl	13	64359337	64370890	-	6489	protein_coding	cathepsin L [Source:MGI Symbol;Acc:MGI:88564]
ENSMUSG00000031112	94.093	90.8021	91.851	58.9602	50.1645	59.8214	90.3984	91.5987	95.4424	67.1751	63.1761	71.2889	Stk26	X	50841047	50893097	+	5271	protein_coding	serine/threonine kinase 26 [Source:MGI Symbol;Acc:MGI:1917665]
ENSMUSG00000001472	61.6018	64.4774	62.5884	69.652	69.3344	68.143	67.4191	70.6562	69.5357	75.7502	79.8817	73.1944	Tcf25	8	123373753	123403835	+	5390	protein_coding	transcription factor 25 (basic helix-loop-helix) [Source:MGI Symbol;Acc:MGI:1914105]
ENSMUSG00000041431	71.9421	73.2555	76.9219	71.8364	69.7694	69.8324	67.2773	70.8112	72.7928	74.4889	67.3889	79.7957	Ccnb1	13	100778650	100786570	-	4217	protein_coding	cyclin B1 [Source:MGI Symbol;Acc:MGI:88302]
ENSMUSG00000030435	70.2301	70.3927	70.9631	68.9323	75.6678	65.7415	60.5762	65.8406	63.7808	72.6064	71.0849	70.0697	U2af2	7	5062143	5079938	+	4113	protein_coding	U2 small nuclear ribonucleoprotein auxiliary factor (U2AF) 2 [Source:MGI Symbol;Acc:MGI:98886]
ENSMUSG00000071646	70.4771	72.2127	67.7682	70.6076	70.1278	72.2413	64.1093	69.5646	70.3658	67.8975	67.3392	72.7075	Mta2	19	8941875	8952303	+	4093	protein_coding	metastasis-associated gene family, member 2 [Source:MGI Symbol;Acc:MGI:1346340]
ENSMUSG00000013593	63.6757	69.8654	79.074	71.8138	74.6191	61.5319	56.9885	61.6699	63.4305	66.166	64.2245	62.8342	Ndufs2	1	171234853	171251388	-	2313	protein_coding	NADH:ubiquinone oxidoreductase core subunit S2 [Source:MGI Symbol;Acc:MGI:2385112]
ENSMUSG00000026750	68.3866	73.7857	74.867	62.5317	63.2505	57.1119	51.3214	60.5089	62.4687	71.0207	61.9993	77.3672	Psmb7	2	38588036	38644087	-	3421	protein_coding	proteasome (prosome, macropain) subunit, beta type 7 [Source:MGI Symbol;Acc:MGI:107637]
ENSMUSG00000027170	72.9891	72.6376	81.9315	70.1067	73.6635	64.8946	55.5874	62.6183	64.683	63.2591	58.3667	67.6609	Eif3m	2	104999656	105017080	-	2590	protein_coding	eukaryotic translation initiation factor 3, subunit M [Source:MGI Symbol;Acc:MGI:1351744]
ENSMUSG00000031078	73.0003	70.6546	68.2743	64.4863	67.0519	65.8791	68.5475	74.8724	70.3229	70.3187	70.7662	73.6935	Cttn	7	144435733	144471009	-	4192	protein_coding	cortactin [Source:MGI Symbol;Acc:MGI:99695]
ENSMUSG00000027206	73.2286	72.6623	75.3595	73.8235	67.9287	72.959	71.7937	74.2876	77.5933	72.7213	68.1171	76.6583	Cops2	2	125830304	125859139	-	3549	protein_coding	COP9 signalosome subunit 2 [Source:MGI Symbol;Acc:MGI:1330276]
ENSMUSG00000107470	69.4223	70.6321	77.9486	63.2082	72.5247	53.2745	49.9362	55.0678	54.0991	66.8744	62.2192	66.3567	Gm3375	7	3181093	3181888	+	796	processed_pseudogene	predicted gene 3375 [Source:MGI Symbol;Acc:MGI:3781553]
ENSMUSG00000013160	61.5302	71.4818	75.2466	76.8749	85.7329	73.5022	58.9145	60.4132	64.7158	59.3979	61.2429	61.2778	Atp6v0d1	8	105524465	105566047	-	1793	protein_coding	ATPase, H+ transporting, lysosomal V0 subunit D1 [Source:MGI Symbol;Acc:MGI:1201778]
ENSMUSG00000037679	64.6343	66.8517	58.7009	59.942	60.3146	61.2038	78.5752	78.1582	76.6287	74.9159	81.867	65.5189	Inf2	12	112588784	112615557	+	4871	protein_coding	inverted formin, FH2 and WH2 domain containing [Source:MGI Symbol;Acc:MGI:1917685]
ENSMUSG00000024767	64.3355	69.5522	75.5196	69.3143	72.093	64.079	58.4846	61.7052	63.5862	66.1778	65.3508	66.0815	Otub1	19	7198202	7206316	-	2545	protein_coding	OTU domain, ubiquitin aldehyde binding 1 [Source:MGI Symbol;Acc:MGI:2147616]
ENSMUSG00000024026	68.5886	72.2673	77.2968	69.0591	73.3998	63.5049	63.2974	66.8968	65.7156	63.2506	60.6483	67.937	Glo1	17	30592866	30612659	-	1935	protein_coding	glyoxalase 1 [Source:MGI Symbol;Acc:MGI:95742]
ENSMUSG00000020152	80.0115	71.775	69.8183	73.5648	64.6076	73.4437	72.8648	76.7633	78.676	77.5563	71.8996	83.9139	Actr2	11	20062304	20112913	-	5204	protein_coding	ARP2 actin-related protein 2 [Source:MGI Symbol;Acc:MGI:1913963]
ENSMUSG00000041827	57.2277	58.5013	61.65	81.4199	85.6574	76.5044	55.7974	56.4851	58.831	65.8897	68.965	73.6837	Oasl1	5	114923240	114937915	+	2608	protein_coding	2'-5' oligoadenylate synthetase-like 1 [Source:MGI Symbol;Acc:MGI:2180849]
ENSMUSG00000029622	69.4921	75.3054	80.3067	58.582	60.9363	55.5509	61.4746	62.1659	63.6037	65.7122	69.2974	71.1847	Arpc1b	5	145114215	145130705	+	5115	protein_coding	actin related protein 2/3 complex, subunit 1B [Source:MGI Symbol;Acc:MGI:1343142]
ENSMUSG00000068739	65.522	65.4244	64.5888	67.2155	76.9114	68.8989	50.5525	56.5396	55.378	69.7796	60.95	69.9601	Sars	3	108424865	108445209	-	5142	protein_coding	seryl-aminoacyl-tRNA synthetase [Source:MGI Symbol;Acc:MGI:102809]
ENSMUSG00000061032	66.5578	63.4027	67.9933	65.6424	75.7475	62.1704	54.0187	62.4815	56.4933	59.2427	62.6571	65.7213	Rrp1	10	78400384	78413043	-	3337	protein_coding	ribosomal RNA processing 1 homolog (S. cerevisiae) [Source:MGI Symbol;Acc:MGI:1203500]
ENSMUSG00000080921	77.2399	66.3925	71.3577	60.2882	83.425	35.091	41.0427	52.5045	50.2559	69.1365	52.2143	59.4279	Rpl38-ps2	6	140746960	140747172	-	213	processed_pseudogene	ribosomal protein L38, pseudogene 2 [Source:MGI Symbol;Acc:MGI:3646625]
ENSMUSG00000055065	70.2418	66.0573	56.1114	72.8887	66.4166	79.6032	85.5232	82.5574	80.6422	77.1552	80.228	71.3844	Ddx17	15	79527736	79546741	-	7643	protein_coding	DEAD (Asp-Glu-Ala-Asp) box polypeptide 17 [Source:MGI Symbol;Acc:MGI:1914290]
ENSMUSG00000025351	64.3835	62.9807	75.2691	77.0608	88.393	67.5363	50.9605	52.9147	49.6513	61.3351	52.7027	62.5044	Cd63	10	128900989	128912822	+	3682	protein_coding	CD63 antigen [Source:MGI Symbol;Acc:MGI:99529]
ENSMUSG00000029328	62.2573	66.034	62.5743	74.1279	75.0513	69.0711	70.7075	75.2116	70.603	69.7177	64.9436	69.5963	Hnrnpdl	5	100033577	100039664	-	4818	protein_coding	heterogeneous nuclear ribonucleoprotein D-like [Source:MGI Symbol;Acc:MGI:1355299]
ENSMUSG00000021218	71.9409	72.2247	75.3138	68.5761	69.2462	65.4823	63.9679	66.8904	68.7315	65.2136	59.5656	69.5132	Gdi2	13	3538063	3567871	+	10558	protein_coding	guanosine diphosphate (GDP) dissociation inhibitor 2 [Source:MGI Symbol;Acc:MGI:99845]
ENSMUSG00000010095	59.8696	60.9356	66.0877	73.9189	81.8897	71.5398	50.9636	55.9009	51.6354	70.0527	68.2239	74.4508	Slc3a2	19	8706882	8723369	-	3529	protein_coding	solute carrier family 3 (activators of dibasic and neutral amino acid transport), member 2 [Source:MGI Symbol;Acc:MGI:96955]
ENSMUSG00000024099	67.8656	73.3808	80.0376	62.1788	67.8946	61.4011	54.7357	61.4886	62.5506	66.0995	58.9349	62.9657	Ndufv2	17	66078638	66101559	-	2147	protein_coding	NADH:ubiquinone oxidoreductase core subunit V2 [Source:MGI Symbol;Acc:MGI:1920150]
ENSMUSG00000037266	54.7549	57.6513	52.3494	92.9416	84.3743	76.4603	80.4453	78.8519	68.1257	75.1316	74.598	56.6951	Rsrp1	4	134923592	134927671	+	3349	protein_coding	arginine/serine rich protein 1 [Source:MGI Symbol;Acc:MGI:106498]
ENSMUSG00000032397	73.2008	77.1332	74.0892	63.2904	65.1651	62.6808	66.2635	69.7864	70.0015	66.9044	59.4154	62.0285	Tipin	9	64281581	64305424	+	1869	protein_coding	timeless interacting protein [Source:MGI Symbol;Acc:MGI:1921571]
ENSMUSG00000072940	89.9637	62.4375	93.9599	53.2188	63.7662	45.9196	64.8286	52.2343	49.4746	51.0781	52.5579	66.0825	Gm10443	6	86334031	86334240	+	210	processed_pseudogene	predicted pseudogene 10443 [Source:MGI Symbol;Acc:MGI:3704272]
ENSMUSG00000075700	77.5155	73.1239	72.8572	68.445	64.4838	74.9752	71.5972	74.4361	78.1395	75.0388	67.4401	72.4063	Selenot	3	58576636	58593133	+	3436	protein_coding	selenoprotein T [Source:MGI Symbol;Acc:MGI:1916477]
ENSMUSG00000025232	63.436	69.1129	70.5496	67.1023	75.4162	62.9223	56.0707	58.6912	57.8536	59.9149	62.8433	67.2621	Hexa	9	59539540	59565109	+	1996	protein_coding	hexosaminidase A [Source:MGI Symbol;Acc:MGI:96073]
ENSMUSG00000053317	73.0822	75.0489	92.1938	57.0341	62.9133	51.3115	53.1264	61.5588	58.3218	61.1637	59.5021	67.147	Sec61b	4	47474658	47483242	+	1271	protein_coding	Sec61 beta subunit [Source:MGI Symbol;Acc:MGI:1913462]
ENSMUSG00000051853	75.4057	73.4301	72.4671	61.3346	64.5593	63.4057	70.5818	67.5148	68.9924	72.8042	71.8668	76.512	Arf3	15	98736634	98763214	-	4824	protein_coding	ADP-ribosylation factor 3 [Source:MGI Symbol;Acc:MGI:99432]
ENSMUSG00000011257	62.6305	58.0709	60.6802	77.6419	83.9871	81.5901	54.4753	60.9902	58.7841	69.9403	67.3801	78.3603	Pabpc4	4	123262351	123298925	+	4027	protein_coding	poly(A) binding protein, cytoplasmic 4 [Source:MGI Symbol;Acc:MGI:2385206]
ENSMUSG00000054808	71.35	68.6318	63.4903	66.002	65.7332	72.0316	65.9085	66.0525	70.5065	75.3147	77.2763	75.4865	Actn4	7	28893248	28962340	-	6127	protein_coding	actinin alpha 4 [Source:MGI Symbol;Acc:MGI:1890773]
ENSMUSG00000025982	72.8611	69.4878	66.5641	68.8555	60.506	69.7945	79.5144	79.5466	81.8832	69.3379	71.3435	75.8616	Sf3b1	1	54985169	55027481	-	11370	protein_coding	splicing factor 3b, subunit 1 [Source:MGI Symbol;Acc:MGI:1932339]
ENSMUSG00000037503	74.955	71.3451	64.1749	67.7773	64.6337	72.0601	70.3086	71.5345	72.8731	72.4635	71.693	76.3278	Fam168b	1	34813219	34843065	-	5219	protein_coding	family with sequence similarity 168, member B [Source:MGI Symbol;Acc:MGI:2448487]
ENSMUSG00000023951	72.2058	70.515	65.5797	66.2677	58.0667	64.8831	79.0988	81.7871	82.0711	75.4961	78.0484	60.872	Vegfa	17	46016993	46032369	-	4285	protein_coding	vascular endothelial growth factor A [Source:MGI Symbol;Acc:MGI:103178]
ENSMUSG00000024309	71.4271	69.7994	71.3326	56.0974	72.7637	55.5104	50.417	62.5667	53.0742	64.1569	54.4476	61.7383	Pfdn6	17	33938821	33940343	-	1193	protein_coding	prefoldin subunit 6 [Source:MGI Symbol;Acc:MGI:95908]
ENSMUSG00000027447	64.8524	72.363	83.7002	59.2326	70.885	54.6038	57.0046	58.2482	61.7298	59.8256	59.7815	58.2917	Cst3	2	148871722	148875692	-	1266	protein_coding	cystatin C [Source:MGI Symbol;Acc:MGI:102519]
ENSMUSG00000038722	65.9002	69.8219	76.3722	68.1788	71.3093	62.6522	56.2851	62.9545	63.746	55.2528	52.9698	65.0539	Bud31	5	145140362	145148078	+	1609	protein_coding	BUD31 homolog [Source:MGI Symbol;Acc:MGI:2141291]
ENSMUSG00000006373	65.6833	68.4822	73.3055	75.5	75.2696	68.946	58.5759	63.592	65.2923	62.4612	62.195	69.5934	Pgrmc1	X	36598206	36606079	+	1857	protein_coding	progesterone receptor membrane component 1 [Source:MGI Symbol;Acc:MGI:1858305]
ENSMUSG00000036199	66.6368	73.3678	77.4578	58.6115	63.6813	48.1693	54.0485	55.3845	55.7587	59.5547	57.73	60.3378	Ndufa13	8	69894180	69902558	-	1251	protein_coding	NADH:ubiquinone oxidoreductase subunit A13 [Source:MGI Symbol;Acc:MGI:1914434]
ENSMUSG00000038462	66.099	66.4828	78.4602	77.4293	80.1873	67.4249	50.3756	57.8439	59.3129	65.5719	58.7497	65.6928	Uqcrfs1	13	30540308	30545362	-	1363	protein_coding	ubiquinol-cytochrome c reductase, Rieske iron-sulfur polypeptide 1 [Source:MGI Symbol;Acc:MGI:1913944]
ENSMUSG00000018965	67.6714	70.2588	76.0591	76.2753	78.1103	71.263	58.4584	61.1708	63.4751	64.9374	62.9317	65.762	Ywhah	5	33018816	33027966	+	3709	protein_coding	tyrosine 3-monooxygenase/tryptophan 5-monooxygenase activation protein, eta polypeptide [Source:MGI Symbol;Acc:MGI:109194]
ENSMUSG00000037149	68.3593	67.0134	67.7615	65.9566	69.055	65.9128	59.5588	64.3402	63.3258	65.1843	63.207	72.0351	Ddx1	12	13216973	13249213	-	5080	protein_coding	DEAD (Asp-Glu-Ala-Asp) box polypeptide 1 [Source:MGI Symbol;Acc:MGI:2144727]
ENSMUSG00000026970	70.7572	68.912	69.3995	70.5096	63.2342	67.4563	76.6794	79.9426	82.6134	73.3259	71.1489	71.8354	Rbms1	2	60750193	60963192	-	5473	protein_coding	RNA binding motif, single stranded interacting protein 1 [Source:MGI Symbol;Acc:MGI:1861774]
ENSMUSG00000009079	64.4191	63.3143	58.0762	67.0801	72.2907	66.5912	68.3169	71.8276	71.2196	72.6905	71.0789	64.7667	Ewsr1	11	5069689	5099266	-	5907	protein_coding	Ewing sarcoma breakpoint region 1 [Source:MGI Symbol;Acc:MGI:99960]
ENSMUSG00000031906	87.0158	84.0591	75.7925	49.2219	45.6878	50.9185	77.8182	79.7594	81.4977	68.9546	75.2657	69.5311	Smpd3	8	106252548	106337988	-	5232	protein_coding	sphingomyelin phosphodiesterase 3, neutral [Source:MGI Symbol;Acc:MGI:1927578]
ENSMUSG00000027613	64.6323	64.2405	71.3484	63.8756	75.1885	57.0161	46.408	54.1711	51.2043	58.8607	57.1145	64.352	Eif6	2	155819832	155826925	-	2702	protein_coding	eukaryotic translation initiation factor 6 [Source:MGI Symbol;Acc:MGI:1196288]
ENSMUSG00000000001	76.0154	73.5626	74.6233	68.9117	61.8114	64.8227	68.4791	74.571	75.6264	70.492	68.2236	77.6646	Gnai3	3	108107280	108146146	-	3262	protein_coding	guanine nucleotide binding protein (G protein), alpha inhibiting 3 [Source:MGI Symbol;Acc:MGI:95773]
ENSMUSG00000020780	67.4152	66.7549	66.6673	64.628	69.3189	66.0785	57.942	64.7345	62.4232	68.0185	63.7189	69.5033	Srp68	11	116245166	116274217	-	2737	protein_coding	signal recognition particle 68 [Source:MGI Symbol;Acc:MGI:1917447]
ENSMUSG00000028675	69.4698	72.2315	76.6088	71.8902	68.8472	68.1973	68.3491	67.8063	71.5923	68.6301	61.9611	67.2128	Pnrc2	4	135870918	135873850	-	2213	protein_coding	proline-rich nuclear receptor coactivator 2 [Source:MGI Symbol;Acc:MGI:106512]
ENSMUSG00000018042	69.4691	72.2263	70.9086	57.2671	63.4893	54.8023	57.5238	59.8263	60.3111	65.4543	65.3524	64.6008	Cyb5r3	15	83153494	83172592	-	4298	protein_coding	cytochrome b5 reductase 3 [Source:MGI Symbol;Acc:MGI:94893]
ENSMUSG00000044285	62.4568	67.0964	77.8236	63.6464	66.4969	61.8126	47.9651	52.2725	57.2728	62.3699	59.9871	73.8918	Gm1821	14	46084028	46085000	+	973	transcribed_processed_pseudogene	predicted gene 1821 [Source:MGI Symbol;Acc:MGI:3037679]
ENSMUSG00000049521	75.1513	76.3984	78.0686	56.3078	58.8177	54.5209	69.2581	66.7331	71.0846	65.364	71.5559	65.5122	Cdc42ep1	15	78842624	78850897	+	2560	protein_coding	CDC42 effector protein (Rho GTPase binding) 1 [Source:MGI Symbol;Acc:MGI:1929763]
ENSMUSG00000032412	70.2829	72.2261	77.3598	66.1537	76.0355	62.8327	61.77	60.551	63.0233	63.1783	59.9067	63.0417	Atp1b3	9	96332655	96364442	-	2389	protein_coding	ATPase, Na+/K+ transporting, beta 3 polypeptide [Source:MGI Symbol;Acc:MGI:107788]
ENSMUSG00000031517	79.1834	81.7697	84.4524	67.7516	62.9663	66.4931	76.8446	73.822	78.9517	61.8979	60.9362	65.6165	Gpm6a	8	54954843	55060871	+	3215	protein_coding	glycoprotein m6a [Source:MGI Symbol;Acc:MGI:107671]
ENSMUSG00000030341	70.8798	74.4775	79.9093	60.4549	63.9713	58.2032	63.1751	63.8841	67.9659	62.0699	64.9186	65.6695	Tnfrsf1a	6	125349362	125362484	+	2591	protein_coding	tumor necrosis factor receptor superfamily, member 1a [Source:MGI Symbol;Acc:MGI:1314884]
ENSMUSG00000036502	95.0579	97.6981	94.0088	40.5475	37.436	44.1441	98.6792	102.311	101.658	61.5702	62.5077	65.1687	Tmem255a	X	38196573	38252439	-	4490	protein_coding	transmembrane protein 255A [Source:MGI Symbol;Acc:MGI:3045722]
ENSMUSG00000063902	69.0355	69.9687	73.2396	64.3733	65.0928	69.1641	66.3812	66.3249	67.9586	68.3675	64.1377	72.1338	Gm7964	7	83755904	83757281	+	1378	processed_pseudogene	predicted gene 7964 [Source:MGI Symbol;Acc:MGI:3646150]
ENSMUSG00000023913	72.4181	82.8155	92.6172	57.5865	57.8762	51.2322	72.3649	78.4547	78.4657	50.9049	53.7921	59.4477	Pla2g7	17	43568098	43612201	+	2905	protein_coding	phospholipase A2, group VII (platelet-activating factor acetylhydrolase, plasma) [Source:MGI Symbol;Acc:MGI:1351327]
ENSMUSG00000028776	54.5862	56.4642	61.5494	72.7907	79.2176	67.2886	42.2093	44.5789	47.7612	74.4484	74.8351	73.7169	Tinagl1	4	130164454	130175122	-	4358	protein_coding	tubulointerstitial nephritis antigen-like 1 [Source:MGI Symbol;Acc:MGI:2137617]
ENSMUSG00000040463	64.563	62.2072	57.2856	71.3033	71.1175	77.8753	57.5914	59.9716	59.6618	70.1147	69.3348	73.7937	Mybbp1a	11	72441355	72451768	+	5803	protein_coding	MYB binding protein (P160) 1a [Source:MGI Symbol;Acc:MGI:106181]
ENSMUSG00000024940	60.7829	66.0825	59.9563	56.9332	56.632	54.6064	60.709	62.6132	62.4824	76.3504	79.9382	73.0509	Ltbp3	19	5740904	5758532	+	5190	protein_coding	latent transforming growth factor beta binding protein 3 [Source:MGI Symbol;Acc:MGI:1101355]
ENSMUSG00000082691	72.5036	70.5555	89.2268	54.72	67.2467	56.9587	55.6499	68.9084	63.3155	58.4747	65.2858	61.1276	Dynlt1-ps1	6	135349408	135349749	-	342	processed_pseudogene	dynein light chain Tctex-type 1, pseuodogene 1 [Source:MGI Symbol;Acc:MGI:3642625]
ENSMUSG00000030120	66.6498	71.2651	77.317	64.5881	71.9557	61.3357	53.0502	56.206	58.7095	63.6887	60.7625	65.4121	Mlf2	6	124931386	124937238	+	4106	protein_coding	myeloid leukemia factor 2 [Source:MGI Symbol;Acc:MGI:1353554]
ENSMUSG00000036606	72.6308	70.8094	58.4619	56.9414	56.1727	62.3451	71.4294	71.6269	74.3504	68.8497	76.1088	68.8608	Plxnb2	15	89155549	89180788	-	7720	protein_coding	plexin B2 [Source:MGI Symbol;Acc:MGI:2154239]
ENSMUSG00000070167	56.9111	57.7483	57.2887	82.6203	93.6387	79.5482	36.3024	41.9799	43.7276	71.4929	64.873	55.4841	Snora57	19	8888538	8888685	-	148	snoRNA	small nucleolar RNA, H/ACA box 57 [Source:MGI Symbol;Acc:MGI:5455599]
ENSMUSG00000029048	66.7629	71.2409	76.9171	63.5906	70.2343	59.7136	58.7596	55.5093	61.5561	59.973	61.0461	60.9045	Rer1	4	155074110	155086382	-	1814	protein_coding	retention in endoplasmic reticulum sorting receptor 1 [Source:MGI Symbol;Acc:MGI:1915080]
ENSMUSG00000031838	63.0709	65.8145	75.9543	69.4714	85.0216	64.4272	49.4305	54.6416	52.6692	60.2675	55.7668	54.5374	Ifi30	8	70762774	70766663	-	981	processed_transcript	interferon gamma inducible protein 30 [Source:MGI Symbol;Acc:MGI:2137648]
ENSMUSG00000022551	64.5204	65.3181	77.1291	61.8546	68.5423	55.9696	48.8505	51.442	50.1994	64.1798	59.763	65.5412	Cyc1	15	76343523	76346260	+	2154	protein_coding	cytochrome c-1 [Source:MGI Symbol;Acc:MGI:1913695]
ENSMUSG00000032348	69.4847	69.2722	78.1449	71.2107	83.1412	61.2725	59.3064	54.999	50.677	54.3399	48.0832	54.2413	Gsta4	9	78182774	78209349	+	1266	protein_coding	glutathione S-transferase, alpha 4 [Source:MGI Symbol;Acc:MGI:1309515]
ENSMUSG00000021771	63.648	67.4538	78.022	71.8661	77.935	64.6161	56.6259	60.1532	60.6116	56.7635	56.3711	60.544	Vdac2	14	21825238	21845879	+	4769	protein_coding	voltage-dependent anion channel 2 [Source:MGI Symbol;Acc:MGI:106915]
ENSMUSG00000004096	68.2458	66.6822	71.6038	65.1132	75.7131	60.6918	53.6469	58.5587	59.966	62.3061	55.0396	64.071	Cwc15	9	14500617	14510577	+	1571	protein_coding	CWC15 spliceosome-associated protein [Source:MGI Symbol;Acc:MGI:1913320]
ENSMUSG00000020456	67.6016	67.0381	62.0032	59.9974	60.4314	62.9604	65.4686	65.4272	66.739	72.1215	76.3506	74.1755	Ogdh	11	6291633	6356642	+	5456	protein_coding	oxoglutarate (alpha-ketoglutarate) dehydrogenase (lipoamide) [Source:MGI Symbol;Acc:MGI:1098267]
ENSMUSG00000020265	67.2546	70.8618	76.2126	61.8731	69.1904	60.2391	57.8975	59.2035	60.4253	60.1242	55.212	63.2427	Sumo3	10	77606097	77618331	+	3660	protein_coding	small ubiquitin-like modifier 3 [Source:MGI Symbol;Acc:MGI:1336201]
ENSMUSG00000018446	59.8882	60.523	73.6929	74.6273	86.7816	68.7528	50.2525	52.6736	50.9505	58.1179	56.9497	61.4902	C1qbp	11	70977836	70983026	-	2826	protein_coding	complement component 1, q subcomponent binding protein [Source:MGI Symbol;Acc:MGI:1194505]
ENSMUSG00000083327	73.3198	63.4557	61.1096	67.0889	65.9218	69.8896	56.3564	68.5112	66.6927	65.9056	64.3399	66.7247	Vcp-rs	X	104345829	104348234	-	2406	processed_pseudogene	valosin containing protein, related sequence [Source:MGI Symbol;Acc:MGI:894298]
ENSMUSG00000026766	67.02	67.9491	75.096	61.4932	70.0837	57.0325	54.5385	59.0551	56.7328	57.4867	53.6252	65.4974	Mmadhc	2	50279881	50296801	-	2012	protein_coding	methylmalonic aciduria (cobalamin deficiency) cblD type, with homocystinuria [Source:MGI Symbol;Acc:MGI:1923786]
ENSMUSG00000033047	61.4344	65.451	68.2238	60.6163	70.9799	61.353	52.0631	56.7545	57.5151	62.9892	62.5406	63.647	Eif3l	15	79075179	79094405	+	3639	protein_coding	eukaryotic translation initiation factor 3, subunit L [Source:MGI Symbol;Acc:MGI:2386251]
ENSMUSG00000079658	70.5628	71.7793	74.9297	58.3108	65.6768	55.8258	61.4965	64.7117	62.7735	61.3781	51.362	64.6666	Eloc	1	16641725	16657042	-	3026	protein_coding	elongin C [Source:MGI Symbol;Acc:MGI:1915173]
ENSMUSG00000024012	64.4817	65.0229	73.529	54.6851	63.3231	52.426	53.5054	56.3968	57.1041	61.7045	59.6579	62.7466	Mtch1	17	29332072	29347904	-	2878	protein_coding	mitochondrial carrier 1 [Source:MGI Symbol;Acc:MGI:1929261]
ENSMUSG00000038587	72.1025	61.2535	49.976	66.1852	63.4142	78.312	65.4753	64.4949	66.0116	77.3417	75.0334	78.2832	Akap12	10	4266380	4359470	+	6461	protein_coding	A kinase (PRKA) anchor protein (gravin) 12 [Source:MGI Symbol;Acc:MGI:1932576]
ENSMUSG00000056851	60.457	65.6073	68.2623	69.8389	72.4882	67.7934	58.9034	59.7721	57.8888	68.1439	65.1761	70.0358	Pcbp2	15	102470539	102500061	+	5203	protein_coding	poly(rC) binding protein 2 [Source:MGI Symbol;Acc:MGI:108202]
ENSMUSG00000020671	65.9458	69.2837	72.1166	68.3546	66.9427	69.3742	67.8116	67.6452	70.5416	66.4801	63.4934	69.9516	Rab10	12	3247428	3309969	-	3513	protein_coding	RAB10, member RAS oncogene family [Source:MGI Symbol;Acc:MGI:105066]
ENSMUSG00000048087	65.0093	64.8111	70.603	60.4117	67.8183	55.3249	48.9472	55.5003	54.4871	56.8776	60.5765	72.1629	Gm4737	16	46152985	46155077	-	2093	protein_coding	predicted gene 4737 [Source:MGI Symbol;Acc:MGI:3643647]
ENSMUSG00000052681	71.4851	70.1006	75.9501	62.3217	62.2038	65.3021	64.0192	64.1984	69.6123	65.2828	57.9132	64.0708	Rap1b	10	117813871	117846035	-	2884	protein_coding	RAS related protein 1b [Source:MGI Symbol;Acc:MGI:894315]
ENSMUSG00000046844	65.0917	64.4005	63.845	71.6225	68.475	76.8592	58.1609	57.7693	61.9391	68.7737	70.3334	70.969	Vat1l	8	114205612	114374071	+	5462	protein_coding	vesicle amine transport protein 1 like [Source:MGI Symbol;Acc:MGI:2142534]
ENSMUSG00000024538	64.6395	67.8479	73.952	59.2316	59.7994	53.9052	59.9773	59.4081	63.0819	60.7613	58.5015	66.308	Ppic	18	53406341	53418007	-	1286	protein_coding	peptidylprolyl isomerase C [Source:MGI Symbol;Acc:MGI:97751]
ENSMUSG00000029621	62.9868	67.6591	74.1265	55.625	62.7478	54.7192	55.6953	56.8197	61.9647	60.8513	60.7214	60.1929	Arpc1a	5	145083830	145108761	+	2567	protein_coding	actin related protein 2/3 complex, subunit 1A [Source:MGI Symbol;Acc:MGI:1928896]
ENSMUSG00000013076	72.0736	61.6944	52.5094	64.7262	49.5396	68.2886	78.4274	74.3845	76.4155	77.4615	76.7101	76.5312	Amotl1	9	14541966	14645056	-	10064	protein_coding	angiomotin-like 1 [Source:MGI Symbol;Acc:MGI:1922973]
ENSMUSG00000003402	61.1977	62.9158	63.7041	58.8874	65.1833	53.4755	50.282	56.3796	56.0613	61.0859	59.862	62.088	Prkcsh	9	22002806	22014222	+	4275	protein_coding	protein kinase C substrate 80K-H [Source:MGI Symbol;Acc:MGI:107877]
ENSMUSG00000090733	70.0011	57.5911	78.4071	57.2738	69.5335	51.6118	38.4597	51.7222	57.1854	57.3822	49.0234	51.9831	Rps27	3	90212522	90213651	-	1043	protein_coding	ribosomal protein S27 [Source:MGI Symbol;Acc:MGI:1888676]
ENSMUSG00000022427	61.3869	62.0581	74.7133	72.5234	74.4905	63.1461	48.979	55.3838	53.9668	62.5024	57.6252	61.227	Tomm22	15	79670861	79673400	+	1651	protein_coding	translocase of outer mitochondrial membrane 22 [Source:MGI Symbol;Acc:MGI:2450248]
ENSMUSG00000079884	73.6354	64.8411	73.0991	68.2806	56.6576	56.6164	63.2469	62.1445	64.4619	69.2899	63.3511	77.3575	Gm10698	9	33728247	33728850	+	604	processed_pseudogene	predicted gene 10698 [Source:MGI Symbol;Acc:MGI:3704329]
ENSMUSG00000024660	62.5684	59.2379	53.5136	58.677	63.6539	65.7535	59.4446	65.1984	62.8742	68.6184	65.9658	65.6314	Incenp	19	9872297	9899533	-	3217	protein_coding	inner centromere protein [Source:MGI Symbol;Acc:MGI:1313288]
ENSMUSG00000027018	69.4853	68.6486	74.4218	61.7773	63.3538	57.031	51.6532	60.2492	57.164	60.8909	54.9462	65.915	Hat1	2	71388958	71441622	+	2886	protein_coding	histone aminotransferase 1 [Source:MGI Symbol;Acc:MGI:96013]
ENSMUSG00000033955	66.2244	58.4745	48.7774	63.2391	62.7007	66.9714	63.2836	64.1618	64.0357	67.3766	66.9571	69.6068	Tnks1bp1	2	85048022	85073048	+	6184	protein_coding	tankyrase 1 binding protein 1 [Source:MGI Symbol;Acc:MGI:2446193]
ENSMUSG00000030082	66.2592	66.7366	63.1706	54.7515	59.3143	60.8294	61.9332	65.4566	66.971	68.8109	67.7175	72.4898	Sec61a1	6	88503579	88518905	-	6732	protein_coding	Sec61 alpha 1 subunit (S. cerevisiae) [Source:MGI Symbol;Acc:MGI:1858417]
ENSMUSG00000024258	67.1081	67.4278	77.4501	54.7382	64.122	47.4775	56.9623	64.0038	59.9013	57.6217	53.6614	66.6537	Polr2d	18	31789159	31796642	+	956	protein_coding	polymerase (RNA) II (DNA directed) polypeptide D [Source:MGI Symbol;Acc:MGI:1916491]
ENSMUSG00000038762	61.7965	59.9157	54.5065	63.4253	65.6749	65.2306	55.0305	57.1507	58.0892	69.7531	63.6416	65.0499	Abcf1	17	35956819	35969761	-	4410	protein_coding	ATP-binding cassette, sub-family F (GCN20), member 1 [Source:MGI Symbol;Acc:MGI:1351658]
ENSMUSG00000020099	74.1207	69.1258	63.8283	49.3179	46.2062	51.1353	68.8215	69.9557	70.8026	68.7994	74.6733	71.5799	Unc5b	10	60762593	60831581	-	6258	protein_coding	unc-5 netrin receptor B [Source:MGI Symbol;Acc:MGI:894703]
ENSMUSG00000027184	66.1352	64.3627	64.6708	71.5672	65.7984	75.4425	66.3572	66.9667	70.5221	65.8434	65.1289	69.0576	Caprin1	2	103762941	103797649	-	10219	protein_coding	cell cycle associated protein 1 [Source:MGI Symbol;Acc:MGI:1858234]
ENSMUSG00000022757	65.8389	66.567	72.9114	65.3011	65.6395	62.366	62.338	63.9175	65.3242	61.9337	63.7442	65.0683	Tfg	16	56690332	56717450	-	2292	protein_coding	Trk-fused gene [Source:MGI Symbol;Acc:MGI:1338041]
ENSMUSG00000004285	60.4272	60.124	71.4919	68.7713	83.302	61.6797	46.9453	50.749	48.6392	54.3528	53.372	55.4916	Atp6v1f	6	29467718	29470512	+	1063	protein_coding	ATPase, H+ transporting, lysosomal V1 subunit F [Source:MGI Symbol;Acc:MGI:1913394]
ENSMUSG00000018585	61.2576	61.4157	75.5449	51.9284	71.6633	44.311	42.9227	49.0262	46.1685	57.4646	54.5426	56.0086	Atox1	11	55446641	55461239	-	541	protein_coding	antioxidant 1 copper chaperone [Source:MGI Symbol;Acc:MGI:1333855]
ENSMUSG00000036678	68.8011	75.9477	77.321	49.9205	51.4597	45.2742	69.1276	68.9588	63.2752	60.7917	62.8731	57.761	Aaas	15	102338252	102350771	-	2798	protein_coding	achalasia, adrenocortical insufficiency, alacrimia [Source:MGI Symbol;Acc:MGI:2443767]
ENSMUSG00000019998	75.8145	78.2483	84.7487	51.7344	54.5902	49.2296	67.1321	71.7206	72.631	55.8294	54.8202	60.6865	Stx7	10	24149302	24190222	+	4473	protein_coding	syntaxin 7 [Source:MGI Symbol;Acc:MGI:1858210]
ENSMUSG00000031059	66.1476	66.9097	78.4031	50.3917	62.8299	50.3712	50.7469	54.41	53.6289	59.066	57.1183	58.1322	Ndufb11	X	20615326	20617619	-	908	protein_coding	NADH:ubiquinone oxidoreductase subunit B11 [Source:MGI Symbol;Acc:MGI:1349919]
ENSMUSG00000031672	60.8581	63.9027	65.8254	62.5883	69.1682	60.2266	48.8353	52.7256	52.7704	64.6713	62.6565	66.3208	Got2	8	95864134	95888547	-	4824	protein_coding	glutamatic-oxaloacetic transaminase 2, mitochondrial [Source:MGI Symbol;Acc:MGI:95792]
ENSMUSG00000055850	62.8645	67.0644	68.732	60.8525	66.4417	54.5434	56.7873	60.3624	57.8182	59.5247	60.4272	61.0852	Rnf181	6	72359714	72366956	-	2860	protein_coding	ring finger protein 181 [Source:MGI Symbol;Acc:MGI:1913760]
ENSMUSG00000062867	57.1391	58.9994	65.4975	63.7682	71.9244	60.0734	50.0006	52.1924	53.3996	55.6931	56.431	62.1147	Impdh2	9	108560286	108565584	+	3077	protein_coding	inosine monophosphate dehydrogenase 2 [Source:MGI Symbol;Acc:MGI:109367]
ENSMUSG00000005625	57.8192	59.2607	64.4389	57.9369	65.5981	49.3195	43.9751	49.3337	48.2872	62.0773	56.4926	61.6929	Psmd4	3	95032694	95042614	-	2808	protein_coding	proteasome (prosome, macropain) 26S subunit, non-ATPase, 4 [Source:MGI Symbol;Acc:MGI:1201670]
ENSMUSG00000050910	61.1343	64.2885	64.3111	51.1239	57.2862	57.4736	61.1356	59.0267	61.5306	67.9256	72.8024	68.5968	Cdr2l	11	115381916	115396132	+	3700	protein_coding	cerebellar degeneration-related protein 2-like [Source:MGI Symbol;Acc:MGI:2684867]
ENSMUSG00000019433	60.5297	64.6583	66.7554	63.5736	69.5073	58.9983	48.1915	50.1097	49.9339	57.3485	57.6474	59.0248	Gipc1	8	83652677	83664694	+	1729	protein_coding	GIPC PDZ domain containing family, member 1 [Source:MGI Symbol;Acc:MGI:1926252]
ENSMUSG00000040414	55.7111	63.0941	69.422	52.6564	54.5003	47.6035	57.6214	58.8954	56.401	58.2875	66.5405	61.1541	Slc25a28	19	43663822	43674881	-	1514	protein_coding	solute carrier family 25, member 28 [Source:MGI Symbol;Acc:MGI:2180509]
ENSMUSG00000027195	65.2115	66.8803	68.7298	63.6379	63.7044	60.5608	54.3657	61.4867	65.6622	58.8387	57.6105	63.4493	Hsd17b12	2	94032689	94157964	-	2407	protein_coding	hydroxysteroid (17-beta) dehydrogenase 12 [Source:MGI Symbol;Acc:MGI:1926967]
ENSMUSG00000041360	60.7213	60.1319	62.4347	65.8802	68.1254	66.2125	54.2778	59.2848	59.809	63.3108	58.3616	64.3841	Pum3	19	27388702	27429820	-	3462	protein_coding	pumilio RNA-binding family member 3 [Source:MGI Symbol;Acc:MGI:106253]
ENSMUSG00000048376	69.2088	69.3277	68.9273	60.8537	56.4262	62.8392	68.5024	73.3279	73.8964	63.7292	63.0219	66.2677	F2r	13	95601803	95618487	-	3336	protein_coding	coagulation factor II (thrombin) receptor [Source:MGI Symbol;Acc:MGI:101802]
ENSMUSG00000002881	66.4977	63.232	65.1176	66.2861	59.2456	67.5368	62.1564	67.1885	67.5836	69.4666	64.91	74.0964	Nab1	1	52457294	52500679	-	4100	protein_coding	Ngfi-A binding protein 1 [Source:MGI Symbol;Acc:MGI:107564]
ENSMUSG00000045664	60.2398	62.8243	68.7371	55.2324	63.0392	53.7924	54.0518	58.8843	58.8665	59.333	62.2605	62.843	Cdc42ep2	19	5917556	5924816	-	1491	protein_coding	CDC42 effector protein (Rho GTPase binding) 2 [Source:MGI Symbol;Acc:MGI:1929744]
ENSMUSG00000000563	61.1337	64.2838	73.7951	63.0024	69.1047	56.9071	49.7799	52.796	56.9598	57.1496	51.9841	61.2612	Atp5f1	3	105942698	105960099	-	4105	protein_coding	ATP synthase, H+ transporting, mitochondrial F0 complex, subunit B1 [Source:MGI Symbol;Acc:MGI:1100495]
ENSMUSG00000020116	59.5315	62.4914	67.1764	74.5855	73.905	68.9515	54.0441	54.303	59.1455	64.0176	57.7715	68.5848	Pno1	11	17203198	17211568	-	1717	protein_coding	partner of NOB1 homolog [Source:MGI Symbol;Acc:MGI:1913499]
ENSMUSG00000023904	68.2416	69.1502	82.9984	52.5653	59.4619	46.3678	53.6115	57.832	58.0235	54.3512	56.3415	48.8098	Hcfc1r1	17	23673596	23675227	+	958	protein_coding	host cell factor C1 regulator 1 (XPO1-dependent) [Source:MGI Symbol;Acc:MGI:2663619]
ENSMUSG00000028330	62.0842	60.4781	61.8859	62.2202	64.2935	64.1644	57.9031	59.6032	59.2608	62.8204	60.2869	63.8912	Ncbp1	4	46138613	46172403	+	3386	protein_coding	nuclear cap binding protein subunit 1 [Source:MGI Symbol;Acc:MGI:1891840]
ENSMUSG00000013662	63.2152	61.2175	62.7132	69.5347	66.2975	72.8703	62.7215	62.4372	65.7608	66.9176	62.4478	74.3307	Atad1	19	32672563	32712298	-	2813	protein_coding	ATPase family, AAA domain containing 1 [Source:MGI Symbol;Acc:MGI:1915229]
ENSMUSG00000041459	64.057	60.8468	58.6337	63.9588	62.7138	63.2425	63.1931	65.5808	63.8122	64.8718	60.7363	60.9543	Tardbp	4	148612382	148627019	-	7796	protein_coding	TAR DNA binding protein [Source:MGI Symbol;Acc:MGI:2387629]
ENSMUSG00000029394	64.9861	66.4517	77.3176	51.6732	56.6675	47.5426	54.625	54.0864	53.4663	57.7081	57.9245	60.8977	Cdk2ap1	5	124345417	124363082	-	2078	protein_coding	CDK2 (cyclin-dependent kinase 2)-associated protein 1 [Source:MGI Symbol;Acc:MGI:1202069]
ENSMUSG00000063870	63.8512	55.1012	45.1289	62.53	58.8175	68.4189	66.8583	65.7341	64.0923	71.7782	69.479	70.3223	Chd4	6	125095981	125130591	+	8019	protein_coding	chromodomain helicase DNA binding protein 4 [Source:MGI Symbol;Acc:MGI:1344380]
ENSMUSG00000031532	62.6198	61.7579	68.3401	60.8255	63.7735	54.6203	51.1125	53.8495	56.3845	61.5239	56.2448	62.1437	Saraf	8	34154575	34170821	+	2929	protein_coding	store-operated calcium entry-associated regulatory factor [Source:MGI Symbol;Acc:MGI:1915137]
ENSMUSG00000043131	66.5427	64.9613	61.6324	67.2311	59.1374	69.5704	65.2014	64.8179	68.2712	66.4185	64.8223	69.8176	Mob1a	6	83326016	83343776	+	4794	protein_coding	MOB kinase activator 1A [Source:MGI Symbol;Acc:MGI:2442631]
ENSMUSG00000062248	61.0294	62.3492	74.5877	60.4208	70.0323	56.8039	48.2295	62.1674	56.5172	57.9564	53.6267	60.3691	Cks2	13	51645232	51650660	+	692	protein_coding	CDC28 protein kinase regulatory subunit 2 [Source:MGI Symbol;Acc:MGI:1913447]
ENSMUSG00000000399	60.7153	60.48	62.5048	59.1387	67.0542	52.5336	47.1788	51.618	49.3678	58.1494	51.099	62.2962	Ndufa9	6	126821721	126849136	-	2101	protein_coding	NADH:ubiquinone oxidoreductase subunit A9 [Source:MGI Symbol;Acc:MGI:1913358]
ENSMUSG00000036299	62.4408	68.3535	67.6584	58.6457	62.1218	53.1161	49.5326	55.9035	57.7354	60.9136	48.6478	60.792	BC031181	18	75005900	75009933	+	1047	protein_coding	cDNA sequence BC031181 [Source:MGI Symbol;Acc:MGI:3039614]
ENSMUSG00000024576	66.1857	67.6975	65.845	60.7122	55.634	60.5065	64.1008	67.6265	71.05	64.0033	61.4221	65.9129	Csnk1a1	18	61555274	61590061	+	10502	protein_coding	casein kinase 1, alpha 1 [Source:MGI Symbol;Acc:MGI:1934950]
ENSMUSG00000022884	52.7049	55.7111	50.6302	75.6098	69.3489	66.964	68.6303	70.1164	63.1551	67.4423	64.8201	56.1594	Eif4a2	16	23107444	23114136	+	5338	protein_coding	eukaryotic translation initiation factor 4A2 [Source:MGI Symbol;Acc:MGI:106906]
ENSMUSG00000031490	50.8478	56.2693	61.9893	60.0529	71.1611	52.8181	36.6784	38.9851	43.9506	58.7466	58.0686	62.3282	Eif4ebp1	8	27260329	27276674	+	2196	protein_coding	eukaryotic translation initiation factor 4E binding protein 1 [Source:MGI Symbol;Acc:MGI:103267]
ENSMUSG00000031546	57.8278	63.9923	71.7149	57.1801	67.3429	54.2586	50.4596	57.6818	54.1716	52.7486	48.5686	59.7291	Gins4	8	23226616	23237659	-	1349	protein_coding	GINS complex subunit 4 (Sld5 homolog) [Source:MGI Symbol;Acc:MGI:1923847]
ENSMUSG00000025544	64.7709	64.2959	68.6126	63.4346	62.6511	61.1013	61.4906	62.9143	65.483	59.5322	56.0855	61.6766	Tm9sf2	14	122107038	122159604	+	3107	protein_coding	transmembrane 9 superfamily member 2 [Source:MGI Symbol;Acc:MGI:1915309]
ENSMUSG00000029623	62.3517	61.1358	65.2648	56.002	60.9984	54.6392	52.1467	54.7104	55.8512	60.9985	55.115	55.5827	Pdap1	5	145128769	145140238	-	5245	protein_coding	PDGFA associated protein 1 [Source:MGI Symbol;Acc:MGI:2448536]
ENSMUSG00000031697	62.7291	67.7866	68.9504	56.7323	58.9539	52.3894	60.3771	63.6566	65.9402	56.3597	56.1866	57.6877	Orc6	8	85299632	85308278	+	2469	protein_coding	origin recognition complex, subunit 6 [Source:MGI Symbol;Acc:MGI:1929285]
ENSMUSG00000021131	57.4	64.6366	72.0706	54.7925	61.3306	51.8929	45.9839	50.4754	50.1347	53.6938	50.8486	61.705	Erh	12	80634022	80644341	-	2618	protein_coding	ERH mRNA splicing and mitosis factor [Source:MGI Symbol;Acc:MGI:108089]
ENSMUSG00000005413	52.846	55.7108	63.529	68.6819	73.0526	71.3504	48.1581	49.2354	51.3643	57.1055	54.688	67.4783	Hmox1	8	75093621	75100589	+	1751	protein_coding	heme oxygenase 1 [Source:MGI Symbol;Acc:MGI:96163]
ENSMUSG00000015120	60.0812	64.184	65.9963	57.3181	57.6933	55.0489	57.7506	59.9753	58.9403	58.8984	58.6421	60.031	Ube2i	17	25261916	25274622	-	5474	protein_coding	ubiquitin-conjugating enzyme E2I [Source:MGI Symbol;Acc:MGI:107365]
ENSMUSG00000030662	63.4757	64.2501	58.4036	55.6002	54.4615	60.2756	57.1784	58.3499	62.5316	63.5963	63.5423	66.1005	Ipo5	14	120911224	120947999	+	6001	protein_coding	importin 5 [Source:MGI Symbol;Acc:MGI:1917822]
ENSMUSG00000037242	64.4047	64.8829	59.8869	61.833	60.1115	64.8089	60.8845	59.937	63.5766	64.8926	65.0305	72.3231	Clic4	4	135213969	135272814	-	6572	protein_coding	chloride intracellular channel 4 (mitochondrial) [Source:MGI Symbol;Acc:MGI:1352754]
ENSMUSG00000038845	59.6631	57.2316	59.5907	61.8113	67.79	51.4847	39.5583	45.7967	44.0736	55.8826	52.0962	64.9165	Phb	11	95666957	95680773	+	2805	protein_coding	prohibitin [Source:MGI Symbol;Acc:MGI:97572]
ENSMUSG00000054452	60.8567	61.7817	69.9413	57.078	63.881	52.1438	45.8595	47.9764	50.1123	58.8489	58.9976	55.1218	Aes	10	81559488	81566362	+	3334	protein_coding	amino-terminal enhancer of split [Source:MGI Symbol;Acc:MGI:95806]
ENSMUSG00000027133	56.1817	63.9131	76.9118	53.8653	64.0154	54.7911	39.9891	50.8463	51.7002	64.2951	55.4743	54.0953	Nop10	2	112261926	112263269	+	1109	protein_coding	NOP10 ribonucleoprotein [Source:MGI Symbol;Acc:MGI:1913431]
ENSMUSG00000024181	54.4972	57.8987	68.3921	54.2509	61.931	47.7861	44.4953	48.3979	48.8486	54.3983	53.7926	51.9304	Mrpl28	17	26123520	26126613	+	1274	protein_coding	mitochondrial ribosomal protein L28 [Source:MGI Symbol;Acc:MGI:1915861]
ENSMUSG00000062203	65.9272	63.7415	65.3391	59.5721	57.7749	63.8845	63.0382	60.8546	64.6665	59.0559	60.6797	62.984	Gspt1	16	11219292	11254325	-	5428	protein_coding	G1 to S phase transition 1 [Source:MGI Symbol;Acc:MGI:1316728]
ENSMUSG00000022365	59.0032	61.4186	66.24	60.9078	62.8082	56.0081	51.8252	54.346	53.0827	57.5892	58.6725	64.2828	Derl1	15	57869502	57892448	-	3328	protein_coding	Der1-like domain family, member 1 [Source:MGI Symbol;Acc:MGI:1915069]
ENSMUSG00000011958	60.0696	60.7704	62.6403	61.2694	61.4469	62.2329	60.3708	61.1412	61.3477	59.6188	53.0686	63.9541	Bnip2	9	69989466	70008317	+	3455	protein_coding	BCL2/adenovirus E1B interacting protein 2 [Source:MGI Symbol;Acc:MGI:109327]
ENSMUSG00000068335	65.3397	71.8605	73.0261	44.847	48.3381	40.941	58.7514	64.3702	58.1972	53.1524	55.0588	58.0233	Dok1	6	83030934	83033471	-	1977	protein_coding	docking protein 1 [Source:MGI Symbol;Acc:MGI:893587]
ENSMUSG00000004455	59.2456	66.0722	68.6849	66.3681	61.4694	61.1337	56.1966	61.3068	61.1879	61.1037	59.8727	63.6116	Ppp1cc	5	122158278	122175273	+	3424	protein_coding	protein phosphatase 1 catalytic subunit gamma [Source:MGI Symbol;Acc:MGI:104872]
ENSMUSG00000024208	64.611	62.0872	70.9093	53.043	57.189	43.7708	40.2007	45.0498	48.5235	61.2093	49.3488	56.6799	Uqcc2	17	27122663	27133916	-	837	protein_coding	ubiquinol-cytochrome c reductase complex assembly factor 2 [Source:MGI Symbol;Acc:MGI:1914517]
ENSMUSG00000024803	36.3932	36.1912	42.4152	88.623	90.8503	88.2941	37.9216	42.2901	41.5424	60.7316	56.7747	73.9523	Ankrd1	19	36111965	36119844	-	1765	protein_coding	ankyrin repeat domain 1 (cardiac muscle) [Source:MGI Symbol;Acc:MGI:1097717]
ENSMUSG00000017221	58.6226	60.1141	63.5842	53.3392	61.6993	54.3525	48.8777	54.2787	52.2512	59.3469	58.6079	60.087	Psmd3	11	98682554	98695979	+	4967	protein_coding	proteasome (prosome, macropain) 26S subunit, non-ATPase, 3 [Source:MGI Symbol;Acc:MGI:98858]
ENSMUSG00000050410	56.7637	59.7497	61.7003	62.3715	67.4639	59.0691	49.901	54.4863	55.8692	55.7652	57.5919	54.6534	Tcf19	17	35512734	35516824	-	1782	protein_coding	transcription factor 19 [Source:MGI Symbol;Acc:MGI:103180]
ENSMUSG00000022108	63.8505	67.9199	80.1328	55.3777	58.5846	51.7972	57.4647	55.5995	58.0302	52.6111	53.5501	58.5001	Itm2b	14	73362226	73385289	-	2732	protein_coding	integral membrane protein 2B [Source:MGI Symbol;Acc:MGI:1309517]
ENSMUSG00000027469	63.3516	62.3958	58.4291	61.9504	59.3625	63.7922	60.9232	63.0771	64.1824	60.1735	59.3703	63.3757	Tpx2	2	152847964	152895321	+	4677	protein_coding	TPX2, microtubule-associated [Source:MGI Symbol;Acc:MGI:1919369]
ENSMUSG00000024387	56.6109	59.15	72.1527	55.2135	64.2495	53.2291	45.6639	48.4248	48.6059	55.5525	57.4291	56.2255	Csnk2b	17	35116196	35122053	-	2067	protein_coding	casein kinase 2, beta polypeptide [Source:MGI Symbol;Acc:MGI:88548]
ENSMUSG00000028560	67.9427	63.9868	61.2725	67.7074	62.3371	63.8437	60.1927	64.4736	62.6922	62.0459	55.8294	65.3007	Usp1	4	98923810	98935543	+	3733	protein_coding	ubiquitin specific peptidase 1 [Source:MGI Symbol;Acc:MGI:2385198]
ENSMUSG00000054364	61.1415	63.1982	70.1774	67.2802	66.7433	58.528	51.1917	52.2609	52.6741	56.2205	54.8857	50.7426	Rhob	12	8497661	8500009	-	2349	protein_coding	ras homolog family member B [Source:MGI Symbol;Acc:MGI:107949]
ENSMUSG00000007039	73.925	73.3243	78.709	44.0474	48.4618	38.6302	56.3073	59.2831	56.0415	50.3069	47.0858	48.0593	Ddah2	17	35059035	35062095	+	1593	protein_coding	dimethylarginine dimethylaminohydrolase 2 [Source:MGI Symbol;Acc:MGI:1859016]
ENSMUSG00000025024	58.1774	57.8263	66.8001	66.5968	64.4564	67.5953	58.4521	59.8064	61.4861	59.5459	57.4648	60.6308	Smndc1	19	53379214	53390573	-	2125	protein_coding	survival motor neuron domain containing 1 [Source:MGI Symbol;Acc:MGI:1923729]
ENSMUSG00000024098	67.7194	67.3497	66.3238	56.5255	51.8743	58.0122	69.7335	72.3842	75.395	61.3185	61.257	72.8726	Twsg1	17	65921972	65951226	-	5153	protein_coding	twisted gastrulation BMP signaling modulator 1 [Source:MGI Symbol;Acc:MGI:2137520]
ENSMUSG00000036748	56.3113	55.9693	60.4304	60.875	73.3043	50.2399	41.1217	45.4092	43.4707	53.9696	49.4943	58.3975	Cuedc2	19	46329812	46338660	-	1941	protein_coding	CUE domain containing 2 [Source:MGI Symbol;Acc:MGI:1914366]
ENSMUSG00000030647	54.6016	62.4119	71.5119	55.0457	63.7662	51.979	48.0076	46.1445	52.0091	55.9877	52.4285	57.9256	Ndufc2	7	97400003	97407802	+	754	protein_coding	NADH:ubiquinone oxidoreductase subunit C2 [Source:MGI Symbol;Acc:MGI:1344370]
ENSMUSG00000037058	61.8117	63.7135	73.5498	52.1402	57.6922	49.3222	53.6619	55.9842	59.2525	57.2592	53.1825	60.1974	Paip2	18	35598617	35617186	+	2789	protein_coding	polyadenylate-binding protein-interacting protein 2 [Source:MGI Symbol;Acc:MGI:1915119]
ENSMUSG00000015176	55.3819	54.5299	52.3203	62.7151	69.6123	64.4967	51.8085	51.6418	53.8035	60.9688	58.7176	59.6232	Nolc1	19	46075863	46085530	+	4483	protein_coding	nucleolar and coiled-body phosphoprotein 1 [Source:MGI Symbol;Acc:MGI:1918019]
ENSMUSG00000061315	56.9709	57.0827	66.9198	59.426	66.6867	56.9614	46.8499	53.3071	50.0287	53.849	49.332	53.4746	Naca	10	128035575	128048637	+	6805	protein_coding	nascent polypeptide-associated complex alpha polypeptide [Source:MGI Symbol;Acc:MGI:106095]
ENSMUSG00000021116	61.1255	65.7923	66.2203	61.3546	60.98	64.7595	54.8202	56.5832	60.6798	56.9976	50.409	59.7597	Eif2s1	12	78861819	78887010	+	4951	protein_coding	eukaryotic translation initiation factor 2, subunit 1 alpha [Source:MGI Symbol;Acc:MGI:95299]
ENSMUSG00000031885	68.279	66.0841	68.0175	59.6202	55.9115	61.9638	69.0696	67.6341	72.0952	62.4191	56.4658	62.9795	Cbfb	8	105170674	105217989	+	3480	protein_coding	core binding factor beta [Source:MGI Symbol;Acc:MGI:99851]
ENSMUSG00000020664	58.4562	56.5237	61.0858	69.3406	68.4582	62.9439	51.8491	53.517	52.7248	61.3975	53.7969	64.2692	Dld	12	31331277	31351453	-	3683	protein_coding	dihydrolipoamide dehydrogenase [Source:MGI Symbol;Acc:MGI:107450]
ENSMUSG00000024941	54.0162	58.1834	52.6893	62.2258	64.2418	63.3855	49.5549	52.4353	51.2327	57.8158	59.7288	60.7028	Scyl1	19	5758427	5771401	-	2637	protein_coding	SCY1-like 1 (S. cerevisiae) [Source:MGI Symbol;Acc:MGI:1931787]
ENSMUSG00000032458	67.6002	63.8872	63.2997	54.0336	54.1309	53.7281	57.7123	61.935	62.1701	60.5839	56.6401	64.0048	Copb2	9	98563721	98588382	+	6351	protein_coding	coatomer protein complex, subunit beta 2 (beta prime) [Source:MGI Symbol;Acc:MGI:1354962]
ENSMUSG00000092981	43.3448	52.1382	34.6212	35.5056	39.8203	34.3154	93.9453	61.2896	67.75	75.9431	93.0219	30.4118	Mir5125	17	23823291	23823369	+	79	miRNA	microRNA 5125 [Source:MGI Symbol;Acc:MGI:4950450]
ENSMUSG00000019494	60.2623	65.6715	69.9745	45.0249	53.7741	45.5373	48.9219	54.4557	53.7546	56.7802	51.6733	57.7148	Cops6	5	138161071	138164646	+	2525	protein_coding	COP9 signalosome subunit 6 [Source:MGI Symbol;Acc:MGI:1349439]
ENSMUSG00000001300	66.2071	62.4497	63.4963	53.0594	51.0006	54.5912	65.2987	67.2637	69.8977	64.086	63.9436	69.8081	Efnb2	8	8617434	8661242	-	6855	protein_coding	ephrin B2 [Source:MGI Symbol;Acc:MGI:105097]
ENSMUSG00000028484	64.5452	62.8603	62.3529	59.9111	55.1085	58.8074	61.6766	63.3874	65.8409	59.6853	56.9769	61.5427	Psip1	4	83455680	83486459	-	5082	protein_coding	PC4 and SFRS1 interacting protein 1 [Source:MGI Symbol;Acc:MGI:2142116]
ENSMUSG00000038812	55.5752	58.4877	68.4481	54.4908	65.8866	49.8148	51.8095	48.1654	50.1324	57.2983	52.7269	53.6281	Trmt112	19	6909698	6911049	+	1233	protein_coding	tRNA methyltransferase 11-2 [Source:MGI Symbol;Acc:MGI:1914924]
ENSMUSG00000025035	60.7624	60.2137	66.7844	45.0003	56.7845	46.6425	48.5229	50.9282	50.1324	49.3656	52.6127	52.7411	Arl3	19	46531109	46573085	-	822	protein_coding	ADP-ribosylation factor-like 3 [Source:MGI Symbol;Acc:MGI:1929699]
ENSMUSG00000047368	68.1588	66.5822	71.0882	56.3468	57.7975	55.7518	63.8548	67.588	64.3246	56.9724	52.8196	58.8953	Abhd17b	19	21653309	21685637	+	2475	protein_coding	abhydrolase domain containing 17B [Source:MGI Symbol;Acc:MGI:1917816]
ENSMUSG00000001674	56.0348	57.9767	59.781	63.2256	61.3094	61.2339	50.0978	56.1534	53.3818	61.3138	56.8904	63.9767	Ddx18	1	121553835	121567989	-	2483	protein_coding	DEAD (Asp-Glu-Ala-Asp) box polypeptide 18 [Source:MGI Symbol;Acc:MGI:1914192]
ENSMUSG00000006356	54.1164	57.3325	64.3141	58.0257	63.9181	52.5837	45.8788	47.9723	50.3481	57.6504	57.4925	53.0791	Crip2	12	113140236	113145506	+	2099	protein_coding	cysteine rich protein 2 [Source:MGI Symbol;Acc:MGI:1915587]
ENSMUSG00000024248	50.031	55.661	58.8301	67.3266	81.3895	60.6403	43.3088	43.6703	42.1492	50.5308	48.4569	51.4903	Cox7a2l	17	83501919	83514333	-	1147	protein_coding	cytochrome c oxidase subunit 7A2 like [Source:MGI Symbol;Acc:MGI:106015]
ENSMUSG00000078652	59.072	57.3468	59.5825	63.4745	66.6565	66.2266	52.5877	55.2424	59.0745	61.4149	61.506	62.8166	Psme3	11	101316213	101323537	+	2949	protein_coding	proteaseome (prosome, macropain) activator subunit 3 (PA28 gamma, Ki) [Source:MGI Symbol;Acc:MGI:1096366]
ENSMUSG00000027108	58.2705	62.0363	67.8858	57.181	62.7336	56.2586	51.9632	55.6753	55.4742	58.8346	52.4378	61.3455	Ola1	2	73092801	73218924	-	3561	protein_coding	Obg-like ATPase 1 [Source:MGI Symbol;Acc:MGI:1914309]
ENSMUSG00000020458	64.5532	62.6685	67.4588	56.6162	58.6006	57.8391	53.3928	56.6879	61.8478	58.3664	55.0595	61.5513	Rtn4	11	29692947	29744331	+	6991	protein_coding	reticulon 4 [Source:MGI Symbol;Acc:MGI:1915835]
ENSMUSG00000001228	62.1114	61.5645	57.9252	51.113	57.0537	56.0406	57.5161	60.7162	62.9496	63.7656	63.1346	62.6665	Uhrf1	17	56303321	56323486	+	4259	protein_coding	ubiquitin-like, containing PHD and RING finger domains, 1 [Source:MGI Symbol;Acc:MGI:1338889]
ENSMUSG00000026478	62.8547	55.4948	51.1834	53.184	49.1814	62.7541	69.437	65.7749	67.8792	69.4861	72.6434	72.2333	Lamc1	1	153218922	153332786	-	8272	protein_coding	laminin, gamma 1 [Source:MGI Symbol;Acc:MGI:99914]
ENSMUSG00000028378	63.8386	63.7451	69.1256	56.9602	62.822	50.602	47.0786	49.8281	49.2887	52.8781	48.3901	54.7252	Ptgr1	4	58965439	58987119	-	2296	protein_coding	prostaglandin reductase 1 [Source:MGI Symbol;Acc:MGI:1914353]
ENSMUSG00000048277	63.3602	66.8512	73.3708	46.6652	52.4444	45.291	54.2741	50.5689	58.3231	52.8417	58.9913	51.7085	Syngr2	11	117809668	117814283	+	1776	protein_coding	synaptogyrin 2 [Source:MGI Symbol;Acc:MGI:1328324]
ENSMUSG00000026434	61.5207	61.1903	64.992	55.1348	59.7936	58.0825	53.9879	58.151	60.7683	57.9711	54.5676	66.6076	Nucks1	1	131910534	131936321	+	6779	protein_coding	nuclear casein kinase and cyclin-dependent kinase substrate 1 [Source:MGI Symbol;Acc:MGI:1934811]
ENSMUSG00000031095	63.0579	57.8984	54.0739	66.9121	58.5471	70.0853	67.5394	66.6679	69.0428	61.324	59.7652	65.1716	Cul4b	X	38533274	38576196	-	3873	protein_coding	cullin 4B [Source:MGI Symbol;Acc:MGI:1919834]
ENSMUSG00000014859	58.4929	60.7394	65.2217	53.1933	57.7156	52.5473	52.6252	53.7179	55.8543	57.5661	60.8823	60.2374	E2f4	8	105297663	105305370	+	2452	protein_coding	E2F transcription factor 4 [Source:MGI Symbol;Acc:MGI:103012]
ENSMUSG00000024392	59.6181	58.6854	53.7521	55.7449	59.7204	56.7857	56.3744	57.1405	56.6017	59.628	63.0396	60.2646	Bag6	17	35135178	35147322	+	6215	protein_coding	BCL2-associated athanogene 6 [Source:MGI Symbol;Acc:MGI:1919439]
ENSMUSG00000022982	53.9131	55.5932	63.9627	51.0251	61.1642	43.0294	43.4788	46.8095	44.199	55.8507	53.2128	53.472	Sod1	16	90220754	90226329	+	3970	protein_coding	superoxide dismutase 1, soluble [Source:MGI Symbol;Acc:MGI:98351]
ENSMUSG00000028410	62.6261	59.2531	62.7315	60.1616	64.2909	55.9301	53.7052	56.8317	56.0953	56.591	48.8889	59.4377	Dnaja1	4	40722150	40737149	+	8629	protein_coding	DnaJ heat shock protein family (Hsp40) member A1 [Source:MGI Symbol;Acc:MGI:1270129]
ENSMUSG00000027091	60.4005	56.9569	60.8572	56.8702	56.991	54.7932	53.9557	56.1224	53.1065	55.6165	50.6082	60.9046	Zc3h15	2	83644435	83664622	+	2789	protein_coding	zinc finger CCCH-type containing 15 [Source:MGI Symbol;Acc:MGI:1919747]
ENSMUSG00000006205	52.1826	49.6325	55.2633	53.7223	60.7319	50.6456	39.2057	41.762	42.5641	62.0872	59.1776	67.2958	Htra1	7	130936111	130985660	+	2879	protein_coding	HtrA serine peptidase 1 [Source:MGI Symbol;Acc:MGI:1929076]
ENSMUSG00000063888	58.5826	58.5428	59.6316	55.1634	59.8314	53.2543	46.9909	52.2641	50.1159	57.4176	51.3495	67.5827	Rpl7l1	17	46773907	46782672	-	3495	protein_coding	ribosomal protein L7-like 1 [Source:MGI Symbol;Acc:MGI:1913479]
ENSMUSG00000031029	48.3582	57.2269	63.0619	58.9417	70.42	54.5747	40.0037	45.5756	46.9977	51.3401	54.783	49.5523	Eif3f	7	108934417	108942951	+	2891	protein_coding	eukaryotic translation initiation factor 3, subunit F [Source:MGI Symbol;Acc:MGI:1913335]
ENSMUSG00000028822	57.2102	60.108	69.4074	55.6986	63.1972	54.3708	45.2808	50.8783	51.5916	54.4551	51.3681	57.9387	Tmem50a	4	134897849	134915024	-	1270	protein_coding	transmembrane protein 50A [Source:MGI Symbol;Acc:MGI:1919067]
ENSMUSG00000025151	61.6575	66.9761	66.2014	47.937	46.458	45.8302	59.8684	60.8702	62.109	56.7347	59.127	57.4432	Maged1	X	94535474	94542143	-	4351	protein_coding	melanoma antigen, family D, 1 [Source:MGI Symbol;Acc:MGI:1930187]
ENSMUSG00000031696	61.4381	62.3075	62.3868	68.4669	60.0234	67.6283	61.3315	61.415	65.0189	56.1856	52.6672	61.2609	Vps35	8	85260392	85299802	-	8899	protein_coding	VPS35 retromer complex component [Source:MGI Symbol;Acc:MGI:1890467]
ENSMUSG00000018583	60.2255	59.9072	62.1431	57.1665	58.2117	56.3532	51.8613	53.8457	55.2562	57.1816	55.5189	61.2705	G3bp1	11	55469685	55504838	+	7064	protein_coding	GTPase activating protein (SH3 domain) binding protein 1 [Source:MGI Symbol;Acc:MGI:1351465]
ENSMUSG00000044221	58.3775	57.3541	60.153	64.8314	63.9063	65.7575	52.6405	53.1654	54.4434	55.5111	53.8359	61.1228	Grsf1	5	88659448	88676171	-	3036	protein_coding	G-rich RNA sequence binding factor 1 [Source:MGI Symbol;Acc:MGI:106479]
ENSMUSG00000031609	67.1577	67.9493	78.4766	52.6076	61.4566	45.0395	52.9529	56.3068	55.3239	45.1576	42.8077	46.7868	Sap30	8	57482707	57487860	-	1178	protein_coding	sin3 associated polypeptide [Source:MGI Symbol;Acc:MGI:1929129]
ENSMUSG00000079941	62.3691	58.7913	71.3323	48.7719	72.7044	45.3806	35.4914	43.6175	48.7058	53.5154	46.4936	45.513	Gm11273	13	21501029	21501418	-	390	protein_coding	predicted gene 11273 [Source:MGI Symbol;Acc:MGI:3649411]
ENSMUSG00000034484	59.9087	61.2824	60.21	68.8217	65.1495	63.9493	54.9638	56.7269	57.0348	54.2068	50.6333	59.0698	Snx2	18	53176365	53220860	+	2013	protein_coding	sorting nexin 2 [Source:MGI Symbol;Acc:MGI:1915054]
ENSMUSG00000057388	54.3651	58.4593	71.9682	55.3327	62.6411	51.8305	52.5667	52.6871	53.3989	51.68	47.2087	48.9146	Mrpl18	17	12911349	12916345	-	1398	protein_coding	mitochondrial ribosomal protein L18 [Source:MGI Symbol;Acc:MGI:1914931]
ENSMUSG00000024759	67.4711	58.9222	53.2769	56.5213	44.0277	62.2946	74.4293	72.7554	79.5583	62.7979	66.3672	70.1167	Atl3	19	7494040	7538608	+	6698	protein_coding	atlastin GTPase 3 [Source:MGI Symbol;Acc:MGI:1924270]
ENSMUSG00000006740	62.6552	54.826	47.6055	70.4615	57.5606	82.6656	66.6629	65.3359	69.6046	66.1375	62.3926	67.9789	Kif5b	18	6201002	6242174	-	7395	protein_coding	kinesin family member 5B [Source:MGI Symbol;Acc:MGI:1098268]
ENSMUSG00000038429	59.0174	57.5439	55.5859	56.0431	54.9945	52.74	50.7047	54.3928	55.0734	58.9907	57.4819	62.0098	Usp5	6	124815019	124829484	-	4621	protein_coding	ubiquitin specific peptidase 5 (isopeptidase T) [Source:MGI Symbol;Acc:MGI:1347343]
ENSMUSG00000032381	55.8328	59.9291	67.4945	61.959	62.8063	58.7782	49.6076	50.1396	53.8272	55.3913	48.274	56.1594	Fam96a	9	66126611	66138955	+	1240	protein_coding	family with sequence similarity 96, member A [Source:MGI Symbol;Acc:MGI:1915500]
ENSMUSG00000037373	54.8091	58.6412	61.114	54.8918	58.8845	52.8392	48.2275	49.7027	52.1136	59.935	58.4571	61.1265	Ctbp1	5	33247723	33274994	-	4476	protein_coding	C-terminal binding protein 1 [Source:MGI Symbol;Acc:MGI:1201685]
ENSMUSG00000015733	60.7159	62.046	65.9721	59.1705	56.5488	57.2298	59.1758	60.257	62.843	58.1647	51.2354	59.4804	Capza2	6	17636234	17666972	+	5890	protein_coding	capping protein (actin filament) muscle Z-line, alpha 2 [Source:MGI Symbol;Acc:MGI:106222]
ENSMUSG00000015092	53.6145	58.2496	64.9427	52.6127	57.2944	43.2559	45.3589	46.2321	46.5365	52.4289	51.5446	48.7102	Edf1	2	25557847	25562082	+	1317	protein_coding	endothelial differentiation-related factor 1 [Source:MGI Symbol;Acc:MGI:1891227]
ENSMUSG00000024800	56.1932	57.2666	64.681	56.0458	67.9437	56.599	47.5817	49.8229	53.6088	54.4308	50.364	54.4556	Rpp30	19	36083716	36104772	+	1155	protein_coding	ribonuclease P/MRP 30 subunit [Source:MGI Symbol;Acc:MGI:1859683]
ENSMUSG00000027620	53.2589	51.2739	48.3259	63.1413	57.3094	59.9868	63.6763	65.3584	60.9844	63.1731	61.6425	58.8783	Rbm39	2	156147239	156180238	-	6946	protein_coding	RNA binding motif protein 39 [Source:MGI Symbol;Acc:MGI:2157953]
ENSMUSG00000038859	58.6411	62.52	60.8838	51.0146	50.821	51.8897	63.1574	65.1001	66.4513	56.399	60.896	57.4209	Baiap2l1	5	144264526	144358112	-	3366	protein_coding	BAI1-associated protein 2-like 1 [Source:MGI Symbol;Acc:MGI:1914148]
ENSMUSG00000001403	56.6166	59.8035	67.8959	53.3681	59.7114	47.7539	49.6296	52.341	52.2174	53.9256	56.5287	54.8501	Ube2c	2	164769898	164778822	+	2600	protein_coding	ubiquitin-conjugating enzyme E2C [Source:MGI Symbol;Acc:MGI:1915862]
ENSMUSG00000005981	52.2851	55.842	55.8677	55.4441	60.0571	58.2491	46.6997	50.3091	49.584	59.0984	60.733	58.0875	Trap1	16	4039971	4077827	-	2573	protein_coding	TNF receptor-associated protein 1 [Source:MGI Symbol;Acc:MGI:1915265]
ENSMUSG00000060904	63.2338	60.5493	63.8453	52.3004	58.5354	55.9741	52.3548	57.0288	57.5306	53.8887	48.8482	59.1995	Arl1	10	88730858	88744094	+	2369	protein_coding	ADP-ribosylation factor-like 1 [Source:MGI Symbol;Acc:MGI:99436]
ENSMUSG00000001289	57.4011	61.1632	68.8673	47.4114	50.3177	43.7281	45.3358	52.869	52.5734	52.9499	48.556	49.4923	Pfdn5	15	102326116	102331873	+	1394	protein_coding	prefoldin 5 [Source:MGI Symbol;Acc:MGI:1928753]
ENSMUSG00000040204	66.5826	61.2674	70.1242	53.7619	54.0196	45.9289	54.6987	62.1049	59.585	54.2048	47.9349	58.5899	Pclaf	9	65890237	65903266	+	4813	protein_coding	PCNA clamp associated factor [Source:MGI Symbol;Acc:MGI:1915276]
ENSMUSG00000085666	59.0716	58.5295	53.1438	56.9314	55.2926	66.0053	59.1837	61.1865	62.8153	63.1896	61.3821	66.3717	Gm9855	10	42054113	42055306	-	1194	processed_pseudogene	predicted pseudogene 9855 [Source:MGI Symbol;Acc:MGI:3704357]
ENSMUSG00000004099	58.3264	53.4802	43.9876	53.6479	53.4079	61.1333	62.9063	62.6957	60.959	64.7562	67.0256	62.3408	Dnmt1	9	20907209	20959888	-	7377	protein_coding	DNA methyltransferase (cytosine-5) 1 [Source:MGI Symbol;Acc:MGI:94912]
ENSMUSG00000030678	54.3304	54.9696	58.8581	58.7898	66.7946	52.9379	48.76	49.8315	46.8308	51.853	51.0612	51.2337	Maz	7	127022130	127027037	-	2976	protein_coding	MYC-associated zinc finger protein (purine-binding transcription factor) [Source:MGI Symbol;Acc:MGI:1338823]
ENSMUSG00000021124	57.0854	54.1693	61.2264	49.3465	58.7557	47.1119	45.8707	47.447	45.7675	52.4207	50.3735	55.323	Vti1b	12	79156017	79172667	-	1612	protein_coding	vesicle transport through interaction with t-SNAREs 1B [Source:MGI Symbol;Acc:MGI:1855688]
ENSMUSG00000091896	59.3161	61.3911	65.2571	58.1598	58.7071	56.9135	53.1234	54.3414	56.6363	53.2743	49.0434	54.4741	Ube2d2a	18	35771559	35807172	+	2483	protein_coding	ubiquitin-conjugating enzyme E2D 2A [Source:MGI Symbol;Acc:MGI:1930715]
ENSMUSG00000057789	53.2256	57.9677	65.2398	59.2679	64.9054	54.302	43.7158	45.5899	49.0214	49.6692	52.0542	55.2704	Bak1	17	27019810	27029009	-	2407	protein_coding	BCL2-antagonist/killer 1 [Source:MGI Symbol;Acc:MGI:1097161]
ENSMUSG00000106037	53.4647	52.9745	64.7067	52.8207	67.2064	37.832	42.7683	48.0497	38.0152	53.0697	44.0243	50.679	Gm4332	3	119709516	119709861	+	346	processed_pseudogene	predicted gene 4332 [Source:MGI Symbol;Acc:MGI:3782515]
ENSMUSG00000064340	23.6155	39.8162	30.737	83.564	53.2802	69.193	70.4225	79.9838	58.3034	96.9617	94.6043	27.7308	mt-Tl1	MT	2676	2750	+	75	Mt_tRNA	mitochondrially encoded tRNA leucine 1 [Source:MGI Symbol;Acc:MGI:102482]
ENSMUSG00000038612	54.7204	55.2322	59.0431	61.548	60.2092	58.8276	55.3095	56.3373	57.6313	53.2963	52.3745	58.8343	Mcl1	3	95658788	95663176	+	3418	protein_coding	myeloid cell leukemia sequence 1 [Source:MGI Symbol;Acc:MGI:101769]
ENSMUSG00000006931	57.611	62.5969	69.2289	44.8737	48.1516	41.3768	50.3609	54.5934	55.2999	51.7029	54.9935	53.8046	P3h4	11	100408456	100414836	-	2178	protein_coding	prolyl 3-hydroxylase family member 4 (non-enzymatic) [Source:MGI Symbol;Acc:MGI:1913430]
ENSMUSG00000029761	69.0231	62.6252	54.4503	52.2644	48.7245	61.1932	68.6134	67.4985	68.2616	63.6289	60.5772	63.9477	Cald1	6	34598500	34775473	+	12041	protein_coding	caldesmon 1 [Source:MGI Symbol;Acc:MGI:88250]
ENSMUSG00000029147	58.9779	53.5377	56.3219	55.6654	63.7968	55.7847	47.7142	50.0149	46.4964	54.5821	50.6936	55.4294	Ppm1g	5	31202664	31220687	-	4861	protein_coding	protein phosphatase 1G (formerly 2C), magnesium-dependent, gamma isoform [Source:MGI Symbol;Acc:MGI:106065]
ENSMUSG00000007891	52.3337	53.6837	57.1378	65.1164	63.938	61.6739	45.4156	46.3842	46.6477	49.1511	50.9827	51.3248	Ctsd	7	142375911	142388038	-	2351	protein_coding	cathepsin D [Source:MGI Symbol;Acc:MGI:88562]
ENSMUSG00000021190	57.8611	64.8216	65.6309	59.1281	60.8108	53.3648	48.7266	53.5099	52.2095	46.5504	51.3427	53.6569	Lgmn	12	102394084	102439813	-	2323	protein_coding	legumain [Source:MGI Symbol;Acc:MGI:1330838]
ENSMUSG00000081406	52.6362	52.4475	58.4524	59.2545	62.4626	54.3216	42.7999	42.6199	47.0159	50.0807	48.8789	51.9713	Rps6-ps4	2	75191073	75191822	-	750	processed_pseudogene	ribosomal protein S6, pseudogene 4 [Source:MGI Symbol;Acc:MGI:3650907]
ENSMUSG00000032803	54.8093	54.572	54.827	62.5706	58.4	62.8804	51.3808	53.9961	56.2699	58.5955	54.2773	60.5573	Cdv3	9	103353094	103365840	-	7403	protein_coding	carnitine deficiency-associated gene expressed in ventricle 3 [Source:MGI Symbol;Acc:MGI:2448759]
ENSMUSG00000056121	49.7055	51.1466	56.2875	59.9696	67.1545	57.8802	42.8269	46.4333	47.347	52.3989	51.336	58.4213	Fez2	17	78377885	78418131	-	2020	protein_coding	fasciculation and elongation protein zeta 2 (zygin II) [Source:MGI Symbol;Acc:MGI:2675856]
ENSMUSG00000020075	53.8574	48.4001	46.9066	64.0351	61.2166	70.0564	52.2248	52.2094	53.9292	63.654	61.5169	69.4733	Ddx21	10	62580251	62602281	-	5177	protein_coding	DEAD (Asp-Glu-Ala-Asp) box polypeptide 21 [Source:MGI Symbol;Acc:MGI:1860494]
ENSMUSG00000014349	52.9383	56.2911	56.199	53.6191	56.0181	52.9995	47.0924	51.3603	52.2236	51.5526	53.1069	60.3776	Ube2z	11	96047432	96065388	-	3997	protein_coding	ubiquitin-conjugating enzyme E2Z [Source:MGI Symbol;Acc:MGI:1343160]
ENSMUSG00000029538	61.9079	60.0519	74.6938	49.3687	53.1321	41.4685	45.7797	49.7955	48.759	52.9682	49.601	51.7598	Srsf9	5	115327177	115333080	+	1653	protein_coding	serine/arginine-rich splicing factor 9 [Source:MGI Symbol;Acc:MGI:104896]
ENSMUSG00000024989	58.5995	60.605	60.6059	60.9764	57.2932	63.3886	58.9389	61.2958	63.5293	57.8394	56.5047	55.9696	Cep55	19	38055025	38074425	+	2778	protein_coding	centrosomal protein 55 [Source:MGI Symbol;Acc:MGI:1921357]
ENSMUSG00000027131	54.9606	51.9432	64.7741	51.1596	60.5335	49.2191	47.9988	48.51	44.5256	52.6746	51.896	55.8674	Emc4	2	112363011	112368027	-	1052	protein_coding	ER membrane protein complex subunit 4 [Source:MGI Symbol;Acc:MGI:1915282]
ENSMUSG00000025001	60.2213	54.3901	52.4672	62.076	53.8628	63.9526	62.3226	63.8237	63.3561	62.3909	56.2808	62.2215	Hells	19	38930915	38971051	+	7205	protein_coding	helicase, lymphoid specific [Source:MGI Symbol;Acc:MGI:106209]
ENSMUSG00000027406	55.0475	59.8117	59.6249	55.5974	60.0767	53.983	50.4016	51.8138	52.2379	50.5139	51.9266	52.604	Idh3b	2	130279309	130284547	-	3422	protein_coding	isocitrate dehydrogenase 3 (NAD+) beta [Source:MGI Symbol;Acc:MGI:2158650]
ENSMUSG00000040952	53.809	51.0139	58.446	49.4402	61.3208	40.5129	38.1942	39.4279	37.7448	48.9258	44.7311	48.7709	Rps19	7	24884371	24889806	+	4685	protein_coding	ribosomal protein S19 [Source:MGI Symbol;Acc:MGI:1333780]
ENSMUSG00000020473	52.7342	52.2646	49.0957	56.3123	59.3454	59.3413	56.09	54.9808	53.8523	54.765	61.0718	53.5318	Aebp1	11	5861947	5872088	+	4058	protein_coding	AE binding protein 1 [Source:MGI Symbol;Acc:MGI:1197012]
ENSMUSG00000033916	55.3128	57.8964	62.7446	44.129	57.8762	44.9931	44.082	47.6791	52.4731	49.816	44.1967	50.949	Chmp2a	7	13032010	13034807	-	1162	protein_coding	charged multivesicular body protein 2A [Source:MGI Symbol;Acc:MGI:1916203]
ENSMUSG00000026421	65.7796	64.244	66.8986	51.1542	53.2472	46.3303	48.7674	51.8957	51.1317	51.2879	48.6685	49.5349	Csrp1	1	135720061	135752232	+	1956	protein_coding	cysteine and glycine-rich protein 1 [Source:MGI Symbol;Acc:MGI:88549]
ENSMUSG00000069565	55.9504	59.333	58.4892	48.2636	51.4202	49.1985	52.0275	55.2052	54.9327	56.3936	58.4831	53.849	Dazap1	10	80261486	80288408	+	2944	protein_coding	DAZ associated protein 1 [Source:MGI Symbol;Acc:MGI:1917498]
ENSMUSG00000110841	52.7096	55.8416	64.3517	47.5713	48.5991	44.0792	38.4961	41.8795	44.167	50.2471	49.0255	49.9139	Gpx4-ps2	10	45875291	45876086	+	796	transcribed_processed_pseudogene	glutathione peroxidase 4, pseudogene 2 [Source:MGI Symbol;Acc:MGI:3779731]
ENSMUSG00000057497	58.3249	64.3549	65.8245	53.4459	56.3087	48.2158	48.2953	51.729	54.441	52.7647	47.9653	50.8021	Fam136a	6	86365646	86370058	+	2702	protein_coding	family with sequence similarity 136, member A [Source:MGI Symbol;Acc:MGI:1913738]
ENSMUSG00000060600	65.1836	63.7536	67.3152	45.7931	50.9445	41.912	44.6415	49.1562	48.2386	47.3797	46.5975	49.5506	Eno3	11	70657202	70662513	+	1739	protein_coding	enolase 3, beta muscle [Source:MGI Symbol;Acc:MGI:95395]
ENSMUSG00000001416	55.3499	55.1613	59.6023	51.9597	57.76	50.0295	44.3309	49.1513	47.8216	52.8685	49.651	57.0813	Cct3	3	88297116	88321767	+	6370	protein_coding	chaperonin containing Tcp1, subunit 3 (gamma) [Source:MGI Symbol;Acc:MGI:104708]
ENSMUSG00000028955	59.1953	57.4329	62.3212	54.9623	57.1667	51.1674	49.9289	52.1182	54.356	53.037	51.4683	57.729	Vamp3	4	151047300	151057963	-	2889	protein_coding	vesicle-associated membrane protein 3 [Source:MGI Symbol;Acc:MGI:1321389]
ENSMUSG00000051234	54.9486	56.0871	66.4349	54.4871	57.2039	47.5636	50.4004	48.7208	51.2877	49.7769	48.4038	57.1634	Rnf7	9	96470937	96478675	-	1328	protein_coding	ring finger protein 7 [Source:MGI Symbol;Acc:MGI:1337096]
ENSMUSG00000009863	51.5061	56.1545	61.8633	55.4741	62.5796	49.3649	43.8439	43.8053	48.4655	47.8096	48.2388	50.6571	Sdhb	4	140961203	140979193	+	2239	protein_coding	succinate dehydrogenase complex, subunit B, iron sulfur (Ip) [Source:MGI Symbol;Acc:MGI:1914930]
ENSMUSG00000025510	54.4652	57.7915	63.5195	51.4223	57.896	46.9787	45.4985	49.0545	49.7483	51.3904	49.6043	54.6973	Cd151	7	141467392	141471473	+	2741	protein_coding	CD151 antigen [Source:MGI Symbol;Acc:MGI:1096360]
ENSMUSG00000002741	56.9942	54.4656	53.9603	52.0082	54.0218	49.136	49.1175	50.4733	49.8822	55.1868	49.7543	57.7777	Ykt6	11	5955693	5967780	+	2984	protein_coding	YKT6 v-SNARE homolog (S. cerevisiae) [Source:MGI Symbol;Acc:MGI:1927550]
ENSMUSG00000049932	49.7108	56.4714	64.7631	53.3274	56.978	47.3459	42.538	46.4708	48.9344	54.0155	52.5281	48.373	H2afx	9	44334694	44336077	+	1384	protein_coding	H2A histone family, member X [Source:MGI Symbol;Acc:MGI:102688]
ENSMUSG00000034708	49.1026	53.8577	56.0668	69.45	76.1499	64.5457	44.2473	45.5866	46.1191	45.6968	49.188	48.8335	Grn	11	102430315	102437048	+	3474	protein_coding	granulin [Source:MGI Symbol;Acc:MGI:95832]
ENSMUSG00000021794	56.636	56.3375	57.5414	53.7691	55.7589	56.1317	49.1332	51.927	52.3401	56.2683	53.4229	59.4863	Glud1	14	34310727	34345265	+	4210	protein_coding	glutamate dehydrogenase 1 [Source:MGI Symbol;Acc:MGI:95753]
ENSMUSG00000043445	48.7869	53.4082	63.8779	53.6852	52.7763	44.0067	41.1426	45.2683	46.7676	54.5941	53.1318	53.7706	Pgp	17	24470473	24471591	+	1027	protein_coding	phosphoglycolate phosphatase [Source:MGI Symbol;Acc:MGI:1914328]
ENSMUSG00000022892	58.9175	62.8037	61.5701	51.9648	52.8736	54.1069	57.3842	57.5434	57.6897	55.067	55.2873	57.2923	App	16	84949685	85173766	-	12996	protein_coding	amyloid beta (A4) precursor protein [Source:MGI Symbol;Acc:MGI:88059]
ENSMUSG00000041736	57.8216	59.2755	66.6202	50.4994	56.3845	45.3969	41.6328	46.4362	44.1353	48.7461	46.2391	50.8027	Tspo	15	83563592	83574203	+	1051	protein_coding	translocator protein [Source:MGI Symbol;Acc:MGI:88222]
ENSMUSG00000031146	47.5024	54.4712	61.8305	49.3796	58.0301	51.8785	42.6306	49.947	48.5396	49.3077	54.2225	57.5514	Plp2	X	7667941	7671390	-	1334	protein_coding	proteolipid protein 2 [Source:MGI Symbol;Acc:MGI:1298382]
ENSMUSG00000023021	52.7159	55.8569	59.425	53.4292	55.4009	50.3391	50.1209	53.0464	51.1595	52.3441	53.1006	54.8714	Cers5	15	99734881	99772885	-	3542	protein_coding	ceramide synthase 5 [Source:MGI Symbol;Acc:MGI:1919199]
ENSMUSG00000027162	59.5393	55.0586	55.2684	57.2149	51.6411	57.8298	61.4543	63.3486	66.7994	59.829	56.2373	64.5077	Lin7c	2	109890853	109901003	+	4521	protein_coding	lin-7 homolog C (C. elegans) [Source:MGI Symbol;Acc:MGI:1330839]
ENSMUSG00000070934	54.2222	59.9084	66.1913	53.1724	57.9072	51.5568	49.3026	52.4616	54.9162	52.2488	49.6472	54.5638	Rraga	4	86575668	86577285	+	1618	protein_coding	Ras-related GTP binding A [Source:MGI Symbol;Acc:MGI:1915691]
ENSMUSG00000025791	53.3996	54.054	54.9235	46.0779	48.958	43.9379	48.0102	54.4957	55.0779	50.5389	47.3862	53.6592	Pgm2	4	99929414	99987294	+	2921	protein_coding	phosphoglucomutase 2 [Source:MGI Symbol;Acc:MGI:97565]
ENSMUSG00000021361	51.9334	52.4628	63.1828	47.5675	63.7197	43.3459	39.1553	46.2707	43.6701	52.9099	46.824	55.6713	Tmem14c	13	41016292	41022586	+	914	protein_coding	transmembrane protein 14C [Source:MGI Symbol;Acc:MGI:1913404]
ENSMUSG00000030663	56.7783	59.9917	65.0423	52.0823	54.8202	50.1434	47.4701	51.7279	53.4705	53.8401	47.4582	53.9609	1110004F10Rik	7	116039397	116105210	+	2490	protein_coding	RIKEN cDNA 1110004F10 gene [Source:MGI Symbol;Acc:MGI:1929274]
ENSMUSG00000059409	53.1845	56.9045	50.8217	48.8902	55.2066	50.225	46.5088	49.5868	48.9872	54.4769	54.8058	53.2927	Ppp2r5d	17	46682991	46705111	-	3402	protein_coding	protein phosphatase 2, regulatory subunit B', delta [Source:MGI Symbol;Acc:MGI:2388481]
ENSMUSG00000059119	54.6753	56.1015	56.7649	50.2866	53.2828	48.3905	51.0062	54.3153	53.4906	51.932	49.6325	56.4074	Nap1l4	7	143513579	143549106	-	3094	protein_coding	nucleosome assembly protein 1-like 4 [Source:MGI Symbol;Acc:MGI:1316687]
ENSMUSG00000009575	60.8086	53.7618	47.7277	54.7476	46.3815	59.0672	66.3107	65.0006	66.3051	59.8017	60.9579	63.133	Cbx5	15	103191544	103239816	-	9006	protein_coding	chromobox 5 [Source:MGI Symbol;Acc:MGI:109372]
ENSMUSG00000038803	57.3059	62.0374	68.9297	48.0308	52.2696	44.3599	48.646	50.0236	48.7328	53.2546	46.639	50.2924	Ost4	5	30905885	30907788	-	1272	protein_coding	oligosaccharyltransferase complex subunit 4 (non-catalytic) [Source:MGI Symbol;Acc:MGI:1914945]
ENSMUSG00000006445	54.9714	50.0911	50.9597	52.0601	48.0316	50.4683	52.419	52.7218	54.8232	61.2779	66.0408	59.3733	Epha2	4	141301240	141329384	+	4674	protein_coding	Eph receptor A2 [Source:MGI Symbol;Acc:MGI:95278]
ENSMUSG00000010097	51.2722	52.8755	49.2522	54.6009	52.3068	52.4698	56.8614	56.5198	53.7951	56.9853	56.5852	54.01	Nxf1	19	8757073	8772475	+	5980	protein_coding	nuclear RNA export factor 1 [Source:MGI Symbol;Acc:MGI:1858330]
ENSMUSG00000063065	54.1122	61.8506	63.4127	48.9343	53.6235	49.3144	49.627	53.0812	50.4349	50.5054	52.7567	49.1409	Mapk3	7	126759601	126765819	+	2257	protein_coding	mitogen-activated protein kinase 3 [Source:MGI Symbol;Acc:MGI:1346859]
ENSMUSG00000020307	48.6481	49.696	58.3353	56.3175	65.9026	49.8381	35.655	39.0324	40.9237	49.0591	49.2014	53.1722	Cdc34	10	79682195	79688398	+	1572	protein_coding	cell division cycle 34 [Source:MGI Symbol;Acc:MGI:102657]
ENSMUSG00000062456	45.226	55.5845	57.9019	50.8675	58.1371	43.9396	36.4386	42.6004	44.0946	57.1983	51.504	53.5546	Rpl9-ps6	19	32465885	32466575	-	691	protein_coding	ribosomal protein L9, pseudogene 6 [Source:MGI Symbol;Acc:MGI:3642682]
ENSMUSG00000028932	54.3877	54.867	59.0242	51.6066	54.0701	46.9948	45.9028	49.2872	48.3324	51.6753	47.2066	53.2357	Psmc2	5	21785283	21803787	+	5031	protein_coding	proteasome (prosome, macropain) 26S subunit, ATPase 2 [Source:MGI Symbol;Acc:MGI:109555]
ENSMUSG00000030978	55.7754	54.0205	53.5561	60.4277	56.8329	58.7804	51.4114	54.6501	54.2743	52.6061	51.0245	58.0572	Rrm1	7	102441695	102469771	+	11012	protein_coding	ribonucleotide reductase M1 [Source:MGI Symbol;Acc:MGI:98180]
ENSMUSG00000027002	53.9087	53.9204	53.5082	61.0968	55.4251	63.7473	59.1344	57.6089	59.8232	58.577	57.1856	59.4949	Nckap1	2	80500512	80581380	-	4964	protein_coding	NCK-associated protein 1 [Source:MGI Symbol;Acc:MGI:1355333]
ENSMUSG00000032349	56.5131	61.2224	63.5454	49.4146	54.6654	52.0214	53.5212	53.4572	54.0921	49.3068	53.642	57.7487	Elovl5	9	77917364	77984519	+	3522	protein_coding	ELOVL family member 5, elongation of long chain fatty acids (yeast) [Source:MGI Symbol;Acc:MGI:1916051]
ENSMUSG00000004936	55.5972	54.6597	59.663	51.9827	50.2959	49.4057	49.3585	51.3145	52.6949	56.4871	55.324	60.1593	Map2k1	9	64185770	64253631	-	3391	protein_coding	mitogen-activated protein kinase kinase 1 [Source:MGI Symbol;Acc:MGI:1346866]
ENSMUSG00000005312	57.0198	55.9113	58.1121	53.486	52.5066	54.5752	52.6312	53.3418	56.0697	56.34	54.4653	59.0863	Ubqln1	13	58176156	58215653	-	4406	protein_coding	ubiquilin 1 [Source:MGI Symbol;Acc:MGI:1860276]
ENSMUSG00000035890	46.4271	53.2993	59.1131	52.7522	53.0138	45.5911	45.3447	45.4133	48.2645	49.7612	57.0226	49.2216	Rnf126	10	79758515	79766952	-	1704	protein_coding	ring finger protein 126 [Source:MGI Symbol;Acc:MGI:1917544]
ENSMUSG00000000568	55.6455	56.896	62.4766	49.7035	52.968	46.7741	53.3639	56.4651	52.4969	50.5064	45.2013	49.6532	Hnrnpd	5	99955935	99978938	-	7354	protein_coding	heterogeneous nuclear ribonucleoprotein D [Source:MGI Symbol;Acc:MGI:101947]
ENSMUSG00000112808	55.2147	57.3156	65.3059	56.9131	50.4354	41.4194	43.0861	52.4606	55.706	55.7185	46.9267	61.2374	Gm4739	10	26107789	26108421	+	633	processed_pseudogene	predicted gene 4739 [Source:MGI Symbol;Acc:MGI:3642984]
ENSMUSG00000022391	52.0418	51.5394	48.7381	52.4972	54.653	50.3066	43.5562	45.4037	44.7724	56.3766	53.8746	56.557	Rangap1	15	81704248	81745530	-	4863	protein_coding	RAN GTPase activating protein 1 [Source:MGI Symbol;Acc:MGI:103071]
ENSMUSG00000079562	54.0458	57.4204	57.8581	55.2134	56.9344	51.9704	46.034	46.9883	50.4173	53.2755	53.067	53.8768	Maea	5	33335509	33373296	+	2629	protein_coding	macrophage erythroblast attacher [Source:MGI Symbol;Acc:MGI:1891748]
ENSMUSG00000031328	57.1126	49.4343	40.9263	49.4269	45.1157	58.2641	64.3063	61.3918	61.7173	59.8249	63.9831	61.2612	Flna	X	74223461	74249820	-	9400	protein_coding	filamin, alpha [Source:MGI Symbol;Acc:MGI:95556]
ENSMUSG00000020290	56.0652	53.8262	51.5978	53.2873	48.1584	55.7209	59.3035	60.7254	60.1773	60.8475	57.8059	58.9889	Xpo1	11	23256041	23298249	+	7181	protein_coding	exportin 1 [Source:MGI Symbol;Acc:MGI:2144013]
ENSMUSG00000078713	46.3422	51.8423	62.0748	57.7631	55.3424	51.2647	41.7025	44.7243	45.0978	49.2209	45.6076	47.7979	Tomm5	4	45105208	45108114	-	868	protein_coding	translocase of outer mitochondrial membrane 5 [Source:MGI Symbol;Acc:MGI:1915762]
ENSMUSG00000037197	52.2552	51.8932	54.2953	52.1736	62.4847	50.563	47.7658	46.3048	46.313	50.6025	47.1687	53.4228	Rbm17	2	11585437	11604153	-	2405	protein_coding	RNA binding motif protein 17 [Source:MGI Symbol;Acc:MGI:1924188]
ENSMUSG00000081344	34.0652	49.7803	64.2068	54.3356	57.6755	36.4626	24.4966	38.8393	50.9388	59.5379	47.9147	45.2952	Gm14303	2	172509521	172509691	-	171	processed_pseudogene	predicted gene 14303 [Source:MGI Symbol;Acc:MGI:3651379]
ENSMUSG00000024072	59.1032	57.6255	65.4688	56.7926	57.8171	50.0569	48.9899	53.4551	52.8585	52.0607	45.6859	54.9061	Yipf4	17	74489493	74500277	+	2133	protein_coding	Yip1 domain family, member 4 [Source:MGI Symbol;Acc:MGI:1915114]
ENSMUSG00000034765	55.2428	55.5323	62.6613	46.6983	50.7104	44.9445	53.909	54.2493	55.8468	54.1072	54.0122	50.3733	Dusp5	19	53529109	53542431	+	2473	protein_coding	dual specificity phosphatase 5 [Source:MGI Symbol;Acc:MGI:2685183]
ENSMUSG00000017776	58.6226	56.1235	54.8997	58.495	53.8261	56.6747	55.4467	54.9058	56.097	57.4468	53.6334	60.8916	Crk	11	75679259	75706908	+	4730	protein_coding	v-crk avian sarcoma virus CT10 oncogene homolog [Source:MGI Symbol;Acc:MGI:88508]
ENSMUSG00000020766	52.8241	54.4892	55.524	37.2812	43.5993	32.9982	42.9734	45.3779	46.3773	50.4549	48.0014	50.8551	Galk1	11	116008457	116012719	-	1406	protein_coding	galactokinase 1 [Source:MGI Symbol;Acc:MGI:95730]
ENSMUSG00000021610	50.8282	53.1982	56.9658	57.3269	60.0112	55.5791	46.9416	45.4183	48.7103	53.0477	52.4851	56.7101	Clptm1l	13	73604006	73620605	+	3068	protein_coding	CLPTM1-like [Source:MGI Symbol;Acc:MGI:2442892]
ENSMUSG00000032116	55.3834	56.1395	56.9188	50.7824	50.6253	52.8585	53.3019	54.1879	56.4686	54.0574	51.1799	58.0961	Stt3a	9	36729344	36767679	-	8948	protein_coding	STT3, subunit of the oligosaccharyltransferase complex, homolog A (S. cerevisiae) [Source:MGI Symbol;Acc:MGI:105124]
ENSMUSG00000025651	47.8687	54.2548	54.9282	54.5536	57.6441	51.521	41.909	43.6567	46.623	49.9464	51.1371	51.2169	Uqcrc1	9	108936633	108949623	+	4135	protein_coding	ubiquinol-cytochrome c reductase core protein 1 [Source:MGI Symbol;Acc:MGI:107876]
ENSMUSG00000015143	51.7722	52.4201	50.9432	52.1127	55.4953	57.2687	51.4485	53.125	54.2528	58.5924	59.5689	56.3254	Actn1	12	80167547	80260371	-	5533	protein_coding	actinin, alpha 1 [Source:MGI Symbol;Acc:MGI:2137706]
ENSMUSG00000002767	45.7171	54.1561	60.8795	50.1204	59.8785	42.9642	39.85	40.6145	43.294	46.4608	48.5391	46.8922	Mrpl2	17	46646229	46650139	+	1170	protein_coding	mitochondrial ribosomal protein L2 [Source:MGI Symbol;Acc:MGI:1351622]
ENSMUSG00000025208	52.3058	53.1701	60.6863	57.0875	61.7511	46.6453	39.113	40.9409	41.096	50.1195	48.0254	53.6551	Mrpl43	19	45005014	45006442	-	1213	protein_coding	mitochondrial ribosomal protein L43 [Source:MGI Symbol;Acc:MGI:2137229]
ENSMUSG00000105100	55.9987	49.3935	47.3317	51.6663	75.3444	52.896	41.83	48.4222	54.6061	47.2984	51.9628	52.1847	Gm44349	11	69980692	69980814	+	123	miRNA	predicted gene, 44349 [Source:MGI Symbol;Acc:MGI:5690741]
ENSMUSG00000030867	51.4765	53.82	56.9651	51.939	60.3155	54.0493	46.6913	49.2397	50.6675	53.2595	52.1636	53.9756	Plk1	7	122159439	122169873	+	2199	protein_coding	polo like kinase 1 [Source:MGI Symbol;Acc:MGI:97621]
ENSMUSG00000030298	55.0583	56.5639	60.5598	52.3615	53.3655	46.4753	45.16	47.4105	48.7266	51.3777	50.3873	51.9298	Sec13	6	113728062	113740743	-	3184	protein_coding	SEC13 homolog, nuclear pore and COPII coat complex component [Source:MGI Symbol;Acc:MGI:99832]
ENSMUSG00000019877	58.2897	56.2252	60.4902	57.001	52.9445	57.6775	59.5096	57.8496	61.8605	52.7971	50.8285	57.0467	Serinc1	10	57515774	57532530	-	5150	protein_coding	serine incorporator 1 [Source:MGI Symbol;Acc:MGI:1926228]
ENSMUSG00000015994	51.1459	51.8967	58.466	53.3581	57.909	48.7307	44.5492	43.8301	45.7368	51.4868	45.2628	52.1214	Fnta	8	25998722	26015650	-	3012	protein_coding	farnesyltransferase, CAAX box, alpha [Source:MGI Symbol;Acc:MGI:104683]
ENSMUSG00000034820	51.4486	49.2578	48.949	55.6353	56.2643	56.3396	55.765	56.1286	54.9482	56.4377	58.2027	58.4147	Cpsf7	19	10525244	10547735	+	3604	protein_coding	cleavage and polyadenylation specific factor 7 [Source:MGI Symbol;Acc:MGI:1917826]
ENSMUSG00000080893	55.8077	42.7773	71.8272	56.583	38.7039	48.8428	46.0981	48.3911	53.1692	36.0893	56.3121	63.065	Gm15920	5	130188395	130188796	+	402	processed_pseudogene	predicted gene 15920 [Source:MGI Symbol;Acc:MGI:3801934]
ENSMUSG00000046691	54.3327	55.4887	52.8559	54.8707	51.3602	52.6825	49.956	52.742	54.3973	52.1457	53.1125	53.6936	Chtf8	8	106883863	106893601	-	3036	protein_coding	CTF8, chromosome transmission fidelity factor 8 [Source:MGI Symbol;Acc:MGI:2443370]
ENSMUSG00000029407	54.9425	53.9021	49.5172	50.6408	47.4475	52.0936	58.3962	58.2012	59.0453	57.2306	56.0665	61.2794	Uso1	5	92137938	92202798	+	5847	protein_coding	USO1 vesicle docking factor [Source:MGI Symbol;Acc:MGI:1929095]
ENSMUSG00000023961	62.9746	58.9459	55.3526	49.5748	43.9838	52.0102	58.5123	59.3395	63.6044	58.9983	56.1083	59.7174	Enpp4	17	44096308	44105809	-	4560	protein_coding	ectonucleotide pyrophosphatase/phosphodiesterase 4 [Source:MGI Symbol;Acc:MGI:2682634]
ENSMUSG00000012443	57.5481	53.4274	50.4966	57.7785	49.471	62.2982	61.8113	60.6583	63.4381	56.5744	56.5516	58.2193	Kif11	19	37376403	37421859	+	4819	protein_coding	kinesin family member 11 [Source:MGI Symbol;Acc:MGI:1098231]
ENSMUSG00000031715	54.7748	54.1059	52.1703	56.293	53.1809	58.4023	53.3712	56.0165	59.8613	54.2347	50.9502	56.2065	Smarca5	8	80698507	80739497	-	7777	protein_coding	SWI/SNF related, matrix associated, actin dependent regulator of chromatin, subfamily a, member 5 [Source:MGI Symbol;Acc:MGI:1935129]
ENSMUSG00000063480	50.6257	54.515	62.8714	52.9704	56.1771	50.5284	44.3172	48.2119	48.7763	48.3607	49.2249	52.0344	Snu13	15	82040525	82047598	-	2924	protein_coding	SNU13 homolog, small nuclear ribonucleoprotein (U4/U6.U5) [Source:MGI Symbol;Acc:MGI:893586]
ENSMUSG00000070697	54.5084	52.108	53.7516	55.2078	59.0298	51.7554	48.1591	50.8447	48.6184	51.5388	45.3366	48.5381	Utp3	5	88554462	88556090	+	1629	protein_coding	UTP3 small subunit processome component [Source:MGI Symbol;Acc:MGI:1919230]
ENSMUSG00000030884	53.6407	53.6519	55.9753	51.9161	55.9037	55.3747	46.3882	47.3314	47.9358	49.9247	47.9491	53.7038	Uqcrc2	7	120635176	120659524	+	2552	protein_coding	ubiquinol cytochrome c reductase core protein 2 [Source:MGI Symbol;Acc:MGI:1914253]
ENSMUSG00000015839	50.9823	51.3508	55.7266	55.4768	53.4857	56.1629	51.3972	51.7997	52.6574	52.9318	51.9062	55.0539	Nfe2l2	2	75675513	75704641	-	3796	protein_coding	nuclear factor, erythroid derived 2, like 2 [Source:MGI Symbol;Acc:MGI:108420]
ENSMUSG00000050621	34.6234	45.7045	44.0871	56.8348	65.0166	47.6326	116.386	65.9912	28.6217	57.4576	46.9769	67.4029	Rps27rt	9	114982366	114982739	-	374	protein_coding	ribosomal protein S27, retrogene [Source:MGI Symbol;Acc:MGI:3704345]
ENSMUSG00000023150	54.6031	55.6767	54.0472	50.7219	45.178	50.7838	56.632	57.4493	55.9262	59.0334	58.7935	56.2853	Ivns1abp	1	151344477	151364422	+	5435	protein_coding	influenza virus NS1A binding protein [Source:MGI Symbol;Acc:MGI:2152389]
ENSMUSG00000024960	57.4131	59.3179	51.275	45.7677	47.6615	47.7801	54.4409	58.0968	54.9087	53.247	55.796	49.6952	Plcb3	19	6953714	6969759	-	4201	protein_coding	phospholipase C, beta 3 [Source:MGI Symbol;Acc:MGI:104778]
ENSMUSG00000026553	54.6026	55.7701	54.5365	48.1556	46.4927	51.4133	53.8344	55.048	55.9483	55.2873	54.8068	58.6057	Copa	1	172082529	172122330	+	9427	protein_coding	coatomer protein complex subunit alpha [Source:MGI Symbol;Acc:MGI:1334462]
ENSMUSG00000020850	52.885	45.5863	39.1091	53.4257	44.5107	62.4071	65.347	60.3301	62.481	60.9471	65.705	57.6066	Prpf8	11	75486816	75509449	+	7461	protein_coding	pre-mRNA processing factor 8 [Source:MGI Symbol;Acc:MGI:2179381]
ENSMUSG00000028633	52.5817	50.7204	52.1516	57.4803	59.1511	58.2079	43.4309	47.0739	44.772	51.8874	47.7702	54.7397	Ctps	4	120539868	120570276	-	3316	protein_coding	cytidine 5'-triphosphate synthase [Source:MGI Symbol;Acc:MGI:1858304]
ENSMUSG00000011884	50.9971	57.9344	63.6202	49.2	50.8586	47.7169	50.5191	47.8823	54.3393	53.5092	53.5476	52.1193	Gltp	5	114669398	114690984	-	1762	protein_coding	glycolipid transfer protein [Source:MGI Symbol;Acc:MGI:1929253]
ENSMUSG00000020326	59.3188	60.7028	56.7285	46.3107	42.305	49.0709	58.1852	57.9406	62.5932	55.3692	55.0293	58.8422	Ccng1	11	40748552	40755311	-	3512	protein_coding	cyclin G1 [Source:MGI Symbol;Acc:MGI:102890]
ENSMUSG00000026701	49.6331	53.3655	60.2191	49.6569	52.4395	43.8142	42.7453	45.2834	46.2471	45.6476	46.5653	50.5635	Prdx6	1	161240112	161251219	-	4804	protein_coding	peroxiredoxin 6 [Source:MGI Symbol;Acc:MGI:894320]
ENSMUSG00000031585	57.5132	56.6614	59.9399	47.4671	48.5398	40.3273	49.7398	52.9766	54.1119	46.2096	43.4932	51.7722	Gtf2e2	8	33731833	33777173	+	2348	protein_coding	general transcription factor II E, polypeptide 2 (beta subunit) [Source:MGI Symbol;Acc:MGI:1915403]
ENSMUSG00000023307	47.3591	49.3233	57.8585	57.3632	60.6968	54.3897	43.8785	44.2612	45.2606	50.3222	48.6385	50.301	March5	19	37207543	37222139	+	2396	protein_coding	membrane-associated ring finger (C3HC4) 5 [Source:MGI Symbol;Acc:MGI:1915207]
ENSMUSG00000024271	52.5259	53.634	54.623	53.4287	54.0188	51.6967	47.7847	49.8542	49.8328	52.97	49.003	54.5145	Elp2	18	24603961	24638830	+	2789	protein_coding	elongator acetyltransferase complex subunit 2 [Source:MGI Symbol;Acc:MGI:1889642]
ENSMUSG00000022200	58.3801	57.8992	63.8811	52.6143	50.825	51.7237	54.4368	53.0705	58.0958	52.3361	47.8748	56.491	Golph3	15	12321450	12351591	+	3257	protein_coding	golgi phosphoprotein 3 [Source:MGI Symbol;Acc:MGI:1913879]
ENSMUSG00000074457	54.0366	59.4997	60.6022	37.4307	41.2226	32.2369	40.5478	44.3854	44.9336	48.1661	47.8322	49.2753	S100a16	3	90537254	90543151	+	1617	protein_coding	S100 calcium binding protein A16 [Source:MGI Symbol;Acc:MGI:1915110]
ENSMUSG00000028790	55.1113	55.3552	56.8891	55.5095	54.3786	54.8724	50.8801	54.2431	55.8819	48.7433	47.6797	52.1653	Khdrbs1	4	129703164	129742303	-	6419	protein_coding	KH domain containing, RNA binding, signal transduction associated 1 [Source:MGI Symbol;Acc:MGI:893579]
ENSMUSG00000025917	52.6112	53.6101	57.7164	51.7758	52.4895	49.8438	46.5715	49.914	48.4695	52.5617	45.0377	53.6548	Cops5	1	10024601	10038168	-	3766	protein_coding	COP9 signalosome subunit 5 [Source:MGI Symbol;Acc:MGI:1349415]
ENSMUSG00000061353	66.7122	71.3816	70.8188	31.4231	32.0443	34.7722	71.4942	73.7794	73.7678	41.9597	47.4479	41.3411	Cxcl12	6	117168535	117181367	+	8176	protein_coding	chemokine (C-X-C motif) ligand 12 [Source:MGI Symbol;Acc:MGI:103556]
ENSMUSG00000094392	66.8526	51.234	69.8133	33.1927	63.4537	37.8731	47.2057	50.41	52.4731	44.9161	40.3708	41.1321	Gm3788	3	86672033	86672168	-	136	processed_pseudogene	predicted gene 3788 [Source:MGI Symbol;Acc:MGI:3781961]
ENSMUSG00000028961	51.502	51.537	51.6299	51.1896	57.2482	51.2221	44.5783	48.2186	48.1186	49.7273	47.5556	53.2124	Pgd	4	149149991	149166771	-	6447	protein_coding	phosphogluconate dehydrogenase [Source:MGI Symbol;Acc:MGI:97553]
ENSMUSG00000022186	50.1002	52.6318	53.3775	50.3522	53.2275	52.4772	47.5863	49.5634	50.6346	50.7634	49.8379	54.7909	Oxct1	15	4026383	4155344	+	3701	protein_coding	3-oxoacid CoA transferase 1 [Source:MGI Symbol;Acc:MGI:1914291]
ENSMUSG00000029084	57.8245	59.1013	58.3777	36.3237	38.8717	39.5039	67.8646	67.2137	71.4119	52.6061	54.1551	56.194	Cd38	5	43868553	43912375	+	3890	protein_coding	CD38 antigen [Source:MGI Symbol;Acc:MGI:107474]
ENSMUSG00000045763	52.7988	53.7844	58.0544	54.4514	57.5134	47.19	41.9962	44.1708	46.962	50.8579	48.0993	50.8341	Basp1	15	25363277	25413764	-	2009	protein_coding	brain abundant, membrane attached signal protein 1 [Source:MGI Symbol;Acc:MGI:1917600]
ENSMUSG00000006715	50.7504	52.9742	58.702	48.4643	51.3032	42.0582	39.6577	47.2649	42.8381	46.8593	42.5704	52.7234	Gmnn	13	24751845	24761923	-	1465	protein_coding	geminin [Source:MGI Symbol;Acc:MGI:1927344]
ENSMUSG00000044477	51.8688	52.9511	53.8839	44.9705	48.465	44.9422	44.0343	44.9137	48.4115	49.2369	50.4925	54.0474	Zfand3	17	30005051	30210828	+	3527	protein_coding	zinc finger, AN1-type domain 3 [Source:MGI Symbol;Acc:MGI:1096572]
ENSMUSG00000066551	53.2911	56.8814	64.431	45.9475	44.8721	42.0427	43.8911	53.4774	52.2049	47.0958	44.4734	50.1722	Hmgb1	5	149046702	149184489	-	5023	protein_coding	high mobility group box 1 [Source:MGI Symbol;Acc:MGI:96113]
ENSMUSG00000018287	49.9967	49.1904	51.4014	50.3125	55.4077	44.615	39.9941	42.9353	43.113	49.308	46.4575	46.9798	Spag7	11	70663771	70669416	-	1480	protein_coding	sperm associated antigen 7 [Source:MGI Symbol;Acc:MGI:107380]
ENSMUSG00000031197	55.568	53.7243	57.3258	54.558	52.4407	47.7553	46.2579	51.1087	52.1121	48.5207	43.4755	52.9976	Vbp1	X	75514299	75534942	+	2132	protein_coding	von Hippel-Lindau binding protein 1 [Source:MGI Symbol;Acc:MGI:1333804]
ENSMUSG00000031751	50.2562	51.2455	50.1455	54.7947	53.8484	53.7891	45.5207	42.6618	47.5881	51.0739	50.9153	58.0925	Amfr	8	93971588	94012842	-	4132	protein_coding	autocrine motility factor receptor [Source:MGI Symbol;Acc:MGI:1345634]
ENSMUSG00000017677	45.2822	44.0267	41.1402	59.4477	53.8023	58.3582	57.8883	58.8078	54.5481	60.136	56.9688	51.6161	Wsb1	11	79239372	79254671	-	3987	protein_coding	WD repeat and SOCS box-containing 1 [Source:MGI Symbol;Acc:MGI:1926139]
ENSMUSG00000078249	46.6451	49.481	58.5366	46.334	50.877	45.8489	38.0551	39.7126	41.9311	53.2887	55.1865	52.3546	Hmga1b	11	120762794	120764419	+	1626	protein_coding	high mobility group AT-hook 1B [Source:MGI Symbol;Acc:MGI:96161]
ENSMUSG00000015759	45.4703	53.9503	57.7781	48.0399	50.3948	43.619	41.8006	43.7989	46.2979	48.4809	42.4162	49.3361	Cnih1	14	46775567	46788411	-	1623	protein_coding	cornichon family AMPA receptor auxiliary protein 1 [Source:MGI Symbol;Acc:MGI:1277202]
ENSMUSG00000024952	54.4768	54.1881	53.4036	49.4901	47.213	44.0541	44.5537	45.6373	47.8578	49.7088	50.6339	49.9424	Rps6ka4	19	6829085	6840601	-	3119	protein_coding	ribosomal protein S6 kinase, polypeptide 4 [Source:MGI Symbol;Acc:MGI:1930076]
ENSMUSG00000027006	54.9486	55.2454	55.6259	51.2457	48.1433	51.2341	53.639	55.2475	56.2761	51.0895	48.0127	54.2897	Dnajc10	2	80315466	80354043	+	5004	protein_coding	DnaJ heat shock protein family (Hsp40) member C10 [Source:MGI Symbol;Acc:MGI:1914111]
ENSMUSG00000009013	47.0994	51.9629	59.7638	52.0632	56.04	45.6963	43.3196	44.5007	45.8993	49.0355	44.2028	46.6532	Dynll1	5	115297110	115300999	-	3890	protein_coding	dynein light chain LC8-type 1 [Source:MGI Symbol;Acc:MGI:1861457]
ENSMUSG00000036398	52.2131	53.0419	60.3595	47.5332	52.5628	44.8846	38.6155	47.2526	44.2811	45.5475	43.5528	47.0612	Ppp1r11	17	36948356	36951741	-	1975	protein_coding	protein phosphatase 1, regulatory inhibitor subunit 11 [Source:MGI Symbol;Acc:MGI:1923747]
ENSMUSG00000006736	53.7351	56.8785	57.7089	42.7281	45.9807	39.2042	43.1441	49.8824	50.5349	49.4591	46.8369	51.0819	Tspan31	10	127067280	127070264	-	2193	protein_coding	tetraspanin 31 [Source:MGI Symbol;Acc:MGI:1914375]
ENSMUSG00000039615	46.3741	53.3751	50.0791	41.94	48.4603	41.7385	38.3153	41.439	41.447	48.7781	50.4182	48.3621	Stub1	17	25830636	25833361	-	1672	protein_coding	STIP1 homology and U-Box containing protein 1 [Source:MGI Symbol;Acc:MGI:1891731]
ENSMUSG00000033379	42.0649	47.2942	52.0839	58.8922	67.0929	56.8166	37.8062	40.9264	39.2631	43.647	41.6643	45.3348	Atp6v0b	4	117884326	117887333	-	2051	protein_coding	ATPase, H+ transporting, lysosomal V0 subunit B [Source:MGI Symbol;Acc:MGI:1890510]
ENSMUSG00000005836	58.4402	62.2258	65.1021	40.4167	40.9214	39.0045	55.9169	59.1293	59.5383	48.843	50.1419	49.8238	Gata6	18	11052508	11085635	+	5590	protein_coding	GATA binding protein 6 [Source:MGI Symbol;Acc:MGI:107516]
ENSMUSG00000026509	49.6067	49.2279	51.5116	52.3717	53.3848	53.962	45.4313	47.3528	46.3174	53.8963	51.2444	52.8923	Capn2	1	182467260	182517608	-	6345	protein_coding	calpain 2 [Source:MGI Symbol;Acc:MGI:88264]
ENSMUSG00000029426	59.5553	58.78	59.2024	42.5512	40.6102	43.8479	57.5577	57.5335	61.092	47.8445	48.8486	54.7324	Scarb2	5	92441314	92506833	-	6285	protein_coding	scavenger receptor class B, member 2 [Source:MGI Symbol;Acc:MGI:1196458]
ENSMUSG00000050335	33.809	33.7701	38.5047	78.4786	86.9664	67.0122	27.3975	25.5753	30.4634	45.0301	42.1734	47.2841	Lgals3	14	47367751	47386160	+	1858	protein_coding	lectin, galactose binding, soluble 3 [Source:MGI Symbol;Acc:MGI:96778]
ENSMUSG00000019428	48.9881	50.9521	54.2735	46.4497	50.2733	39.8647	39.1278	42.2146	43.2004	48.604	46.3341	46.8246	Fkbp8	8	70527724	70535328	+	4529	protein_coding	FK506 binding protein 8 [Source:MGI Symbol;Acc:MGI:1341070]
ENSMUSG00000065126	50.0423	37.7567	46.3288	58.8538	77.1268	45.9196	35.1245	41.0121	48.9749	47.2688	43.843	30.7361	Snord104	11	106500993	106501062	+	70	snoRNA	small nucleolar RNA, C/D box 104 [Source:MGI Symbol;Acc:MGI:3819515]
ENSMUSG00000102869	49.2329	48.473	48.7551	49.8998	48.2366	45.7716	51.1827	50.5987	49.6937	52.4067	48.5155	55.2436	2900097C17Rik	2	156388065	156392979	-	4915	lincRNA	RIKEN cDNA 2900097C17 gene [Source:MGI Symbol;Acc:MGI:1914767]
ENSMUSG00000013787	50.8822	50.8205	46.9311	43.6356	47.692	44.3294	46.7346	48.0162	49.2005	50.6691	53.1112	48.6435	Ehmt2	17	34898469	34914052	+	5489	protein_coding	euchromatic histone lysine N-methyltransferase 2 [Source:MGI Symbol;Acc:MGI:2148922]
ENSMUSG00000036372	57.3651	53.8621	58.7663	38.1686	49.2925	37.5014	39.5683	47.2104	43.4073	51.0087	44.5149	46.5206	Tmem258	19	10204014	10207824	+	1611	protein_coding	transmembrane protein 258 [Source:MGI Symbol;Acc:MGI:1916288]
ENSMUSG00000041057	49.6723	48.3624	48.631	53.5582	50.5324	53.3877	45.2678	47.7667	49.4413	54.4461	50.9502	55.2952	Wdr43	17	71616215	71659031	+	3450	protein_coding	WD repeat domain 43 [Source:MGI Symbol;Acc:MGI:1919765]
ENSMUSG00000025204	45.7897	50.5481	51.0326	49.1072	54.6587	41.5587	33.3311	38.5582	40.5529	47.4792	43.9256	47.6673	Ndufb8	19	44548572	44555440	-	3146	protein_coding	NADH:ubiquinone oxidoreductase subunit B8 [Source:MGI Symbol;Acc:MGI:1914514]
ENSMUSG00000052459	56.7594	54.6156	52.3509	54.7333	52.1468	59.1163	51.4831	53.6102	55.5638	50.5945	48.2575	54.3992	Atp6v1a	16	44085402	44139705	-	6044	protein_coding	ATPase, H+ transporting, lysosomal V1 subunit A [Source:MGI Symbol;Acc:MGI:1201780]
ENSMUSG00000008690	48.6504	53.6613	54.1132	43.3679	44.607	39.5208	40.9981	46.9414	45.6983	47.1008	46.3186	49.2011	Ncaph2	15	89355719	89372826	+	4198	protein_coding	non-SMC condensin II complex, subunit H2 [Source:MGI Symbol;Acc:MGI:1289164]
ENSMUSG00000038539	38.5297	38.3027	43.2483	69.4243	81.9501	60.8018	31.1617	32.5072	32.7529	42.1076	45.6741	45.6826	Atf5	7	44812256	44816658	-	1993	protein_coding	activating transcription factor 5 [Source:MGI Symbol;Acc:MGI:2141857]
ENSMUSG00000081272	45.3472	47.0516	49.7965	52.7737	56.6811	56.6403	43.5476	43.733	30.8634	53.151	52.2006	52.0335	Gm13509	2	49308155	49309462	+	1308	processed_pseudogene	predicted gene 13509 [Source:MGI Symbol;Acc:MGI:3649640]
ENSMUSG00000096544	56.1254	61.9082	56.0707	31.6457	33.9059	64.2337	83.9105	50.8745	42.8028	41.4138	58.0134	46.9089	Gm4617	3	124385667	124385997	+	331	processed_pseudogene	predicted pseudogene 4617 [Source:MGI Symbol;Acc:MGI:3704225]
ENSMUSG00000021109	58.8918	57.5176	57.3893	46.756	42.1719	48.7902	57.0228	58.2698	62.1264	52.1728	50.6197	53.557	Hif1a	12	73901375	73947530	+	5896	protein_coding	hypoxia inducible factor 1, alpha subunit [Source:MGI Symbol;Acc:MGI:106918]
ENSMUSG00000020078	47.5337	52.5546	51.9691	60.7299	61.1205	60.3118	46.6621	46.9685	50.4916	46.9637	44.8823	48.6977	Vps26a	10	62455235	62486805	-	2860	protein_coding	VPS26 retromer complex component A [Source:MGI Symbol;Acc:MGI:1353654]
ENSMUSG00000052825	49.7147	48.9259	52.7005	56.5071	55.6669	52.4303	43.2827	42.7621	45.8081	48.3831	45.4981	49.0889	Gm9892	8	52196065	52197056	-	992	processed_pseudogene	predicted gene 9892 [Source:MGI Symbol;Acc:MGI:3701610]
ENSMUSG00000021290	48.738	52.5441	62.2205	43.8993	48.973	39.6184	39.3212	42.0739	46.2786	47.953	41.5516	44.8455	Atp5mpl	12	111961375	111966977	-	1217	protein_coding	ATP synthase membrane subunit 6.8PL [Source:MGI Symbol;Acc:MGI:1917507]
ENSMUSG00000024833	48.6096	51.3191	48.9902	49.794	54.3671	50.5803	45.2305	46.4142	48.3683	47.122	50.5181	48.257	Pola2	19	5940543	5964206	-	2872	protein_coding	polymerase (DNA directed), alpha 2 [Source:MGI Symbol;Acc:MGI:99690]
ENSMUSG00000038416	49.1513	54.6667	57.935	44.8583	44.1274	41.0363	45.3263	47.9439	46.0415	48.9808	48.4905	52.1182	Cdc16	8	13757676	13781938	+	3103	protein_coding	CDC16 cell division cycle 16 [Source:MGI Symbol;Acc:MGI:1917207]
ENSMUSG00000027433	52.6667	52.4478	47.1696	50.5979	49.1742	56.6951	53.6751	51.6958	56.4844	53.1024	50.7035	56.1976	Xrn2	2	147012996	147078000	+	3981	protein_coding	5'-3' exoribonuclease 2 [Source:MGI Symbol;Acc:MGI:894687]
ENSMUSG00000008892	46.6355	49.8525	52.7838	51.5819	53.3189	49.3096	41.659	44.224	45.7994	43.9883	41.3302	48.4755	Vdac3	8	22577075	22593813	-	5420	protein_coding	voltage-dependent anion channel 3 [Source:MGI Symbol;Acc:MGI:106922]
ENSMUSG00000095041	45.9809	50.5631	46.3835	42.7311	42.6813	40.9937	54.7498	57.3268	54.5614	54.4809	59.7469	45.0138	AC149090.1	JH584304.1	52190	59690	-	4238	protein_coding
ENSMUSG00000090136	66.1304	49.0899	63.4487	40.3724	42.7023	34.5407	54.6586	53.4641	45.2245	46.3516	36.8438	42.4813	Gm10177	9	37252922	37253365	+	444	transcribed_processed_pseudogene	predicted gene 10177 [Source:MGI Symbol;Acc:MGI:3704330]
ENSMUSG00000031749	61.6894	59.7015	55.7137	39.4367	40.0062	44.7428	52.1886	51.323	55.8283	51.6378	53.0446	49.2106	St3gal2	8	110919922	110972480	+	5041	protein_coding	ST3 beta-galactoside alpha-2,3-sialyltransferase 2 [Source:MGI Symbol;Acc:MGI:99427]
ENSMUSG00000026229	52.0364	50.747	48.7532	49.2506	46.759	53.0989	48.891	50.0616	51.2428	53.1321	49.336	56.14	Psmd1	1	86064387	86139151	+	7265	protein_coding	proteasome (prosome, macropain) 26S subunit, non-ATPase, 1 [Source:MGI Symbol;Acc:MGI:1917497]
ENSMUSG00000035198	47.0364	51.2744	56.005	44.6783	49.696	43.6324	40.6491	43.4347	43.8897	46.7104	46.8812	48.7717	Tubg1	11	101119938	101126419	+	2266	protein_coding	tubulin, gamma 1 [Source:MGI Symbol;Acc:MGI:101834]
ENSMUSG00000056999	49.8292	49.1374	46.9299	55.5687	49.5996	58.1343	52.0922	49.8317	53.8939	52.4273	52.3423	54.5302	Ide	19	37268743	37337852	-	5823	protein_coding	insulin degrading enzyme [Source:MGI Symbol;Acc:MGI:96412]
ENSMUSG00000028312	53.9445	49.1367	42.5175	56.4682	45.3123	60.9755	57.8581	59.4935	63.0354	55.3242	51.7685	61.3683	Smc2	4	52439243	52488260	+	5478	protein_coding	structural maintenance of chromosomes 2 [Source:MGI Symbol;Acc:MGI:106067]
ENSMUSG00000039168	52.138	57.5935	64.1194	39.9568	43.7917	37.9629	46.0758	47.2112	44.6862	45.6161	46.8048	46.4953	Dap	15	31224314	31274341	+	1925	protein_coding	death-associated protein [Source:MGI Symbol;Acc:MGI:1918190]
ENSMUSG00000093904	49.5398	50.6958	55.5743	50.5809	52.2677	48.5948	41.9679	43.652	46.4336	48.1078	44.8683	49.9508	Tomm20	8	126930667	126945844	-	4906	protein_coding	translocase of outer mitochondrial membrane 20 [Source:MGI Symbol;Acc:MGI:1915202]
ENSMUSG00000027193	52.5308	52.5551	52.0708	51.2331	49.4229	52.2756	51.4223	52.2195	54.3242	51.9129	48.0356	55.7408	Api5	2	94411682	94438136	-	4545	protein_coding	apoptosis inhibitor 5 [Source:MGI Symbol;Acc:MGI:1888993]
ENSMUSG00000023972	62.5769	61.7442	54.5229	36.4766	35.7757	37.5621	53.0161	53.7595	56.0336	50.131	53.8019	49.3524	Ptk7	17	46564471	46629504	-	5384	protein_coding	PTK7 protein tyrosine kinase 7 [Source:MGI Symbol;Acc:MGI:1918711]
ENSMUSG00000037706	51.5264	54.9499	62.4019	44.4666	47.9151	42.1576	44.9782	46.5544	47.1936	43.951	46.102	44.8016	Cd81	7	143052739	143067934	+	2879	protein_coding	CD81 antigen [Source:MGI Symbol;Acc:MGI:1096398]
ENSMUSG00000027496	51.9397	50.571	54.263	49.836	51.6983	46.0414	40.0809	45.6418	44.0904	43.0265	47.3791	49.8707	Aurka	2	172356190	172370535	-	2531	protein_coding	aurora kinase A [Source:MGI Symbol;Acc:MGI:894678]
ENSMUSG00000030161	52.4788	55.0757	55.5904	44.0885	51.6127	43.5178	45.0794	47.0205	45.0961	43.4413	41.0382	47.7582	Gabarapl1	6	129533160	129542346	+	2013	protein_coding	gamma-aminobutyric acid (GABA) A receptor-associated protein-like 1 [Source:MGI Symbol;Acc:MGI:1914980]
ENSMUSG00000021111	54.7327	50.4793	48.4273	48.5522	45.8369	57.5832	55.9499	55.8817	58.4537	56.6223	54.5787	56.8411	Papola	12	105784694	105838944	+	6595	protein_coding	poly (A) polymerase alpha [Source:MGI Symbol;Acc:MGI:109301]
ENSMUSG00000017421	50.8925	48.8366	46.8189	53.9448	50.907	57.6723	51.6729	52.4118	53.3032	52.3401	48.2222	53.5727	Zfp207	11	80383279	80405733	+	6658	protein_coding	zinc finger protein 207 [Source:MGI Symbol;Acc:MGI:1340045]
ENSMUSG00000020089	44.8249	48.4822	53.627	49.1433	53.3509	44.8394	38.2988	39.5854	41.7687	50.3436	42.2729	49.4262	Ppa1	10	61648552	61674168	+	2902	protein_coding	pyrophosphatase (inorganic) 1 [Source:MGI Symbol;Acc:MGI:97831]
ENSMUSG00000024045	46.8262	43.0284	41.5363	52.0946	53.0954	52.8663	51.1755	54.6883	49.2684	56.514	53.1421	52.6672	Akap8	17	32303676	32321153	-	3695	protein_coding	A kinase (PRKA) anchor protein 8 [Source:MGI Symbol;Acc:MGI:1928488]
ENSMUSG00000038650	43.9414	47.5962	52.5987	57.6479	64.4873	54.1945	36.7378	37.7608	39.5537	41.8133	41.6262	44.1806	Rnh1	7	141160326	141172857	-	2594	protein_coding	ribonuclease/angiogenin inhibitor 1 [Source:MGI Symbol;Acc:MGI:1195456]
ENSMUSG00000039159	60.0268	58.818	58.2899	40.7557	39.994	40.3154	53.5808	56.2588	56.9007	48.2882	46.7225	49.9172	Ube2h	6	30211289	30304539	-	4780	protein_coding	ubiquitin-conjugating enzyme E2H [Source:MGI Symbol;Acc:MGI:104632]
ENSMUSG00000020349	48.3345	49.6442	52.1975	51.0596	51.6714	50.4852	42.3889	45.4743	45.5981	48.8369	45.2188	51.4374	Ppp2ca	11	52098681	52127778	+	7490	protein_coding	protein phosphatase 2 (formerly 2A), catalytic subunit, alpha isoform [Source:MGI Symbol;Acc:MGI:1321159]
ENSMUSG00000025156	45.3744	49.871	52.4676	48.2115	52.5221	46.3276	39.522	42.4764	43.5119	46.8559	46.8746	48.7749	Gps1	11	120784272	120789102	+	2879	protein_coding	G protein pathway suppressor 1 [Source:MGI Symbol;Acc:MGI:2384801]
ENSMUSG00000027715	48.0542	50.3389	52.3358	53.123	50.9859	54.5769	47.0707	48.4629	50.9523	48.8638	46.7681	51.3861	Ccna2	3	36564865	36572150	-	4083	protein_coding	cyclin A2 [Source:MGI Symbol;Acc:MGI:108069]
ENSMUSG00000021072	55.2626	52.3864	51.307	48.5966	48.9409	50.7835	51.4389	53.0962	57.4834	51.5486	46.0021	50.6522	Tmx1	12	70453095	70468040	+	3299	protein_coding	thioredoxin-related transmembrane protein 1 [Source:MGI Symbol;Acc:MGI:1919986]
ENSMUSG00000007029	45.6125	46.8409	42.6118	48.2663	48.181	44.0172	40.3193	42.6422	42.717	49.8597	51.3667	49.4528	Vars	17	35000987	35016322	+	5608	protein_coding	valyl-tRNA synthetase [Source:MGI Symbol;Acc:MGI:90675]
ENSMUSG00000062929	55.4956	54.6498	56.7783	51.7044	52.0126	48.5219	53.9383	53.3966	54.144	46.5363	42.1306	46.2013	Cfl2	12	54858809	54862877	-	3266	protein_coding	cofilin 2, muscle [Source:MGI Symbol;Acc:MGI:101763]
ENSMUSG00000027422	53.8377	45.8452	41.0336	40.4851	40.2561	43.9772	52.0822	56.0697	50.8605	54.8141	49.4541	50.6618	Rrbp1	2	143947395	144011263	-	8786	protein_coding	ribosome binding protein 1 [Source:MGI Symbol;Acc:MGI:1932395]
ENSMUSG00000033149	56.6777	50.9904	46.6734	48.1192	41.1138	52.9109	60.2844	59.3895	61.132	52.8254	52.0275	54.3678	Phldb2	16	45746243	45953598	-	7577	protein_coding	pleckstrin homology like domain, family B, member 2 [Source:MGI Symbol;Acc:MGI:2444981]
ENSMUSG00000036323	46.9734	47.5269	47.6087	46.3418	46.9872	49.4643	47.8573	50.5083	51.3502	54.6396	55.0119	54.5439	Srp72	5	76974683	76999937	+	5717	protein_coding	signal recognition particle 72 [Source:MGI Symbol;Acc:MGI:1333795]
ENSMUSG00000063576	46.3414	50.1826	53.6587	42.4582	47.0521	38.593	41.3877	43.4268	40.3784	46.499	47.4298	46.272	Klhdc3	17	46674550	46680914	-	2593	protein_coding	kelch domain containing 3 [Source:MGI Symbol;Acc:MGI:2651568]
ENSMUSG00000020994	47.3443	44.9218	36.8754	54.1109	55.0014	58.8304	55.3936	55.416	48.7879	58.3399	48.6354	45.5858	Pnn	12	59066884	59073998	+	5762	protein_coding	pinin [Source:MGI Symbol;Acc:MGI:1100514]
ENSMUSG00000069014	67.4501	49.8486	33.4794	60.0563	47.7961	40.8095	40.5441	41.1207	40.5773	55.7872	45.2994	62.56	Gm5641	3	54481438	54482925	+	1488	transcribed_processed_pseudogene	predicted gene 5641 [Source:MGI Symbol;Acc:MGI:3645731]
ENSMUSG00000024498	50.7238	48.6894	41.7963	46.6658	44.7735	50.3018	56.3517	56.4215	57.3093	53.9158	52.6185	54.3539	Tcerg1	18	42511510	42575551	+	4246	protein_coding	transcription elongation regulator 1 (CA150) [Source:MGI Symbol;Acc:MGI:1926421]
ENSMUSG00000035227	55.8636	52.385	56.9378	45.4367	45.7538	39.4247	45.0679	48.6448	47.3969	51.0048	41.9572	49.3408	Spcs2	7	99837569	99863462	-	4221	protein_coding	signal peptidase complex subunit 2 homolog (S. cerevisiae) [Source:MGI Symbol;Acc:MGI:1913874]
ENSMUSG00000018559	45.1674	48.1987	54.1857	49.8329	57.0058	44.2295	39.0213	40.0011	40.1123	44.176	44.8277	43.6484	Ctdnep1	11	69981156	69990601	+	2182	protein_coding	CTD nuclear envelope phosphatase 1 [Source:MGI Symbol;Acc:MGI:1914431]
ENSMUSG00000006273	51.2299	49.9368	49.1996	54.7572	55.6928	56.204	47.0166	50.0935	47.9462	41.5354	42.7356	51.5271	Atp6v1b2	8	69088646	69113711	+	5305	protein_coding	ATPase, H+ transporting, lysosomal V1 subunit B2 [Source:MGI Symbol;Acc:MGI:109618]
ENSMUSG00000032402	54.955	53.6665	51.1284	42.5541	38.7829	44.0313	55.062	54.9716	59.4038	50.8144	56.6931	51.9505	Smad3	9	63646767	63757994	-	5542	protein_coding	SMAD family member 3 [Source:MGI Symbol;Acc:MGI:1201674]
ENSMUSG00000028465	46.3707	42.0745	35.349	46.8904	42.0814	53.2408	56.9414	54.6568	55.5551	56.4534	60.3943	55.4656	Tln1	4	43531519	43562691	-	9801	protein_coding	talin 1 [Source:MGI Symbol;Acc:MGI:1099832]
ENSMUSG00000039952	57.5372	51.3271	47.7511	45.7646	42.9455	51.9838	56.0964	53.66	57.1533	50.0767	54.7707	54.6088	Dag1	9	108204634	108263958	-	6357	protein_coding	dystroglycan 1 [Source:MGI Symbol;Acc:MGI:101864]
ENSMUSG00000036777	49.5561	47.3943	43.9053	59.0457	50.4379	63.4347	50.616	50.465	54.3625	53.1629	51.7701	56.1443	Anln	9	22332012	22389188	-	9063	protein_coding	anillin, actin binding protein [Source:MGI Symbol;Acc:MGI:1920174]
ENSMUSG00000024150	49.0633	51.171	53.9565	45.522	47.2795	40.2694	43.5445	46.7527	47.9597	47.3162	45.1445	50.8914	Mcfd2	17	87254658	87265935	-	2612	protein_coding	multiple coagulation factor deficiency 2 [Source:MGI Symbol;Acc:MGI:2183439]
ENSMUSG00000032328	55.2603	52.4166	51.2454	48.0501	43.7155	50.6968	54.9188	54.7331	56.519	51.5979	48.0687	51.2222	Tmem30a	9	79768943	79793507	-	5646	protein_coding	transmembrane protein 30A [Source:MGI Symbol;Acc:MGI:106402]
ENSMUSG00000018340	54.8341	53.7357	54.9815	39.1005	41.8724	38.4895	41.5225	46.7677	44.6409	48.3981	46.7794	46.4573	Anxa6	11	54979108	55033445	-	2930	protein_coding	annexin A6 [Source:MGI Symbol;Acc:MGI:88255]
ENSMUSG00000026192	46.2944	47.4651	50.459	48.1414	52.6527	50.091	40.2687	42.0167	42.3771	48.2137	46.4636	52.1916	Atic	1	71557150	71579631	+	7985	protein_coding	5-aminoimidazole-4-carboxamide ribonucleotide formyltransferase/IMP cyclohydrolase [Source:MGI Symbol;Acc:MGI:1351352]
ENSMUSG00000028291	47.5714	52.0983	56.7247	51.9216	48.8216	46.6947	46.4365	42.6481	46.1248	45.5199	43.1967	47.3436	Akirin2	4	34550937	34566908	+	1711	protein_coding	akirin 2 [Source:MGI Symbol;Acc:MGI:1889364]
ENSMUSG00000021917	48.1424	52.7963	66.317	43.317	46.4154	37.7254	44.0297	42.0447	46.4542	42.1464	39.5204	43.5129	Spcs1	14	30999826	31001672	-	1546	protein_coding	signal peptidase complex subunit 1 homolog (S. cerevisiae) [Source:MGI Symbol;Acc:MGI:1916269]
ENSMUSG00000083097	45.1499	48.6853	52.9948	55.716	55.3129	50.034	33.9133	36.1503	43.3456	43.382	41.8781	46.9873	Gm14494	2	153826171	153826605	+	435	processed_pseudogene	predicted gene 14494 [Source:MGI Symbol;Acc:MGI:3704210]
ENSMUSG00000005656	48.2471	53.3183	50.9845	49.1339	49.9552	47.5761	48.0377	48.0366	49.8827	44.2926	41.7645	50.8696	Snx6	12	54746349	54795703	-	2998	protein_coding	sorting nexin 6 [Source:MGI Symbol;Acc:MGI:1919433]
ENSMUSG00000097651	51.8719	54.2348	59.2807	52.9255	51.4366	46.2156	41.2108	43.1026	46.6012	45.3322	42.3844	41.8139	4930461G14Rik	9	58455122	58469635	+	843	lincRNA	RIKEN cDNA 4930461G14 gene [Source:MGI Symbol;Acc:MGI:1922129]
ENSMUSG00000011114	46.7043	48.4816	53.806	47.3326	49.0711	42.5197	38.6921	44.4741	42.4519	45.0011	43.9916	47.8454	Tbrg1	9	37648763	37657312	-	3901	protein_coding	transforming growth factor beta regulated gene 1 [Source:MGI Symbol;Acc:MGI:1100877]
ENSMUSG00000107383	44.345	47.1383	54.9693	42.5209	48.973	38.0925	35.7265	34.7385	41.2381	40.4519	40.1989	47.8027	Gm4366	7	116824510	116825851	-	1342	processed_pseudogene	predicted gene 4366 [Source:MGI Symbol;Acc:MGI:3782551]
ENSMUSG00000008393	48.3795	48.0276	47.5076	47.9984	50.305	51.1126	41.2144	45.6371	44.1376	45.6989	46.0072	50.689	Carhsp1	16	8658580	8672155	-	2858	protein_coding	calcium regulated heat stable protein 1 [Source:MGI Symbol;Acc:MGI:1196368]
ENSMUSG00000021831	53.8218	47.0343	45.7632	50.7932	41.996	51.4631	58.1101	56.2097	58.0629	50.3201	51.0325	54.0561	Ero1l	14	45283087	45318771	-	5285	protein_coding	ERO1-like (S. cerevisiae) [Source:MGI Symbol;Acc:MGI:1354385]
ENSMUSG00000002718	47.6445	48.5669	47.8235	51.6984	46.3241	54.6208	48.1481	47.8866	52.2575	51.1173	51.2127	55.7772	Cse1l	2	166906040	166946389	+	5273	protein_coding	chromosome segregation 1-like (S. cerevisiae) [Source:MGI Symbol;Acc:MGI:1339951]
ENSMUSG00000040462	47.9226	47.7981	42.3867	42.1435	47.0222	43.7359	43.4362	46.0755	48.2483	51.0902	46.609	49.0347	Os9	10	127095650	127121131	-	2629	protein_coding	amplified in osteosarcoma [Source:MGI Symbol;Acc:MGI:1924301]
ENSMUSG00000016664	53.2326	52.2068	49.1749	48.2743	45.6723	50.4056	47.415	48.1827	49.9713	49.5032	50.2713	53.0575	Pacsin2	15	83375607	83464606	-	4908	protein_coding	protein kinase C and casein kinase substrate in neurons 2 [Source:MGI Symbol;Acc:MGI:1345153]
ENSMUSG00000020484	48.8475	52.4904	55.493	45.8513	47.0786	39.6694	44.6766	44.6294	47.7018	46.9061	48.0074	50.2221	Xbp1	11	5520659	5525893	+	3248	protein_coding	X-box binding protein 1 [Source:MGI Symbol;Acc:MGI:98970]
ENSMUSG00000060073	45.545	47.7843	55.8393	44.7614	46.2117	40.5076	40.3051	43.8828	44.1812	47.6685	42.0967	49.1101	Psma3	12	70974621	70996347	+	3894	protein_coding	proteasome (prosome, macropain) subunit, alpha type 3 [Source:MGI Symbol;Acc:MGI:104883]
ENSMUSG00000002870	49.6006	50.011	48.2957	46.1585	46.3793	47.2958	43.0182	45.8545	49.3551	48.561	50.6898	53.1901	Mcm2	6	88883474	88898780	-	6956	protein_coding	minichromosome maintenance complex component 2 [Source:MGI Symbol;Acc:MGI:105380]
ENSMUSG00000027944	43.1918	47.2717	50.6123	47.6261	51.6999	45.2131	38.54	37.8048	37.6586	44.3176	41.4582	46.6413	Hax1	3	89995446	89998780	-	1869	protein_coding	HCLS1 associated X-1 [Source:MGI Symbol;Acc:MGI:1346319]
ENSMUSG00000003316	55.991	46.6985	38.2183	43.9571	35.0879	51.3561	61.272	60.3807	62.7605	55.5974	58.2222	59.5488	Glg1	8	111154421	111259216	-	7090	protein_coding	golgi apparatus protein 1 [Source:MGI Symbol;Acc:MGI:104967]
ENSMUSG00000038991	50.3555	50.921	52.1807	40.11	41.8389	38.9516	43.6768	43.8214	45.7835	49.9028	48.289	52.3273	Txndc5	13	38500079	38528824	-	4492	protein_coding	thioredoxin domain containing 5 [Source:MGI Symbol;Acc:MGI:2145316]
ENSMUSG00000024335	43.5787	41.7687	38.5951	53.8381	53.9248	52.9213	44.2755	46.1716	45.7192	48.9883	50.5842	51.5214	Brd2	17	34112023	34122634	-	7285	protein_coding	bromodomain containing 2 [Source:MGI Symbol;Acc:MGI:99495]
ENSMUSG00000021253	58.963	61.8304	62.2295	31.9733	36.1273	34.2514	56.299	53.6777	52.654	41.6917	42.438	40.2576	Tgfb3	12	86056745	86079041	-	3383	protein_coding	transforming growth factor, beta 3 [Source:MGI Symbol;Acc:MGI:98727]
ENSMUSG00000025579	42.5849	45.9212	43.4756	52.1749	54.7583	51.3181	40.6673	39.9638	41.367	45.8176	50.3312	47.0519	Gaa	11	119267887	119285454	+	4783	protein_coding	glucosidase, alpha, acid [Source:MGI Symbol;Acc:MGI:95609]
ENSMUSG00000075254	55.4608	54.5122	47.0969	32.9979	31.0882	38.1006	57.6659	53.8063	55.8509	56.1922	58.2787	56.2589	Heg1	16	33684370	33771576	+	12728	protein_coding	heart development protein with EGF-like domains 1 [Source:MGI Symbol;Acc:MGI:1924696]
ENSMUSG00000059248	53.7136	53.5441	52.1706	36.9505	38.611	36.8333	46.5549	48.2293	50.2373	46.8243	47.9974	47.5525	Sept9	11	117199661	117362325	+	7565	protein_coding	septin 9 [Source:MGI Symbol;Acc:MGI:1858222]
ENSMUSG00000022564	40.8253	45.4502	48.6563	54.6834	61.4731	52.7794	39.0555	38.433	39.89	43.7137	47.5125	39.8141	Grina	15	76246764	76249904	+	2067	protein_coding	glutamate receptor, ionotropic, N-methyl D-aspartate-associated protein 1 (glutamate binding) [Source:MGI Symbol;Acc:MGI:1913418]
ENSMUSG00000058603	34.0352	45.517	52.2854	46.4738	51.6496	39.2887	29.8046	36.949	37.2635	46.8121	43.8663	36.6383	Rpl28-ps1	1	128038569	128038982	+	414	processed_pseudogene	ribosomal protein L28, pseudogene 1 [Source:MGI Symbol;Acc:MGI:3705349]
ENSMUSG00000045294	55.9273	59.1825	55.5705	46.7746	45.1222	47.1039	47.4455	50.2462	49.6625	44.1312	46.2076	48.9362	Insig1	5	28071363	28078662	+	3093	protein_coding	insulin induced gene 1 [Source:MGI Symbol;Acc:MGI:1916289]
ENSMUSG00000021243	48.4501	47.4148	50.1261	41.0022	51.5306	43.512	37.257	42.695	39.9929	44.6289	39.0958	44.2375	Fcf1	12	84970897	84983303	+	1117	protein_coding	FCF1 rRNA processing protein [Source:MGI Symbol;Acc:MGI:1920986]
ENSMUSG00000037313	48.9773	48.3652	47.5645	43.5065	46.9869	42.598	42.1476	47.6496	44.5253	45.1949	42.9158	46.5901	Tacc3	5	33658128	33678995	+	3552	protein_coding	transforming, acidic coiled-coil containing protein 3 [Source:MGI Symbol;Acc:MGI:1341163]
ENSMUSG00000039703	46.5288	43.7822	43.1057	51.5356	47.5398	51.5149	42.2332	45.2708	45.544	50.0111	49.4617	55.3047	Nploc4	11	120380370	120437708	-	4776	protein_coding	NPL4 homolog, ubiquitin recognition factor [Source:MGI Symbol;Acc:MGI:2679787]
ENSMUSG00000038279	45.0528	43.4502	43.4561	50.2622	53.4146	51.1476	39.4379	42.2302	39.5756	46.9986	45.4946	48.3162	Nop2	6	125131909	125144753	+	2772	protein_coding	NOP2 nucleolar protein [Source:MGI Symbol;Acc:MGI:107891]
ENSMUSG00000034371	52.5662	56.5063	58.6	47.1343	46.7751	44.6233	47.391	49.6571	49.4065	40.2824	41.0656	41.875	Tkfc	19	10592200	10604258	-	2253	protein_coding	triokinase, FMN cyclase [Source:MGI Symbol;Acc:MGI:2385084]
ENSMUSG00000056501	37.9459	51.6462	62.5315	39.2814	39.4017	31.672	34.2699	35.5836	41.7505	47.6508	52.9985	45.1095	Cebpb	2	167688915	167690418	+	1504	protein_coding	CCAAT/enhancer binding protein (C/EBP), beta [Source:MGI Symbol;Acc:MGI:88373]
ENSMUSG00000024048	43.9159	49.0858	62.5043	48.51	52.4174	41.8971	41.4122	36.7018	41.8431	41.9338	40.2313	41.1202	Myl12a	17	70993656	71002878	-	3360	protein_coding	myosin, light chain 12A, regulatory, non-sarcomeric [Source:MGI Symbol;Acc:MGI:1914518]
ENSMUSG00000006585	41.1641	46.2175	48.629	45.558	48.0074	44.5735	39.0065	41.4975	42.3795	46.4119	49.2462	47.804	Cdt1	8	122568015	122573554	+	3140	protein_coding	chromatin licensing and DNA replication factor 1 [Source:MGI Symbol;Acc:MGI:1914427]
ENSMUSG00000045817	50.8546	49.2792	52.5873	44.7709	43.7874	43.6863	52.1229	53.9308	55.7433	51.729	49.8593	50.06	Zfp36l2	17	84183931	84187947	-	3530	protein_coding	zinc finger protein 36, C3H type-like 2 [Source:MGI Symbol;Acc:MGI:107945]
ENSMUSG00000061111	47.0037	45.7568	53.4579	44.2375	48.6785	38.9691	34.9479	38.1024	40.7123	38.6013	43.1345	43.4948	Mcrip1	11	120542888	120549727	-	1282	protein_coding	MAPK regulated corepressor interacting protein 1 [Source:MGI Symbol;Acc:MGI:2384752]
ENSMUSG00000091337	56.1641	52.41	56.3327	39.499	37.4075	36.3914	51.0785	53.1615	51.2629	41.2847	38.0798	40.9057	Eid1	2	125673095	125674785	+	1691	protein_coding	EP300 interacting inhibitor of differentiation 1 [Source:MGI Symbol;Acc:MGI:1889651]
ENSMUSG00000090553	48.1661	47.4336	55.9602	40.6648	48.6148	30.2593	41.8813	42.9422	41.5858	41.714	37.3704	45.9734	Snrpe	1	133603871	133610291	-	1372	protein_coding	small nuclear ribonucleoprotein E [Source:MGI Symbol;Acc:MGI:98346]
ENSMUSG00000032372	51.8723	52.609	56.1021	49.2574	47.8581	48.9695	48.9824	50.9331	52.6711	41.5746	41.7736	43.9664	Plscr2	9	92275602	92297752	+	3180	protein_coding	phospholipid scramblase 2 [Source:MGI Symbol;Acc:MGI:1270860]
ENSMUSG00000041084	50.6189	51.9543	58.5448	42.1067	44.7051	38.3332	40.0037	44.5151	45.3838	41.9515	39.0254	44.9831	Ostc	3	130695912	130709444	-	2751	protein_coding	oligosaccharyltransferase complex subunit (non-catalytic) [Source:MGI Symbol;Acc:MGI:1913607]
ENSMUSG00000056209	44.9961	46.1224	49.7375	45.1934	50.3182	38.8905	30.0349	36.3869	35.8956	46.1937	44.6654	48.0332	Npm3	19	45747734	45749591	-	1187	protein_coding	nucleoplasmin 3 [Source:MGI Symbol;Acc:MGI:894653]
ENSMUSG00000003352	46.8874	53.5579	50.0147	41.6632	43.0833	39.7511	45.5999	45.819	46.4101	47.7041	48.2234	43.88	Cacnb3	15	98630840	98644529	+	4010	protein_coding	calcium channel, voltage-dependent, beta 3 subunit [Source:MGI Symbol;Acc:MGI:103307]
ENSMUSG00000040084	55.5631	53.9072	49.6471	40.5774	42.8986	42.5866	48.4927	50.4359	50.546	49.8673	45.9059	48.424	Bub1b	2	118598211	118641591	+	4275	protein_coding	BUB1B, mitotic checkpoint serine/threonine kinase [Source:MGI Symbol;Acc:MGI:1333889]
ENSMUSG00000020936	45.8392	48.2469	49.5395	44.4038	46.5187	46.0452	42.5096	42.8143	43.7049	47.732	46.3113	48.7813	Nmt1	11	103028190	103068912	+	5017	protein_coding	N-myristoyltransferase 1 [Source:MGI Symbol;Acc:MGI:102579]
ENSMUSG00000004364	49.6976	48.0244	47.3311	48.0004	46.0265	48.4152	52.7357	49.2146	52.2326	47.3741	45.7673	51.724	Cul3	1	80264923	80340480	-	4873	protein_coding	cullin 3 [Source:MGI Symbol;Acc:MGI:1347360]
ENSMUSG00000001445	45.9497	48.0902	53.004	42.6213	44.7509	39.1129	36.6813	42.4471	42.0071	45.5573	48.0037	50.0511	Mrpl10	11	97041560	97049213	+	1708	protein_coding	mitochondrial ribosomal protein L10 [Source:MGI Symbol;Acc:MGI:1333801]
ENSMUSG00000001383	51.5313	48.6349	47.2262	42.0408	45.2231	40.1516	42.8487	46.6264	41.3523	42.4825	39.9075	45.0895	Zmat2	18	36793923	36799660	+	2257	protein_coding	zinc finger, matrin type 2 [Source:MGI Symbol;Acc:MGI:1913742]
ENSMUSG00000003779	52.1436	50.9349	45.0321	47.8682	46.1504	51.6331	48.6024	52.2625	53.1182	45.2401	48.3088	51.2942	Kif20a	18	34624624	34633265	+	3796	protein_coding	kinesin family member 20A [Source:MGI Symbol;Acc:MGI:1201682]
ENSMUSG00000037351	46.5237	44.2666	44.3382	46.9138	48.8964	46.0035	40.7165	39.5702	42.5121	47.3863	47.557	47.6886	Actr1b	1	36698114	36714422	-	4274	protein_coding	ARP1 actin-related protein 1B, centractin beta [Source:MGI Symbol;Acc:MGI:1917446]
ENSMUSG00000064364	24.6729	33.2997	22.7437	20.2783	38.7039	47.9757	84.9473	67.1506	60.5659	86.8314	67.6585	18.197	mt-Th	MT	11546	11612	+	67	Mt_tRNA	mitochondrially encoded tRNA histidine [Source:MGI Symbol;Acc:MGI:102485]
ENSMUSG00000103653	49.2769	49.2834	60.4354	36.0481	46.8899	37.7454	39.0375	39.589	36.9779	39.3571	43.7735	38.3592	Gstp-ps	1	192073820	192074450	-	631	processed_pseudogene	glutathione S-transferase, pi, pseudogene [Source:MGI Symbol;Acc:MGI:3782108]
ENSMUSG00000037379	58.3108	58.9465	58.2971	29.8329	32.0238	26.3483	38.2238	40.5367	43.137	46.9715	47.6751	44.4249	Spon2	5	33198184	33218455	-	2947	protein_coding	spondin 2, extracellular matrix protein [Source:MGI Symbol;Acc:MGI:1923724]
ENSMUSG00000042682	50.2864	49.3536	56.0569	46.1449	49.9069	43.704	43.7981	42.8485	46.4331	42.1676	37.4471	44.6196	Selenok	14	29968308	29975662	+	1891	protein_coding	selenoprotein K [Source:MGI Symbol;Acc:MGI:1931466]
ENSMUSG00000020180	51.5259	50.1003	54.5561	40.7331	44.0423	40.1113	35.9942	40.6326	43.0415	42.8468	34.4793	48.3499	Snrpd3	10	75517551	75537381	+	3442	protein_coding	small nuclear ribonucleoprotein D3 [Source:MGI Symbol;Acc:MGI:1914582]
ENSMUSG00000019942	46.7938	49.8168	52.5348	44.9909	47.4219	41.7022	41.093	43.6387	45.7376	44.7397	42.9131	45.2995	Cdk1	10	69335146	69352938	-	4934	protein_coding	cyclin-dependent kinase 1 [Source:MGI Symbol;Acc:MGI:88351]
ENSMUSG00000028902	46.0721	47.9924	45.6383	47.3523	50.4329	43.066	41.1829	44.8332	41.1871	44.3117	41.8853	44.9747	Sf3a3	4	124714776	124732460	+	2785	protein_coding	splicing factor 3a, subunit 3 [Source:MGI Symbol;Acc:MGI:1922312]
ENSMUSG00000025492	48.2991	49.9677	58.4934	41.5002	52.4802	39.6413	38.3461	37.287	38.697	39.5248	44.1444	38.4503	Ifitm3	7	141009586	141010770	-	678	protein_coding	interferon induced transmembrane protein 3 [Source:MGI Symbol;Acc:MGI:1913391]
ENSMUSG00000020386	46.5723	48.8745	54.3278	45.9575	49.5903	42.5847	36.1352	38.7855	38.1597	42.7346	37.5115	51.288	Sar1b	11	51763687	51791925	+	1255	protein_coding	secretion associated Ras related GTPase 1B [Source:MGI Symbol;Acc:MGI:1913647]
ENSMUSG00000032047	48.9423	51.66	52.8175	42.9759	41.1647	38.614	42.1029	44.5702	46.3293	46.7231	43.4853	50.0476	Acat1	9	53580522	53610382	-	3758	protein_coding	acetyl-Coenzyme A acetyltransferase 1 [Source:MGI Symbol;Acc:MGI:87870]
ENSMUSG00000010277	50.9414	46.9842	39.6942	43.3441	37.9882	48.5127	49.6461	49.774	52.5645	52.2555	53.6206	56.3273	2610507B11Rik	11	78261752	78290623	+	8798	protein_coding	RIKEN cDNA 2610507B11 gene [Source:MGI Symbol;Acc:MGI:1919753]
ENSMUSG00000021760	46.0441	47.9164	52.1587	51.2294	52.3273	48.3353	39.4058	43.012	43.8945	41.0792	38.3653	43.2837	Gpx8	13	113042753	113046410	-	1048	protein_coding	glutathione peroxidase 8 (putative) [Source:MGI Symbol;Acc:MGI:1916840]
ENSMUSG00000024750	47.1127	49.8542	52.1387	42.8365	42.0646	43.1486	47.3771	50.3554	52.4702	45.238	44.796	50.7106	Zfand5	19	21272278	21282289	+	6193	protein_coding	zinc finger, AN1-type domain 5 [Source:MGI Symbol;Acc:MGI:1278334]
ENSMUSG00000032431	49.5099	51.8738	63.5038	39.3258	40.4956	36.1922	42.5511	43.1145	45.8399	39.5617	40.4703	42.6379	Crtap	9	114375134	114390675	-	1772	protein_coding	cartilage associated protein [Source:MGI Symbol;Acc:MGI:1891221]
ENSMUSG00000040354	43.763	42.5068	41.675	47.1178	48.8198	46.353	35.3826	37.8789	37.2815	47.2487	47.3709	50.2525	Mars	10	127296221	127311786	-	3423	protein_coding	methionine-tRNA synthetase [Source:MGI Symbol;Acc:MGI:1345633]
ENSMUSG00000060743	53.5234	52.2505	61.6863	40.6628	42.6807	39.5232	43.5826	43.6922	44.4164	43.9773	45.6491	48.4564	H3f3a	1	180800832	180813943	-	3504	protein_coding	H3 histone, family 3A [Source:MGI Symbol;Acc:MGI:1097686]
ENSMUSG00000038690	45.2165	46.8974	52.9121	43.3633	47.6672	38.5985	35.3952	40.5544	38.8019	43.2236	39.892	40.8048	Atp5j2	5	145183698	145192062	-	3306	protein_coding	ATP synthase, H+ transporting, mitochondrial F0 complex, subunit F2 [Source:MGI Symbol;Acc:MGI:1927558]
ENSMUSG00000029169	48.2446	46.2344	45.5477	53.6956	47.7546	53.551	47.4128	47.6851	49.3932	49.7006	46.085	52.5726	Dhx15	5	52150203	52190514	-	8496	protein_coding	DEAH (Asp-Glu-Ala-His) box polypeptide 15 [Source:MGI Symbol;Acc:MGI:1099786]
ENSMUSG00000004264	42.5138	45.6426	49.9808	44.5345	51.0519	40.644	35.3673	36.3832	36.7415	41.7394	42.2871	43.8059	Phb2	6	124712336	124716950	+	3718	protein_coding	prohibitin 2 [Source:MGI Symbol;Acc:MGI:102520]
ENSMUSG00000101249	30.3193	31.6732	36.2135	30.109	50.028	26.6054	75.7012	40.3228	46.7849	62.5965	44.6376	21.8651	Gm29216	1	24615706	24616197	-	492	unprocessed_pseudogene	predicted gene 29216 [Source:MGI Symbol;Acc:MGI:5579922]
ENSMUSG00000039682	46.334	47.6418	51.4702	45.2986	47.8899	44.1527	40.7405	44.0656	41.7345	45.7853	42.1886	47.4683	Lap3	5	45493374	45512691	+	3098	protein_coding	leucine aminopeptidase 3 [Source:MGI Symbol;Acc:MGI:1914238]
ENSMUSG00000039953	46.8223	46.016	41.8382	44.5041	43.4774	45.2318	43.4905	42.6095	42.6283	49.682	49.8257	51.9421	Clstn1	4	149586468	149648899	+	4662	protein_coding	calsyntenin 1 [Source:MGI Symbol;Acc:MGI:1929895]
ENSMUSG00000024480	49.0863	50.0442	58.0744	46.1156	47.1614	43.2915	43.7205	44.063	46.4282	42.0923	37.6207	43.7758	Ap3s1	18	46741876	46790826	+	2011	protein_coding	adaptor-related protein complex 3, sigma 1 subunit [Source:MGI Symbol;Acc:MGI:1337062]
ENSMUSG00000055723	43.7889	46.5416	50.3412	50.6714	50.4412	46.802	37.973	40.8592	42.2068	44.1259	39.0572	46.6648	Rras2	7	114046782	114117781	-	3554	protein_coding	related RAS viral (r-ras) oncogene 2 [Source:MGI Symbol;Acc:MGI:1914172]
ENSMUSG00000024942	48.9953	49.6895	49.1039	45.7232	47.175	42.9401	40.3934	44.5543	43.7111	45.6047	43.3197	42.4122	Capn1	19	5988546	6015825	-	3190	protein_coding	calpain 1 [Source:MGI Symbol;Acc:MGI:88263]
ENSMUSG00000022956	42.0536	46.6998	47.2357	42.716	44.6881	35.6441	29.4617	36.1127	37.2704	40.9703	42.2341	43.6778	Atp5o	16	91925214	91931687	-	1972	protein_coding	ATP synthase, H+ transporting, mitochondrial F1 complex, O subunit [Source:MGI Symbol;Acc:MGI:106341]
ENSMUSG00000036371	48.4491	46.7286	48.135	45.0974	48.8609	42.6681	39.6652	41.4768	43.0002	43.7369	39.241	45.5556	Serbp1	6	67238176	67297736	+	20117	protein_coding	serpine1 mRNA binding protein 1 [Source:MGI Symbol;Acc:MGI:1914120]
ENSMUSG00000022678	48.4099	49.0928	50.6418	39.6702	43.1873	40.2983	43.8696	47.4208	46.5409	45.777	45.1902	45.5031	Nde1	16	14163275	14192928	+	3205	protein_coding	nudE neurodevelopment protein 1 [Source:MGI Symbol;Acc:MGI:1914453]
ENSMUSG00000020644	47.0437	42.4337	53.0796	47.6743	45.4925	46.0503	42.1701	46.1878	46.8771	48.3516	46.0336	45.4338	Id2	12	25093799	25097140	-	2438	protein_coding	inhibitor of DNA binding 2 [Source:MGI Symbol;Acc:MGI:96397]
ENSMUSG00000020705	47.4767	45.7224	39.0909	46.284	45.5976	44.0859	46.081	49.8716	46.1435	47.2568	46.0432	48.8181	Ddx42	11	106216926	106249139	+	4228	protein_coding	DEAD (Asp-Glu-Ala-Asp) box polypeptide 42 [Source:MGI Symbol;Acc:MGI:1919297]
ENSMUSG00000105388	41.8114	44.4826	55.7482	39.4582	48.2054	43.4326	34.0424	36.1742	44.4632	41.911	34.91	40.4388	Rpl36a-ps2	3	145879020	145879340	+	321	processed_pseudogene	ribosomal protein L36A, pseudogene 2 [Source:MGI Symbol;Acc:MGI:3780887]
ENSMUSG00000024909	43.1791	49.8791	52.7508	39.3419	43.0406	35.7585	35.3525	38.8678	38.0073	43.2675	43.829	42.9546	Efemp2	19	5473973	5481853	+	2648	protein_coding	epidermal growth factor-containing fibulin-like extracellular matrix protein 2 [Source:MGI Symbol;Acc:MGI:1891209]
ENSMUSG00000053768	45.7406	45.7263	50.8547	45.3661	50.3545	47.1261	36.6292	42.8632	40.5214	44.4338	43.402	45.5733	Chchd3	6	32790976	33060260	-	2905	protein_coding	coiled-coil-helix-coiled-coil-helix domain containing 3 [Source:MGI Symbol;Acc:MGI:1913325]
ENSMUSG00000042650	53.3225	47.1837	45.5269	45.3353	42.1913	47.3242	49.0833	49.3613	51.5937	48.738	48.6793	52.5393	Alkbh5	11	60536381	60558512	+	5987	protein_coding	alkB homolog 5, RNA demethylase [Source:MGI Symbol;Acc:MGI:2144489]
ENSMUSG00000066232	47.7461	45.7565	42.1195	48.2536	44.2655	52.018	46.6773	48.2539	51.773	49.578	46.5889	52.4092	Ipo7	7	110018274	110056609	+	11169	protein_coding	importin 7 [Source:MGI Symbol;Acc:MGI:2152414]
ENSMUSG00000002957	44.2451	46.1435	43.9367	42.945	41.9403	44.2804	41.8493	42.1524	42.8396	47.1796	47.2483	48.6496	Ap2a2	7	141562173	141633011	+	5663	protein_coding	adaptor-related protein complex 2, alpha 2 subunit [Source:MGI Symbol;Acc:MGI:101920]
ENSMUSG00000038776	52.4586	51.3984	54.9619	39.1299	41.6824	34.0007	43.2668	41.2883	43.1086	41.936	42.0319	40.456	Ephx1	1	180976210	181020904	-	1950	protein_coding	epoxide hydrolase 1, microsomal [Source:MGI Symbol;Acc:MGI:95405]
ENSMUSG00000056917	45.6781	45.3191	45.497	41.4705	41.0051	39.0478	43.0127	45.1415	45.057	44.7082	50.3868	43.8037	Sipa1	19	5651185	5663707	-	3868	protein_coding	signal-induced proliferation associated gene 1 [Source:MGI Symbol;Acc:MGI:107576]
ENSMUSG00000037072	44.175	49.3423	55.0734	44.7311	43.7747	40.7639	42.5506	43.0178	44.8172	42.1594	38.7043	43.0933	Selenof	3	144570304	144597680	+	5819	protein_coding	selenoprotein F [Source:MGI Symbol;Acc:MGI:1927947]
ENSMUSG00000027203	50.138	53.0389	54.1826	37.5896	42.846	32.6692	37.559	39.7193	38.6109	43.1047	38.8343	41.5872	Dut	2	125247190	125258608	+	2410	protein_coding	deoxyuridine triphosphatase [Source:MGI Symbol;Acc:MGI:1346051]
ENSMUSG00000028843	42.9546	48.4972	59.7271	38.1153	43.5982	37.6425	34.1627	37.4728	40.7343	43.3139	42.5942	40.2701	Sh3bgrl3	4	134127406	134128789	-	821	protein_coding	SH3 domain binding glutamic acid-rich protein-like 3 [Source:MGI Symbol;Acc:MGI:1920973]
ENSMUSG00000047676	38.2917	42.7405	56.5116	40.8064	40.3973	29.9317	23.872	26.2417	30.9502	36.1141	32.0693	40.5183	Rpsa-ps10	3	150072658	150073542	-	885	processed_pseudogene	ribosomal protein SA, pseudogene 10 [Source:MGI Symbol;Acc:MGI:3704228]
ENSMUSG00000061232	43.7055	44.5373	54.3988	40.4999	48.493	36.9158	34.8297	34.4036	37.1282	40.9615	41.6403	39.4061	H2-K1	17	33996017	34000333	-	2608	protein_coding	histocompatibility 2, K1, K region [Source:MGI Symbol;Acc:MGI:95904]
ENSMUSG00000073838	44.8972	48.0863	49.7369	38.0524	45.7917	36.6862	35.8897	41.5983	37.5666	43.5301	41.2072	38.0693	Tufm	7	126487361	126490731	+	2125	protein_coding	Tu translation elongation factor, mitochondrial [Source:MGI Symbol;Acc:MGI:1923686]
ENSMUSG00000029686	48.0298	47.4848	45.736	44.7277	42.8055	47.1151	47.6844	48.8727	48.2042	47.0078	44.7012	48.6756	Cul1	6	47453398	47526139	+	4040	protein_coding	cullin 1 [Source:MGI Symbol;Acc:MGI:1349658]
ENSMUSG00000054312	43.8329	43.7066	56.0972	39.6165	49.4713	32.4912	29.6357	32.8176	35.3134	40.9365	35.7761	43.3313	Mrps21	3	95862634	95871519	-	739	protein_coding	mitochondrial ribosomal protein S21 [Source:MGI Symbol;Acc:MGI:1913542]
ENSMUSG00000002504	42.1667	45.0763	46.4818	47.8275	53.9814	45.1276	34.1337	35.6912	36.8265	42.2248	43.65	41.1494	Slc9a3r2	17	24639282	24650305	-	2257	protein_coding	solute carrier family 9 (sodium/hydrogen exchanger), member 3 regulator 2 [Source:MGI Symbol;Acc:MGI:1890662]
ENSMUSG00000017781	44.0967	44.5243	46.1602	40.2077	43.6639	41.1285	39.6542	44.0834	44.3693	43.6698	43.4922	46.8448	Pitpna	11	75588097	75628804	+	4129	protein_coding	phosphatidylinositol transfer protein, alpha [Source:MGI Symbol;Acc:MGI:99887]
ENSMUSG00000024063	52.6667	55.0129	54.3754	47.2248	46.9048	51.7732	44.5395	46.5037	48.2909	37.6512	36.9833	38.9288	Lbh	17	72918305	72941947	+	3212	protein_coding	limb-bud and heart [Source:MGI Symbol;Acc:MGI:1925139]
ENSMUSG00000022462	45.0327	41.8043	40.8408	50.6558	42.886	52.0309	48.5095	47.2022	47.3789	52.5292	51.3199	57.391	Slc38a2	15	96687392	96699730	-	8838	protein_coding	solute carrier family 38, member 2 [Source:MGI Symbol;Acc:MGI:1915010]
ENSMUSG00000042699	45.8882	43.5318	37.9413	46.4287	39.5626	49.1563	53.3219	54.6236	55.5968	50.6353	48.0028	52.961	Dhx9	1	153455758	153487660	-	9603	protein_coding	DEAH (Asp-Glu-Ala-His) box polypeptide 9 [Source:MGI Symbol;Acc:MGI:108177]
ENSMUSG00000024811	48.8982	45.6415	44.3817	46.9945	42.7559	49.1778	49.9204	48.9056	53.0614	47.2521	46.3793	49.7977	Tnks2	19	36834232	36893477	+	10406	protein_coding	tankyrase, TRF1-interacting ankyrin-related ADP-ribose polymerase 2 [Source:MGI Symbol;Acc:MGI:1921743]
ENSMUSG00000030704	50.7509	51.4496	50.2764	45.8376	42.8871	48.9702	52.1026	48.7447	54.4436	43.8415	41.29	46.7279	Rab6a	7	100607410	100641268	+	3728	protein_coding	RAB6A, member RAS oncogene family [Source:MGI Symbol;Acc:MGI:894313]
ENSMUSG00000001017	43.9909	43.6014	44.7555	46.2735	47.1862	45.9575	42.5272	43.9088	44.1099	42.929	42.9114	46.3097	Chtop	3	90498956	90509498	-	3637	protein_coding	chromatin target of PRMT1 [Source:MGI Symbol;Acc:MGI:1913761]
ENSMUSG00000004937	42.8352	45.7458	45.4577	44.2844	48.9407	43.3731	35.1304	36.9486	38.108	43.6935	45.1613	43.2649	Sgta	10	81044075	81060181	-	2876	protein_coding	small glutamine-rich tetratricopeptide repeat (TPR)-containing, alpha [Source:MGI Symbol;Acc:MGI:1098703]
ENSMUSG00000019373	46.4697	46.6667	47.5792	44.4363	43.6185	41.2726	39.6393	43.3695	42.8211	43.1085	40.6445	48.3584	Cops3	11	59817795	59839838	-	3454	protein_coding	COP9 signalosome subunit 3 [Source:MGI Symbol;Acc:MGI:1349409]
ENSMUSG00000063694	41.4866	41.7256	47.1647	55.2476	54.5622	47.3512	36.0482	36.328	37.3662	43.9126	38.3547	45.013	Cycs	6	50562563	50566538	-	3404	protein_coding	cytochrome c, somatic [Source:MGI Symbol;Acc:MGI:88578]
ENSMUSG00000024683	41.4639	41.0545	41.2664	55.0771	57.1358	54.812	34.859	35.9744	38.0999	47.1198	41.0044	46.5652	Mrpl16	19	11770415	11774944	+	1122	protein_coding	mitochondrial ribosomal protein L16 [Source:MGI Symbol;Acc:MGI:2137219]
ENSMUSG00000001783	44.3411	44.2869	42.7033	43.2239	43.47	40.7415	37.1219	41.2263	37.5505	41.9364	39.5907	46.8563	Rtcb	10	85938637	85957823	-	2615	protein_coding	RNA 2',3'-cyclic phosphate and 5'-OH ligase [Source:MGI Symbol;Acc:MGI:106379]
ENSMUSG00000018821	43.9765	44.7382	48.1767	46.4867	52.1411	35.8134	30.1335	31.4083	33.6518	39.6555	36.5391	38.1797	Avpi1	19	42123273	42129059	-	1236	protein_coding	arginine vasopressin-induced 1 [Source:MGI Symbol;Acc:MGI:1916784]
ENSMUSG00000026245	40.7412	43.2067	46.9466	44.4964	45.4801	43.1766	37.1901	37.6968	42.7529	45.312	43.9213	44.9055	Farsb	1	78417975	78488897	-	2620	protein_coding	phenylalanyl-tRNA synthetase, beta subunit [Source:MGI Symbol;Acc:MGI:1346035]
ENSMUSG00000020476	41.9931	43.1468	43.3694	47.2647	46.2255	40.9395	39.9034	39.159	41.9456	40.8244	43.9743	43.9292	Dbnl	11	5788488	5800962	+	2346	protein_coding	drebrin-like [Source:MGI Symbol;Acc:MGI:700006]
ENSMUSG00000017264	42.1846	44.5719	42.2796	44.1931	42.6882	44.0721	46.5326	46.7351	44.3067	43.655	45.2502	45.2874	Exosc10	4	148558429	148582401	+	3594	protein_coding	exosome component 10 [Source:MGI Symbol;Acc:MGI:1355322]
ENSMUSG00000020485	45.2922	43.6523	55.8711	42.1058	44.1806	36.0551	33.1096	35.1612	33.4595	36.9396	33.7155	41.3784	Supt4a	11	87737552	87743623	+	942	protein_coding	suppressor of Ty 4A [Source:MGI Symbol;Acc:MGI:107416]
ENSMUSG00000084416	39.0582	40.6748	55.9799	43.7603	42.5758	33.2203	30.0064	34.2002	33.6448	43.1435	35.3888	37.2295	Rpl10a-ps1	1	64993951	64994604	-	654	processed_pseudogene	ribosomal protein L10A, pseudogene 1 [Source:MGI Symbol;Acc:MGI:3705885]
ENSMUSG00000022744	44.4422	45.8014	45.2466	46.4265	45.3471	46.2674	40.3799	41.0095	42.68	51.3561	45.3485	55.1802	Cldnd1	16	58727910	58734251	+	2563	protein_coding	claudin domain containing 1 [Source:MGI Symbol;Acc:MGI:2447860]
ENSMUSG00000000088	41.195	42.1171	50.9002	42.7843	50.2198	38.5799	35.2595	36.2203	36.6304	41.1026	39.1719	39.2893	Cox5a	9	57521274	57532426	+	2101	protein_coding	cytochrome c oxidase subunit 5A [Source:MGI Symbol;Acc:MGI:88474]
ENSMUSG00000033272	42.9765	45.4129	46.195	43.6399	47.703	43.7767	38.1077	40.6766	39.244	42.8667	45.7288	48.4723	Slc35a4	18	36679215	36683861	+	3275	protein_coding	solute carrier family 35, member A4 [Source:MGI Symbol;Acc:MGI:1915093]
ENSMUSG00000056820	47.0661	45.348	48.868	43.1895	45.3651	40.5862	41.2425	42.7719	40.6353	40.2409	40.1315	45.9838	Tsnax	8	125012997	125034192	+	3917	protein_coding	translin-associated factor X [Source:MGI Symbol;Acc:MGI:1855672]
ENSMUSG00000014606	44.9102	46.4673	52.5266	41.7186	40.9467	38.0332	36.2106	40.1401	40.9719	39.4479	41.5169	44.316	Slc25a11	11	70644196	70647479	-	2120	protein_coding	solute carrier family 25 (mitochondrial carrier oxoglutarate carrier), member 11 [Source:MGI Symbol;Acc:MGI:1915113]
ENSMUSG00000017548	45.4242	42.6954	42.7229	53.6829	47.3336	53.1298	45.2832	46.0545	48.6848	47.9931	45.7101	51.319	Suz12	11	79993106	80034123	+	4945	protein_coding	SUZ12 polycomb repressive complex 2 subunit [Source:MGI Symbol;Acc:MGI:1261758]
ENSMUSG00000059422	52.1074	51.2149	38.194	50.6148	47.7141	48.7559	43.5983	41.243	47.4195	47.9561	35.494	51.7429	Gm8116	9	78820638	78821838	-	1201	processed_pseudogene	predicted gene 8116 [Source:MGI Symbol;Acc:MGI:3648797]
ENSMUSG00000058076	44.8452	46.755	53.8599	40.1997	46.5657	39.216	35.6409	42.6112	41.4833	41.619	41.2031	41.8389	Sdhc	1	171127165	171150603	-	3250	protein_coding	succinate dehydrogenase complex, subunit C, integral membrane protein [Source:MGI Symbol;Acc:MGI:1913302]
ENSMUSG00000028494	49.9161	48.6619	54.3921	47.9829	53.3443	42.1789	35.8472	40.0057	39.7931	35.17	33.5756	38.1459	Plin2	4	86648386	86670060	-	3512	protein_coding	perilipin 2 [Source:MGI Symbol;Acc:MGI:87920]
ENSMUSG00000012519	46.1782	43.8331	45.6891	44.0747	43.8583	43.2173	42.6453	45.0253	42.8655	46.3705	42.8392	45.8238	Mlkl	8	111311797	111338177	-	2303	protein_coding	mixed lineage kinase domain-like [Source:MGI Symbol;Acc:MGI:1921818]
ENSMUSG00000020430	44.4742	44.7328	42.7549	43.6099	45.6035	41.4936	36.6031	39.802	39.9101	44.0921	42.5972	47.9065	Pes1	11	3963975	3980004	+	3024	protein_coding	pescadillo ribosomal biogenesis factor 1 [Source:MGI Symbol;Acc:MGI:1890613]
ENSMUSG00000026074	47.5153	42.8848	40.1575	39.133	38.4679	43.021	48.9446	49.7371	48.1802	49.3198	49.2341	50.9038	Map4k4	1	39900913	40026310	+	9579	protein_coding	mitogen-activated protein kinase kinase kinase kinase 4 [Source:MGI Symbol;Acc:MGI:1349394]
ENSMUSG00000042462	40.5236	43.7178	54.1003	39.8724	49.7427	33.3995	29.9728	33.4041	36.224	40.6099	39.0269	39.9963	Dctpp1	7	127256959	127260709	-	676	protein_coding	dCTP pyrophosphatase 1 [Source:MGI Symbol;Acc:MGI:1913672]
ENSMUSG00000020917	46.6956	44.1359	41.3447	48.518	45.3293	50.3845	43.5739	42.8728	44.5178	43.7926	46.8663	49.5868	Acly	11	100476353	100528000	-	5279	protein_coding	ATP citrate lyase [Source:MGI Symbol;Acc:MGI:103251]
ENSMUSG00000027134	43.263	48.5379	49.799	40.3341	42.8421	36.2855	41.8866	41.2092	41.6612	40.7528	44.3934	39.1105	Lpcat4	2	112239468	112247111	+	2823	protein_coding	lysophosphatidylcholine acyltransferase 4 [Source:MGI Symbol;Acc:MGI:2138993]
ENSMUSG00000020219	41.2539	40.9838	48.9047	38.233	44.4333	29.7447	25.1072	30.4408	31.3078	39.6228	35.919	41.5867	Timm13	10	80899450	80900969	-	1371	protein_coding	translocase of inner mitochondrial membrane 13 [Source:MGI Symbol;Acc:MGI:1353432]
ENSMUSG00000038975	40.4646	38.8612	42.3164	49.6745	52.1508	46.5017	38.2535	41.1494	37.9297	43.8701	41.2397	43.5904	Rabggtb	3	153907287	153913009	-	2421	protein_coding	Rab geranylgeranyl transferase, b subunit [Source:MGI Symbol;Acc:MGI:99537]
ENSMUSG00000019782	43.2188	43.436	49.0785	47.386	45.9361	41.9688	37.2558	36.5055	37.8881	40.0172	34.452	41.7269	Rwdd1	10	33996555	34019624	-	1601	protein_coding	RWD domain containing 1 [Source:MGI Symbol;Acc:MGI:1913771]
ENSMUSG00000033855	53.2014	46.3579	36.2464	39.7654	34.0199	48.7926	59.9738	57.0649	60.1914	50.4594	54.8548	52.8641	Ston1	17	88597684	88662586	+	4521	protein_coding	stonin 1 [Source:MGI Symbol;Acc:MGI:1924307]
ENSMUSG00000061062	43.8293	48.1111	48.6511	41.3688	43.659	44.0645	44.0498	47.6259	46.8769	40.5154	40.7132	40.5522	Gm10093	17	78491582	78493025	+	1444	processed_pseudogene	predicted pseudogene 10093 [Source:MGI Symbol;Acc:MGI:3704479]
ENSMUSG00000026426	44.5294	46.2236	49.2357	45.9624	50.7023	42.366	42.0461	42.923	42.8488	41.7855	41.1869	41.4115	Arl8a	1	135146824	135156269	+	2299	protein_coding	ADP-ribosylation factor-like 8A [Source:MGI Symbol;Acc:MGI:1915974]
ENSMUSG00000041133	46.0861	40.8869	35.835	43.098	43.2993	44.7557	41.2225	44.7053	43.9504	48.7204	43.2029	48.5016	Smc1a	X	152016428	152062694	+	5769	protein_coding	structural maintenance of chromosomes 1A [Source:MGI Symbol;Acc:MGI:1344345]
ENSMUSG00000060989	42.6302	45.2443	38.409	40.224	46.1199	36.2702	40.6083	44.1121	49.1124	47.3761	43.6557	48.6448	Gm11847	4	12232833	12233951	+	1119	processed_pseudogene	predicted gene 11847 [Source:MGI Symbol;Acc:MGI:3651787]
ENSMUSG00000028811	40.7433	40.5157	40.4268	44.5426	45.2362	43.0218	32.04	34.5643	34.6524	43.7086	42.1275	45.4826	Yars	4	129189760	129219607	+	5943	protein_coding	tyrosyl-tRNA synthetase [Source:MGI Symbol;Acc:MGI:2147627]
ENSMUSG00000030245	44.4291	47.4547	49.8319	40.4524	42.4807	39.6344	42.6557	44.0497	46.8993	41.4315	37.618	46.1277	Golt1b	6	142387221	142403858	+	2818	protein_coding	golgi transport 1B [Source:MGI Symbol;Acc:MGI:1914214]
ENSMUSG00000005667	38.648	36.8245	39.0949	47.07	49.0088	46.7572	30.607	32.9812	32.6446	48.2167	46.3158	49.7621	Mthfd2	6	83305691	83325908	-	3487	protein_coding	methylenetetrahydrofolate dehydrogenase (NAD+ dependent), methenyltetrahydrofolate cyclohydrolase [Source:MGI Symbol;Acc:MGI:1338850]
ENSMUSG00000033295	47.4521	43.5282	37.0607	37.417	35.7401	45.1876	50.6981	48.5909	52.7293	50.6617	55.6503	51.4323	Ptprf	4	118208213	118291405	-	9148	protein_coding	protein tyrosine phosphatase, receptor type, F [Source:MGI Symbol;Acc:MGI:102695]
ENSMUSG00000019923	43.2826	42.3286	45.5052	47.8008	48.2633	45.7934	40.9827	40.4229	39.8104	43.1178	39.9607	45.7009	Zwint	10	72654845	72674964	+	4434	protein_coding	ZW10 interactor [Source:MGI Symbol;Acc:MGI:1289227]
ENSMUSG00000005881	39.0808	46.0085	48.2096	39.2193	41.6089	33.268	35.6998	36.1414	37.555	40.355	40.3689	42.1987	Ergic3	2	156008045	156018279	+	2121	protein_coding	ERGIC and golgi 3 [Source:MGI Symbol;Acc:MGI:1913616]
ENSMUSG00000040771	45.9021	48.5563	52.1886	32.6595	37.9814	31.0963	39.7745	42.7385	42.6835	39.4879	38.8546	41.1294	Oard1	17	48410014	48417266	+	1558	protein_coding	O-acyl-ADP-ribose deacylase 1 [Source:MGI Symbol;Acc:MGI:2146818]
ENSMUSG00000038615	45.7176	42.1152	37.2413	39.7998	41.3701	44.3219	40.469	41.1947	39.4183	45.7766	46.511	49.8767	Nfe2l1	11	96817414	96829968	-	5441	protein_coding	nuclear factor, erythroid derived 2,-like 1 [Source:MGI Symbol;Acc:MGI:99421]
ENSMUSG00000022774	47.8627	42.7676	48.9889	44.816	46.5314	41.1132	40.7909	43.2388	40.7643	41.7083	39.7849	43.6061	Ncbp2	16	31948513	31961781	+	2305	protein_coding	nuclear cap binding protein subunit 2 [Source:MGI Symbol;Acc:MGI:1915342]
ENSMUSG00000030127	40.2592	44.6684	52.4617	41.273	44.2671	42.5987	38.0747	38.8655	39.6016	41.6317	43.8594	42.5517	Cops7a	6	124958413	124965538	-	2711	protein_coding	COP9 signalosome subunit 7A [Source:MGI Symbol;Acc:MGI:1349400]
ENSMUSG00000067719	43.5625	38.1011	55.6371	39.9977	51.5908	33.5888	33.7436	39.1044	44.9446	37.655	37.8147	38.6439	Gm10221	5	24581554	24581862	-	309	processed_pseudogene	predicted gene 10221 [Source:MGI Symbol;Acc:MGI:3708709]
ENSMUSG00000007655	50.2617	51.8253	55.8972	42.9874	44.4734	44.2037	47.0257	47.6882	49.2735	37.522	36.2251	40.0027	Cav1	6	17306335	17341452	+	3444	protein_coding	caveolin 1, caveolae protein [Source:MGI Symbol;Acc:MGI:102709]
ENSMUSG00000007670	45.2188	42.963	41.6688	45.664	44.0266	46.2415	43.4233	44.8029	43.762	50.3274	50.1059	44.7093	Khsrp	17	57021051	57031522	-	4319	protein_coding	KH-type splicing regulatory protein [Source:MGI Symbol;Acc:MGI:1336214]
ENSMUSG00000075232	44.8596	45.2941	45.7132	45.6091	45.4873	45.6157	43.0508	43.4412	44.0485	44.491	40.6204	47.7847	Amd1	10	40287458	40302186	-	3542	protein_coding	S-adenosylmethionine decarboxylase 1 [Source:MGI Symbol;Acc:MGI:88004]
ENSMUSG00000058013	49.0659	45.4347	42.4385	42.2541	39.7148	47.2113	47.0892	46.9515	47.7753	49.1974	47.4568	50.1273	Sept11	5	93093437	93176447	+	9472	protein_coding	septin 11 [Source:MGI Symbol;Acc:MGI:1277214]
ENSMUSG00000019920	47.0523	44.8089	45.3675	51.3006	42.589	55.4583	49.1531	49.6029	49.5227	43.3785	43.6531	44.9279	Lims1	10	58323466	58424691	+	4891	protein_coding	LIM and senescent cell antigen-like domains 1 [Source:MGI Symbol;Acc:MGI:1195263]
ENSMUSG00000055762	41.3671	41.0061	45.5404	38.7204	44.3258	34.758	32.4786	34.0714	34.1733	40.009	38.0462	41.4133	Eef1d	15	75894205	75909556	-	6488	protein_coding	eukaryotic translation elongation factor 1 delta (guanine nucleotide exchange protein) [Source:MGI Symbol;Acc:MGI:1913906]
ENSMUSG00000084111	36.5743	37.4545	53.8782	38.3144	48.0586	34.0387	28.7795	28.5656	31.4068	41.7347	37.0544	45.8383	Gm15710	5	92140294	92140929	-	636	processed_pseudogene	predicted gene 15710 [Source:MGI Symbol;Acc:MGI:3783151]
ENSMUSG00000027479	46.3431	44.0973	44.9601	42.4077	41.8523	42.7434	41.5329	44.0718	46.3218	44.5861	42.7405	47.423	Mapre1	2	153741274	153773310	+	7811	protein_coding	microtubule-associated protein, RP/EB family, member 1 [Source:MGI Symbol;Acc:MGI:891995]
ENSMUSG00000032637	39.4167	39.2052	33.4265	45.8253	44.0843	50.9077	49.3975	48.7444	46.5988	51.5451	54.9932	45.667	Atxn2l	7	126491708	126503437	-	4782	protein_coding	ataxin 2-like [Source:MGI Symbol;Acc:MGI:2446242]
ENSMUSG00000096617	39.477	41.2782	52.9935	42.9087	44.3776	36.4857	33.9898	29.1643	38.5082	42.203	39.8456	37.326	Gm5559	5	95861714	95862715	+	1002	processed_pseudogene	predicted gene 5559 [Source:MGI Symbol;Acc:MGI:3779498]
ENSMUSG00000020777	48.0023	45.1984	45.7152	43.1805	43.5063	45.5859	44.9584	46.0608	46.8355	42.3206	44.3283	45.5043	Acox1	11	116171888	116199045	-	5082	protein_coding	acyl-Coenzyme A oxidase 1, palmitoyl [Source:MGI Symbol;Acc:MGI:1330812]
ENSMUSG00000063358	46.0241	45.2202	47.2277	44.7889	42.4092	44.4521	45.7495	44.7348	47.0757	44.4459	44.0794	46.5962	Mapk1	16	16983382	17047453	+	7110	protein_coding	mitogen-activated protein kinase 1 [Source:MGI Symbol;Acc:MGI:1346858]
ENSMUSG00000019777	44.4352	45.4102	48.8711	41.4762	45.96	38.6841	40.9725	43.222	41.9253	41.5132	37.1051	42.447	Hdac2	10	36974544	37001889	+	4474	protein_coding	histone deacetylase 2 [Source:MGI Symbol;Acc:MGI:1097691]
ENSMUSG00000028394	43.0442	44.2514	46.7146	43.9347	49.2	41.613	35.3318	43.2055	42.4072	40.0502	36.7133	40.1126	Pole3	4	62522649	62525068	-	2040	protein_coding	polymerase (DNA directed), epsilon 3 (p17 subunit) [Source:MGI Symbol;Acc:MGI:1933378]
ENSMUSG00000024487	45.4092	46.7482	48.2827	42.5853	41.8902	39.3094	40.3119	43.0508	44.7752	43.9169	42.1313	46.313	Yipf5	18	40204865	40219399	-	2329	protein_coding	Yip1 domain family, member 5 [Source:MGI Symbol;Acc:MGI:1914430]
ENSMUSG00000016528	45.9729	46.6386	47.8994	41.7375	42.5807	42.2041	38.2251	42.7357	42.7469	41.9086	40.7017	45.5869	Mapkapk2	1	131053700	131097826	-	3041	protein_coding	MAP kinase-activated protein kinase 2 [Source:MGI Symbol;Acc:MGI:109298]
ENSMUSG00000024429	42.4546	41.9879	43.2248	39.426	45.122	32.3588	32.3472	35.7187	33.9816	39.4331	38.7798	43.0258	Gnl1	17	35979851	35989462	+	3077	protein_coding	guanine nucleotide binding protein-like 1 [Source:MGI Symbol;Acc:MGI:95764]
ENSMUSG00000026083	44.2704	43.0734	43.8679	43.0454	44.0233	42.1264	38.6738	42.4091	39.1858	42.0908	34.2647	39.4913	Eif5b	1	37998010	38055579	+	9753	protein_coding	eukaryotic translation initiation factor 5B [Source:MGI Symbol;Acc:MGI:2441772]
ENSMUSG00000056692	45.2477	44.3937	42.7085	37.8339	39.7288	38.7274	39.9339	40.4657	41.3472	44.359	44.1273	46.6971	D17Wsu92e	17	27751235	27820648	-	5287	protein_coding	DNA segment, Chr 17, Wayne State University 92, expressed [Source:MGI Symbol;Acc:MGI:106281]
ENSMUSG00000005481	39.0461	42.2878	44.0977	48.5713	54.8806	45.7291	32.4331	34.1957	33.9506	39.4219	38.6975	42.7453	Ddx39	8	83715177	83726892	+	5155	protein_coding	DEAD (Asp-Glu-Ala-Asp) box polypeptide 39 [Source:MGI Symbol;Acc:MGI:1915528]
ENSMUSG00000020390	44.7465	44.7863	49.4011	44.1159	45.3302	41.0955	42.2336	42.0624	42.7485	40.1062	37.0425	41.2055	Ube2b	11	51985497	52000762	-	2126	protein_coding	ubiquitin-conjugating enzyme E2B [Source:MGI Symbol;Acc:MGI:102944]
ENSMUSG00000022150	47.1698	46.8908	46.1025	35.0344	33.5246	40.8162	56.5333	53.3592	55.5367	46.8152	49.7582	46.0518	Dab2	15	6299788	6440712	+	7342	protein_coding	disabled 2, mitogen-responsive phosphoprotein [Source:MGI Symbol;Acc:MGI:109175]
ENSMUSG00000032531	41.4682	41.1739	41.0543	44.2454	44.0452	45.5319	44.1272	43.7614	43.7429	46.2993	48.3251	49.087	Amotl2	9	102716672	102733418	+	6289	protein_coding	angiomotin-like 2 [Source:MGI Symbol;Acc:MGI:1929286]
ENSMUSG00000037725	42.8849	46.8049	45.0032	43.1866	42.1935	41.5702	46.6647	45.6206	46.5484	43.825	43.2281	42.1605	Ckap2	8	22168160	22185819	-	3215	protein_coding	cytoskeleton associated protein 2 [Source:MGI Symbol;Acc:MGI:1931797]
ENSMUSG00000028798	38.8594	41.9643	45.7745	41.9212	45.7606	37.6917	33.0726	33.6237	34.3584	41.2127	40.4163	42.7457	Eif3i	4	129591960	129600648	-	3702	protein_coding	eukaryotic translation initiation factor 3, subunit I [Source:MGI Symbol;Acc:MGI:1860763]
ENSMUSG00000002778	44.2948	42.9511	48.434	43.6869	47.9097	41.9926	38.7773	41.568	40.2275	39.174	38.9437	40.8147	Kdelr1	7	45872772	45883732	+	1874	protein_coding	KDEL (Lys-Asp-Glu-Leu) endoplasmic reticulum protein retention receptor 1 [Source:MGI Symbol;Acc:MGI:1915387]
ENSMUSG00000016494	53.4182	58.5255	59.6324	28.2322	28.1889	28.3842	48.0301	50.9244	50.6592	37.7572	39.7081	38.7215	Cd34	1	194938819	194961279	+	7290	protein_coding	CD34 antigen [Source:MGI Symbol;Acc:MGI:88329]
ENSMUSG00000018932	42.934	45.2617	48.3748	44.0521	44.1143	40.0479	37.1783	39.81	39.7638	42.1867	41.1466	43.5087	Map2k3	11	60932033	60952811	+	3314	protein_coding	mitogen-activated protein kinase kinase 3 [Source:MGI Symbol;Acc:MGI:1346868]
ENSMUSG00000031513	40.6169	43.9456	48.1382	43.3249	43.9431	40.1533	39.0792	38.9044	39.1741	42.2461	41.4174	41.8871	Leprotl1	8	34135572	34147033	-	2879	protein_coding	leptin receptor overlapping transcript-like 1 [Source:MGI Symbol;Acc:MGI:1915442]
ENSMUSG00000023020	40.1212	46.2405	45.4494	35.28	44.5099	36.2099	31.4881	37.159	34.595	42.4962	36.5678	41.1656	Cox14	15	99725618	99728136	+	723	protein_coding	cytochrome c oxidase assembly protein 14 [Source:MGI Symbol;Acc:MGI:1913629]
ENSMUSG00000020706	41.5538	39.2233	37.8979	44.491	47.632	44.2904	38.2705	40.7051	39.3408	44.1034	40.2894	44.2269	Ftsj3	11	106249142	106256079	-	4358	protein_coding	FtsJ RNA methyltransferase homolog 3 (E. coli) [Source:MGI Symbol;Acc:MGI:1860295]
ENSMUSG00000008450	39.2237	46.5589	50.1372	38.7421	40.3999	37.4898	36.8463	37.5609	41.7067	43.5649	42.9262	44.3386	Nutf2	8	105860580	105879330	+	2034	protein_coding	nuclear transport factor 2 [Source:MGI Symbol;Acc:MGI:1915301]
ENSMUSG00000015961	47.0815	45.1117	46.4368	43.7596	43.3177	42.1548	41.1102	43.8225	42.9265	44.2411	41.1248	45.4664	Adss	1	177762962	177796511	-	4531	protein_coding	adenylosuccinate synthetase, non muscle [Source:MGI Symbol;Acc:MGI:87948]
ENSMUSG00000021248	43.6533	46.569	50.1601	40.5766	41.9109	40.6335	37.6885	41.1451	41.9471	42.1048	41.5242	43.4674	Tmed10	12	85340614	85374847	-	5811	protein_coding	transmembrane p24 trafficking protein 10 [Source:MGI Symbol;Acc:MGI:1915831]
ENSMUSG00000056737	44.7284	43.1734	48.7749	45.3523	51.1508	38.5283	32.695	34.0212	33.7371	33.5283	32.7429	35.7453	Capg	6	72544391	72562983	+	2529	protein_coding	capping protein (actin filament), gelsolin-like [Source:MGI Symbol;Acc:MGI:1098259]
ENSMUSG00000020745	44.5552	43.0731	41.8709	45.2122	41.0039	43.7193	45.2146	45.5833	46.4985	43.9767	42.8604	47.3842	Pafah1b1	11	74673949	74724670	-	9620	protein_coding	platelet-activating factor acetylhydrolase, isoform 1b, subunit 1 [Source:MGI Symbol;Acc:MGI:109520]
ENSMUSG00000032187	43.0853	40.6378	35.4217	38.4123	37.7247	41.2634	43.8793	42.2198	44.75	44.6997	47.9501	44.0273	Smarca4	9	21616169	21704230	+	6475	protein_coding	SWI/SNF related, matrix associated, actin dependent regulator of chromatin, subfamily a, member 4 [Source:MGI Symbol;Acc:MGI:88192]
ENSMUSG00000031834	44.0339	46.3082	45.3038	37.3099	37.9605	34.9715	41.3994	41.4222	42.1108	40.8535	44.7355	42.1787	Pik3r2	8	70768176	70776713	-	4176	protein_coding	phosphoinositide-3-kinase regulatory subunit 2 [Source:MGI Symbol;Acc:MGI:1098772]
ENSMUSG00000064349	21.4686	28.6036	36.1124	36.5227	41.2226	58.0911	61.3989	49.9899	48.2328	68.8649	58.8717	23.9058	mt-Tc	MT	5192	5257	-	66	Mt_tRNA	mitochondrially encoded tRNA cysteine [Source:MGI Symbol;Acc:MGI:102490]
ENSMUSG00000018171	43.079	43.1409	46.9335	44.4287	44.4261	41.1642	41.2167	43.2146	39.3661	43.6667	37.6921	42.9339	Vmp1	11	86583865	86683836	-	3862	protein_coding	vacuole membrane protein 1 [Source:MGI Symbol;Acc:MGI:1923159]
ENSMUSG00000068823	44.1933	43.4674	45.4698	44.0403	45.3301	43.6047	39.2002	40.6475	41.7173	42.8744	39.9303	47.4827	Csde1	3	103020426	103058186	+	10902	protein_coding	cold shock domain containing E1, RNA binding [Source:MGI Symbol;Acc:MGI:92356]
ENSMUSG00000091955	47.0686	45.0108	53.9764	39.2186	44.0009	32.3394	33.3274	32.3351	38.9491	41.7585	37.5607	36.746	Gm9844	7	24862213	24862697	+	485	protein_coding	predicted pseudogene 9844 [Source:MGI Symbol;Acc:MGI:3704288]
ENSMUSG00000005873	42.8408	44.2515	46.0391	42.1614	40.2781	37.068	40.1196	37.7996	40.349	42.3663	40.152	41.4098	Reep5	18	34344889	34373415	-	2894	protein_coding	receptor accessory protein 5 [Source:MGI Symbol;Acc:MGI:1270152]
ENSMUSG00000022881	42.0293	45.8329	48.1715	43.7987	44.1747	37.439	36.1165	38.0968	40.4587	37.9261	33.5558	41.2387	Rfc4	16	23113943	23127737	-	1533	protein_coding	replication factor C (activator 1) 4 [Source:MGI Symbol;Acc:MGI:2146571]
ENSMUSG00000081684	36.5031	42.1854	48.9513	35.3301	40.7757	29.8579	26.173	28.4685	34.0302	36.4843	33.8702	38.4607	Rps2-ps13	X	52898588	52899469	+	882	processed_pseudogene	ribosomal protein S2, pseudogene 13 [Source:MGI Symbol;Acc:MGI:3705640]
ENSMUSG00000044211	49.2539	42.0584	43.0015	42.603	40.6901	40.8188	46.634	44.4443	44.6233	49.3611	43.6759	52.4192	Gm7887	6	48524554	48525090	-	537	processed_pseudogene	predicted gene 7887 [Source:MGI Symbol;Acc:MGI:3648251]
ENSMUSG00000031776	40.0334	41.515	43.5068	44.8752	45.9093	42.8738	38.1056	39.9124	42.8349	38.9819	41.8422	43.0766	Arl2bp	8	94666600	94674425	+	2802	protein_coding	ADP-ribosylation factor-like 2 binding protein [Source:MGI Symbol;Acc:MGI:1349429]
ENSMUSG00000039771	42.3128	44.2864	46.3146	38.2795	43.8561	32.5296	29.1881	34.519	31.7875	40.3058	34.4186	43.6724	Polr2j	5	136116631	136122947	+	1106	protein_coding	polymerase (RNA) II (DNA directed) polypeptide J [Source:MGI Symbol;Acc:MGI:109582]
ENSMUSG00000030754	45.0987	44.3043	41.7183	43.6467	38.8248	44.139	45.8825	43.8694	46.3001	43.1026	42.9201	47.4669	Copb1	7	114215559	114254711	-	5582	protein_coding	coatomer protein complex, subunit beta 1 [Source:MGI Symbol;Acc:MGI:1917599]
ENSMUSG00000075053	40.0512	42.3722	45.4395	42.6455	48.7903	45.4468	37.7919	39.081	38.4679	39.174	35.5169	41.7861	Vdac3-ps1	13	18030741	18031593	-	853	unprocessed_pseudogene	voltage-dependent anion channel 3, pseudogene 1 [Source:MGI Symbol;Acc:MGI:1270159]
ENSMUSG00000062397	47.0318	49.0849	52.4391	41.346	41.2477	37.4912	40.8698	41.9796	42.8971	37.1928	37.7939	39.1199	Zfp706	15	36997027	37007773	-	4981	protein_coding	zinc finger protein 706 [Source:MGI Symbol;Acc:MGI:1915286]
ENSMUSG00000028070	37.2785	43.737	52.9716	35.0425	42.6981	31.7326	30.5885	32.3723	33.2869	39.7645	38.482	38.8206	Naxe	3	88056520	88058495	-	908	protein_coding	NAD(P)HX epimerase [Source:MGI Symbol;Acc:MGI:2180167]
ENSMUSG00000024132	43.7243	44.738	48.563	38.5648	42.5108	31.77	35.6825	38.489	36.7456	39.4935	38.2468	39.7043	Eci1	17	24426683	24439316	+	1091	protein_coding	enoyl-Coenzyme A delta isomerase 1 [Source:MGI Symbol;Acc:MGI:94871]
ENSMUSG00000037278	41.506	40.9645	50.6379	42.7117	44.5513	35.6574	33.6769	32.9699	36.7375	39.2431	38.6608	41.883	Tmem97	11	78541817	78550777	-	1375	protein_coding	transmembrane protein 97 [Source:MGI Symbol;Acc:MGI:1916321]
ENSMUSG00000021948	48.3896	49.5238	50.532	33.1867	33.8921	34.599	44.924	46.2182	45.5827	42.6634	45.6063	38.4459	Prkcd	14	30595354	30626210	-	5544	protein_coding	protein kinase C, delta [Source:MGI Symbol;Acc:MGI:97598]
ENSMUSG00000037364	40.9428	38.1206	34.1921	44.897	46.7343	45.3961	41.7114	41.6882	38.3041	44.4801	43.0878	38.7581	Srrt	5	137295704	137307674	-	5244	protein_coding	serrate RNA effector molecule homolog (Arabidopsis) [Source:MGI Symbol;Acc:MGI:1933527]
ENSMUSG00000034437	44.079	42.6961	44.5521	40.7986	46.399	38.2551	40.9046	41.2808	38.7504	44.7118	36.683	45.0421	Gm9761	3	116560935	116561426	-	492	processed_pseudogene	predicted gene 9761 [Source:MGI Symbol;Acc:MGI:3708640]
ENSMUSG00000028277	43.4065	43.3478	45.8908	44.8578	41.8966	45.5842	43.339	44.56	46.0118	39.8525	39.6179	45.6615	Ube2j1	4	33031416	33052363	+	3530	protein_coding	ubiquitin-conjugating enzyme E2J 1 [Source:MGI Symbol;Acc:MGI:1926245]
ENSMUSG00000025225	37.6	37.3821	33.786	47.1453	46.1816	49.7604	35.0244	36.0089	35.1416	46.244	48.3592	42.6838	Nfkb2	19	46304737	46312090	+	3289	protein_coding	nuclear factor of kappa light polypeptide gene enhancer in B cells 2, p49/p100 [Source:MGI Symbol;Acc:MGI:1099800]
ENSMUSG00000022992	41.117	43.6582	43.1408	43.862	43.7578	37.7756	36.772	40.5837	42.1837	41.9723	43.4767	43.8853	Kansl2	15	98517658	98534264	-	3784	protein_coding	KAT8 regulatory NSL complex subunit 2 [Source:MGI Symbol;Acc:MGI:1916862]
ENSMUSG00000013701	38.103	39.4941	40.8664	39.4838	49.3659	41.2211	29.4707	34.3555	35.8047	36.2589	37.4258	58.5465	Timm23	14	32180162	32201898	-	1786	protein_coding	translocase of inner mitochondrial membrane 23 [Source:MGI Symbol;Acc:MGI:1858317]
ENSMUSG00000008036	39.065	41.926	46.3189	40.1948	44.7057	32.1501	31.0866	33.3007	33.8413	35.3726	36.9931	35.9075	Ap2s1	7	16738410	16749294	+	1472	protein_coding	adaptor-related protein complex 2, sigma 1 subunit [Source:MGI Symbol;Acc:MGI:2141861]
ENSMUSG00000067367	39.687	39.0133	40.4557	42.1479	47.7339	43.776	32.2193	37.2805	33.1754	42.0245	37.5492	41.3548	Lyar	5	38220470	38234306	+	2401	protein_coding	Ly1 antibody reactive clone [Source:MGI Symbol;Acc:MGI:107470]
ENSMUSG00000020362	48.2908	45.6549	43.2516	37.0907	30.6773	39.5769	54.1077	54.3547	55.7172	45.294	45.22	46.5404	Cnot6	11	49671503	49712723	-	6610	protein_coding	CCR4-NOT transcription complex, subunit 6 [Source:MGI Symbol;Acc:MGI:2144529]
ENSMUSG00000028719	45.8729	44.7219	48.7492	41.9947	43.7663	39.7013	39.8736	42.5854	43.2366	40.4326	34.9975	41.5521	Cmpk1	4	114959336	114987241	-	3420	protein_coding	cytidine monophosphate (UMP-CMP) kinase 1 [Source:MGI Symbol;Acc:MGI:1913838]
ENSMUSG00000049327	45.4628	44.705	46.6189	43.5795	42.0783	41.7412	37.7158	39.522	39.1941	41.8898	42.4012	45.7373	Kmt5a	5	124439930	124462308	+	5307	protein_coding	lysine methyltransferase 5A [Source:MGI Symbol;Acc:MGI:1915206]
ENSMUSG00000028409	41.252	43.6454	45.098	43.5462	42.2519	39.7207	35.2692	36.8313	39.7263	38.2609	37.8604	42.297	Smu1	4	40736542	40757923	-	3119	protein_coding	smu-1 suppressor of mec-8 and unc-52 homolog (C. elegans) [Source:MGI Symbol;Acc:MGI:1915546]
ENSMUSG00000020803	39.151	42.1276	46.7748	40.6164	47.2949	37.6744	37.0375	38.2529	37.9413	35.3995	36.9389	36.8879	Txndc17	11	72207547	72210015	+	1324	protein_coding	thioredoxin domain containing 17 [Source:MGI Symbol;Acc:MGI:1289248]
ENSMUSG00000020592	45.6004	45.6065	47.6378	33.3911	35.4127	31.8441	34.6061	37.82	38.2056	42.766	41.6907	45.0752	Sdc1	12	8771323	8793715	+	3809	protein_coding	syndecan 1 [Source:MGI Symbol;Acc:MGI:1349162]
ENSMUSG00000009293	46.3534	50.604	48.6999	33.1364	35.6559	28.9301	33.9943	38.8121	36.4786	37.8115	37.3522	41.7147	Ube2g2	10	77622275	77645993	+	2431	protein_coding	ubiquitin-conjugating enzyme E2G 2 [Source:MGI Symbol;Acc:MGI:1343188]
ENSMUSG00000024067	38.157	43.5493	51.2783	44.5921	46.9622	40.3157	33.6919	34.9967	35.8368	39.3114	34.8142	37.5797	Dpy30	17	74299474	74323944	-	1146	protein_coding	dpy-30, histone methyltransferase complex regulatory subunit [Source:MGI Symbol;Acc:MGI:1913560]
ENSMUSG00000032802	35.2138	35.3589	38.9477	50.3858	53.6963	52.1996	31.1457	36.1629	35.8504	40.2417	38.1904	45.243	Srxn1	2	152105516	152111376	+	2820	protein_coding	sulfiredoxin 1 homolog (S. cerevisiae) [Source:MGI Symbol;Acc:MGI:104971]
ENSMUSG00000064215	39.3591	36.5705	45.3581	41.7957	44.8291	34.0548	31.7512	30.9899	33.8136	33.4607	38.1556	40.4052	Ifi27	12	103434211	103440239	+	1467	protein_coding	interferon, alpha-inducible protein 27 [Source:MGI Symbol;Acc:MGI:1277180]
ENSMUSG00000024687	44.5606	40.5923	40.3015	43.6071	38.9172	42.3481	41.9314	44.5613	45.871	44.8273	45.0263	46.4096	Osbp	19	11965844	11994105	+	4578	protein_coding	oxysterol binding protein [Source:MGI Symbol;Acc:MGI:97447]
ENSMUSG00000027227	38.6563	38.6002	42.1457	56.8338	56.7895	50.8462	31.6515	34.0128	33.8517	38.1849	36.1767	41.1644	Sord	2	122234749	122265340	+	2352	protein_coding	sorbitol dehydrogenase [Source:MGI Symbol;Acc:MGI:98266]
ENSMUSG00000025134	40.815	41.8883	47.2757	39.7516	44.5483	40.1195	34.5372	37.8035	36.44	39.8461	38.5706	39.5483	Alyref	11	120592121	120598365	-	3839	protein_coding	Aly/REF export factor [Source:MGI Symbol;Acc:MGI:1341044]
ENSMUSG00000008348	40.8829	38.643	47.5541	36.6767	42.1288	36.5856	40.4482	44.3888	38.7789	40.8602	37.5576	38.4369	Ubc	5	125385965	125390202	-	2893	protein_coding	ubiquitin C [Source:MGI Symbol;Acc:MGI:98889]
ENSMUSG00000029657	40.4642	39.138	38.2605	46.7406	47.4195	46.9515	37.2789	36.4619	36.619	43.0163	40.3392	44.209	Hsph1	5	149614287	149636376	-	7266	protein_coding	heat shock 105kDa/110kDa protein 1 [Source:MGI Symbol;Acc:MGI:105053]
ENSMUSG00000032374	53.2866	45.9673	46.3478	37.1947	31.3233	36.1346	54.6178	54.4903	56.9756	39.2266	40.49	43.3071	Plod2	9	92542223	92608428	+	5392	protein_coding	procollagen lysine, 2-oxoglutarate 5-dioxygenase 2 [Source:MGI Symbol;Acc:MGI:1347007]
ENSMUSG00000008683	39.2901	38.0907	45.2667	40.4301	44.694	37.0659	31.1896	35.0715	34.0615	39.672	35.3949	39.7935	Rps15a	7	118104372	118116188	-	6270	protein_coding	ribosomal protein S15A [Source:MGI Symbol;Acc:MGI:2389091]
ENSMUSG00000034880	38.7755	40.2618	49.8222	43.3941	47.2031	34.3251	28.8793	32.2599	29.7376	38.6369	35.2066	40.5257	Mrpl34	8	71464959	71465747	+	607	protein_coding	mitochondrial ribosomal protein L34 [Source:MGI Symbol;Acc:MGI:2137227]
ENSMUSG00000022136	45.591	40.834	41.2309	42.7702	40.4601	45.4394	45.7532	45.4655	46.7879	44.7347	42.8009	48.637	Dnajc3	14	118937976	118981697	+	5141	protein_coding	DnaJ heat shock protein family (Hsp40) member C3 [Source:MGI Symbol;Acc:MGI:107373]
ENSMUSG00000002524	40.7269	42.4499	45.4419	39.5627	43.1555	35.5219	32.7296	33.3727	37.7376	39.3626	37.828	39.7558	Puf60	15	76070182	76080924	-	4748	protein_coding	poly-U binding splicing factor 60 [Source:MGI Symbol;Acc:MGI:1915209]
ENSMUSG00000027109	49.915	45.499	44.9179	42.4235	36.3234	45.8794	48.0977	50.6138	52.8028	45.6111	43.5497	43.3242	Sp3	2	72936427	72980446	-	4933	protein_coding	trans-acting transcription factor 3 [Source:MGI Symbol;Acc:MGI:1277166]
ENSMUSG00000025076	42.9433	43.5991	47.9344	42.4845	41.8777	42.3529	40.3586	43.906	41.4128	35.4787	39.8977	41.0315	Casp7	19	56397129	56442344	+	2350	protein_coding	caspase 7 [Source:MGI Symbol;Acc:MGI:109383]
ENSMUSG00000028882	44.0704	42.3654	41.892	41.2642	40.5772	37.5221	34.8807	37.192	38.4994	39.942	38.989	44.2593	Ppp1r8	4	132826929	132843169	-	2924	protein_coding	protein phosphatase 1, regulatory subunit 8 [Source:MGI Symbol;Acc:MGI:2140494]
ENSMUSG00000031438	42.302	41.9046	45.2424	50.6595	49.2973	45.7596	40.0112	40.9683	41.8391	35.8043	35.6421	42.5564	Rnf128	X	139563316	139673145	+	3464	protein_coding	ring finger protein 128 [Source:MGI Symbol;Acc:MGI:1914139]
ENSMUSG00000006299	42.7737	43.496	45.7163	35.1581	42.56	29.9135	36.8547	35.9962	32.2102	37.9905	36.2413	39.3326	Aamp	1	74279840	74284738	-	3458	protein_coding	angio-associated migratory protein [Source:MGI Symbol;Acc:MGI:107809]
ENSMUSG00000062963	40.1767	41.6369	45.6978	36.1416	40.375	31.3748	32.4661	37.2595	36.1312	37.8713	33.0663	37.695	Ufc1	1	171288563	171295024	-	2070	protein_coding	ubiquitin-fold modifier conjugating enzyme 1 [Source:MGI Symbol;Acc:MGI:1913405]
ENSMUSG00000027706	43.4736	45.0175	47.7812	38.9127	39.2807	36.3019	39.2728	39.4841	41.007	37.8258	33.6472	41.077	Sec62	3	30792875	30821263	+	4343	protein_coding	SEC62 homolog (S. cerevisiae) [Source:MGI Symbol;Acc:MGI:1916526]
ENSMUSG00000025969	52.0057	46.4343	41.7516	29.1898	26.0658	34.247	52.5488	52.2489	54.0328	44.6295	48.4516	46.3541	Nrp2	1	62703285	62818695	+	11842	protein_coding	neuropilin 2 [Source:MGI Symbol;Acc:MGI:1100492]
ENSMUSG00000075391	41.0611	43.5393	42.0997	46.2753	47.6428	40.0532	34.1283	39.7603	34.856	38.5882	36.3746	40.2522	Gm13443	2	35340409	35340963	+	555	processed_pseudogene	predicted gene 13443 [Source:MGI Symbol;Acc:MGI:3649615]
ENSMUSG00000062081	41.8581	39.3186	36.3849	53.5667	51.6203	49.1777	34.9318	38.5409	42.9409	39.8236	33.4446	41.4557	Gm6055	14	48079375	48079752	-	378	processed_pseudogene	predicted gene 6055 [Source:MGI Symbol;Acc:MGI:3648620]
ENSMUSG00000017774	41.2718	40.3656	35.8327	45.6842	42.3042	50.3192	38.2093	39.2631	40.3422	41.9321	44.9171	44.2938	Myo1c	11	75650504	75673910	+	6585	protein_coding	myosin IC [Source:MGI Symbol;Acc:MGI:106612]
ENSMUSG00000032939	42.1791	41.96	41.7434	36.4455	40.6434	38.036	36.8789	37.9768	37.7596	44.5348	42.4159	43.7936	Nup93	8	94214564	94317227	+	4257	protein_coding	nucleoporin 93 [Source:MGI Symbol;Acc:MGI:1919055]
ENSMUSG00000039218	36.0307	31.4991	21.5869	35.8993	28.1177	46.149	64.8833	54.1595	53.3802	58.9353	66.6563	45.2409	Srrm2	17	23790532	23824741	+	12842	protein_coding	serine/arginine repetitive matrix 2 [Source:MGI Symbol;Acc:MGI:1923206]
ENSMUSG00000002064	40.2164	40.4868	41.0841	41.5997	43.9419	39.4432	32.6987	35.099	33.2734	38.4247	36.036	42.7938	Sdf2	11	78245746	78255496	+	1515	protein_coding	stromal cell derived factor 2 [Source:MGI Symbol;Acc:MGI:108019]
ENSMUSG00000022452	39.9978	41.6579	45.6506	31.7666	40.8725	30.8719	30.1698	35.3739	31.103	39.1141	36.2659	40.9017	Smdt1	15	82338959	82349091	+	1479	protein_coding	single-pass membrane protein with aspartate rich tail 1 [Source:MGI Symbol;Acc:MGI:1916279]
ENSMUSG00000028693	42.8929	41.6612	39.5974	38.3008	40.0398	37.522	39.9902	41.3837	40.5099	40.3024	36.4665	41.0196	Nasp	4	116601052	116627941	-	7518	protein_coding	nuclear autoantigenic sperm protein (histone-binding) [Source:MGI Symbol;Acc:MGI:1355328]
ENSMUSG00000035441	43.5903	44.0933	37.0115	39.6513	37.2964	44.556	47.1868	44.8302	48.3634	42.8848	47.4014	45.2547	Myo1d	11	80482126	80780025	-	6465	protein_coding	myosin ID [Source:MGI Symbol;Acc:MGI:107728]
ENSMUSG00000031590	46.064	42.7771	46.1256	42.0983	44.3403	36.4357	34.2917	41.0044	35.4002	34.0786	32.1615	34.5941	Frg1	8	41397459	41417074	-	1673	protein_coding	FSHD region gene 1 [Source:MGI Symbol;Acc:MGI:893597]
ENSMUSG00000023905	31.0269	30.2203	35.149	47.2981	51.4443	47.5674	27.2672	30.3843	31.5418	41.8373	41.2722	45.8442	Tnfrsf12a	17	23675445	23677468	-	1932	protein_coding	tumor necrosis factor receptor superfamily, member 12a [Source:MGI Symbol;Acc:MGI:1351484]
ENSMUSG00000002660	38.5545	41.7897	45.5898	35.9075	43.3451	33.3125	30.0815	31.9874	31.6354	36.3904	36.7893	38.2337	Clpp	17	56990305	56996188	+	1223	protein_coding	caseinolytic mitochondrial matrix peptidase proteolytic subunit [Source:MGI Symbol;Acc:MGI:1858213]
ENSMUSG00000036856	49.457	53.0496	57.7795	26.8669	27.5094	23.0665	39.311	41.6123	43.2313	35.7885	35.3864	34.1573	Wnt4	4	137277489	137299726	+	4194	protein_coding	wingless-type MMTV integration site family, member 4 [Source:MGI Symbol;Acc:MGI:98957]
ENSMUSG00000054428	41.0799	50.0453	49.4845	32.1785	35.9616	27.1441	35.8314	35.147	36.4872	37.1176	33.7443	38.0735	Atpif1	4	132530555	132533659	-	1441	protein_coding	ATPase inhibitory factor 1 [Source:MGI Symbol;Acc:MGI:1196457]
ENSMUSG00000041879	43.9007	41.9829	38.3274	39.0469	35.8551	44.0005	44.8847	45.2009	45.7363	43.056	44.298	44.0993	Ipo9	1	135382312	135430499	-	8233	protein_coding	importin 9 [Source:MGI Symbol;Acc:MGI:1918944]
ENSMUSG00000029106	43.883	42.0143	41.4549	41.0167	40.7083	42.8078	40.6706	42.0677	42.9502	41.3129	41.5746	43.993	Add1	5	34573664	34632308	+	8561	protein_coding	adducin 1 (alpha) [Source:MGI Symbol;Acc:MGI:87918]
ENSMUSG00000028343	40.4646	42.338	47.4516	38.9034	39.7746	36.5406	37.3925	37.8842	40.1505	39.5095	35.7346	41.2617	Erp44	4	48193323	48279558	-	3418	protein_coding	endoplasmic reticulum protein 44 [Source:MGI Symbol;Acc:MGI:1923549]
ENSMUSG00000026385	44.8395	46.3692	51.0799	39.9438	40.3584	37.5563	35.6057	38.6299	36.7533	35.4401	33.6407	36.59	Dbi	1	120113280	120121078	-	1422	protein_coding	diazepam binding inhibitor [Source:MGI Symbol;Acc:MGI:94865]
ENSMUSG00000014959	39.0837	41.214	46.0574	36.9545	41.075	39.2413	36.9197	37.9279	39.5647	40.1239	40.0638	42.7883	Gorasp2	2	70661576	70712636	+	4145	protein_coding	golgi reassembly stacking protein 2 [Source:MGI Symbol;Acc:MGI:2135962]
ENSMUSG00000025162	41.2087	41.0155	41.3132	38.1198	38.727	38.1722	39.3756	40.3144	39.259	39.3726	41.9874	46.4336	Csnk1d	11	120961749	120991330	-	5022	protein_coding	casein kinase 1, delta [Source:MGI Symbol;Acc:MGI:1355272]
ENSMUSG00000047879	40.1563	41.311	44.4618	43.4678	42.0056	41.1714	40.3338	39.9508	42.3193	41.0655	38.5013	42.4675	Usp14	18	9995432	10045119	-	5974	protein_coding	ubiquitin specific peptidase 14 [Source:MGI Symbol;Acc:MGI:1928898]
ENSMUSG00000025220	37.9098	37.0776	33.1929	41.2451	36.6893	44.1773	44.7795	46.8911	46.9862	44.4376	43.5006	46.4008	Mgea5	19	45750261	45783520	-	5024	protein_coding	meningioma expressed antigen 5 (hyaluronidase) [Source:MGI Symbol;Acc:MGI:1932139]
ENSMUSG00000023047	55.7113	62.4	59.0861	25.0285	26.5666	25.6509	47.3712	51.2045	49.1319	25.933	31.0068	26.2726	Amhr2	15	102445367	102454633	+	2005	protein_coding	anti-Mullerian hormone type 2 receptor [Source:MGI Symbol;Acc:MGI:105062]
ENSMUSG00000000184	46.3617	41.5036	37.237	34.7162	34.681	42.0943	40.4797	39.5468	42.4477	51.8146	49.7855	49.9446	Ccnd2	6	127125162	127152193	-	9409	protein_coding	cyclin D2 [Source:MGI Symbol;Acc:MGI:88314]
ENSMUSG00000027030	43.9583	42.1728	44.9471	41.0853	42.0819	39.0244	40.634	42.5199	46.1509	35.3113	37.0716	39.9548	Stk39	2	68210445	68472268	-	4955	protein_coding	serine/threonine kinase 39 [Source:MGI Symbol;Acc:MGI:1858416]
ENSMUSG00000035203	42.1745	43.5955	45.9136	32.5975	36.3082	30.5822	37.3004	36.6728	36.5257	42.2741	41.5928	40.9887	Epn1	7	5080235	5098178	+	2810	protein_coding	epsin 1 [Source:MGI Symbol;Acc:MGI:1333763]
ENSMUSG00000024912	36.0158	35.6715	39.0496	41.3881	47.4418	42.7204	33.7154	39.9367	37.1338	47.2028	44.3371	39.0518	Fosl1	19	5447703	5455945	+	1707	protein_coding	fos-like antigen 1 [Source:MGI Symbol;Acc:MGI:107179]
ENSMUSG00000050029	47.6306	50.2422	50.3258	31.9216	29.9075	35.2206	45.7244	48.8195	51.2149	42.1045	38.243	44.1634	Rap2c	X	51003912	51018018	-	3545	protein_coding	RAP2C, member of RAS oncogene family [Source:MGI Symbol;Acc:MGI:1919315]
ENSMUSG00000038965	40.3901	43.0684	46.4441	40.8784	41.4846	36.5262	38.5473	38.0875	39.8452	37.4314	36.881	40.1684	Ube2l3	16	17152013	17202649	-	5841	protein_coding	ubiquitin-conjugating enzyme E2L 3 [Source:MGI Symbol;Acc:MGI:109240]
ENSMUSG00000020922	41.6831	40.275	45.0773	37.2018	39.9474	37.7868	34.6827	38.901	39.5819	40.1368	37.2466	43.1867	Lsm12	11	102162497	102185296	-	2388	protein_coding	LSM12 homolog [Source:MGI Symbol;Acc:MGI:1919592]
ENSMUSG00000005417	40.5375	40.5314	35.8005	37.3125	36.8106	39.3522	36.9871	37.4502	38.2605	44.5593	45.1274	45.8654	Mprip	11	59661305	59780860	+	13327	protein_coding	myosin phosphatase Rho interacting protein [Source:MGI Symbol;Acc:MGI:1349438]
ENSMUSG00000026281	37.4891	41.4735	47.0028	38.3468	41.1213	34.9739	33.9887	38.207	38.1731	40.6311	37.1347	37.4806	Dtymk	1	93792576	93801934	-	2631	protein_coding	deoxythymidylate kinase [Source:MGI Symbol;Acc:MGI:108396]
ENSMUSG00000050043	37.7543	41.6311	47.4739	41.871	42.0912	38.0626	35.2529	35.3086	37.5194	37.2033	37.3158	39.7678	Tmx2	2	84671316	84679140	-	2330	protein_coding	thioredoxin-related transmembrane protein 2 [Source:MGI Symbol;Acc:MGI:1914208]
ENSMUSG00000005198	40.4786	35.2568	33.0626	40.2303	38.8535	52.1699	49.0431	45.9589	45.6247	52.7994	53.3319	47.103	Polr2a	11	69733997	69758637	-	7067	protein_coding	polymerase (RNA) II (DNA directed) polypeptide A [Source:MGI Symbol;Acc:MGI:98086]
ENSMUSG00000041881	42.7142	42.416	47.0431	35.2216	37.0127	31.624	34.5838	31.5633	34.5707	38.3059	38.0876	38.4306	Ndufa7	17	33824591	33838316	+	1701	protein_coding	NADH:ubiquinone oxidoreductase subunit A7 [Source:MGI Symbol;Acc:MGI:1913666]
ENSMUSG00000028551	47.946	47.0138	50.1425	37.17	38.4275	32.8448	40.6497	41.8754	43.6559	39.9615	37.0138	38.1149	Cdkn2c	4	109660876	109667189	-	2686	protein_coding	cyclin dependent kinase inhibitor 2C [Source:MGI Symbol;Acc:MGI:105388]
ENSMUSG00000026496	44.6313	40.9972	39.4194	37.7413	39.1376	40.1468	39.622	40.2661	40.2099	42.2479	42.3857	43.3787	Parp1	1	180568924	180601254	+	5293	protein_coding	poly (ADP-ribose) polymerase family, member 1 [Source:MGI Symbol;Acc:MGI:1340806]
ENSMUSG00000019132	39.2447	40.6974	41.7579	43.5725	40.9337	42.6803	39.0784	41.8668	41.9796	42.3907	40.4842	44.2517	BC005537	13	24801657	24816197	+	5849	protein_coding	cDNA sequence BC005537 [Source:MGI Symbol;Acc:MGI:2441726]
ENSMUSG00000034317	43.1518	43.571	45.9148	40.1401	40.0632	43.2795	43.5757	43.8455	48.9561	37.402	36.0602	41.2183	Trim59	3	69035288	69044755	-	3352	protein_coding	tripartite motif-containing 59 [Source:MGI Symbol;Acc:MGI:1914199]
ENSMUSG00000001424	39.8109	40.755	40.0856	37.1928	37.6397	36.1236	36.1473	38.0924	38.1407	41.5444	41.6006	42.441	Snd1	6	28475139	28935162	+	9757	protein_coding	staphylococcal nuclease and tudor domain containing 1 [Source:MGI Symbol;Acc:MGI:1929266]
ENSMUSG00000068267	41.3085	39.0311	39.5603	38.2659	41.3885	37.0946	35.4674	39.8317	37.266	38.809	37.1457	38.1559	Cenpb	2	131175182	131180067	-	4886	protein_coding	centromere protein B [Source:MGI Symbol;Acc:MGI:88376]
ENSMUSG00000024712	37.4841	41.0889	40.8587	46.2687	46.5284	47.7286	37.5204	36.5274	39.1079	41.0262	39.4596	41.686	Rfk	19	17394043	17401349	+	2603	protein_coding	riboflavin kinase [Source:MGI Symbol;Acc:MGI:1914688]
ENSMUSG00000028646	37.2033	39.1735	40.4057	51.685	50.8705	48.3832	36.5644	37.8082	39.2331	35.2506	34.1648	39.7441	Rragc	4	123917446	123936997	+	3341	protein_coding	Ras-related GTP binding C [Source:MGI Symbol;Acc:MGI:1858751]
ENSMUSG00000005124	50.6187	47.9245	45.0404	39.0547	35.4906	41.3579	50.2936	47.8686	48.9371	37.4322	39.5551	46.3554	Wisp1	15	66891320	66923201	+	5565	protein_coding	WNT1 inducible signaling pathway protein 1 [Source:MGI Symbol;Acc:MGI:1197008]
ENSMUSG00000038374	43.8153	40.634	45.4286	36.0297	39.3374	31.7408	33.7912	36.851	34.8624	36.2249	31.6942	40.5098	Rbm8a	3	96629933	96633791	+	3215	protein_coding	RNA binding motif protein 8a [Source:MGI Symbol;Acc:MGI:1913129]
ENSMUSG00000017188	38.4262	37.9272	49.1272	39.3258	42.079	33.3073	30.2689	31.7736	34.0344	37.1404	35.0838	35.4945	Coa3	11	101277968	101279114	-	886	protein_coding	cytochrome C oxidase assembly factor 3 [Source:MGI Symbol;Acc:MGI:1098757]
ENSMUSG00000015671	40.42	42.118	47.572	37.5867	38.7146	32.8123	34.5734	35.2774	36.0964	38.489	33.568	38.8266	Psma2	13	14613240	14674236	+	3673	protein_coding	proteasome (prosome, macropain) subunit, alpha type 2 [Source:MGI Symbol;Acc:MGI:104885]
ENSMUSG00000021281	44.4527	43.2497	43.8076	38.9029	38.374	39.7142	38.2781	39.0227	40.3585	39.5707	42.8555	40.0749	Tnfaip2	12	111442469	111455018	+	4984	protein_coding	tumor necrosis factor, alpha-induced protein 2 [Source:MGI Symbol;Acc:MGI:104960]
ENSMUSG00000028800	44.866	43.4409	43.4957	38.6749	39.3518	35.1413	35.9364	41.0698	39.3383	38.6721	38.4377	42.6558	Hdac1	4	129516104	129542713	-	3445	protein_coding	histone deacetylase 1 [Source:MGI Symbol;Acc:MGI:108086]
ENSMUSG00000021606	36.291	38.2613	42.1182	39.142	46.44	32.086	26.4165	31.2536	32.4889	37.4539	36.2141	37.7755	Ndufs6	13	73319838	73328542	-	898	protein_coding	NADH:ubiquinone oxidoreductase core subunit S6 [Source:MGI Symbol;Acc:MGI:107932]
ENSMUSG00000023932	38.0948	37.195	37.924	40.2547	45.8473	43.9615	36.453	38.7584	38.8195	38.1677	37.7462	40.39	Cdc5l	17	45391884	45433737	-	3300	protein_coding	cell division cycle 5-like (S. pombe) [Source:MGI Symbol;Acc:MGI:1918952]
ENSMUSG00000034205	45.3303	41.2018	45.8821	36.197	37.6817	36.5349	40.9744	41.7228	45.4022	41.5003	40.2259	47.0443	Loxl2	14	69609068	69695834	+	5405	protein_coding	lysyl oxidase-like 2 [Source:MGI Symbol;Acc:MGI:2137913]
ENSMUSG00000060591	37.1959	47.1631	55.7752	38.4743	40.4989	31.3958	33.1582	32.1854	34.5014	35.528	35.4637	35.0923	Ifitm2	7	140954837	140955987	-	655	protein_coding	interferon induced transmembrane protein 2 [Source:MGI Symbol;Acc:MGI:1933382]
ENSMUSG00000026965	43.038	43.5904	42.4523	36.8556	39.5122	34.3207	35.1302	38.9927	37.3785	37.585	38.4295	39.3041	Anapc2	2	25272478	25285915	+	3445	protein_coding	anaphase promoting complex subunit 2 [Source:MGI Symbol;Acc:MGI:2139135]
ENSMUSG00000029518	38.3542	40.4467	42.3008	42.5684	43.8977	41.735	34.165	36.7099	36.7932	37.8306	37.9807	42.293	Rab35	5	115631908	115647736	+	2820	protein_coding	RAB35, member RAS oncogene family [Source:MGI Symbol;Acc:MGI:1924657]
ENSMUSG00000056050	41.1712	39.2587	35.2543	39.7423	38.5869	41.9612	43.0759	41.7074	40.8558	45.4365	43.0315	45.4567	Mia3	1	183326725	183369553	-	4431	protein_coding	melanoma inhibitory activity 3 [Source:MGI Symbol;Acc:MGI:2443183]
ENSMUSG00000025034	41.2844	42.0393	45.9434	36.7715	37.8781	34.8667	37.1866	38.5902	40.5813	41.8767	41.4582	38.4343	Trim8	19	46501648	46516444	+	3230	protein_coding	tripartite motif-containing 8 [Source:MGI Symbol;Acc:MGI:1933302]
ENSMUSG00000024146	37.1521	39.517	43.9565	39.3217	44.2738	41.3062	35.6914	37.5925	36.4328	39.5889	33.8793	37.3459	Cript	17	87025550	87035810	+	1712	protein_coding	cysteine-rich PDZ-binding protein [Source:MGI Symbol;Acc:MGI:1929655]
ENSMUSG00000020224	42.048	39.502	41.7239	37.1155	43.2905	37.591	29.6238	33.4576	32.8167	39.1115	31.3576	39.443	Llph	10	120227070	120232582	+	2181	protein_coding	LLP homolog, long-term synaptic facilitation (Aplysia) [Source:MGI Symbol;Acc:MGI:1913475]
ENSMUSG00000024165	43.8236	44.7634	45.0786	36.0398	36.222	38.6154	41.8347	41.2815	44.4937	41.9049	39.4185	45.1494	Jpt2	17	24937419	24960689	-	4840	protein_coding	Jupiter microtubule associated homolog 2 [Source:MGI Symbol;Acc:MGI:1196260]
ENSMUSG00000035372	39.3173	42.6044	43.8475	38.5177	40.8619	37.8631	37.4028	34.1057	35.2794	39.6644	43.8199	42.3179	1810055G02Rik	19	3708333	3717881	+	1882	protein_coding	RIKEN cDNA 1810055G02 gene [Source:MGI Symbol;Acc:MGI:1919306]
ENSMUSG00000053436	41.9585	42.8505	39.9832	38.449	39.169	37.7539	37.8738	40.048	40.1462	39.4101	41.0759	41.2998	Mapk14	17	28691329	28748406	+	4376	protein_coding	mitogen-activated protein kinase 14 [Source:MGI Symbol;Acc:MGI:1346865]
ENSMUSG00000031299	42.6689	40.906	38.2458	41.9258	42.8979	44.6703	39.069	38.9813	40.4533	42.2909	38.969	44.7802	Pdha1	X	160122209	160138413	-	3734	protein_coding	pyruvate dehydrogenase E1 alpha 1 [Source:MGI Symbol;Acc:MGI:97532]
ENSMUSG00000087260	36.2424	38.013	47.1168	41.5962	47.4159	39.3407	31.9855	34.9477	33.8344	37.5946	32.2329	36.8728	Lamtor5	3	107278858	107284082	+	884	protein_coding	late endosomal/lysosomal adaptor, MAPK and MTOR activator 5 [Source:MGI Symbol;Acc:MGI:1915826]
ENSMUSG00000081214	32.3856	45.1473	42.8272	38.6943	36.0002	23.7249	24.0648	26.2495	29.7295	33.7401	28.0715	39.9507	Rpl35a-ps2	1	181241988	181242320	-	333	processed_pseudogene	ribosomal protein L35A, pseudogene 2 [Source:MGI Symbol;Acc:MGI:3705461]
ENSMUSG00000067847	36.6719	38.3219	43.4661	32.9145	39.893	26.8551	28.7697	31.6058	29.4561	39.7193	34.9783	37.4909	Romo1	2	156144039	156145797	+	747	protein_coding	reactive oxygen species modulator 1 [Source:MGI Symbol;Acc:MGI:1914317]
ENSMUSG00000046756	34.4012	38.8136	43.2776	36.699	42.08	34.1482	29.8857	31.5987	31.1496	36.659	37.6954	40.618	Mrps7	11	115603925	115608036	+	2072	protein_coding	mitchondrial ribosomal protein S7 [Source:MGI Symbol;Acc:MGI:1354367]
ENSMUSG00000064366	25.5003	24.6555	25.3145	12.963	28.7397	19.091	54.5099	50.694	32.5185	57.3576	44.0186	24.2425	mt-Tl2	MT	11671	11741	+	71	Mt_tRNA	mitochondrially encoded tRNA leucine 2 [Source:MGI Symbol;Acc:MGI:102481]
ENSMUSG00000016487	46.729	42.8661	36.946	38.7144	34.8524	44.9113	49.7394	50.3138	49.2765	42.5911	44.1849	44.1061	Ppfibp1	6	146888487	147032025	+	11135	protein_coding	PTPRF interacting protein, binding protein 1 (liprin beta 1) [Source:MGI Symbol;Acc:MGI:1914783]
ENSMUSG00000030795	39.7158	36.5255	34.1312	38.7044	42.5508	39.6281	40.1474	44.8159	40.7162	40.5393	37.815	39.486	Fus	7	127967457	127985701	+	11695	protein_coding	fused in sarcoma [Source:MGI Symbol;Acc:MGI:1353633]
ENSMUSG00000038733	42.2629	40.3949	37.8228	40.0354	35.6532	41.2934	45.7696	45.5511	45.9786	43.7551	44.3759	44.8691	Wdr26	1	181173228	181211552	-	7848	protein_coding	WD repeat domain 26 [Source:MGI Symbol;Acc:MGI:1923825]
ENSMUSG00000001507	38.6422	39.0972	36.0548	37.5026	38.096	40.206	37.151	37.4305	39.9506	42.8814	46.4156	43.8092	Itga3	11	95044474	95076801	-	5710	protein_coding	integrin alpha 3 [Source:MGI Symbol;Acc:MGI:96602]
ENSMUSG00000062353	32.7094	34.7161	43.8004	40.4252	44.0637	28.294	22.9738	25.533	27.8738	33.8702	33.2987	41.5896	Gm15772	5	3236431	3236868	+	438	processed_pseudogene	predicted gene 15772 [Source:MGI Symbol;Acc:MGI:3805541]
ENSMUSG00000109511	37.8145	40.8909	40.3046	38.4218	41.3788	38.7545	33.5665	33.1047	36.0116	40.3738	39.3533	40.1558	Nup62	7	44816088	44830812	+	2854	protein_coding	nucleoporin 62 [Source:MGI Symbol;Acc:MGI:1351500]
ENSMUSG00000022451	40.5706	42.0343	39.2899	41.0432	41.3555	39.3107	37.4511	38.1624	41.6027	40.8373	39.3207	45.6395	Twf1	15	94577951	94589889	-	3054	protein_coding	twinfilin actin binding protein 1 [Source:MGI Symbol;Acc:MGI:1100520]
ENSMUSG00000023939	37.4513	41.9559	46.3188	34.0827	40.4502	30.3208	29.6028	31.3349	32.0699	37.625	34.9503	35.8209	Mrpl14	17	45686322	45698495	+	949	protein_coding	mitochondrial ribosomal protein L14 [Source:MGI Symbol;Acc:MGI:1333864]
ENSMUSG00000018765	38.8575	38.6262	37.7029	42.1398	42.9059	38.9434	32.2204	35.6009	33.8674	39.402	37.4716	40.7053	Fxr2	11	69632990	69653297	+	3766	protein_coding	fragile X mental retardation, autosomal homolog 2 [Source:MGI Symbol;Acc:MGI:1346074]
ENSMUSG00000004626	40.3717	41.8098	39.8334	38.0525	37.4717	34.3509	38.1858	39.4486	38.5904	37.8644	37.9318	36.9537	Stxbp2	8	3630955	3643644	+	4159	protein_coding	syntaxin binding protein 2 [Source:MGI Symbol;Acc:MGI:107370]
ENSMUSG00000041438	41.0813	40.4312	41.9596	38.8997	41.8456	42.2063	37.7078	38.2048	37.7291	40.7964	38.8114	43.8597	Utp4	8	106893636	106923088	+	3451	protein_coding	UTP4 small subunit processome component [Source:MGI Symbol;Acc:MGI:1096573]
ENSMUSG00000037710	34.3121	36.9208	43.4339	38.3286	48.4325	33.8686	29.9485	31.3853	29.6573	34.1133	35.0132	38.6705	Cisd1	10	71330480	71344954	-	1084	protein_coding	CDGSH iron sulfur domain 1 [Source:MGI Symbol;Acc:MGI:1261855]
ENSMUSG00000018666	46.5069	41.0478	40.4166	40.9554	42.1626	39.7334	36.7302	41.234	39.6894	41.0578	35.8194	40.0127	Cbx1	11	96789127	96808640	+	4273	protein_coding	chromobox 1 [Source:MGI Symbol;Acc:MGI:105369]
ENSMUSG00000024841	38.036	37.3688	40.7341	42.2119	46.5742	42.288	30.9262	32.0192	33.3102	38.5697	36.9028	39.5187	Eif1ad	19	5366813	5371511	+	2469	protein_coding	eukaryotic translation initiation factor 1A domain containing [Source:MGI Symbol;Acc:MGI:1917110]
ENSMUSG00000087187	42.2285	49.2134	42.3483	25.5615	22.4176	28.1868	53.5538	52.7926	49.0514	36.5816	42.217	27.6239	Gm13431	2	36216777	36222934	+	823	lincRNA	predicted gene 13431 [Source:MGI Symbol;Acc:MGI:3650776]
ENSMUSG00000038366	43.9768	43.1445	41.6532	35.993	38.1845	38.0357	37.8906	41.1794	41.4776	40.7105	41.9761	40.0878	Lasp1	11	97799000	97838764	+	6495	protein_coding	LIM and SH3 protein 1 [Source:MGI Symbol;Acc:MGI:109656]
ENSMUSG00000031246	47.2357	46.9175	47.0575	38.6445	34.3515	38.0463	45.5318	44.8363	47.7954	39.1169	35.8482	38.5552	Sh3bgrl	X	109095365	109197873	+	3298	protein_coding	SH3-binding domain glutamic acid-rich protein like [Source:MGI Symbol;Acc:MGI:1930849]
ENSMUSG00000022890	43.4333	37.8773	47.923	36.196	40.2563	32.7389	34.5343	37.3589	36.0773	34.6414	33.9672	35.3432	Atp5j	16	84827866	84835625	-	3130	protein_coding	ATP synthase, H+ transporting, mitochondrial F0 complex, subunit F [Source:MGI Symbol;Acc:MGI:107777]
ENSMUSG00000028676	40.2865	38.4905	36.5394	39.703	36.5194	38.6389	47.8009	48.4653	47.75	44.585	41.1344	39.6172	Srsf10	4	135855747	135869908	+	7003	protein_coding	serine/arginine-rich splicing factor 10 [Source:MGI Symbol;Acc:MGI:1333805]
ENSMUSG00000039148	38.872	36.7043	34.5443	38.4984	41.5422	33.5166	30.8643	33.2284	32.5633	37.9248	36.3413	38.2183	Sart1	19	5377523	5388703	-	5091	protein_coding	squamous cell carcinoma antigen recognized by T cells 1 [Source:MGI Symbol;Acc:MGI:1309453]
ENSMUSG00000016427	38.7016	38.2564	44.2013	37.0283	43.0181	32.0726	32.709	27.3044	31.4755	35.4061	34.9431	38.1694	Ndufa1	X	37187588	37191163	-	419	protein_coding	NADH:ubiquinone oxidoreductase subunit A1 [Source:MGI Symbol;Acc:MGI:1929511]
ENSMUSG00000057036	31.3809	39.04	41.7125	47.0847	30.1597	35.7618	25.2271	31.7503	30.7275	42.1751	36.0194	39.8161	Gm7536	3	24333068	24333511	+	444	processed_pseudogene	predicted gene 7536 [Source:MGI Symbol;Acc:MGI:3645137]
ENSMUSG00000056394	40.1706	40.557	37.864	34.9858	35.1501	35.4789	36.6345	39.2142	38.5065	38.4649	37.7679	38.7573	Lig1	7	13277283	13311433	+	4268	protein_coding	ligase I, DNA, ATP-dependent [Source:MGI Symbol;Acc:MGI:101789]
ENSMUSG00000021811	39.5744	38.1798	44.8256	40.8403	43.9416	38.5808	34.2111	36.5212	37.425	36.636	33.8299	37.1712	Dnajc9	14	20384638	20388910	-	2377	protein_coding	DnaJ heat shock protein family (Hsp40) member C9 [Source:MGI Symbol;Acc:MGI:1915326]
ENSMUSG00000028063	35.4825	36.8172	37.5197	39.7283	43.1152	39.1387	31.072	34.9951	35.6412	38.8333	38.4867	39.4274	Lmna	3	88480147	88509956	-	5838	protein_coding	lamin A [Source:MGI Symbol;Acc:MGI:96794]
ENSMUSG00000034341	39.0866	40.8931	42.4054	42.4064	46.1638	39.9586	34.611	33.8796	33.947	35.88	37.116	37.0777	Wbp2	11	116078573	116086995	-	3177	protein_coding	WW domain binding protein 2 [Source:MGI Symbol;Acc:MGI:104709]
ENSMUSG00000023015	41.3162	41.9271	40.5682	37.5185	38.1871	38.9791	36.6621	41.5289	38.7427	39.8945	39.7343	41.213	Racgap1	15	99620496	99651656	-	7079	protein_coding	Rac GTPase-activating protein 1 [Source:MGI Symbol;Acc:MGI:1349423]
ENSMUSG00000061360	36.2336	37.1926	42.4457	38.708	47.2408	32.2728	29.2194	33.4717	31.009	36.9986	34.6036	37.597	Phf5a	15	81864520	81871911	-	2166	protein_coding	PHD finger protein 5A [Source:MGI Symbol;Acc:MGI:2156864]
ENSMUSG00000029634	41.3946	38.5231	36.6826	43.7619	40.0375	42.0012	41.5469	40.8989	41.9054	42.2008	42.4511	46.5575	Rnf6	5	146209192	146221555	-	4022	protein_coding	ring finger protein (C3H2C3 type) 6 [Source:MGI Symbol;Acc:MGI:1921382]
ENSMUSG00000020277	37.6904	35.9749	34.8403	29.9404	32.3719	26.4333	32.892	39.7865	37.6653	37.8151	37.2883	39.1948	Pfkl	10	77986947	78010083	-	6675	protein_coding	phosphofructokinase, liver, B-type [Source:MGI Symbol;Acc:MGI:97547]
ENSMUSG00000042305	40.3972	40.122	41.7584	37.4204	39.6839	36.6845	34.6343	36.8131	35.6495	39.1459	37.7389	43.3846	Tmem183a	1	134346097	134361979	-	3564	protein_coding	transmembrane protein 183A [Source:MGI Symbol;Acc:MGI:1914729]
ENSMUSG00000018677	33.5038	36.2298	43.1555	39.2633	42.7422	35.102	28.5978	28.0474	31.593	38.5375	38.9138	39.0595	Slc25a39	11	102402985	102407946	-	2756	protein_coding	solute carrier family 25, member 39 [Source:MGI Symbol;Acc:MGI:1196386]
ENSMUSG00000034675	39.7079	38.6738	38.103	37.2347	41.4561	38.2813	32.3584	35.6628	34.5558	42.2409	38.7723	39.7592	Dbn1	13	55473429	55488111	-	4514	protein_coding	drebrin 1 [Source:MGI Symbol;Acc:MGI:1931838]
ENSMUSG00000002365	40.9696	42.6183	41.6866	39.7438	38.1622	37.5175	39.074	39.2353	40.0596	40.3918	39.5601	42.5506	Snx9	17	5841329	5931954	+	3617	protein_coding	sorting nexin 9 [Source:MGI Symbol;Acc:MGI:1913866]
ENSMUSG00000020328	38.6118	41.3596	46.3201	39.9438	43.5457	36.7665	35.2461	37.2577	36.3616	34.9799	31.9257	38.3901	Nudcd2	11	40733667	40740046	+	2054	protein_coding	NudC domain containing 2 [Source:MGI Symbol;Acc:MGI:1277103]
ENSMUSG00000090523	44.5597	49.9035	51.0573	30.8163	30.4013	26.433	42.7385	41.8375	45.6673	34.6604	38.4232	35.0742	Gypc	18	32528322	32560034	-	2331	protein_coding	glycophorin C [Source:MGI Symbol;Acc:MGI:1098566]
ENSMUSG00000034681	39.1541	41.654	36.6508	37.1847	38.0383	36.3271	33.1765	37.9164	38.4802	39.3339	39.2865	45.0289	Rnps1	17	24414675	24425895	+	1920	protein_coding	ribonucleic acid binding protein S1 [Source:MGI Symbol;Acc:MGI:97960]
ENSMUSG00000002017	41.5086	39.1686	36.5455	40.5519	39.2116	39.8962	36.8678	40.4098	38.3103	42.5166	37.6007	41.7648	Fam98a	17	75537086	75551946	-	3479	protein_coding	family with sequence similarity 98, member A [Source:MGI Symbol;Acc:MGI:1919972]
ENSMUSG00000003131	44.7825	41.7572	42.4285	36.3566	35.8868	36.9564	39.9684	40.7594	42.4262	40.9794	37.9252	43.6673	Pafah1b2	9	45962859	46012690	-	8266	protein_coding	platelet-activating factor acetylhydrolase, isoform 1b, subunit 2 [Source:MGI Symbol;Acc:MGI:108415]
ENSMUSG00000068699	40.3219	34.2914	28.1345	31.162	28.7791	35.5351	46.8974	43.0809	43.8038	47.2781	50.5174	44.9741	Flnc	6	29433256	29461883	+	9402	protein_coding	filamin C, gamma [Source:MGI Symbol;Acc:MGI:95557]
ENSMUSG00000003813	39.2217	38.7863	40.0731	35.7999	40.4818	36.5784	31.45	35.3496	34.4119	41.3978	42.8077	41.536	Rad23a	8	84834019	84840665	-	2577	protein_coding	RAD23 homolog A, nucleotide excision repair protein [Source:MGI Symbol;Acc:MGI:105126]
ENSMUSG00000024735	37.4231	38.0878	39.3785	39.624	43.6849	41.8722	33.5326	36.1074	36.8181	37.5847	38.0907	38.7361	Prpf19	19	10895231	10909559	+	7278	protein_coding	pre-mRNA processing factor 19 [Source:MGI Symbol;Acc:MGI:106247]
ENSMUSG00000074748	41.2543	40.455	42.5947	43.3119	43.7604	43.2377	39.2731	39.3217	41.0735	37.745	33.1535	40.4164	Atxn7l3b	10	112925430	112929001	-	3572	protein_coding	ataxin 7-like 3B [Source:MGI Symbol;Acc:MGI:1914971]
ENSMUSG00000050017	40.6761	45.6471	37.9733	35.5602	34.9956	40.31	42.5655	43.724	40.9384	39.3109	36.8105	49.0894	Pitpnb	5	111330763	111388359	+	3377	protein_coding	phosphatidylinositol transfer protein, beta [Source:MGI Symbol;Acc:MGI:1927542]
ENSMUSG00000001131	37.3202	40.0063	43.0765	36.424	40.6917	34.2354	25.4834	31.9433	32.1457	37.4662	35.7658	33.8397	Timp1	X	20870166	20874735	+	888	protein_coding	tissue inhibitor of metalloproteinase 1 [Source:MGI Symbol;Acc:MGI:98752]
ENSMUSG00000055447	43.7365	43.4468	46.8795	31.7322	31.6935	32.9578	41.9406	43.1079	46.024	39.2748	37.2408	39.2641	Cd47	16	49800533	49915010	+	6276	protein_coding	CD47 antigen (Rh-related antigen, integrin-associated signal transducer) [Source:MGI Symbol;Acc:MGI:96617]
ENSMUSG00000030079	38.1363	39.9998	39.4222	36.9497	41.2124	35.648	30.0668	34.2743	33.4347	35.8245	35.0653	38.3702	Ruvbl1	6	88465409	88497572	+	1899	protein_coding	RuvB-like protein 1 [Source:MGI Symbol;Acc:MGI:1928760]
ENSMUSG00000078126	35.07	34.3976	46.9203	30.5293	61.677	30.9488	34.7326	26.0936	25.9375	41.4107	26.0504	36.3185	Rpl23a-ps3	14	34170655	34171122	+	468	processed_pseudogene	ribosomal protein L23A, pseudogene 3 [Source:MGI Symbol;Acc:MGI:3781353]
ENSMUSG00000038193	44.1974	47.6686	49.7422	32.6421	34.7717	29.5191	38.6952	34.3371	37.3479	35.8193	32.8866	33.2811	Hand2	8	57320983	57324633	+	2351	protein_coding	heart and neural crest derivatives expressed 2 [Source:MGI Symbol;Acc:MGI:103580]
ENSMUSG00000021709	44.4259	39.9275	36.8085	38.0087	32.1281	43.2641	50.3837	49.7353	50.7039	41.678	43.4984	45.4343	Erbin	13	103818787	103920514	-	7939	protein_coding	Erbb2 interacting protein [Source:MGI Symbol;Acc:MGI:1890169]
ENSMUSG00000003541	33.8607	38.9373	38.6233	33.0933	37.4742	37.2208	32.8908	41.5982	34.7965	39.5113	40.3296	33.6077	Ier3	17	35821684	35822923	+	1131	protein_coding	immediate early response 3 [Source:MGI Symbol;Acc:MGI:104814]
ENSMUSG00000004394	38.2206	42.2513	41.0279	39.9436	41.6715	37.1982	32.7168	33.3659	34.7732	38.8147	37.9938	38.1802	Tmed4	11	6270369	6274870	-	2178	protein_coding	transmembrane p24 trafficking protein 4 [Source:MGI Symbol;Acc:MGI:1915070]
ENSMUSG00000024304	39.9007	38.0861	37.0428	39.5456	37.5198	41.9875	42.2859	44.1659	43.5129	40.3276	40.2862	44.1543	Cdh2	18	16588877	16809246	-	8066	protein_coding	cadherin 2 [Source:MGI Symbol;Acc:MGI:88355]
ENSMUSG00000017724	37.5459	42.4409	45.2405	30.9078	32.8829	27.8478	36.8625	38.7762	40.1324	34.135	35.5579	36.367	Etv4	11	101769742	101785371	-	3104	protein_coding	ets variant 4 [Source:MGI Symbol;Acc:MGI:99423]
ENSMUSG00000022403	41.5171	42.0618	42.2157	38.2899	40.9804	38.9754	36.284	39.4721	38.9911	37.458	35.1916	38.4859	St13	15	81363669	81400077	-	10305	protein_coding	suppression of tumorigenicity 13 [Source:MGI Symbol;Acc:MGI:1917606]
ENSMUSG00000061981	38.3392	41.8907	38.8728	36.8053	38.3373	37.526	32.2877	36.3274	36.4758	37.5948	40.7132	39.2876	Flot2	11	78037931	78060434	+	2740	protein_coding	flotillin 2 [Source:MGI Symbol;Acc:MGI:103309]
ENSMUSG00000059005	37.6888	38.071	41.824	38.0605	36.7125	36.0073	47.3628	45.4451	43.8507	41.7784	36.0143	36.3439	Hnrnpa3	2	75659261	75669407	+	5396	protein_coding	heterogeneous nuclear ribonucleoprotein A3 [Source:MGI Symbol;Acc:MGI:1917171]
ENSMUSG00000037236	41.6324	41.9411	40.0979	42.193	40.8998	42.7183	41.0612	40.8252	42.3336	37.9707	33.0632	39.187	Matr3	18	35562146	35593835	+	9869	protein_coding	matrin 3 [Source:MGI Symbol;Acc:MGI:1298379]
ENSMUSG00000070572	38.8385	38.7737	43.6206	32.2328	43.1856	32.99	31.1977	35.2536	29.2442	38.1883	34.7854	33.2974	Trmt112-ps2	4	149457329	149457706	+	378	processed_pseudogene	tRNA methyltransferase 11-2, pseudogene 2 [Source:MGI Symbol;Acc:MGI:3651720]
ENSMUSG00000015714	38.2563	37.3589	40.3798	42.8139	40.5564	40.5289	34.7929	35.9246	36.6855	38.7741	38.029	40.6581	Cers2	3	95314791	95323599	+	3676	protein_coding	ceramide synthase 2 [Source:MGI Symbol;Acc:MGI:1924143]
ENSMUSG00000063511	38.424	37.5954	35.795	33.4141	40.1671	32.0068	32.9266	35.2833	33.0993	38.9476	34.8643	37.6145	Snrnp70	7	45376453	45395742	-	7618	protein_coding	small nuclear ribonucleoprotein 70 (U1) [Source:MGI Symbol;Acc:MGI:98341]
ENSMUSG00000019579	37.0387	35.0503	42.6421	35.2867	39.6793	34.0913	27.6018	31.8182	31.0462	35.8206	34.8086	39.1509	Mydgf	17	56175744	56183920	-	2222	protein_coding	myeloid derived growth factor [Source:MGI Symbol;Acc:MGI:2156020]
ENSMUSG00000022463	42.1971	44.5776	41.2806	34.1821	33.0666	34.0212	38.9403	39.7768	42.3787	38.0663	41.0857	39.772	Srebf2	15	82147181	82205379	+	7184	protein_coding	sterol regulatory element binding factor 2 [Source:MGI Symbol;Acc:MGI:107585]
ENSMUSG00000061665	45.6485	41.0035	38.0577	38.3875	31.7009	40.7365	46.6167	47.2862	48.2701	41.3573	40.8461	44.8754	Cd2ap	17	42792951	42876665	-	15864	protein_coding	CD2-associated protein [Source:MGI Symbol;Acc:MGI:1330281]
ENSMUSG00000035212	41.3084	43.8729	46.6687	33.0205	35.4108	31.4839	40.2061	37.5658	41.7278	36.9354	33.986	38.7116	Leprot	4	101647718	101659364	+	1898	protein_coding	leptin receptor overlapping transcript [Source:MGI Symbol;Acc:MGI:2687005]
ENSMUSG00000032097	45.9328	38.2159	34.9148	36.7473	31.2257	40.6987	47.6681	47.36	48.9357	44.5786	42.2288	48.7831	Ddx6	9	44604892	44640731	+	8035	protein_coding	DEAD (Asp-Glu-Ala-Asp) box polypeptide 6 [Source:MGI Symbol;Acc:MGI:104976]
ENSMUSG00000079426	38.8334	39.8848	44.0386	37.4637	39.6169	34.0221	31.1327	35.0209	36.1577	37.5043	33.2025	38.4234	Arpc4	6	113378115	113390448	+	2321	protein_coding	actin related protein 2/3 complex, subunit 4 [Source:MGI Symbol;Acc:MGI:1915339]
ENSMUSG00000007458	38.8022	38.7445	40.9839	38.7509	41.838	38.3652	34.9841	37.7005	35.4518	37.189	35.7994	40.3045	M6pr	6	122308720	122317680	+	4170	protein_coding	mannose-6-phosphate receptor, cation dependent [Source:MGI Symbol;Acc:MGI:96904]
ENSMUSG00000027611	35.8127	35.4904	42.0351	39.4899	45.1691	38.9372	30.3321	35.0847	30.7449	38.9029	36.668	36.9357	Procr	2	155751117	155755471	+	2031	protein_coding	protein C receptor, endothelial [Source:MGI Symbol;Acc:MGI:104596]
ENSMUSG00000050299	34.5616	36.9712	45.6817	31.5077	37.3292	25.2402	21.8598	24.6219	27.5853	32.1095	28.156	36.3047	Gm9843	16	76403251	76403652	-	402	processed_pseudogene	predicted gene 9843 [Source:MGI Symbol;Acc:MGI:3708621]
ENSMUSG00000027230	41.2794	42.0647	46.2925	29.1452	31.0951	28.7294	38.6924	39.4575	40.4383	42.3393	43.4942	39.6196	Creb3l1	2	91982328	92024502	-	2603	protein_coding	cAMP responsive element binding protein 3-like 1 [Source:MGI Symbol;Acc:MGI:1347062]
ENSMUSG00000069662	47.0015	48.79	51.5142	30.8675	32.2717	30.4615	39.0079	43.2613	46.2596	34.645	32.6006	35.1146	Marcks	10	37133375	37138920	-	4048	protein_coding	myristoylated alanine rich protein kinase C substrate [Source:MGI Symbol;Acc:MGI:96907]
ENSMUSG00000068798	48.2968	50.0316	49.9534	30.2773	33.0368	32.2506	39.0172	45.4618	46.106	35.1193	31.3097	33.5067	Rap1a	3	105727267	105801336	-	2607	protein_coding	RAS-related protein 1a [Source:MGI Symbol;Acc:MGI:97852]
ENSMUSG00000040212	38.4404	41.5353	44.7272	33.1876	39.1766	31.3869	33.9681	35.527	36.0273	32.8298	34.6233	32.7115	Emp3	7	45918023	45921404	-	1071	protein_coding	epithelial membrane protein 3 [Source:MGI Symbol;Acc:MGI:1098729]
ENSMUSG00000028849	40.3075	39.0143	36.7722	33.8305	39.1235	33.4676	35.4953	33.8024	33.2004	39.3476	36.6676	36.0158	Map7d1	4	126232167	126256343	-	3652	protein_coding	MAP7 domain containing 1 [Source:MGI Symbol;Acc:MGI:2384297]
ENSMUSG00000074247	34.5879	38.1716	41.4613	35.1881	38.1791	32.8489	30.8451	33.1677	34.2445	37.4722	38.4351	38.7063	Dda1	8	71469199	71476098	+	2846	protein_coding	DET1 and DDB1 associated 1 [Source:MGI Symbol;Acc:MGI:1913748]
ENSMUSG00000048612	40.1867	36.5521	31.79	36.208	34.1591	43.3859	47.5369	46.4897	45.4769	42.9098	45.0144	44.2921	Myof	19	37899036	38043577	-	12603	protein_coding	myoferlin [Source:MGI Symbol;Acc:MGI:1919192]
ENSMUSG00000026356	39.2417	39.5541	41.1704	37.3306	37.4286	37.0923	37.8212	41.1573	40.1595	37.754	36.6455	43.0091	Dars	1	128363707	128417368	-	4358	protein_coding	aspartyl-tRNA synthetase [Source:MGI Symbol;Acc:MGI:2442544]
ENSMUSG00000005575	34.1992	35.8679	41.9569	41.8377	44.621	34.899	30.9662	32.0864	33.6463	36.3761	34.9173	33.2115	Ube2m	7	13035120	13038275	-	2357	protein_coding	ubiquitin-conjugating enzyme E2M [Source:MGI Symbol;Acc:MGI:108278]
ENSMUSG00000060935	46.7524	44.2949	44.4748	32.734	32.0685	33.1701	42.8888	44.2042	41.8669	37.9368	35.6615	39.5482	Tmem263	10	85102627	85120618	+	4014	protein_coding	transmembrane protein 263 [Source:MGI Symbol;Acc:MGI:2143652]
ENSMUSG00000026519	37.668	37.8622	37.3241	31.446	34.0503	33.477	38.1121	37.8597	37.9725	39.3152	40.7611	40.0258	Tmem63a	1	180942344	180975112	+	4492	protein_coding	transmembrane protein 63a [Source:MGI Symbol;Acc:MGI:2384789]
ENSMUSG00000003534	45.4518	44.692	41.5441	34.2337	33.6062	34.2008	36.6143	39.4378	39.1221	36.711	40.2288	38.7431	Ddr1	17	35681567	35704621	-	4774	protein_coding	discoidin domain receptor family, member 1 [Source:MGI Symbol;Acc:MGI:99216]
ENSMUSG00000050608	40.0848	38.4938	46.1072	33.7023	37.5774	27.4284	29.4162	31.4935	32.8194	34.2574	29.7338	36.5329	Minos1	4	139101814	139131113	-	2766	protein_coding	mitochondrial inner membrane organizing system 1 [Source:MGI Symbol;Acc:MGI:1913628]
ENSMUSG00000047044	34.2661	38.0494	43.9186	45.0817	45.3246	38.0577	34.047	33.5736	36.0876	36.9894	34.7711	37.4838	D030056L22Rik	19	18713193	18718428	+	1677	protein_coding	RIKEN cDNA D030056L22 gene [Source:MGI Symbol;Acc:MGI:3583960]
ENSMUSG00000039128	41.905	38.3782	41.8593	33.981	37.5392	31.5142	35.7102	39.4211	37.5681	34.7122	32.5547	38.9859	Cdc123	2	5794294	5845164	-	3463	protein_coding	cell division cycle 123 [Source:MGI Symbol;Acc:MGI:2138811]
ENSMUSG00000053012	40.0381	41.5193	43.9948	42.2236	44.4441	39.1525	38.2486	38.9735	39.956	33.2055	32.6598	35.7463	Krcc1	6	71271677	71285319	+	1913	protein_coding	lysine-rich coiled-coil 1 [Source:MGI Symbol;Acc:MGI:1889377]
ENSMUSG00000057236	41.9293	41.0525	44.1621	39.221	39.9438	35.3259	36.3254	37.6884	35.9502	35.2878	34.3192	38.024	Rbbp4	4	129307100	129335370	-	8744	protein_coding	retinoblastoma binding protein 4, chromatin remodeling factor [Source:MGI Symbol;Acc:MGI:1194912]
ENSMUSG00000053510	38.6039	38.1173	34.7986	39.3954	36.3962	42.8659	40.2197	40.472	40.9741	40.455	38.4996	39.6254	Nrd1	4	109000655	109061777	+	7140	protein_coding	nardilysin, N-arginine dibasic convertase, NRD convertase 1 [Source:MGI Symbol;Acc:MGI:1201386]
ENSMUSG00000038299	38.8913	40.0363	39.263	40.2874	36.9654	40.616	35.6233	37.4287	40.4836	40.9154	37.8703	41.7605	Wdr36	18	32837225	32866420	+	3281	protein_coding	WD repeat domain 36 [Source:MGI Symbol;Acc:MGI:1917819]
ENSMUSG00000022438	45.3931	41.141	42.355	29.635	30.9878	31.0275	40.5002	38.7635	40.7252	37.958	42.1193	38.5465	Parvb	15	84232043	84315688	+	4416	protein_coding	parvin, beta [Source:MGI Symbol;Acc:MGI:2153063]
ENSMUSG00000045665	36.1951	40.2146	43.2826	38.505	41.9291	37.6234	32.3966	32.5639	32.6286	34.4742	36.4552	35.3272	Mfsd5	15	102279454	102281754	+	1754	protein_coding	major facilitator superfamily domain containing 5 [Source:MGI Symbol;Acc:MGI:2145901]
ENSMUSG00000002980	40.9094	45.9445	45.9489	30.8805	34.1256	27.6382	37.7889	39.5133	38.2189	31.4845	33.1993	32.283	Bcam	7	19756131	19771016	-	3199	protein_coding	basal cell adhesion molecule [Source:MGI Symbol;Acc:MGI:1929940]
ENSMUSG00000035150	42.1675	37.0076	33.722	41.4129	34.883	45.3818	36.2988	38.9705	40.9378	45.7465	41.7392	50.7591	Eif2s3x	X	94188707	94212862	-	3812	protein_coding	eukaryotic translation initiation factor 2, subunit 3, structural gene X-linked [Source:MGI Symbol;Acc:MGI:1349431]
ENSMUSG00000041278	34.8072	35.0337	41.7068	42.339	43.8288	36.5166	30.6981	34.1185	34.5344	33.6229	30.3038	37.147	Ttc1	11	43729512	43748008	-	2032	protein_coding	tetratricopeptide repeat domain 1 [Source:MGI Symbol;Acc:MGI:1914077]
ENSMUSG00000021288	37.1059	37.7398	35.722	36.074	40.6725	38.1945	32.6441	33.1523	33.6068	37.9241	37.9726	39.9116	Klc1	12	111758849	111807844	+	4070	protein_coding	kinesin light chain 1 [Source:MGI Symbol;Acc:MGI:107978]
ENSMUSG00000026202	37.0407	38.8687	42.7464	33.4063	37.1237	32.3967	31.9128	32.6602	33.4508	34.7003	36.5321	37.3218	Tuba4a	1	75214228	75219865	-	3701	protein_coding	tubulin, alpha 4A [Source:MGI Symbol;Acc:MGI:1095410]
ENSMUSG00000020471	37.5738	38.3252	44.0801	32.2232	35.5826	28.8821	28.2412	31.0968	31.7348	33.8867	37.7344	38.1472	Pold2	11	5872180	5878292	-	1896	protein_coding	polymerase (DNA directed), delta 2, regulatory subunit [Source:MGI Symbol;Acc:MGI:1097163]
ENSMUSG00000031400	39.9725	38.9269	41.229	38.0927	39.7504	36.6276	34.8732	36.2543	36.8902	39.3474	37.5536	41.3773	G6pdx	X	74409483	74429194	-	3080	protein_coding	glucose-6-phosphate dehydrogenase X-linked [Source:MGI Symbol;Acc:MGI:105979]
ENSMUSG00000028382	44.0475	40.3035	38.7695	34.347	32.0025	41.0573	44.15	44.6701	47.5812	42.1696	39.7008	44.229	Ptbp3	4	59471868	59549364	-	7480	protein_coding	polypyrimidine tract binding protein 3 [Source:MGI Symbol;Acc:MGI:1923334]
ENSMUSG00000022010	43.8359	45.4719	51.9185	32.6049	34.296	30.5677	38.7278	40.9762	40.754	32.3826	31.5182	32.3103	Tsc22d1	14	76414961	76507765	+	8994	protein_coding	TSC22 domain family, member 1 [Source:MGI Symbol;Acc:MGI:109127]
ENSMUSG00000015291	37.3527	38.0795	37.4535	34.564	32.7737	33.7332	39.8509	41.5518	39.6479	41.6252	41.0412	37.0273	Gdi1	X	74304998	74311862	+	4296	protein_coding	guanosine diphosphate (GDP) dissociation inhibitor 1 [Source:MGI Symbol;Acc:MGI:99846]
ENSMUSG00000021266	34.8374	34.3542	34.9578	38.6779	41.2282	41.2778	29.4035	29.4731	32.0491	37.7636	39.3956	40.8937	Wars	12	108860030	108894174	-	3447	protein_coding	tryptophanyl-tRNA synthetase [Source:MGI Symbol;Acc:MGI:104630]
ENSMUSG00000014599	44.9116	44.5416	42.1429	30.5239	28.311	32.5087	46.4026	46.4104	44.4546	36.0852	39.6029	37.0945	Csf1	3	107741048	107760469	-	5281	protein_coding	colony stimulating factor 1 (macrophage) [Source:MGI Symbol;Acc:MGI:1339753]
ENSMUSG00000021193	35.2234	35.995	35.2281	40.2749	40.0154	42.2628	35.6588	35.3475	35.7347	40.1129	40.2548	44.226	Pitrm1	13	6548149	6580515	+	4787	protein_coding	pitrilysin metallepetidase 1 [Source:MGI Symbol;Acc:MGI:1916867]
ENSMUSG00000060739	37.9413	38.6198	39.7214	35.882	38.8812	35.602	31.4728	35.1808	32.7645	37.1261	33.3789	39.0462	Nsa2	13	97129424	97137937	-	4275	protein_coding	NSA2 ribosome biogenesis homolog [Source:MGI Symbol;Acc:MGI:1913883]
ENSMUSG00000024856	36.5684	38.6673	46.2612	37.9872	43.7841	32.8331	28.7774	30.3554	31.3684	34.0048	33.2159	34.719	Cdk2ap2	19	4097182	4099019	+	1636	protein_coding	CDK2-associated protein 2 [Source:MGI Symbol;Acc:MGI:1098779]
ENSMUSG00000023089	38.1005	37.8166	40.5869	34.2294	40.9043	28.0699	25.8543	31.389	30.372	33.1897	29.3838	36.1367	Ndufa5	6	24518666	24528013	-	1032	protein_coding	NADH:ubiquinone oxidoreductase subunit A5 [Source:MGI Symbol;Acc:MGI:1915452]
ENSMUSG00000032418	39.758	40.9251	40.9915	39.2486	39.6274	37.2178	36.3142	35.3544	36.7639	37.4473	35.7146	40.9002	Me1	9	86581371	86695953	-	3848	protein_coding	malic enzyme 1, NADP(+)-dependent, cytosolic [Source:MGI Symbol;Acc:MGI:97043]
ENSMUSG00000024083	44.2546	41.8986	38.6675	37.1185	30.6267	37.785	45.4223	44.6443	46.0804	42.3197	40.0918	42.1988	Pja2	17	64281005	64331916	-	6657	protein_coding	praja ring finger ubiquitin ligase 2 [Source:MGI Symbol;Acc:MGI:2159342]
ENSMUSG00000028466	33.8004	34.1362	37.5735	41.5731	45.0378	38.6948	29.3691	31.8654	30.4397	33.3255	31.8951	37.8845	Creb3	4	43562332	43567060	+	2372	protein_coding	cAMP responsive element binding protein 3 [Source:MGI Symbol;Acc:MGI:99946]
ENSMUSG00000096472	38.3589	37.9224	43.3421	35.8359	38.1895	28.984	32.8037	35.8795	34.9598	36.1065	33.8266	33.9678	Cdkn2d	9	21288410	21291407	-	1574	protein_coding	cyclin dependent kinase inhibitor 2D [Source:MGI Symbol;Acc:MGI:105387]
ENSMUSG00000020594	42.2487	38.4612	36.0424	40.0844	33.7627	44.5632	44.3652	43.4741	46.0645	40.5326	41.536	44.2307	Pum2	12	8674134	8752581	+	7260	protein_coding	pumilio RNA-binding family member 2 [Source:MGI Symbol;Acc:MGI:1931751]
ENSMUSG00000028433	38.6624	37.3479	34.8576	33.3222	32.6754	38.2838	42.8294	40.93	42.8279	43.1679	45.1658	41.1382	Ubap2	4	41194313	41275144	-	4802	protein_coding	ubiquitin-associated protein 2 [Source:MGI Symbol;Acc:MGI:1916176]
ENSMUSG00000074364	39.7205	39.2527	41.4005	32.0635	35.5184	33.9082	38.1314	37.3658	40.0664	38.3708	40.3337	38.3315	Ehd2	7	15946958	15967567	-	5119	protein_coding	EH-domain containing 2 [Source:MGI Symbol;Acc:MGI:2154274]
ENSMUSG00000071533	42.4421	41.2222	41.7065	30.461	31.7296	31.4917	37.2732	40.4275	37.9356	40.6212	35.4142	42.3283	Pcnp	16	56007245	56029739	-	3115	protein_coding	PEST proteolytic signal containing nuclear protein [Source:MGI Symbol;Acc:MGI:1923552]
ENSMUSG00000028334	38.4656	40.9179	42.433	34.1357	37.0729	30.9583	28.9829	32.1761	32.5537	35.178	33.7737	37.9644	Nans	4	46489248	46503632	+	4581	protein_coding	N-acetylneuraminic acid synthase (sialic acid synthase) [Source:MGI Symbol;Acc:MGI:2149820]
ENSMUSG00000020440	36.6554	40.804	44.461	31.2789	34.5526	28.2282	30.2033	30.131	30.7629	38.5534	33.8552	32.9818	Arf5	6	28423560	28426602	+	1907	protein_coding	ADP-ribosylation factor 5 [Source:MGI Symbol;Acc:MGI:99434]
ENSMUSG00000039031	42.495	42.9132	41.1557	35.1972	34.2044	35.8883	42.0214	44.5554	44.4031	35.5676	35.7175	37.5588	Arhgap18	10	26753421	26918648	+	6602	protein_coding	Rho GTPase activating protein 18 [Source:MGI Symbol;Acc:MGI:1921160]
ENSMUSG00000031987	41.5056	41.5635	43.1384	32.279	31.0847	29.9776	39.9195	43.9334	44.005	31.1706	34.5096	32.0174	Egln1	8	124908587	124949324	-	3594	protein_coding	egl-9 family hypoxia-inducible factor 1 [Source:MGI Symbol;Acc:MGI:1932286]
ENSMUSG00000091243	39.8744	38.494	38.1154	48.8121	42.828	49.6576	40.212	39.4285	41.5609	35.8437	34.4499	41.0982	Vgll3	16	65815257	65866368	+	7104	protein_coding	vestigial like family member 3 [Source:MGI Symbol;Acc:MGI:1920819]
ENSMUSG00000071649	35.4748	37.969	38.023	37.4489	41.847	32.4623	30.0322	33.4812	33.3433	32.0682	36.4217	32.835	B3gat3	19	8920374	8927234	+	1601	protein_coding	beta-1,3-glucuronyltransferase 3 (glucuronosyltransferase I) [Source:MGI Symbol;Acc:MGI:1919977]
ENSMUSG00000020629	35.7488	37.5456	41.1442	39.5747	44.5394	36.9615	33.6539	38.2137	34.8893	32.3506	34.4262	41.9429	Adi1	12	28675231	28682175	+	1886	protein_coding	acireductone dioxygenase 1 [Source:MGI Symbol;Acc:MGI:2144929]
ENSMUSG00000049299	37.3062	40.2816	45.8188	34.0923	37.5793	28.6973	32.7157	35.3346	32.9058	34.3007	33.5492	33.2145	Trappc1	11	69323980	69325793	+	1112	protein_coding	trafficking protein particle complex 1 [Source:MGI Symbol;Acc:MGI:1098727]
ENSMUSG00000030983	37.0416	34.7622	38.5548	38.193	41.6347	36.067	30.6077	33.6186	30.4848	38.9833	31.0573	40.1871	Bccip	7	133709333	133721145	+	2038	protein_coding	BRCA2 and CDKN1A interacting protein [Source:MGI Symbol;Acc:MGI:1913415]
ENSMUSG00000022336	35.5222	37.5529	40.8519	37.8849	40.0117	36.3469	30.1557	33.34	34.2167	33.9254	31.4582	37.9722	Eif3e	15	43250058	43282719	-	6719	protein_coding	eukaryotic translation initiation factor 3, subunit E [Source:MGI Symbol;Acc:MGI:99257]
ENSMUSG00000020873	37.1105	39.2189	41.9374	35.2314	36.946	32.1596	33.7545	35.948	36.9176	35.8209	33.9696	35.1006	Slc35b1	11	95384692	95391776	+	2223	protein_coding	solute carrier family 35, member B1 [Source:MGI Symbol;Acc:MGI:1343133]
ENSMUSG00000001285	36.7101	39.4553	43.9029	31.5469	34.861	27.2587	30.79	35.0164	32.7763	33.0247	31.8264	33.5215	Myg1	15	102331709	102338139	+	2823	protein_coding	melanocyte proliferating gene 1 [Source:MGI Symbol;Acc:MGI:1929864]
ENSMUSG00000021737	37.3209	36.396	39.1562	37.6758	39.0644	34.4674	31.3844	35.8397	34.07	34.0881	32.3292	37.5748	Psmd6	14	14112174	14120984	-	2800	protein_coding	proteasome (prosome, macropain) 26S subunit, non-ATPase, 6 [Source:MGI Symbol;Acc:MGI:1913663]
ENSMUSG00000022634	44.6336	44.4585	48.8353	30.1854	30.6632	31.9248	36.124	35.8024	39.8754	40.4374	37.0854	36.9117	Yaf2	15	93284278	93336935	-	1873	protein_coding	YY1 associated factor 2 [Source:MGI Symbol;Acc:MGI:1914307]
ENSMUSG00000085787	32.0928	41.3212	34.1133	31.8591	35.6437	34.1099	29.2454	30.6531	30.8111	40.4163	34.5453	38.755	Gm13092	4	150315177	150315436	-	260	processed_pseudogene	predicted gene 13092 [Source:MGI Symbol;Acc:MGI:3649661]
ENSMUSG00000072692	33.5495	37.6107	41.5664	38.1157	42.1151	32.187	25.1272	31.2247	37.5871	38.0046	33.1732	32.044	Rpl37rt	5	115102923	115110268	-	752	transcribed_processed_pseudogene	ribosomal protein L37, retrotransposed [Source:MGI Symbol;Acc:MGI:3651519]
ENSMUSG00000039515	36.5824	37.242	38.5302	35.8018	40.6426	35.4578	30.0239	32.6319	32.5951	33.4311	33.3824	35.0984	Ptpa	2	30416039	30447806	+	5188	protein_coding	protein phosphatase 2 protein activator [Source:MGI Symbol;Acc:MGI:1346006]
ENSMUSG00000092086	36.0219	39.0963	42.3853	32.8431	29.4978	24.5789	37.1862	28.343	22.9651	22.5554	25.523	50.2112	Gm6793	8	112013433	112015036	-	1604	protein_coding	predicted gene 6793 [Source:MGI Symbol;Acc:MGI:3643578]
ENSMUSG00000058569	37.6881	36.1807	39.9132	36.1553	37.5663	29.4707	28.598	32.5942	30.1401	36.1386	33.8053	38.4968	Tmed9	13	55573732	55597697	+	3439	protein_coding	transmembrane p24 trafficking protein 9 [Source:MGI Symbol;Acc:MGI:1914761]
ENSMUSG00000025858	34.5505	38.0659	42.2066	34.1279	36.7401	30.3479	30.6417	32.2729	32.694	34.7154	34.7347	36.8765	Get4	5	139252324	139270051	+	2431	protein_coding	golgi to ER traffic protein 4 [Source:MGI Symbol;Acc:MGI:1914854]
ENSMUSG00000041096	34.1252	35.0059	32.5188	37.4708	41.4104	38.4253	39.5093	40.2198	35.8752	36.7217	37.2918	33.4427	Tspyl2	X	152336852	152342425	-	2820	protein_coding	TSPY-like 2 [Source:MGI Symbol;Acc:MGI:106244]
ENSMUSG00000035403	40.1289	41.7856	37.4682	31.9119	31.0993	31.315	41.3375	41.633	41.2598	35.5084	39.4218	36.6511	Crb2	2	37776249	37799103	+	6698	protein_coding	crumbs family member 2 [Source:MGI Symbol;Acc:MGI:2679260]
ENSMUSG00000021037	34.7371	34.3164	36.7515	40.2826	44.5407	36.6747	28.0452	28.3992	29.8191	34.8654	31.6297	35.6703	Ahsa1	12	87266479	87273998	+	4377	protein_coding	AHA1, activator of heat shock protein ATPase 1 [Source:MGI Symbol;Acc:MGI:2387603]
ENSMUSG00000030103	35.1095	37.4977	38.1091	42.3741	40.3785	41.4272	38.9415	40.2803	40.7442	35.0237	35.8758	35.8664	Bhlhe40	6	108660629	108666925	+	4705	protein_coding	basic helix-loop-helix family, member e40 [Source:MGI Symbol;Acc:MGI:1097714]
ENSMUSG00000028998	39.4641	36.1854	42.3372	32.0621	39.6012	28.8132	33.4304	32.8695	30.2867	36.2637	29.3323	31.6832	Tomm7	5	23838944	23844161	-	1125	protein_coding	translocase of outer mitochondrial membrane 7 [Source:MGI Symbol;Acc:MGI:1913419]
ENSMUSG00000075701	36.8275	37.4616	41.03	35.044	38.2223	31.9888	31.3204	36.6112	36.1189	38.1578	33.2077	39.8403	Selenos	7	66079649	66089405	+	1477	protein_coding	selenoprotein S [Source:MGI Symbol;Acc:MGI:95994]
ENSMUSG00000060147	33.0285	34.5781	36.8259	41.599	40.7582	35.6558	26.3224	29.136	30.526	35.9237	30.5661	35.7593	Serpinb6a	13	33917918	34002794	-	5409	protein_coding	serine (or cysteine) peptidase inhibitor, clade B, member 6a [Source:MGI Symbol;Acc:MGI:103123]
ENSMUSG00000020091	39.6177	37.5051	34.2019	35.9165	36.0798	35.2725	38.1163	37.6109	38.3992	39.6673	40.3843	42.8395	Eif4ebp2	10	61428491	61452661	-	5784	protein_coding	eukaryotic translation initiation factor 4E binding protein 2 [Source:MGI Symbol;Acc:MGI:109198]
ENSMUSG00000031740	41.0171	43.1115	43.4074	36.7676	38.3114	35.9357	36.6712	37.7005	39.3509	31.7225	32.9503	35.9757	Mmp2	8	92827291	92853420	+	3371	protein_coding	matrix metallopeptidase 2 [Source:MGI Symbol;Acc:MGI:97009]
ENSMUSG00000033629	36.061	38.0114	37.6157	38.1325	38.3052	37.2263	35.8674	36.7747	36.4671	35.703	33.8933	38.9429	Hacd3	9	64986983	65021693	-	2709	protein_coding	3-hydroxyacyl-CoA dehydratase 3 [Source:MGI Symbol;Acc:MGI:1889341]
ENSMUSG00000006412	42.3664	39.4277	43.0866	29.9347	36.8925	31.4098	31.8746	35.814	33.2302	36.2856	32.3715	35.6181	Pfdn2	1	171345670	171359254	+	1937	protein_coding	prefoldin 2 [Source:MGI Symbol;Acc:MGI:1276111]
ENSMUSG00000023027	36.7223	36.2873	41.0516	37.7545	35.8147	36.1329	34.4018	36.1551	36.7083	39.2362	34.8914	41.4836	Atf1	15	100227819	100261244	+	3060	protein_coding	activating transcription factor 1 [Source:MGI Symbol;Acc:MGI:1298366]
ENSMUSG00000026377	36.0541	35.023	38.5753	38.5412	40.4556	37.8799	28.8715	32.0328	33.3798	34.0846	31.8529	37.0814	Nifk	1	118321839	118333822	+	1965	protein_coding	nucleolar protein interacting with the FHA domain of MKI67 [Source:MGI Symbol;Acc:MGI:1915199]
ENSMUSG00000057411	34.5376	38.2716	35.6048	27.1729	33.6367	25.1728	25.6116	30.5831	26.805	37.2242	33.4353	34.7381	Fam173a	17	25790508	25792284	-	800	protein_coding	family with sequence similarity 173, member A [Source:MGI Symbol;Acc:MGI:2384888]
ENSMUSG00000021595	35.0232	34.3482	35.347	39.1978	40.4805	38.1064	31.4048	33.0046	32.4637	35.3656	34.3399	38.2777	Nsun2	13	69533746	69635780	+	5737	protein_coding	NOL1/NOP2/Sun domain family member 2 [Source:MGI Symbol;Acc:MGI:107252]
ENSMUSG00000020457	38.1306	38.2329	40.9357	36.6705	38.0754	33.2317	31.9907	32.706	34.7394	33.8385	32.7863	34.7084	Drg1	11	3187360	3266415	-	3460	protein_coding	developmentally regulated GTP binding protein 1 [Source:MGI Symbol;Acc:MGI:1343297]
ENSMUSG00000000743	32.9837	37.0937	38.3321	37.6256	38.9639	35.508	29.1949	33.3935	32.1916	34.6604	34.412	37.6122	Chmp1a	8	123204264	123212763	-	3272	protein_coding	charged multivesicular body protein 1A [Source:MGI Symbol;Acc:MGI:1920159]
ENSMUSG00000009894	38.2011	40.7463	42.4771	32.205	33.7393	31.1748	31.4824	33.5062	31.8151	35.3182	36.143	35.3447	Snap47	11	59407134	59451186	-	2651	protein_coding	synaptosomal-associated protein, 47 [Source:MGI Symbol;Acc:MGI:1915076]
ENSMUSG00000055681	34.7459	35.7063	40.028	32.2986	34.1177	26.7962	31.4499	31.9479	31.9982	32.1856	35.2349	35.8053	Cope	8	70302518	70312993	+	3353	protein_coding	coatomer protein complex, subunit epsilon [Source:MGI Symbol;Acc:MGI:1891702]
ENSMUSG00000047379	33.8082	37.023	40.7813	36.074	39.5862	32.1047	29.5565	34.5314	31.3205	35.4494	36.0148	33.9733	B4gat1	19	5038826	5041134	+	2035	protein_coding	beta-1,4-glucuronyltransferase 1 [Source:MGI Symbol;Acc:MGI:1919680]
ENSMUSG00000020330	38.6706	37.4211	35.2163	41.3498	35.0434	45.4375	40.0321	42.2567	44.238	39.36	39.7689	40.8173	Hmmr	11	40701395	40733422	-	5431	protein_coding	hyaluronan mediated motility receptor (RHAMM) [Source:MGI Symbol;Acc:MGI:104667]
ENSMUSG00000005470	39.3591	38.3469	41.7631	37.1538	38.6198	35.6796	28.6862	31.5774	33.0369	36.7028	33.9847	37.4231	Asf1b	8	83955507	83970197	+	2338	protein_coding	anti-silencing function 1B histone chaperone [Source:MGI Symbol;Acc:MGI:1914179]
ENSMUSG00000025199	34.0978	33.0828	32.6897	43.8187	38.4745	44.125	37.3509	38.3337	38.7505	41.1425	39.4528	42.0972	Chuk	19	44073335	44107480	-	5087	protein_coding	conserved helix-loop-helix ubiquitous kinase [Source:MGI Symbol;Acc:MGI:99484]
ENSMUSG00000020739	34.15	35.9771	36.9601	34.5569	37.5753	32.9269	31.6099	33.0003	34.0313	35.2435	36.2577	35.7952	Nup85	11	115564434	115583985	+	3385	protein_coding	nucleoporin 85 [Source:MGI Symbol;Acc:MGI:3046173]
ENSMUSG00000053332	28.6924	29.1939	29.1485	38.3722	40.3174	33.6908	34.0156	34.1762	31.8374	37.8692	37.5614	32.0249	Gas5	1	161034422	161038539	+	3760	processed_transcript	growth arrest specific 5 [Source:MGI Symbol;Acc:MGI:95659]
ENSMUSG00000027074	36.1762	37.2846	36.4554	37.5732	38.4635	40.2109	33.6796	33.2306	35.3974	37.8512	38.5253	38.0678	Slc43a3	2	84936579	84958509	+	4464	protein_coding	solute carrier family 43, member 3 [Source:MGI Symbol;Acc:MGI:1931054]
ENSMUSG00000034075	38.2439	35.6369	33.692	35.5342	33.5066	42.0269	39.9745	37.5338	41.241	38.2986	40.3233	41.4645	Zdhhc5	2	84687970	84715180	-	5047	protein_coding	zinc finger, DHHC domain containing 5 [Source:MGI Symbol;Acc:MGI:1923573]
ENSMUSG00000021929	40.0001	39.8427	37.7815	37.4949	34.7465	37.8354	38.4764	36.7273	38.8888	37.7058	36.4365	41.799	Kpna3	14	61365211	61439874	-	4298	protein_coding	karyopherin (importin) alpha 3 [Source:MGI Symbol;Acc:MGI:1100863]
ENSMUSG00000034667	36.3972	35.4736	35.1931	37.9938	37.2542	41.9178	35.1394	34.9862	35.9794	39.3922	40.3229	43.6986	Xpot	10	121587380	121626332	-	6033	protein_coding	exportin, tRNA (nuclear export receptor for tRNAs) [Source:MGI Symbol;Acc:MGI:1920442]
ENSMUSG00000031879	32.2628	36.653	39.6898	36.8622	45.1579	32.2129	24.5431	31.0213	27.3094	33.8262	33.5465	35.1589	Fam96b	8	104639838	104641965	-	1076	protein_coding	family with sequence similarity 96, member B [Source:MGI Symbol;Acc:MGI:1915773]
ENSMUSG00000040550	35.8381	36.493	34.6426	38.8066	35.8587	43.1181	37.6541	36.814	37.4195	41.5673	37.3419	42.1158	Otud6b	4	14809498	14826587	-	3387	protein_coding	OTU domain containing 6B [Source:MGI Symbol;Acc:MGI:1919451]
ENSMUSG00000029465	36.0246	34.9457	40.7842	34.0685	39.3094	33.9601	32.3107	31.1823	33.2595	33.7146	31.989	32.3014	Arpc3	5	122391878	122414184	+	2762	protein_coding	actin related protein 2/3 complex, subunit 3 [Source:MGI Symbol;Acc:MGI:1928375]
ENSMUSG00000029836	42.8799	39.1533	38.7464	35.1233	34.3875	33.4922	35.2278	39.4947	41.836	37.5682	31.6708	39.7606	Cbx3	6	51470360	51483704	+	5992	protein_coding	chromobox 3 [Source:MGI Symbol;Acc:MGI:108515]
ENSMUSG00000007721	31.9329	34.8505	36.1466	30.2088	42.7364	25.1637	24.8062	27.0077	23.6376	35.2887	30.281	35.6896	Ccdc124	8	70868227	70873935	-	1696	protein_coding	coiled-coil domain containing 124 [Source:MGI Symbol;Acc:MGI:1916403]
ENSMUSG00000024896	34.3096	36.5523	38.4459	36.9829	38.8587	36.0362	27.8684	32.574	33.5796	33.8339	35.6385	36.1326	Minpp1	19	32485769	32515370	+	2619	protein_coding	multiple inositol polyphosphate histidine phosphatase 1 [Source:MGI Symbol;Acc:MGI:1336159]
ENSMUSG00000003346	33.5583	37.2309	42.5326	31.2202	34.1845	27.5122	25.6944	28.6949	29.6906	34.7859	35.418	36.6005	Abhd17a	10	80583654	80590341	-	1547	protein_coding	abhydrolase domain containing 17A [Source:MGI Symbol;Acc:MGI:106388]
ENSMUSG00000071041	33.9584	33.7467	38.8954	38.6361	44.2168	35.6192	28.5863	31.755	30.1593	35.3957	31.9284	33.8627	Impdh2-ps	8	100030558	100032102	+	1545	processed_pseudogene	inosine monophosphate dehydrogenase 2, pseudogene [Source:MGI Symbol;Acc:MGI:3705743]
ENSMUSG00000061451	30.8847	35.6024	35.4147	41.7576	45.4027	41.0074	31.106	31.4388	30.834	31.7314	34.8744	33.5835	Tmem151a	19	5070859	5085531	-	4807	protein_coding	transmembrane protein 151A [Source:MGI Symbol;Acc:MGI:2147713]
ENSMUSG00000026260	30.0717	34.0976	36.398	37.867	42.2556	36.0533	27.1742	29.5218	31.5899	34.1557	34.3181	35.708	Ndufa10	1	92439010	92473860	-	3331	protein_coding	NADH:ubiquinone oxidoreductase subunit A10 [Source:MGI Symbol;Acc:MGI:1914523]
ENSMUSG00000091625	36.5761	33.1975	42.9205	29.7716	40.3638	26.8451	25.6404	31.1084	28.8425	31.6778	26.1297	35.089	Lsm5	6	56701063	56704710	-	792	protein_coding	LSM5 homolog, U6 small nuclear RNA and mRNA degradation associated [Source:MGI Symbol;Acc:MGI:1913623]
ENSMUSG00000024695	37.3727	35.5167	32.795	41.0003	36.6289	44.6371	37.9039	38.1482	39.9685	38.3984	37.0631	43.2154	Zfp91	19	12763660	12796126	-	10046	protein_coding	zinc finger protein 91 [Source:MGI Symbol;Acc:MGI:104854]
ENSMUSG00000001833	41.1898	40.3298	40.3053	35.8388	33.9911	36.1802	39.5305	38.9545	42.1523	37.6299	32.2447	36.8391	Sept7	9	25252439	25308571	+	11631	protein_coding	septin 7 [Source:MGI Symbol;Acc:MGI:1335094]
ENSMUSG00000030342	40.63	44.232	49.8728	31.1337	32.1951	27.2456	36.5101	34.4423	35.7693	32.9807	30.6631	35.1745	Cd9	6	125460266	125494791	-	2044	protein_coding	CD9 antigen [Source:MGI Symbol;Acc:MGI:88348]
ENSMUSG00000037331	37.8606	33.7312	31.7603	36.7292	35.1092	38.0412	32.3703	33.3489	33.9575	39.1187	39.0655	41.409	Larp1	11	58009064	58062034	+	6829	protein_coding	La ribonucleoprotein domain family, member 1 [Source:MGI Symbol;Acc:MGI:1890165]
ENSMUSG00000022354	32.2584	35.9223	39.0724	33.7525	38.7174	28.9235	31.3555	26.9309	28.4674	31.3174	28.948	30.8503	Ndufb9	15	58933756	58939488	+	1031	protein_coding	NADH:ubiquinone oxidoreductase subunit B9 [Source:MGI Symbol;Acc:MGI:1913468]
ENSMUSG00000094989	32.0855	37.1698	37.048	36.7877	36.4169	29.5639	22.8052	22.6453	29.1819	29.704	29.2259	37.9025	Rpl9-ps4	13	72454762	72455340	-	579	processed_pseudogene	ribosomal protein L9, pseudogene 4 [Source:MGI Symbol;Acc:MGI:3704410]
ENSMUSG00000091498	34.3498	38.6928	43.3349	36.7883	37.7445	36.2629	28.1469	31.4222	34.664	35.2588	36.0056	43.8998	Mpc1-ps	12	110858565	110858894	-	330	processed_pseudogene	mitochondrial pyruvate carrier 1, pseudogene [Source:MGI Symbol;Acc:MGI:3781628]
ENSMUSG00000017707	38.8159	38.8115	41.3618	35.8265	34.7393	37.1541	36.1764	38.5078	37.2777	34.429	34.3592	35.8214	Serinc3	2	163623272	163645131	-	3840	protein_coding	serine incorporator 3 [Source:MGI Symbol;Acc:MGI:1349457]
ENSMUSG00000037062	37.6829	36.4342	38.3922	33.1214	31.5287	33.904	40.0011	39.5719	40.5664	36.3314	36.4479	38.6008	Sh3glb1	3	144683678	144720335	-	7467	protein_coding	SH3-domain GRB2-like B1 (endophilin) [Source:MGI Symbol;Acc:MGI:1859730]
ENSMUSG00000032288	30.0305	35.7359	46.0074	36.7599	35.8858	27.1595	27.3979	28.5656	26.3123	32.7797	33.0011	33.2586	Imp3	9	56937475	56938398	+	924	protein_coding	IMP3, U3 small nucleolar ribonucleoprotein [Source:MGI Symbol;Acc:MGI:1916119]
ENSMUSG00000029250	37.5881	38.4576	35.1794	35.6196	34.1125	35.6322	37.1903	37.4499	38.4075	37.2255	37.1452	39.7235	Polr2b	5	77310147	77349324	+	4667	protein_coding	polymerase (RNA) II (DNA directed) polypeptide B [Source:MGI Symbol;Acc:MGI:2388280]
ENSMUSG00000026966	33.2825	35.75	41.1241	34.9656	38.8128	27.5584	25.4064	30.6252	28.8684	33.3116	29.8992	31.2218	Ssna1	2	25271039	25272438	-	1276	protein_coding	SS nuclear autoantigen 1 [Source:MGI Symbol;Acc:MGI:1915725]
ENSMUSG00000044408	40.5777	43.4141	44.8123	33.1736	34.5015	32.1453	31.8242	33.6747	32.0784	33.2468	29.4173	34.8902	Sptssa	12	54645392	54656573	-	1518	protein_coding	serine palmitoyltransferase, small subunit A [Source:MGI Symbol;Acc:MGI:1913399]
ENSMUSG00000025950	42.1289	43.2181	43.5282	34.5114	34.9169	34.5206	36.1165	39.6012	37.4438	32.4766	27.9122	38.6022	Idh1	1	65158616	65186500	-	2771	protein_coding	isocitrate dehydrogenase 1 (NADP+), soluble [Source:MGI Symbol;Acc:MGI:96413]
ENSMUSG00000029455	41.1098	40.3977	40.2006	27.3001	31.3233	26.4957	29.6143	33.2439	32.0066	34.5022	33.3742	32.445	Aldh2	5	121566027	121593824	-	5126	protein_coding	aldehyde dehydrogenase 2, mitochondrial [Source:MGI Symbol;Acc:MGI:99600]
ENSMUSG00000043998	37.748	39.9706	39.5807	36.886	38.4289	36.8014	33.9659	37.3244	36.3872	36.764	32.0337	37.3266	Mgat2	12	69184157	69186770	+	2614	protein_coding	mannoside acetylglucosaminyltransferase 2 [Source:MGI Symbol;Acc:MGI:2384966]
ENSMUSG00000040652	35.0678	36.2184	37.831	29.0374	33.5253	29.324	31.7656	32.3585	31.4487	32.6151	31.4896	35.6549	Oaz2	9	65668001	65690300	+	2990	protein_coding	ornithine decarboxylase antizyme 2 [Source:MGI Symbol;Acc:MGI:109492]
ENSMUSG00000052310	38.7597	37.446	40.6591	30.4232	32.3686	29.6681	32.3576	31.212	33.9166	35.0379	34.5995	34.6604	Slc39a1	3	90248172	90253612	+	2364	protein_coding	solute carrier family 39 (zinc transporter), member 1 [Source:MGI Symbol;Acc:MGI:1353474]
ENSMUSG00000028583	34.7235	35.3255	36.2339	42.9348	44.0316	41.4343	29.0682	27.19	30.1111	33.439	31.9525	37.2007	Pdpn	4	143267431	143299564	-	1817	protein_coding	podoplanin [Source:MGI Symbol;Acc:MGI:103098]
ENSMUSG00000045427	38.6294	38.4096	37.5253	37.4272	36.0306	36.6532	37.5489	39.357	38.5851	38.1167	33.9948	38.4605	Hnrnph2	X	134601179	134607060	+	4369	protein_coding	heterogeneous nuclear ribonucleoprotein H2 [Source:MGI Symbol;Acc:MGI:1201779]
ENSMUSG00000019471	34.0802	34.3913	35.8633	31.0599	36.7677	29.0668	26.1666	29.1531	28.766	34.9185	32.5234	33.3599	Cdc37	9	21133222	21149982	-	8194	protein_coding	cell division cycle 37 [Source:MGI Symbol;Acc:MGI:109531]
ENSMUSG00000024664	33.5558	35.0068	37.0405	34.791	35.4755	34.4033	30.8652	31.3532	30.8193	34.581	38.4659	37.5919	Fads3	19	10041548	10059671	+	3269	protein_coding	fatty acid desaturase 3 [Source:MGI Symbol;Acc:MGI:1928740]
ENSMUSG00000072568	42.7132	40.2902	41.9801	31.2619	30.617	31.4407	43.6416	42.1833	43.4176	37.2749	34.8031	40.1005	Fam84b	15	60818994	60853778	-	5926	protein_coding	family with sequence similarity 84, member B [Source:MGI Symbol;Acc:MGI:3026924]
ENSMUSG00000034254	34.6769	35.937	37.7184	34.0717	35.3572	32.7396	30.1168	30.2838	30.6574	34.628	37.238	35.0701	Agpat1	17	34604262	34613449	+	3001	protein_coding	1-acylglycerol-3-phosphate O-acyltransferase 1 (lysophosphatidic acid acyltransferase, alpha) [Source:MGI Symbol;Acc:MGI:1932075]
ENSMUSG00000039183	32.8635	33.8442	40.4386	36.1039	41.3812	32.3902	26.2365	30.0838	29.5023	35.1402	31.8971	35.2318	Nubp2	17	24882611	24886350	-	1430	protein_coding	nucleotide binding protein 2 [Source:MGI Symbol;Acc:MGI:1347072]
ENSMUSG00000056305	31.6161	36.1212	36.7073	35.7788	36.7036	35.908	30.5221	30.0202	31.2335	34.1151	33.8563	36.0054	Usp39	6	72318678	72345184	-	2445	protein_coding	ubiquitin specific peptidase 39 [Source:MGI Symbol;Acc:MGI:107622]
ENSMUSG00000041891	40.5563	38.2809	36.6651	32.315	28.9771	33.3874	38.7847	39.2393	40.9515	39.7976	37.5063	40.7529	Lman1	18	65980754	66022580	-	6411	protein_coding	lectin, mannose-binding, 1 [Source:MGI Symbol;Acc:MGI:1917611]
ENSMUSG00000020108	43.7772	40.1721	42.8795	16.3322	21.4371	16.6164	36.2957	44.1913	36.8358	35.3869	37.0761	35.7974	Ddit4	10	59949669	59951834	-	1755	protein_coding	DNA-damage-inducible transcript 4 [Source:MGI Symbol;Acc:MGI:1921997]
ENSMUSG00000021807	31.5159	35.108	38.2208	36.2763	37.7457	32.6982	30.8822	31.397	29.0821	31.9642	31.2975	33.6443	Rtraf	14	19811351	19823824	-	1927	protein_coding	RNA transcription, translation and transport factor [Source:MGI Symbol;Acc:MGI:1915295]
ENSMUSG00000052298	37.1767	36.912	36.5003	34.3459	34.8935	37.6801	33.9405	35.0536	36.1669	36.2216	34.6625	37.3769	Cdc42se2	11	54717456	54787675	-	3661	protein_coding	CDC42 small effector 2 [Source:MGI Symbol;Acc:MGI:1919979]
ENSMUSG00000030061	39.6002	35.0573	38.9191	36.5801	34.6802	35.0845	35.0998	36.2072	35.416	36.6233	33.1833	39.0459	Uba3	6	97183670	97205647	-	6368	protein_coding	ubiquitin-like modifier activating enzyme 3 [Source:MGI Symbol;Acc:MGI:1341217]
ENSMUSG00000032279	35.3937	38.1411	37.7551	37.1478	39.1499	37.6432	31.725	32.9305	32.6577	36.6617	34.1903	37.4636	Idh3a	9	54586334	54604661	+	5072	protein_coding	isocitrate dehydrogenase 3 (NAD+) alpha [Source:MGI Symbol;Acc:MGI:1915084]
ENSMUSG00000019087	31.62	33.2353	35.7927	43.5231	44.1405	41.607	30.6053	31.8602	30.7625	31.3499	31.9431	34.3656	Atp6ap1	X	74297097	74304721	+	3026	protein_coding	ATPase, H+ transporting, lysosomal accessory protein 1 [Source:MGI Symbol;Acc:MGI:109629]
ENSMUSG00000032040	35.3988	39.8834	41.9268	35.1585	37.0615	28.8521	29.3713	29.2941	31.2934	32.5767	30.2129	33.3627	Dcps	9	35124408	35176061	-	1451	protein_coding	decapping enzyme, scavenger [Source:MGI Symbol;Acc:MGI:1916555]
ENSMUSG00000060450	37.5003	34.9688	35.6265	38.9645	35.5325	38.7384	34.0031	34.8151	36.3754	34.0538	33.8353	36.8789	Rnf14	18	38296635	38317847	+	3515	protein_coding	ring finger protein 14 [Source:MGI Symbol;Acc:MGI:1929668]
ENSMUSG00000024900	32.4484	33.0072	30.6219	45.4071	44.3793	49.1118	32.9946	34.0197	33.8512	36.8596	36.8255	42.2716	Cpt1a	19	3323301	3385732	+	4300	protein_coding	carnitine palmitoyltransferase 1a, liver [Source:MGI Symbol;Acc:MGI:1098296]
ENSMUSG00000028032	40.9319	41.2836	41.4401	32.1419	32.0398	32.017	32.9445	36.21	37.3424	35.527	35.9029	38.7716	Papss1	3	131564768	131643671	+	3053	protein_coding	3'-phosphoadenosine 5'-phosphosulfate synthase 1 [Source:MGI Symbol;Acc:MGI:1330587]
ENSMUSG00000024085	41.9311	37.7268	35.3453	31.8799	25.4782	35.3603	44.9392	45.1383	47.6759	39.8694	41.5305	44.08	Man2a1	17	64600736	64755110	+	7223	protein_coding	mannosidase 2, alpha 1 [Source:MGI Symbol;Acc:MGI:104669]
ENSMUSG00000040842	36.2951	33.2204	34.9385	33.7761	34.4099	33.594	29.3692	34.1938	32.6688	37.5628	35.1633	38.855	Szrd1	4	141113001	141139775	-	3327	protein_coding	SUZ RNA binding domain containing 1 [Source:MGI Symbol;Acc:MGI:1098672]
ENSMUSG00000017721	32.7856	36.3805	36.9243	34.4049	35.5984	32.0586	30.7245	29.7806	32.6505	33.6072	37.5536	35.7006	Pigt	2	164497520	164508301	+	3856	protein_coding	phosphatidylinositol glycan anchor biosynthesis, class T [Source:MGI Symbol;Acc:MGI:1926178]
ENSMUSG00000063412	37.0596	37.822	43.4256	30.7267	36.7349	28.9929	25.3642	30.8556	32.1778	35.7184	29.2272	35.3715	Gm10131	8	34111002	34111737	-	736	protein_coding	predicted pseudogene 10131 [Source:MGI Symbol;Acc:MGI:3704308]
ENSMUSG00000026353	34.9324	34.0591	34.5605	38.6346	41.2973	40.4564	34.5373	35.1322	34.2687	35.4241	32.9726	35.5047	Ubxn4	1	128243964	128279378	+	4659	protein_coding	UBX domain protein 4 [Source:MGI Symbol;Acc:MGI:1915062]
ENSMUSG00000026223	36.0252	40.7179	40.1861	30.3149	32.5615	27.7668	30.5434	30.6183	32.1312	34.1127	33.4685	34.9662	Itm2c	1	85894281	85908675	+	2491	protein_coding	integral membrane protein 2C [Source:MGI Symbol;Acc:MGI:1927594]
ENSMUSG00000027293	35.3024	35.1723	33.7776	37.8444	37.9595	36.1565	32.8051	32.7325	34.5455	34.573	35.0352	38.445	Ehd4	2	120089175	120154606	-	4007	protein_coding	EH-domain containing 4 [Source:MGI Symbol;Acc:MGI:1919619]
ENSMUSG00000029642	28.1839	38.5768	43.8104	35.7906	36.4478	29.0551	30.6588	26.2188	26.2567	35.5242	36.2892	38.9815	Polr1d	5	147077050	147111597	+	3043	protein_coding	polymerase (RNA) I polypeptide D [Source:MGI Symbol;Acc:MGI:108403]
ENSMUSG00000031591	36.0153	36.805	38.8996	40.9055	39.5639	40.7495	32.7587	34.7591	36.014	33.4003	33.5215	38.2811	Asah1	8	41340197	41374773	-	3390	protein_coding	N-acylsphingosine amidohydrolase 1 [Source:MGI Symbol;Acc:MGI:1277124]
ENSMUSG00000020897	35.7251	37.7031	39.7091	33.2796	34.8485	30.7479	31.2664	32.9872	34.8158	33.3861	34.2823	35.7248	Aurkb	11	69045647	69051664	+	2946	protein_coding	aurora kinase B [Source:MGI Symbol;Acc:MGI:107168]
ENSMUSG00000022051	39.6039	37.4018	38.2118	31.4593	30.228	31.3211	38.4289	41.9935	42.5786	33.8732	32.5994	35.645	Bnip3l	14	66985239	67008877	-	3859	protein_coding	BCL2/adenovirus E1B interacting protein 3-like [Source:MGI Symbol;Acc:MGI:1332659]
ENSMUSG00000021427	38.9478	36.7198	38.8552	32.7728	31.4134	31.948	36.1295	37.7835	37.9467	36.7859	33.6868	37.3335	Ssr1	13	37966605	37994217	-	10431	protein_coding	signal sequence receptor, alpha [Source:MGI Symbol;Acc:MGI:105082]
ENSMUSG00000032002	33.0785	34.0119	38.9582	35.5233	36.349	33.0259	27.76	30.1763	29.8092	33.6664	28.8881	34.7866	Dcun1d5	9	7184520	7208205	+	3077	protein_coding	DCN1, defective in cullin neddylation 1, domain containing 5 (S. cerevisiae) [Source:MGI Symbol;Acc:MGI:1924113]
ENSMUSG00000020190	32.8465	34.1832	32.7779	35.3591	38.9937	33.7322	29.7384	31.6519	30.9913	37.0333	37.0615	38.6688	Mknk2	10	80665327	80678112	-	3892	protein_coding	MAP kinase-interacting serine/threonine kinase 2 [Source:MGI Symbol;Acc:MGI:894279]
ENSMUSG00000027893	39.8592	38.6956	35.4631	35.1273	31.6258	36.8923	37.773	37.4364	39.0188	36.7955	36.2451	37.5043	Ahcyl1	3	107663118	107696560	-	6690	protein_coding	S-adenosylhomocysteine hydrolase-like 1 [Source:MGI Symbol;Acc:MGI:2385184]
[truncated: 52,840 more rows]

## Sheet: Categories
DE in Control vs FK866 (n=643)	DE Control vs FK866+NR (n=264)		Unique DE in FK866 vs Control (n=619)	Common DE (n=24)	Unique DE in Control vs FK866+NR (n=240)			DE FK866 vs FK866+NR (n=618)	DE FK866 vs FK866+NR+Ex527 (n=213)		Unique DE in FK866 vs FK866+NR (n=468)	Common DE (n=150)	Unique DE in FK866 vs FK866+NR+Ex527 (n=63)
[truncated: 643 more rows]

[truncated: 1 more sheets: NR response genes]
